# Supplementary material for: Transcriptomic and photosynthetic analyses of Synechocystis sp. PCC6803 and Chlorogloeopsis fritschii sp. PCC6912 exposed to an M-dwarf spectrum under an anoxic atmosphere
Source: Front Plant Sci. 2024 Jan 18;14:1322052. doi: 10.3389/fpls.2023.1322052 (PMC10830646; doi:10.3389/fpls.2023.1322052)
Supplement: Supplementary file 2 [file Table_1.xlsx]

## Sheet: All expression data
Gene ID	pool_0h_1	pool_0h_2	pool_0h_3	48h_SOL_TER_1	48h_SOL_TER_2	48h_SOL_TER_3	48_FR_TER_1	48_FR_TER_2	48_FR_TER_3	48_M7_TER_1	48_M7_TER_2	48_M7_TER_3	48h_SOL_MOD_1	48h_SOL_MOD_2	48h_SOL_MOD_3	48h_FR_MOD_1	48h_FR_MOD_2	48h_FR_MOD_3	48h_M7_MOD_1	48h_M7_MOD_2	48h_M7_MOD_3	lfc_m7_vs_sol_ter	qval_m7_vs_sol_ter	lfc_fr_vs_sol_ter	qval_fr_vs_sol_ter	lfc_fr_vs_m7_ter	qval_fr_vs_m7_ter	lfc_m7_vs_sol_mod	qval_m7_vs_sol_mod	lfc_fr_vs_sol_mod	qval_fr_vs_sol_mod	lfc_fr_vs_m7_mod	qval_fr_vs_m7_mod	lfc_ter_vs_mod_sol	qval_ter_vs_mod_sol	lfc_ter_vs_mod_m7	qval_ter_vs_mod_m7	lfc_ter_vs_mod_fr	qval_ter_vs_mod_fr
1_1	7.02942	6.84003	7.42604	8.01815	7.96951	8.06928	7.9648	7.50212	7.60705	8.09587	7.62493	7.83153	7.56639	8.40485	8.51056	8.02777	8.21127	8.12369	7.40725	7.63822	8.03914	-0.168898	1	-0.335531	1	-0.166634	1	-0.535317	NA	-0.535317	1	0.437171	1	-0.208698	1	0.15772	1	-0.446084	1
1_2	9.4978	9.42048	9.90296	10.3305	10.2495	10.35	10.3588	10.1837	9.92191	10.4234	10.1861	10.1263	9.68814	10.7874	11.1942	10.5575	10.614	10.6043	9.34791	10.1865	10.5084	-0.0605101	1	-0.146873	1	-0.0863632	1	-0.600824	1	-0.600824	1	0.508279	1	-0.377606	1	0.162708	1	-0.431934	1
10_1	8.38651	8.84437	8.46941	7.73947	7.37559	7.06916	8.19699	7.97509	8.12438	8.09587	8.44878	7.93446	7.63313	7.6787	6.09814	8.05645	8.0056	7.56833	7.51898	8.3421	7.86958	0.817589	1	0.739166	1	-0.0784235	1	0.709363	NA	0.709363	1	-0.0570045	1	0.137561	1	0.245787	1	0.224368	1
10_2	8.52976	8.72658	8.54585	7.4518	7.22515	7.23705	8.19133	7.61234	8.03473	8.11509	8.08979	7.78691	7.16814	7.55775	6.57606	7.98066	8.03297	7.52883	7.2249	7.95572	7.82902	0.759422	1	0.722968	1	-0.0364541	1	0.604219	NA	0.604219	1	0.182642	1	0.177033	1	0.332236	1	0.11314	1
10_3	5.39735	5.67525	5.56321	4.83475	4.40304	5.31171	5.68421	5.23559	5.09438	5.53119	4.77647	4.65757	4.46387	5.23457	4.14265	5.13253	5.03281	4.96784	5.49462	5.0319	4.32615	0.245961	1	0.77225	NA	0.526289	1	0.683313	NA	0.683313	1	-0.0187093	NA	0.408359	1	-0.0289929	1	0.516006	1
10_4	7.51048	7.92689	7.81714	6.73585	6.74977	7.10026	7.34439	6.54104	7.32346	7.06653	7.15002	6.85348	6.91797	6.94958	6.2645	6.85971	7.44499	6.95565	6.95853	7.41441	7.43746	0.180695	1	0.290324	1	0.109628	1	0.616903	NA	0.616903	1	-0.190149	1	0.151458	1	-0.284749	1	0.0150288	1
11_1	9.82714	10.1817	10.0675	9.29043	9.07067	9.42288	9.62814	9.3246	9.48805	9.70264	9.14323	9.48559	9.12579	9.38352	8.8372	9.55292	9.48868	9.31995	9.15431	9.44851	9.42467	0.197914	1	0.22467	1	0.026756	1	0.221872	NA	0.221872	1	0.113433	1	0.14106	1	0.117103	1	0.0304258	1
12_2	16.7306	16.2749	16.617	16.9052	16.4863	16.8674	16.6703	17.342	16.6937	16.7743	16.3254	16.7193	16.7623	16.8446	16.8752	17.1441	16.8975	16.7932	15.525	17.2196	16.6787	-0.145244	1	0.172106	1	0.31735	1	-0.196239	1	-0.196239	1	0.320653	1	-0.0631767	1	-0.0121822	1	-0.0154854	1
13_1	6.69889	6.54336	6.76334	6.31568	6.03037	6.55808	6.52673	5.80425	6.7608	6.56555	6.45062	6.6539	5.66852	6.22986	5.88658	6.72254	6.30963	6.31841	6.02176	5.89711	6.45419	0.299132	1	0.149644	1	-0.149488	1	0.273547	NA	0.273547	1	0.394498	NA	0.485404	1	0.510989	1	-0.0329969	1
13_2	6.34416	6.11897	6.49334	6.78873	6.78257	6.58776	6.13252	6.35472	6.83385	6.6739	6.3127	6.53477	6.60231	6.87898	6.58998	5.95849	6.60284	5.95765	7.26597	6.84057	6.06426	-0.251252	1	-0.297278	1	-0.0460259	1	0.14226	NA	0.14226	1	-0.734363	1	0.0345615	1	-0.35895	1	0.329387	1
14_3	7.23519	7.28769	7.0774	7.40195	7.79921	7.78117	6.80531	7.42364	6.56848	7.18068	7.13993	7.4694	7.71382	7.45503	7.61981	7.16474	7.21532	6.63554	8.26556	7.51463	7.40099	-0.44234	1	-0.78693	1	-0.34459	1	0.203377	NA	0.203377	1	-0.843224	1	0.0775868	1	-0.568131	1	-0.0694964	1
14_68	14.1411	14.9235	14.5962	14.9793	15.0821	14.8147	15.2985	14.9514	15.102	15.0428	15.2211	14.9632	15.1175	14.9463	14.6369	14.9309	14.9874	14.6313	14.778	14.927	14.8487	0.116955	1	0.161569	1	0.0446138	1	-0.0612329	1	-0.0612329	1	0.00563128	1	0.0492064	1	0.227394	1	0.266377	1
14_731	7.02017	7.46487	6.92899	7.23157	6.01183	7.30972	8.46406	6.96861	8.55661	7.6364	5.73852	7.86871	6.62648	7.42569	6.54782	7.74012	9.22501	6.8821	7.42548	8.14805	8.0332	0.431422	1	1.31602	1	0.884594	1	1.08559	NA	1.08559	1	0.401281	1	0.0431045	1	-0.611065	1	-0.127751	1
14_732	6.86338	7.37219	7.13271	7.0598	5.72225	7.2919	8.54163	6.63745	8.99383	7.33101	5.96508	7.76735	6.50131	7.21306	6.31585	7.97466	9.03519	6.86947	7.55253	8.10589	7.61506	0.417115	1	1.66981	1	1.25269	1	1.1792	NA	1.1792	1	0.470665	1	0.126575	1	-0.635508	1	0.146519	1
15_1	7.27458	7.19789	7.48382	7.33266	7.11815	7.31855	7.79616	7.12588	7.80814	7.1056	7.17987	7.33401	7.40208	7.20156	6.81962	7.04353	7.33475	7.21698	7.18262	7.17661	7.25533	-0.0524726	1	0.400407	1	0.45288	1	0.0482268	NA	0.0482268	1	-0.00129067	1	0.107617	1	0.00691703	1	0.461088	1
15_2	4.09524	4.49978	4.12037	3.94744	4.25884	4.06383	4.45499	4.6759	4.44005	3.87234	4.07079	4.18082	4.08549	3.85793	3.58227	4.2099	3.796	4.38508	4.25916	4.23026	4.32615	-0.147843	1	1.05886	NA	1.2067	1	1.2346	NA	1.2346	1	-0.307918	NA	0.766246	1	-0.616192	1	0.898427	1
15_3	3.995	4.43959	4.29558	4.1803	3.98904	3.79183	4.14285	4.31814	3.84072	4.81212	4.27559	4.18082	4.25519	4.27153	4.32136	4.2099	3.796	3.60825	3.93433	4.23026	4.57872	1.22986	1	0.331321	NA	-0.898538	1	-0.0477164	NA	-0.0477164	1	-1.09249	NA	-0.827828	1	0.449747	1	0.643694	1
15_4	3.11492	3.11492	3.11492	3.11492	3.87475	3.11492	3.11492	3.11492	3.11492	3.65354	3.59937	3.7981	3.11492	3.11492	3.11492	3.11492	3.11492	3.11492	3.11492	3.11492	3.11492	0.754665	1	-1.82466	NA	-2.57932	1	0	NA	0	1	0	NA	2.23274	1	2.89936	1	0	1
16_1	10.6625	11.4972	11.9851	11.6897	11.6962	12.8	12.2674	11.8391	12.7081	11.3202	10.8997	12.5686	12.8189	12.275	12.8275	13.1396	13.0172	12.8101	11.4395	13.0729	11.867	-0.385166	1	0.153048	1	0.538214	1	-0.363811	1	-0.363811	1	0.697289	1	-0.501706	1	-0.52306	1	-0.682135	1
17_1	9.59095	11.6364	12.5384	12.1768	12.023	13.3184	12.4994	11.2648	13.2063	10.8748	10.9086	12.9566	13.4068	12.6758	13.2989	13.6586	13.5564	13.2334	11.2175	13.5127	12.2159	-0.696349	1	-0.102813	1	0.593537	1	-0.547062	1	-0.547062	1	0.880291	1	-0.533153	1	-0.68244	1	-0.969195	1
18_198	8.43239	8.64139	8.59901	7.79198	7.71715	7.84969	8.31086	7.92854	7.98454	7.81947	7.98688	8.11543	7.67404	7.98365	7.79712	8.01614	8.23503	8.1757	7.83738	8.14805	7.8629	0.210068	1	0.324696	1	0.114628	1	0.139772	NA	0.139772	1	0.209985	1	-0.0354038	1	0.0348918	1	-0.0604653	1
18_199	5.86882	5.69782	5.50672	4.98961	3.98904	4.43469	5.50761	4.77343	5.23764	4.94337	5.28803	4.52137	4.46387	5.13584	4.60465	4.63026	4.93593	4.61418	5.51825	5.31944	4.95872	0.827827	1	1.27254	NA	0.44471	1	0.93922	NA	0.93922	1	-0.96824	NA	-0.447626	1	-0.559019	1	0.853931	1
18_200	6.32915	6.0513	5.66957	5.08303	4.6426	5.1119	6.00733	5.8862	6.15245	5.71552	5.46679	5.17094	4.69035	5.53113	5.22211	5.80127	5.46423	5.24211	5.49462	5.15475	5.48485	0.819465	1	1.60004	1	0.780576	1	0.355158	NA	0.355158	1	0.182198	NA	-0.369042	1	0.0952649	1	0.693643	1
19_1	5.80439	6.06853	5.76822	5.4006	5.74508	5.5485	5.46933	6.07207	5.81506	5.99532	5.91785	6.22322	5.64453	5.53113	5.60893	6.0997	5.9388	5.50255	5.26056	5.79231	6.15583	0.651103	1	0.30703	1	-0.344074	1	0.233747	NA	0.233747	1	0.142478	NA	-0.031811	1	0.385545	1	-0.101007	1
19_2	6.98255	7.21326	7.53936	6.47	6.28246	6.80523	7.28178	6.74943	7.39257	6.79067	7.11954	6.70992	6.75252	6.69374	6.11763	6.88563	7.42858	6.76415	6.95014	6.84057	7.11588	0.416139	1	0.746315	1	0.330176	1	0.50132	NA	0.50132	1	0.0945238	1	-0.0172742	1	-0.102456	1	0.133197	1
2_32	7.58122	10.2473	7.71238	6.33368	5.00946	5.23544	8.32126	7.43702	6.90334	7.9249	6.45062	6.4047	4.32969	4.91182	4.88028	6.53831	8.69165	6.57442	7.08648	9.89646	6.38059	1.81567	1	2.439	1	0.62333	1	4.94817	NA	4.94817	0.16052	-1.02297	1	1.51378	1	-1.61873	1	0.0275762	1
20_1	7.02942	7.01704	6.84304	6.50212	6.65842	6.72752	6.89192	6.20476	6.55122	6.8066	6.49906	6.69612	6.48816	6.71013	6.21121	6.58666	6.75613	6.62051	6.23222	6.65703	6.50697	0.0432332	1	-0.0503967	1	-0.0936299	1	-0.0212556	NA	-0.0212556	1	0.237051	1	0.18747	1	0.251959	1	-0.0787216	1
20_180	5.73678	5.78458	5.88233	5.79489	5.78963	6.10182	5.61631	5.76138	6.3257	5.40712	5.36246	5.25243	5.80426	5.28124	5.8401	6.0997	6.07364	6.90704	5.49462	5.75552	5.83314	-0.804141	1	0.055209	1	0.85935	1	0.0231912	NA	0.0231912	1	0.943604	NA	0.31031	1	-0.517022	1	-0.601276	1
20_2	9.47439	9.37184	9.21152	8.03458	7.8098	8.50719	8.95578	8.27948	8.53062	8.6596	8.35625	8.5673	7.84753	8.54763	7.6921	8.53115	8.80071	8.74265	8.58443	8.5238	8.50565	0.407973	1	0.498063	1	0.09009	1	0.490595	NA	0.490595	1	0.164533	1	0.0760835	1	-0.0065384	1	-0.0809816	1
20_3	9.97628	9.9328	9.68531	8.66763	8.36015	8.85776	9.46913	8.74443	9.08293	9.06708	8.88485	9.0166	8.45843	8.96893	8.29986	9.18622	9.34115	9.23921	8.84538	9.0123	9.14836	0.363062	1	0.508516	1	0.145453	1	0.420524	NA	0.420524	1	0.258802	1	0.0419754	1	-0.015486	1	-0.128835	1
21_1	5.13511	5.42597	5.35406	5.08303	4.74548	5.48503	5.34742	4.77343	6.03217	4.74068	5.32577	5.43638	5.00387	5.23457	5.32992	5.30402	5.56093	4.61418	5.69376	5.51115	4.84507	0.120637	1	0.567017	NA	0.44638	1	0.329561	NA	0.329561	1	-0.288085	NA	-0.0956708	1	-0.304595	1	0.429871	1
21_2	4.75584	5.28138	4.89211	4.98961	5.12292	4.76514	5.50761	5.35865	5.19164	4.74068	4.71733	5.12817	4.58289	5.18615	4.47246	5.49096	4.88447	4.8612	4.49958	4.46535	4.41729	-0.162527	1	0.634306	NA	0.796833	1	-0.635091	NA	-0.635091	1	1.2516	NA	0.377844	1	0.850408	1	0.39564	1
21_3	4.18489	4.15477	4.51071	4.07197	3.55697	4.82114	4.00967	3.11492	4.52506	3.87234	3.59937	4.18082	4.17433	4.02009	4.23626	3.81723	4.17764	4.61418	3.93433	3.11492	4.32615	-1.10924	1	-0.47889	NA	0.630352	1	-0.54265	NA	-0.54265	1	0.842763	NA	0.372356	1	-0.194235	1	-0.406646	1
22_2	8.97577	8.89985	8.93755	8.63211	8.45762	8.78017	8.90834	8.30155	8.97147	8.61533	8.46095	8.53686	8.40047	8.70622	8.59514	8.73641	8.52054	8.76657	8.27562	8.46944	8.58485	-0.094143	1	0.140789	1	0.234932	1	-0.130729	NA	-0.130729	1	0.243275	1	0.0603454	1	0.0969317	1	0.0885889	1
22_3	6.60271	6.4809	6.5352	5.89638	6.03037	6.43272	6.89192	6.03683	6.7608	6.27497	5.59434	6.29864	6.17935	6.60884	6.19299	6.38251	6.11584	6.2014	5.86749	5.51115	6.30295	-0.0637748	1	0.596781	1	0.660556	1	-0.509182	NA	-0.509182	1	0.3866	NA	-0.248626	1	0.196782	1	0.470738	1
23_1	8.37571	8.51731	8.78251	7.63553	7.52467	7.97207	7.37469	6.63745	6.91684	7.34194	6.89781	7.51706	7.80081	8.45886	7.88382	6.97281	7.78503	7.13506	7.18975	7.97927	8.22245	-0.493638	1	-0.788195	1	-0.294557	1	-0.236624	NA	-0.236624	1	-0.560668	1	-0.379984	1	-0.636998	1	-0.370886	1
23_2	7.90566	8.02134	8.1243	7.10211	7.10958	7.26473	6.96028	6.49026	6.6518	6.8986	6.51485	7.15462	7.24008	7.99034	7.31291	6.73687	7.17648	6.46068	6.53276	7.51463	7.70001	-0.321259	1	-0.509714	1	-0.188455	1	-0.251735	NA	-0.251735	1	-0.570373	1	-0.435078	1	-0.504602	1	-0.122683	1
23_3	6.60271	6.97255	6.91852	6.18275	5.76754	6.31311	5.68421	5.67137	5.44611	5.53119	5.81825	5.96902	5.94735	7.02994	6.03798	5.62371	6.00785	5.6914	5.36973	6.1431	6.43615	-0.418465	1	-0.67977	1	-0.261305	1	-0.480449	NA	-0.480449	1	-0.335852	NA	-0.393964	1	-0.33198	1	-0.257433	1
3_23	11.2564	11.112	11.6161	11.3835	11.531	11.4818	12.4485	12.6476	12.5581	11.9893	11.7399	11.9613	11.5337	11.2953	11.3947	12.3196	12.027	11.8844	12.1375	11.6537	11.6866	0.436455	1	1.09148	1	0.655023	1	0.434993	1	0.434993	1	0.245472	1	0.0556926	1	0.0571545	1	0.466706	1
4_1	12.7947	14.5675	15.2423	14.8996	14.6486	15.8315	15.6141	13.5194	15.8887	13.3025	13.244	15.6565	16.0784	15.3385	16.1652	16.3432	15.8213	16.1076	13.5922	15.9599	15.0005	-0.681436	1	0.0974831	1	0.778919	1	-0.758379	1	-0.758379	1	0.959466	1	-0.684737	1	-0.607793	1	-0.788341	1
4_548	4.18489	4.06746	4.44385	4.7192	4.58745	4.64438	5.00889	4.31814	4.44005	4.66459	4.36335	4.36547	4.87934	3.85793	4.60465	4.69771	4.77448	4.19781	4.44454	4.65731	4.6513	-0.398144	1	-0.00976892	NA	0.388375	1	0.0433579	NA	0.0433579	1	0.0191229	NA	0.195789	1	-0.245712	1	0.12354	1
4_549	4.41152	4.06746	4.93777	4.1803	4.6426	5.34823	4.25847	4.77343	4.812	4.29328	5.03503	4.07245	4.96375	4.55667	5.14492	3.81723	4.65316	4.38508	4.18858	4.35469	4.32615	-0.540167	1	-0.362423	NA	0.177743	1	-1.35549	NA	-1.35549	1	0.160403	NA	-0.179979	1	0.635343	1	0.652683	1
4_550	4.26648	4.30755	4.57367	4.88859	4.58745	5.31171	4.14285	4.56927	4.98904	4.87952	4.77647	4.52137	4.63789	4.55667	4.83007	4.55851	4.06957	4.38508	4.93866	4.89568	4.84507	-0.42592	1	-0.637274	NA	-0.211355	1	0.405163	NA	0.405163	1	-1.13865	NA	0.51608	1	-0.315002	1	0.612296	1
5_1	5.59063	5.94321	5.90406	5.89638	5.67542	5.92524	5.65068	5.8862	5.78536	5.31747	5.56357	5.65753	5.84668	5.67509	5.71652	5.74461	5.9388	6.11761	5.51825	5.41875	5.2908	-0.428294	1	-0.0849141	1	0.34338	1	-0.477948	NA	-0.477948	1	0.734673	NA	0.108632	1	0.158286	1	-0.233007	1
5_2	6.11785	6.0513	6.27971	6.26024	6.20336	6.33083	6.33302	6.46418	6.19781	5.60796	6.23832	5.8975	6.12913	6.36086	6.07837	5.52539	5.91499	6.05129	6.32668	6.05587	6.01612	-0.407267	1	0.0804114	1	0.487679	1	-0.0443214	NA	-0.0443214	1	-0.399037	NA	0.0963714	1	-0.266574	1	0.620141	1
5_3	5.02113	5.21876	5.14388	5.46929	5.72225	5.34823	4.83038	5.80425	5.52112	5.06195	5.62442	5.8975	5.90795	5.49261	5.25905	5.34358	5.65116	5.20029	5.4211	5.31944	5.74663	0.0792605	1	-0.146083	1	-0.225343	1	-0.111879	NA	-0.111879	1	-0.143421	NA	-0.0876346	1	0.103505	1	0.0215836	1
5_4	10.8267	10.0631	10.5429	11.1411	10.9653	11.1488	10.9265	10.9595	10.5133	11.1352	10.8075	10.7167	10.4392	11.5254	11.7887	11.2514	11.3594	11.2359	9.8045	10.7173	11.1458	-0.191368	1	-0.276529	1	-0.0851612	1	-0.707521	1	-0.707521	1	0.632536	1	-0.272249	1	0.243904	1	-0.473794	1
6_135	4.09524	4.06746	4.21213	4.44567	4.46811	4.1713	5.21306	4.4512	5.09438	4.29328	3.11492	4.44632	4.74051	4.1547	4.39969	5.03734	4.58731	5.83095	3.69817	4.35469	3.11492	-0.599864	1	1.23466	NA	1.83452	1	-1.74819	NA	-1.74819	1	3.22134	NA	-0.23056	1	0.917763	1	-0.469055	1
7_1	3.995	4.15477	3.57182	4.07197	4.25884	3.94029	3.84929	3.11492	4.13107	4.29328	3.9464	3.60023	4.39897	4.37563	4.14265	3.11492	3.59873	3.60825	3.69817	4.23026	3.82767	-0.391807	1	-0.799022	NA	-0.407215	1	-1.19229	NA	-1.19229	1	-2.02865	NA	-0.571793	1	0.228691	1	1.85013	1
7_2	6.04586	5.92435	5.96727	6.22203	6.5481	6.54301	5.84052	5.92542	6.08153	6.48844	6.23832	6.24245	6.52724	6.13521	6.74712	5.95849	6.1568	6.35534	6.74216	6.25156	6.38059	-0.153179	1	-0.625753	1	-0.472573	1	-0.0112438	NA	-0.0112438	1	-0.403272	NA	-0.0640938	1	-0.206029	1	-0.275331	1
7_209	9.93522	10.0852	10.3741	9.24648	8.93949	9.429	8.6772	7.93797	8.53934	9.27201	8.55099	9.19043	9.09818	9.83515	9.3238	8.51472	9.20831	8.78342	8.62697	8.94619	9.53999	-0.186318	1	-0.828553	1	-0.642234	1	-0.374751	NA	-0.374751	1	-0.230822	1	-0.239515	1	-0.0510825	1	-0.462495	1
7_3	4.53863	4.71207	4.51071	4.27701	4.08865	4.87463	4.14285	3.97768	3.84072	4.29328	4.27559	4.36547	4.08549	4.78238	4.39969	4.63026	4.71541	4.19781	4.18858	3.68291	4.78396	-0.358725	1	-1.27807	NA	-0.919343	1	-0.266585	NA	-0.266585	1	0.482266	NA	0.0434037	1	-0.0487366	1	-1.45035	1
7_4	8.37932	8.01698	8.49066	7.55423	7.84113	7.92089	8.42606	7.81027	8.46353	7.87315	8.02018	8.17598	7.91731	7.82059	7.895	7.82929	7.9777	8.13424	7.87761	7.93981	8.02724	0.267456	1	0.522439	1	0.254984	1	0.0742417	NA	0.0742417	1	0.0403464	1	-0.105706	1	0.0875078	1	0.302145	1
8_1	4.18489	4.15477	3.75842	4.77839	4.46811	4.35447	3.11492	3.97768	4.13107	3.87234	4.27559	4.36547	4.32969	4.27153	4.54056	3.61396	4.06957	4.08784	4.38645	4.0866	3.98359	-0.828244	1	-1.87753	NA	-1.04929	1	-0.514026	NA	-0.514026	1	-0.733507	NA	0.355689	1	0.0414703	1	-0.274309	1
8_2	6.63954	6.82005	6.80943	7.6065	7.40387	7.21829	6.47135	7.00508	6.7608	6.72512	6.95655	7.15462	7.40903	6.97687	7.08742	6.87273	7.08503	6.63554	7.61207	7.17661	6.96137	-0.516557	1	-0.755984	1	-0.239428	1	0.125228	NA	0.125228	1	-0.465187	1	0.272109	1	-0.369676	1	-0.143917	1
8_3	6.95368	6.98156	6.9701	6.53353	6.70483	6.65936	6.83477	6.51588	7.30309	6.70825	6.82397	7.05034	6.25925	6.60884	6.34907	6.9361	6.95323	6.51055	5.84923	6.6373	6.70043	0.275836	1	0.346163	1	0.0703272	1	0.021282	NA	0.021282	1	0.464476	1	0.274804	1	0.529357	1	0.135208	1
8_4	7.78016	7.72777	7.94592	7.59176	7.57526	7.44488	7.67164	7.43702	7.99091	7.60952	7.53556	7.60787	7.35249	7.46467	7.32951	7.54325	7.32591	7.70214	7.18975	7.21688	7.70001	0.0494942	1	0.203379	1	0.153884	1	0.00527547	NA	0.00527547	1	0.160225	1	0.174028	1	0.218247	1	0.211906	1
8_65	6.41691	6.37487	6.69128	6.07945	7.02092	6.72752	5.54482	5.62403	5.32503	6.69118	6.1996	6.37023	6.75252	6.53705	6.38153	5.41931	5.20673	6.2415	6.64132	5.89711	6.50697	-0.280094	1	-1.52244	1	-1.24235	1	-0.208116	NA	-0.208116	1	-0.910809	NA	0.11679	1	0.0448124	1	-0.286727	1
9_1	18.6637	18.3511	18.4016	18.8606	18.5165	18.4433	18.5075	19.3578	18.3319	18.9935	18.2437	18.454	18.2003	18.5968	18.2704	18.8624	18.3622	18.1622	16.5038	18.7958	18.4794	-0.0193154	1	0.186912	1	0.206227	1	-0.150393	1	-0.150393	1	0.277084	1	0.252153	1	0.383231	1	0.312374	1
9_2	16.7453	16.2352	16.5561	16.851	16.4333	16.7962	16.6136	17.3241	16.6081	16.77	16.3052	16.6405	16.6611	16.7859	16.7758	17.0566	16.8237	16.689	15.48	17.1448	16.6199	-0.120198	1	0.184584	1	0.304782	1	-0.174755	1	-0.174755	1	0.297246	1	-0.0369907	1	0.0175666	1	0.0251028	1
9_62	16.0844	15.968	17.1301	16.9241	16.4454	17.5388	17.2803	16.6657	17.2958	16.8126	16.1855	17.2188	16.6964	17.6255	17.6129	14.8867	15.6626	17.0746	16.5247	17.3844	17.325	-0.239684	1	0.0698632	1	0.309547	1	-0.24441	1	-0.24441	1	-0.964306	1	-0.332946	1	-0.328221	1	0.945633	1
PCC6912_RS00005	7.89056	7.52144	7.90426	7.32376	7.78316	7.41227	7.51731	7.53981	7.55636	7.2168	7.87605	7.6583	7.40208	7.29112	7.55078	7.38014	7.63581	7.48822	7.80991	7.68674	7.74431	0.0990452	1	0.0154672	1	-0.083578	1	0.360726	NA	0.360726	1	-0.266852	1	0.113682	1	-0.147999	1	0.0352754	1
PCC6912_RS00010	9.46932	9.28756	9.65583	9.36371	9.81653	9.9391	9.77512	9.61331	9.9269	9.70264	9.95629	10.0121	10.0711	9.89689	10.0055	9.97679	9.32354	10.0395	10.2106	9.7446	9.94249	0.173116	1	0.0522125	1	-0.120903	1	-0.0133196	NA	-0.0133196	1	-0.169253	1	-0.271134	1	-0.0846987	1	-0.0363487	1
PCC6912_RS00015	8.50355	8.52653	8.7209	8.94452	9.348	8.77057	8.46406	8.8826	8.66807	8.711	8.88184	8.77393	9.13835	9.18526	8.77511	8.61448	8.22557	8.78342	7.89948	8.83021	8.93907	-0.26072	1	-0.376262	1	-0.115542	1	-0.439782	NA	-0.439782	1	-0.0639931	1	-0.00138463	1	0.177678	1	0.126129	1
PCC6912_RS00020	9.87518	9.65159	9.92002	10.1017	10.3435	10.1288	10.4715	10.8738	10.5407	10.387	10.491	10.1716	10.239	9.83143	10.2939	10.6337	10.552	10.8188	10.4358	9.96679	9.99682	0.162348	1	0.448475	1	0.286128	1	0.0151606	1	0.0151606	1	0.527576	1	0.0599602	1	0.207147	1	-0.0343009	1
PCC6912_RS00025	7.40803	6.71574	6.64114	7.27841	7.03004	6.10182	7.79616	8.16372	7.3829	7.06653	7.24719	6.85348	6.89831	6.33986	7.12597	7.55939	7.28086	7.53682	6.03789	6.35224	6.83	0.204391	1	1.03195	1	0.827555	1	-0.463961	NA	-0.463961	1	1.18304	1	0.067284	1	0.735636	1	0.380155	1
PCC6912_RS00030	8.56504	8.39166	8.64396	8.60304	9.01002	8.89651	9.07718	9.21262	9.09479	8.98596	9.27539	9.08919	8.89105	8.74229	9.30718	8.60287	9.11414	9.43743	9.01312	9.19084	9.04898	0.284826	1	0.291273	1	0.00644766	1	0.0865178	NA	0.0865178	1	0.00644569	1	-0.159905	1	0.0384025	1	0.0384045	1
PCC6912_RS00035	8.58079	7.87963	7.88297	9.97985	10.8179	10.0894	9.80132	10.1758	9.09775	9.76271	10.8035	9.71357	10.5126	10.1158	10.7291	9.48075	9.6738	10.3578	10.3895	10.4946	10.3336	-0.161801	1	-0.599313	1	-0.437511	1	-0.0680101	1	-0.0680101	1	-0.526916	1	-0.130033	1	-0.223824	1	-0.13442	1
PCC6912_RS00040	8.78498	8.14236	8.17771	7.69879	8.44069	8.27796	7.76603	7.25249	7.46768	7.93214	7.56598	7.6724	7.63313	8.54763	8.94318	7.45972	8.92271	6.57442	7.32546	8.62673	8.08002	-0.473843	1	-0.713282	1	-0.239439	1	-0.389528	NA	-0.389528	1	-0.131245	1	-0.314806	1	-0.399121	1	-0.507316	1
PCC6912_RS00045	10.0197	9.41055	10.0257	9.27439	8.73535	8.64314	9.3474	9.33533	8.63187	10.0015	9.54478	9.31224	8.5333	8.69399	9.05688	8.22256	8.97159	10.1053	8.70102	10.2778	9.16744	0.757256	1	0.236625	1	-0.520631	1	0.783296	NA	0.783296	1	-0.235186	1	0.138793	1	0.112753	1	-0.172692	1
PCC6912_RS00050	10.4637	9.84338	10.2258	10.804	10.4033	10.2739	10.5129	10.7171	10.1236	10.8758	11.0299	10.5197	10.5786	10.853	10.5483	9.90613	10.6329	10.5012	11.4514	11.349	10.9653	0.315511	1	-0.0411847	1	-0.356696	1	0.609058	1	0.609058	1	-0.89905	1	-0.156384	1	-0.44993	1	0.0924239	1
PCC6912_RS00055	10.2733	9.72286	10.4274	10.4808	9.49293	9.97714	10.0432	9.57155	9.80939	10.404	9.82285	10.019	10.0513	10.3815	9.7203	9.40256	9.96821	9.10626	10.6201	10.7643	10.2376	0.0639455	1	-0.221628	1	-0.285573	1	0.488071	1	0.488071	1	-1.03659	1	-0.0371528	1	-0.461278	1	0.289741	1
PCC6912_RS00060	13.0725	12.2149	12.7008	12.6507	11.9847	12.5426	12.9825	12.9863	12.7737	12.7245	12.1756	12.4866	12.0113	12.6781	12.3652	12.7147	12.6892	12.912	11.6654	12.426	12.8416	0.0589765	1	0.498134	1	0.439158	1	0.0119631	1	0.0119631	1	0.387731	1	0.0439444	1	0.0909578	1	0.142385	1
PCC6912_RS00065	9.05684	9.1331	9.09382	9.47413	9.67757	9.47895	9.10749	9.40492	9.47449	9.06049	9.46247	9.40573	9.43165	9.18817	9.30509	9.58867	9.26938	9.34966	9.74541	9.12908	9.20486	-0.231451	1	-0.215467	1	0.0159834	1	0.0807973	NA	0.0807973	1	0.0179127	1	0.240407	1	-0.0718414	1	-0.0737707	1
PCC6912_RS00070	6.76698	6.73722	6.4791	6.83973	7.05705	6.55808	6.80531	6.17275	5.87262	6.50811	6.84901	6.76381	6.78504	6.89338	6.6174	6.0997	6.13647	6.31841	6.83633	6.71461	6.60699	-0.138117	1	-0.589735	1	-0.451619	1	-0.0482893	NA	-0.0482893	1	-0.65674	1	0.0798126	1	-0.0100147	1	0.195107	1
PCC6912_RS00075	9.706	10.0104	9.82705	9.92808	10.5595	9.90881	9.55743	10.2362	9.95972	9.88891	10.396	10.0796	10.0852	10.5206	10.3738	9.8903	9.95111	10.1146	9.75623	9.99399	9.87612	-0.0289261	1	-0.226677	1	-0.197751	1	-0.466525	1	-0.466525	1	0.112553	1	-0.173799	1	0.2638	1	-0.046504	1
PCC6912_RS00080	10.9723	11.2949	11.3728	11.5344	11.6362	11.6587	11.3525	11.7281	11.1626	11.7313	12.0051	11.7045	11.8539	11.8108	11.2149	11.4943	11.6627	11.4254	12.2867	12.2296	11.9715	0.210518	1	-0.178629	1	-0.389147	1	0.516938	1	0.516938	1	-0.641102	1	-0.0438952	1	-0.350315	1	-0.09836	1
PCC6912_RS00085	14.2297	13.7391	13.2027	13.5163	14.4485	13.5431	13.1638	13.9926	12.7011	13.9842	15.3806	14.2051	14.3922	13.6002	13.3177	12.8875	13.6528	13.1939	15.3574	16.225	14.5113	0.757544	1	-0.518601	1	-1.27615	1	1.68643	1	1.68643	1	-2.2524	0.536952	0.0602646	1	-0.868621	1	0.107631	1
PCC6912_RS00090	10.8811	9.35986	9.64482	11.6728	12.7864	12.1053	10.2543	10.8884	10.2838	10.9824	12.8318	11.346	13.3607	12.2471	12.123	10.9988	11.3518	11.1313	14.0048	13.0564	12.5375	-0.307468	1	-1.76813	1	-1.46066	1	0.640631	1	0.640631	1	-2.17096	1	-0.430501	1	-1.3786	1	-0.668295	1
PCC6912_RS00095	11.8051	9.64737	10.3089	13.189	14.4766	13.403	11.0018	12.3988	10.8802	12.6353	14.2697	12.7355	14.7622	14.0408	13.6292	12.0436	12.2884	12.1184	14.1858	14.628	14.0056	-0.384229	1	-2.20901	0.997442	-1.82478	1	0.075823	1	0.075823	1	-2.14779	1	-0.416028	1	-0.87608	1	-0.553076	1
PCC6912_RS00100	10.7234	10.9124	10.6702	11.5474	11.9668	11.5186	11.8465	12.2153	11.5394	11.7902	12.0697	11.4974	12.0283	10.9918	11.2216	11.8571	11.7843	11.6756	11.8132	12.0021	11.4644	0.112522	1	0.201624	1	0.0891017	1	0.292419	1	0.292419	1	-0.00239508	1	0.208005	1	0.0281085	1	0.119605	1
PCC6912_RS00105	9.24059	10.1252	9.16162	10.4697	10.7034	10.1828	9.43846	9.46154	9.24879	10.3361	10.7492	10.2709	10.4041	10.6486	10.3517	9.55693	9.6945	9.46066	10.0083	10.7945	10.2895	0.000467596	1	-1.10199	1	-1.10246	1	-0.0745566	1	-0.0745566	1	-0.840627	1	-0.00612573	1	0.0688984	1	-0.192933	1
PCC6912_RS00110	6.82134	7.08548	6.87588	7.16332	7.41085	6.68702	6.89192	7.12588	6.6838	6.58419	7.03492	7.35165	7.02153	6.99032	6.92191	6.72254	7.1666	7.11383	6.78058	7.03356	6.92321	-0.103432	1	-0.246792	1	-0.143359	1	-0.0784053	NA	-0.0784053	1	0.120158	1	0.161909	1	0.136882	1	-0.126635	1
PCC6912_RS00115	5.23973	6.0513	5.64375	5.76831	5.74508	6.22099	5.89839	6.03683	5.44611	5.81524	5.62442	5.65753	6.05923	5.74173	5.42955	5.38199	5.56093	5.6914	5.98893	5.93035	5.44824	-0.311583	1	-0.163472	1	0.148111	1	0.0576726	NA	0.0576726	1	-0.369515	NA	0.210293	1	-0.158962	1	0.358664	1
PCC6912_RS00120	6.1002	6.70488	6.72777	5.94446	6.10215	6.38269	5.58104	5.47119	5.69218	6.20406	5.94167	6.43836	5.86741	5.95238	6.42885	5.62371	6.13647	6.00526	6.00545	5.86305	5.8049	0.0696657	1	-0.761721	1	-0.831387	1	-0.271533	NA	-0.271533	1	0.053794	NA	0.0614141	1	0.402612	1	-0.482569	1
PCC6912_RS00125	6.89412	7.03446	7.04893	6.40348	6.5481	6.76691	6.17961	6.10644	6.56848	6.46848	6.7461	7.01751	6.4066	6.72634	6.98624	5.85569	6.558	6.46068	6.77107	6.22522	6.5411	0.219486	1	-0.333957	1	-0.553443	1	-0.214888	NA	-0.214888	1	-0.26614	1	-0.170175	1	0.264199	1	-0.0231044	1
PCC6912_RS00130	8.21536	7.98162	8.16013	8.1795	8.33837	8.25977	8.49651	8.85302	7.9058	8.48851	8.22442	8.17103	8.18715	8.1894	8.06292	8.06777	8.27683	7.86315	7.65388	8.82156	8.18547	0.0418115	1	0.215865	1	0.174053	1	0.152734	NA	0.152734	1	-0.225325	1	0.120293	1	0.00937061	1	0.408748	1
PCC6912_RS00135	18.4731	18.5011	18.9059	20.2964	20.077	20.9821	19.1394	19.1748	18.5073	20.0884	20.0657	20.2372	20.5577	20.7237	20.5922	20.2139	20.5082	18.5861	20.5514	21.1641	20.3169	-0.372889	1	-1.53407	1	-1.16119	1	0.0967158	1	0.0967158	1	-0.74375	1	-0.121034	1	-0.590638	1	-1.00807	1
PCC6912_RS00140	18.4946	18.4507	18.94	20.2959	20.0408	20.873	19.0651	18.8987	18.1907	20.0906	19.9371	20.1335	20.425	20.6994	20.5067	19.9736	20.2279	18.2782	20.4014	21.0558	20.2601	-0.390216	1	-1.68146	1	-1.29124	1	0.0674539	1	0.0674539	1	-0.904379	1	-0.101968	1	-0.559638	1	-0.946503	1
PCC6912_RS00145	11.2341	11.6718	11.6492	12.3033	12.3449	12.9157	11.5895	11.4266	11.8881	12.1277	11.982	12.4424	12.262	13.0695	13.261	11.5548	12.5528	12.1421	12.0829	12.9137	12.6072	-0.353458	1	-0.905291	1	-0.551832	1	-0.351485	1	-0.351485	1	-0.435678	1	-0.376106	1	-0.37808	1	-0.494234	1
PCC6912_RS00150	7.51706	7.31641	7.44798	7.71248	7.2172	7.7025	7.23847	7.28247	7.09357	7.06653	7.10923	7.2424	7.10958	7.11832	7.70486	7.52693	7.70556	7.359	7.54143	7.26887	7.63088	-0.463145	1	-0.39333	1	0.0698149	1	0.168309	NA	0.168309	1	0.0493086	1	0.24065	1	-0.390803	1	-0.370297	1
PCC6912_RS00155	7.70731	7.70082	8.08756	6.01359	5.62691	5.1119	6.56249	5.67137	6.00682	5.87791	5.68267	6.10189	5.2539	4.37563	5.58064	6.2682	6.19659	5.95765	5.00995	6.8057	6.24178	0.366053	1	0.676029	1	0.309977	1	1.43066	NA	1.43066	1	-0.0473671	NA	0.69194	1	-0.372669	1	-0.0153254	1
PCC6912_RS00160	6.52604	5.74189	6.02773	6.42041	6.44227	6.33083	5.98089	7.02298	5.81506	6.48844	7.32044	6.20371	6.0412	7.05575	6.81962	6.63341	6.07364	7.53682	6.88999	7.71508	7.40099	0.426597	1	-0.0363069	1	-0.462904	1	0.77034	NA	0.77034	1	-0.559803	1	-0.359174	1	-0.702917	1	-0.606018	1
PCC6912_RS00165	5.27281	5.65229	5.69491	6.22203	5.91523	5.02234	5.46933	5.67137	5.28207	5.6806	6.09786	5.68637	5.6201	5.80527	5.81626	5.82875	6.0949	6.07375	5.36973	6.27741	5.91454	0.0410303	1	-0.473846	1	-0.514876	1	0.182182	NA	0.182182	1	0.163929	NA	0.0832957	1	-0.0578564	1	-0.736662	1
PCC6912_RS00170	7.32045	7.40598	7.8559	7.18316	7.51822	7.08997	6.94687	7.53981	7.28242	6.85334	7.07786	6.9952	6.94697	6.93573	6.80779	7.71153	7.25314	7.34086	6.7615	7.16293	7.54997	-0.33723	1	-0.00849626	1	0.328734	1	0.32958	NA	0.32958	1	0.291945	1	0.431949	1	-0.234861	1	-0.198071	1
PCC6912_RS00175	6.65161	6.53108	6.93938	6.18275	6.18699	6.43272	6.13252	6.41051	6.58554	6.0773	6.09786	6.18393	6.07704	6.20679	6.6174	6.66375	6.58805	7.40338	6.18971	5.79231	5.91454	-0.190222	1	0.144863	1	0.335085	1	-0.421823	NA	-0.421823	1	1.15545	NA	-0.0605797	1	0.171021	1	-0.649341	1
PCC6912_RS00180	10.7598	10.5633	10.9365	10.0834	9.76309	10.2568	10.3308	10.6895	10.8064	9.97899	9.9762	10.1986	10.0557	10.1112	10.2036	10.8667	10.2492	10.8733	10.6578	9.79407	10.015	0.00698539	1	0.582031	1	0.575046	1	0.0822954	1	0.0822954	1	0.491339	1	-0.0776768	1	-0.152987	1	-0.06928	1
PCC6912_RS00185	5.61611	6.41557	5.83781	5.2114	5.04843	5.45213	4.95223	4.94732	5.19164	5.06195	5.36246	5.43638	5.46346	5.67509	5.97511	5.49096	5.84102	5.83095	5.54148	4.74225	5.2483	0.0928676	1	-0.334826	1	-0.427694	1	-0.695369	NA	-0.695369	1	0.712089	NA	-0.705863	1	0.0823732	1	-1.05741	1
PCC6912_RS00190	6.34416	7.20559	6.95993	5.99093	6.80403	6.63115	6.50851	5.76138	6.53374	5.74957	6.90975	6.53477	6.51433	6.62623	6.9109	6.2682	6.32762	6.63554	6.53276	5.41875	6.30295	-0.0452612	1	-0.244182	1	-0.198921	1	-0.633716	NA	-0.633716	1	0.304152	1	-0.209601	1	0.378854	1	-0.124219	1
PCC6912_RS00195	9.70743	9.6558	9.7021	9.08249	9.52539	9.05773	9.04933	9.18519	9.17525	9.05055	9.20721	8.99996	8.91559	9.37589	9.55247	9.07297	8.98005	9.1009	8.4338	8.94619	8.91347	-0.155267	1	-0.105143	1	0.0501244	1	-0.544093	NA	-0.544093	1	0.284245	1	-0.0666625	1	0.322163	1	0.0880422	1
PCC6912_RS00200	8.15768	8.36447	8.69977	8.1795	8.29758	8.36133	8.19133	8.35882	8.53934	7.98185	8.48896	8.09989	8.05634	8.08083	8.49229	8.25261	8.33515	8.33967	8.07119	8.14111	7.99095	-0.0767639	1	0.0938937	1	0.170658	1	-0.16667	NA	-0.16667	1	0.256475	1	0.0600202	1	0.149926	1	0.0641092	1
PCC6912_RS00205	11.667	11.2699	11.8753	10.5133	10.2505	10.5511	10.8124	10.6341	10.9963	10.4053	10.0572	10.7004	10.5421	10.8557	10.4073	10.803	10.4111	10.2248	10.9287	10.1831	10.7179	-0.0332361	1	0.382164	1	0.4154	1	0.0303789	1	0.0303789	1	-0.145375	1	-0.171577	1	-0.235192	1	0.325583	1
PCC6912_RS00210	9.78153	9.21525	9.54004	8.47655	8.42356	8.9053	8.54163	8.91636	9.30351	8.43856	8.69874	8.78693	8.33646	9.19686	9.628	8.60287	8.89018	9.72238	8.17882	8.67075	9.34312	0.0324261	1	0.349369	1	0.316943	1	-0.349686	NA	-0.349686	1	0.355993	1	-0.54876	1	-0.166648	1	-0.205698	1
PCC6912_RS00215	7.5236	7.65663	7.94078	7.2124	7.4178	7.86782	6.59736	7.28247	6.6024	6.94247	7.64643	7.4613	7.62122	7.48378	7.70486	6.91109	6.87033	7.15598	7.07109	6.94032	7.14929	-0.156336	1	-0.760097	1	-0.603761	1	-0.612073	NA	-0.612073	1	-0.0840717	1	-0.0897834	1	0.365953	1	-0.153736	1
PCC6912_RS00220	6.72195	6.60317	6.85407	6.36901	6.67016	7.2277	6.58003	7.04065	6.66789	6.2281	7.06724	6.93785	6.87837	7.01685	6.70943	6.55461	6.05205	7.04816	6.78058	5.93035	6.623	-0.00793169	1	-0.0332728	1	-0.0253411	1	-0.438212	NA	-0.438212	1	0.127792	1	-0.0836706	1	0.34661	1	0.193477	1
PCC6912_RS00225	6.67545	6.89834	7.15068	6.78873	7.00251	6.89084	6.52673	6.81263	6.3257	6.82235	7.16999	6.81574	7.03958	7.11832	6.99669	6.38251	6.54273	6.75042	6.32668	5.9628	6.84369	0.0573704	1	-0.399818	1	-0.457188	1	-0.731166	NA	-0.731166	1	0.165276	1	-0.175719	1	0.612817	1	-0.00964668	1
PCC6912_RS00230	8.05309	8.03434	8.42594	7.89758	8.17189	7.88573	7.15938	7.61234	7.82963	7.42655	8.22917	8.00293	8.0826	7.99034	8.09233	7.78196	7.28999	6.91935	8.09033	7.4259	7.95999	-0.0699937	1	-0.468184	1	-0.39819	1	-0.212327	NA	-0.212327	1	-0.529646	1	-0.0686609	1	0.0736721	1	0.205128	1
PCC6912_RS00235	6.69889	6.56759	7.24568	6.74925	6.63463	6.27698	5.78011	6.49026	6.7305	6.34246	6.56117	6.86585	6.46149	6.13521	6.65757	6.70807	6.72946	6.70842	6.35254	5.82813	6.39935	0.0496525	1	-0.221435	1	-0.271088	1	-0.262905	NA	-0.262905	1	0.594614	1	0.156231	1	0.468789	1	-0.396913	1
PCC6912_RS00240	10.3869	10.8648	11.2047	11.0613	11.4154	11.7644	10.4337	11.2104	10.9835	11.0463	11.5128	11.2631	11.4676	11.8407	12.0245	11.6075	11.2835	11.7257	11.7619	10.9759	11.5813	-0.156285	1	-0.535279	1	-0.378994	1	-0.320015	1	-0.320015	1	0.0736843	1	-0.355593	1	-0.191863	1	-0.644541	1
PCC6912_RS00245	9.83241	10.0862	9.74987	10.1751	10.2621	10.0622	10.4586	10.8251	10.2799	10.6748	10.5949	10.4054	9.81745	10.1742	10.1969	10.3785	10.4421	10.1436	9.4958	10.5945	10.2221	0.398947	1	0.374619	1	-0.0243278	1	0.0991485	1	0.0991485	1	0.159066	1	0.0977867	1	0.397585	1	0.214191	1
PCC6912_RS00250	6.57761	5.86617	6.76334	7.10211	7.90181	7.13069	6.15626	7.00508	6.40494	6.86859	7.51232	6.89025	7.47008	6.96329	7.37817	6.94844	6.89451	6.86947	7.65902	6.76996	6.8972	-0.342394	1	-1.00143	1	-0.659033	1	-0.129727	NA	-0.129727	1	-0.307273	1	0.156944	1	-0.0557225	1	-0.407482	1
PCC6912_RS00255	11.1886	10.7395	11.317	9.88196	9.79139	10.0648	10.5607	11.0665	10.6311	10.2197	10.4438	10.1691	10.3211	10.0014	9.97949	11.1013	10.3319	11.0501	10.5108	9.66946	10.1166	0.371379	1	0.864504	1	0.493125	1	0.031963	1	0.031963	1	0.735424	1	-0.195832	1	0.143583	1	-0.0987158	1
PCC6912_RS00260	10.3807	10.2144	10.5556	9.41058	9.23477	9.23333	10.5684	11.0383	10.4031	9.98074	9.72201	9.71187	9.22336	9.29995	9.153	10.1675	10.0251	10.004	10.5334	9.33457	9.2439	0.526922	1	1.42476	1	0.897841	1	0.622891	1	0.622891	1	0.236628	1	0.0706978	1	-0.0252707	1	0.635942	1
PCC6912_RS00265	11.2386	11.0621	10.9759	12.0136	12.0956	11.8545	11.9429	12.2714	12.0016	12.4255	12.5323	12.2139	11.5581	11.3994	12.2149	11.7039	12.7135	11.8057	12.1483	12.6532	12.0007	0.406698	1	0.0880588	1	-0.318639	1	0.52807	1	0.52807	1	-0.145728	1	0.223195	1	0.101823	1	-0.0710882	1
PCC6912_RS00270	9.71744	9.62608	9.69144	10.2092	10.0763	10.2185	10.5353	11.0195	10.8323	10.2974	10.5977	10.399	9.92408	9.69087	10.7283	10.673	11.0049	10.9334	10.8206	10.3336	10.1334	0.271337	1	0.647317	1	0.37598	1	0.277095	1	0.277095	1	0.422068	1	-0.017364	1	-0.0231226	1	-0.0692099	1
PCC6912_RS00275	11.9604	11.9517	12.0347	12.2559	12.893	12.2513	12.0646	12.6175	12.2493	12.2931	12.8865	12.1743	12.7501	12.4473	12.2663	12.7912	12.7215	12.2485	12.5992	11.9113	12.169	-0.013395	1	-0.171321	1	-0.157926	1	-0.247595	1	-0.247595	1	0.352378	1	-0.00227591	1	0.231924	1	-0.27838	1
PCC6912_RS00280	12.9997	12.6393	12.4481	12.457	12.7051	11.8351	12.2778	13.0442	11.8988	12.4845	12.9167	11.831	12.5758	12.2849	12.0201	12.3775	11.8634	11.8095	12.042	11.8515	12.1368	0.100902	1	0.111158	1	0.0102556	1	-0.297608	1	-0.297608	1	0.0253937	1	0.0654115	1	0.463922	1	0.448784	1
PCC6912_RS00285	5.73678	6.37487	6.60233	6.29744	7.01174	6.34833	6.41372	6.00068	6.36588	6.32032	6.93334	6.35267	6.84794	7.51197	6.28183	5.88212	5.9622	6.02847	6.4869	7.17661	6.70043	-0.0335835	1	-0.388222	1	-0.354639	1	-0.177123	NA	-0.177123	1	-1.052	1	-0.431661	1	-0.288121	1	0.409239	1
PCC6912_RS00290	8.76582	9.02661	8.97069	9.27899	9.75078	9.65091	8.9822	9.03085	9.06192	9.10919	9.60082	9.2314	9.40763	9.20837	9.67246	9.26936	8.91978	9.24895	9.64164	9.16372	9.16473	-0.250563	1	-0.564695	1	-0.314133	1	-0.100933	NA	-0.100933	1	-0.195653	1	0.134818	1	-0.0148111	1	-0.133291	1
PCC6912_RS00295	8.58705	8.19348	8.30717	8.52771	8.44409	8.30481	8.32642	8.13941	8.00357	8.32766	8.20525	7.92273	8.24642	8.06191	8.32072	8.00441	7.98892	8.35328	7.74855	7.9156	8.16932	-0.284095	1	-0.280708	1	0.00338661	1	-0.281755	NA	-0.281755	1	0.185971	1	0.224648	1	0.222308	1	0.0397241	1
PCC6912_RS00300	7.95004	7.25838	7.81151	7.22202	6.92639	7.50023	7.94477	7.95665	8.31918	7.75556	7.56598	7.5326	7.32337	7.49324	7.68568	7.46829	7.36095	7.49643	7.83283	7.21688	7.61506	0.428452	1	0.931272	1	0.50282	1	0.0858559	NA	0.0858559	1	-0.157282	1	-0.305377	1	0.0372195	1	0.697321	1
PCC6912_RS00305	8.19911	7.72242	8.1152	7.46805	7.43846	7.56099	8.49191	8.35179	8.76783	8.08291	7.85775	7.82524	7.67404	8.07455	7.74866	7.82929	8.1018	7.90074	8.56268	7.71508	8.00921	0.473193	1	1.13526	1	0.662069	1	0.331034	NA	0.331034	1	-0.213585	1	-0.381371	1	-0.239213	1	0.636442	1
PCC6912_RS00310	9.33462	8.00822	7.06797	7.86732	8.10897	7.5684	7.95815	7.35479	7.48586	8.18948	8.38634	8.20047	7.4964	7.86494	7.91709	8.02777	9.77606	8.54338	7.83283	8.13414	8.13093	0.422926	1	-0.260851	1	-0.683777	1	0.287923	NA	0.287923	1	0.984602	1	0.10225	1	0.237253	1	-1.43113	1
PCC6912_RS00315	9.88916	8.52039	7.9814	8.69887	8.22428	8.10538	8.40179	8.24192	8.13592	8.72357	8.68843	8.4082	7.85771	8.05555	7.98664	8.7886	10.1264	8.66476	8.03212	8.16868	8.28871	0.259389	1	-0.107738	1	-0.367126	1	0.211167	NA	0.211167	1	1.23963	1	0.422354	1	0.470576	1	-1.13619	1
PCC6912_RS00320	8.07551	8.29777	7.93044	9.2605	9.35524	9.03921	8.46406	8.76576	8.10689	8.73603	9.03346	8.94597	9.32944	9.64927	9.73591	8.5393	8.63208	8.34422	8.95796	9.62044	9.30916	-0.323649	1	-0.788198	1	-0.464549	1	-0.270433	NA	-0.270433	1	-0.837147	1	-0.365871	1	-0.419086	1	-0.0464876	1
PCC6912_RS00330	7.8753	8.89748	7.86679	7.75278	8.05212	8.44015	7.1241	7.28247	7.52154	7.33101	8.21965	8.69342	7.31599	9.33711	8.47006	6.57073	6.79522	6.28048	6.03789	8.29286	9.04604	0.0814821	1	-0.859358	1	-0.94084	1	-0.372627	NA	-0.372627	0.874659	-1.8694	1	-0.512156	1	-0.0580469	1	0.870511	1
PCC6912_RS00335	8.44622	9.44824	8.58261	8.08277	8.427	8.97102	7.45252	8.14756	8.26765	7.96076	8.70558	8.94886	7.66247	9.88976	8.99597	6.75105	6.5273	7.00265	6.7615	8.7775	9.52739	0.058453	1	-0.57449	1	-0.632943	1	-0.38428	NA	-0.38428	0.264104	-2.14761	1	-0.59461	1	-0.151877	1	1.36279	1
PCC6912_RS00340	8.37932	8.85905	8.31513	7.77251	7.70016	8.36984	7.28178	7.61234	7.74921	7.6801	7.99249	8.4082	7.40208	9.44803	8.35751	5.71537	6.34538	6.09585	6.57719	8.07709	8.83722	0.084244	1	-0.453879	1	-0.538123	1	-0.568324	NA	-0.568324	0.0140318	-2.32522	0.620602	-0.694523	1	-0.0419552	1	1.74514	1
PCC6912_RS00345	8.64214	8.82706	8.73878	8.51996	9.15194	9.02044	8.57674	8.37279	8.37866	8.53204	9.08677	8.85944	9.09818	9.17943	9.03938	8.45998	8.55492	8.59393	8.80426	9.05721	8.89723	-0.0804454	1	-0.496967	1	-0.416521	1	-0.19171	NA	-0.19171	1	-0.399445	1	-0.189013	1	-0.0777489	1	-0.0948254	1
PCC6912_RS00350	5.61611	5.94321	6.12302	6.42041	6.93613	6.72752	5.81065	5.47119	5.55711	6.12939	6.89781	6.24245	5.98565	7.20156	5.9535	6.30734	6.0949	5.80416	5.93818	6.82324	6.50697	-0.291542	1	-1.39473	1	-1.10319	1	-0.0478161	NA	-0.0478161	1	-0.468814	NA	0.256863	1	0.0131378	1	-0.621234	1
PCC6912_RS00360	6.2516	6.10235	6.73972	6.07945	5.91523	6.49679	6.3121	6.07207	6.38554	6.60259	6.4831	6.37023	5.92779	6.00711	5.93155	6.32651	6.4475	6.07375	5.7737	6.27741	6.26246	0.377878	1	0.111805	1	-0.266073	1	0.197338	NA	0.197338	1	0.236462	NA	0.295305	1	0.475845	1	-0.0266899	1
PCC6912_RS00365	8.51999	8.35759	8.76226	8.87329	8.70165	8.86679	8.68124	8.66154	8.67204	8.85883	8.7426	8.74759	8.67805	8.50626	8.33309	8.93161	8.70872	8.58626	8.99496	8.60672	8.71284	-0.0333281	1	-0.149383	1	-0.116055	1	0.285009	NA	0.285009	1	-0.0391394	1	0.314744	1	-0.0035923	1	-0.0805076	1
PCC6912_RS00370	5.42673	6.03386	5.3213	5.36488	5.1933	5.19556	5.71693	5.47119	5.52112	5.71552	5.53208	5.8975	5.6921	5.56858	4.54056	5.55896	6.85808	5.01789	5.28871	6.7333	5.8049	0.69681	1	0.487775	1	-0.209035	1	0.983939	NA	0.983939	1	-0.031151	NA	-0.165439	1	-0.452568	1	-0.630452	1
PCC6912_RS00375	5.86882	5.92435	5.10527	4.59085	5.35413	4.57884	5.165	4.6759	5.48414	5.4911	4.44408	5.43638	5.37769	5.80527	5.06276	5.08583	6.89451	5.15708	5.39566	6.55553	6.1108	0.5115	1	0.440781	1	-0.0707189	1	0.892529	NA	0.892529	1	-0.13634	NA	-0.888388	1	-1.26942	1	-1.2038	1
PCC6912_RS00380	7.49723	8.48612	7.15068	7.10211	6.97444	7.4368	7.978	7.68139	7.52154	7.57289	7.86998	7.64407	7.4964	7.72757	7.26194	7.74012	9.67206	7.42936	8.56268	8.93018	7.29564	0.571871	1	0.613314	1	0.0414431	1	0.972597	NA	0.972597	1	0.244892	1	-0.359359	1	-0.760085	1	-0.963533	1
PCC6912_RS00385	9.8879	10.2813	10.2623	10.6376	11.0107	10.8102	10.1878	10.4036	10.2107	10.4259	10.8719	10.5936	10.9137	10.5805	10.8285	10.2012	10.4902	10.3578	11.096	10.4906	10.4383	-0.187017	1	-0.564263	1	-0.377246	1	-0.0735244	1	-0.0735244	1	-0.358189	1	0.046821	1	-0.066672	1	-0.0857282	1
PCC6912_RS00390	10.3994	10.6002	10.6475	11.2053	11.679	11.4002	10.5553	10.7774	10.595	10.9045	11.2568	11.1087	11.4643	11.0481	11.523	11.1218	10.6769	10.8253	11.6433	10.7091	10.9637	-0.346591	1	-0.802687	1	-0.456096	1	-0.199409	1	-0.199409	1	-0.27802	1	0.0816845	1	-0.0654974	1	-0.243574	1
PCC6912_RS00395	8.95175	8.17011	8.36969	8.20875	8.82155	8.3825	7.78117	7.86074	7.5127	8.08291	8.56984	8.38275	8.81742	8.02982	8.04798	7.43368	7.24378	7.45488	9.24585	7.75202	7.93473	-0.142596	1	-0.821175	1	-0.678579	1	0.138418	NA	0.138418	1	-1.18341	1	0.153736	1	-0.127279	1	0.377558	1
PCC6912_RS00400	8.42542	8.07266	8.55597	7.82385	7.81507	7.96648	8.36208	8.05527	8.17	8.17735	7.68849	8.14097	7.81655	7.75925	7.92256	7.99258	7.71235	7.81146	7.75337	8.08434	7.90252	0.157628	1	0.357464	1	0.199836	1	0.0840289	NA	0.0840289	1	-0.0758915	1	0.0369326	1	0.110531	1	0.386259	1
PCC6912_RS00405	10.7508	10.7182	10.9816	10.6412	11.0391	10.9514	10.2825	10.2869	10.3044	10.5045	10.8146	10.7116	10.9739	10.6305	11.0005	10.3853	10.1909	10.2993	11.1204	10.4727	10.6204	-0.206393	1	-0.602781	1	-0.396388	1	-0.112337	1	-0.112337	1	-0.478785	1	0.00899293	1	-0.0850636	1	-0.00266606	1
PCC6912_RS00410	9.87901	10.1729	10.1905	10.2116	10.849	10.6941	9.9986	9.90509	10.034	10.3361	10.7038	10.5505	10.9125	10.4253	10.7577	9.9602	10.4329	10.1873	11.1814	10.6419	10.2606	-0.0723181	1	-0.637979	1	-0.565661	1	0.0330329	1	0.0330329	1	-0.545787	1	-0.104325	1	-0.209676	1	-0.22955	1
PCC6912_RS00415	15.5893	15.5902	16.0694	13.6207	14.0256	14.1465	13.4013	13.3641	13.5158	13.9719	14.0648	14.4591	14.0888	14.1915	13.8905	12.9994	13.2988	12.5562	13.803	13.9155	14.0881	0.233479	1	-0.520056	1	-0.753535	1	-0.122074	1	-0.122074	1	-0.958739	1	-0.114419	1	0.241133	1	0.446337	1
PCC6912_RS00420	9.23064	9.14313	9.47046	9.18654	9.40669	9.33448	9.07103	9.06994	8.96178	9.13136	9.55616	9.39517	9.59095	9.36565	9.42737	9.19913	8.78471	8.75978	9.59955	9.30695	9.23875	0.0617517	1	-0.286437	1	-0.348189	1	-0.0741936	NA	-0.0741936	1	-0.478774	1	-0.156834	1	-0.0208883	1	0.109697	1
PCC6912_RS00425	7.29003	7.28769	7.40377	6.95977	6.93613	7.0796	6.79035	7.02298	6.69954	7.19282	6.82397	6.94951	6.94697	6.86443	7.13545	7.18571	7.22487	6.85672	6.40289	6.8746	7.05841	0.000190372	1	-0.18053	1	-0.18072	1	-0.232797	NA	-0.232797	1	0.357665	1	0.00377336	1	0.236761	1	-0.301625	1
PCC6912_RS00430	8.74919	9.07352	8.85803	8.77901	9.3019	8.75768	8.58107	8.90679	8.58634	8.76873	9.26848	8.8062	9.21943	9.0543	8.74149	8.57144	8.92855	8.78677	9.07203	8.64646	8.80276	-0.00310294	1	-0.283627	1	-0.280524	1	-0.170261	NA	-0.170261	1	-0.0877672	1	-0.0501778	1	0.11698	1	-0.0757766	1
PCC6912_RS00435	9.55314	9.80347	9.50567	9.80592	10.2171	9.97435	9.82887	10.0468	9.82016	9.94363	10.2795	10.134	10.1905	9.94238	10.0548	9.70545	9.86396	9.83007	10.1398	10.0226	9.79257	0.11839	1	-0.11066	1	-0.22905	1	-0.0751469	1	-0.0751469	1	-0.195042	1	-0.058131	1	0.135406	1	0.101398	1
PCC6912_RS00440	13.0871	13.3053	13.585	14.0687	13.8643	14.2239	14.3941	14.5267	14.5224	14.1252	13.6529	14.0847	13.4354	14.2946	14.6926	14.2446	14.436	14.8893	12.9961	14.0739	14.3059	-0.0903231	1	0.422972	1	0.513295	1	-0.336597	1	-0.336597	1	0.655924	1	-0.170515	1	0.0757592	1	-0.0668694	1
PCC6912_RS00445	10.4797	10.4065	10.4655	10.4102	10.6194	10.5779	10.9945	11.3054	11.0468	10.7256	10.72	10.5342	10.6373	10.3232	10.7615	11.115	10.8498	11.2566	10.503	10.481	10.3504	0.124975	1	0.587946	1	0.462971	1	-0.14161	1	-0.14161	1	0.643301	1	-0.0481791	1	0.218406	1	0.038076	1
PCC6912_RS00450	9.13146	8.79688	8.82495	9.21562	8.9467	9.12454	9.62185	9.81082	9.49255	9.26056	9.23345	9.33895	9.12999	9.03181	9.23435	9.65012	9.50049	9.81541	8.55444	9.32543	9.02826	0.184554	1	0.561586	1	0.377032	1	-0.14263	NA	-0.14263	1	0.68234	1	-0.0368765	1	0.290308	1	-0.0150004	1
PCC6912_RS00455	8.7408	8.5718	8.46226	8.54692	8.7186	8.5187	8.92886	8.66722	8.43579	8.85121	8.60682	8.5673	8.59235	8.40985	8.34942	8.59116	8.63922	8.53941	7.96318	8.59154	8.47534	0.0845922	1	0.0974127	1	0.0128205	1	-0.100714	NA	-0.100714	1	0.242468	1	0.149754	1	0.33506	1	0.105413	1
PCC6912_RS00460	9.61868	9.46113	9.4471	9.52536	9.93121	9.75999	9.87189	9.67939	9.57958	9.70052	9.81813	9.75547	9.9046	9.64504	9.68054	9.62164	9.60075	9.69949	9.70131	9.70987	9.57103	0.0100296	1	-0.0343077	1	-0.0443374	1	-0.0890799	NA	-0.0890799	1	-0.0214123	1	1.27657e-05	1	0.0991223	1	0.0761972	1
PCC6912_RS00465	7.59992	7.439	7.89365	7.75939	8.33837	8.18946	7.47133	8.10634	7.56493	7.45704	8.51253	8.37846	7.97921	8.31719	7.79712	7.80919	7.63581	7.77143	8.35688	8.28658	8.25341	0.0767115	1	-0.408388	1	-0.485099	1	0.270459	NA	0.270459	1	-0.598491	1	0.0762605	1	-0.117487	1	-0.00409439	1
PCC6912_RS00470	6.73334	6.37487	6.4791	7.1125	6.93613	6.39957	7.20511	6.95002	6.46158	6.60259	7.00186	6.9261	6.44797	6.42206	6.75946	6.87273	5.86612	6.39134	7.13165	6.65703	6.50697	0.0102203	1	0.0647572	1	0.0545368	1	0.292111	NA	0.292111	1	-0.436465	1	0.34825	1	0.0663597	1	0.557362	1
PCC6912_RS00480	5.95031	5.53128	6.15938	6.76254	6.70483	6.2399	5.71693	6.32598	6.38554	5.87791	5.79219	6.14351	6.36399	5.36988	5.81626	6.79278	5.84102	6.07375	5.65197	5.67885	6.28285	-0.805634	1	-0.515382	1	0.290253	1	-0.0268665	NA	-0.0268665	1	0.508636	NA	0.8402	1	0.061432	1	-0.156951	1
PCC6912_RS00485	11.795	11.1307	11.3322	12.4205	12.5402	12.3112	12.8487	13.0542	12.4232	12.6037	12.6889	12.2823	12.4953	12.1509	12.2461	12.6144	13.127	12.5574	12.4251	13.2796	12.4628	0.1086	1	0.37249	1	0.263891	1	0.475427	1	0.475427	1	0.0109287	1	0.122528	1	-0.244299	1	0.00866332	1
PCC6912_RS00490	11.2116	10.785	10.8786	11.6244	11.8296	11.6007	12.0147	12.1746	11.8697	11.7792	11.8231	11.65	11.6704	11.2899	11.6731	11.9267	12.2958	12.048	11.6299	12.0722	11.6239	0.0642172	1	0.337615	1	0.273397	1	0.235956	1	0.235956	1	0.309377	1	0.133695	1	-0.0380435	1	-0.074023	1
PCC6912_RS00495	11.0354	10.5422	10.3703	9.41476	9.201	9.33881	10.0353	9.69614	10.0294	9.79084	9.29137	9.58189	9.37616	9.58232	9.32173	9.9249	10.0956	9.606	9.88336	9.83117	9.61139	0.253919	1	0.623019	1	0.3691	1	0.357879	1	0.357879	1	0.111312	1	-0.11275	1	-0.21671	1	0.0410781	1
PCC6912_RS00500	8.41491	8.19733	7.83388	6.47	6.48288	6.52777	7.27107	6.81263	6.9825	6.62076	6.1996	6.66811	5.73808	6.84973	6.83136	6.85971	7.42858	6.76415	5.92084	6.55553	6.91026	0.0197104	1	0.638678	1	0.618968	1	-0.0514552	NA	-0.0514552	1	0.632686	1	-0.0709266	1	0.000239029	1	-0.0134793	1
PCC6912_RS00505	12.0121	11.4882	11.4652	10.8657	9.49457	10.2648	11.9417	10.8034	11.423	11.4227	9.83692	10.8047	10.1046	10.8594	9.76357	11.2532	11.6792	10.5234	10.5193	11.355	11.2964	0.519037	1	1.16034	1	0.641302	1	0.794698	1	0.794698	1	0.124726	1	-0.00380682	1	-0.279468	1	0.237109	1
PCC6912_RS00510	10.3825	9.6808	9.96751	9.64777	8.37804	9.16661	10.0742	8.84302	9.87279	9.74022	8.20525	9.16329	9.06785	9.33711	8.32072	9.92178	10.0251	8.59393	9.47412	9.52243	9.70576	0.0120673	1	0.548738	1	0.536671	1	0.619758	NA	0.619758	1	0.0736878	1	0.191786	1	-0.415905	1	0.0470779	1
PCC6912_RS00515	11.0164	11.2644	11.0818	11.789	11.5735	11.9033	11.0657	10.6151	11.185	11.6763	11.3873	11.638	11.6805	12.1527	11.9378	11.3536	11.6649	11.1378	11.2751	12.0112	11.7948	-0.189882	1	-0.790673	1	-0.60079	1	-0.212456	1	-0.212456	1	-0.32487	1	-0.175534	1	-0.152961	1	-0.428881	1
PCC6912_RS00520	8.8924	9.50066	8.98324	8.2562	7.49869	8.06928	10.1431	9.22422	9.82551	9.11238	8.40746	8.9575	7.73054	7.88661	8.55699	9.95107	11.452	9.20461	8.9909	9.77404	8.46215	0.927159	1	1.87709	1	0.949933	1	1.12051	NA	1.12051	0.0774056	1.36222	1	-0.13825	1	-0.331599	1	-0.743883	1
PCC6912_RS00525	9.12718	9.61747	9.0251	8.64642	8.04317	8.87875	10.4084	9.80052	10.3322	9.71528	9.10756	9.83266	8.05191	8.01678	8.1817	10.1727	11.8763	9.24165	8.85435	10.1507	8.89069	1.05557	1	1.68694	1	0.631365	1	1.40398	NA	1.40398	0.0121884	1.43592	1	0.504842	1	0.156438	1	-0.648113	1
PCC6912_RS00530	11.1978	11.315	10.9977	10.8238	10.4446	10.9556	12.902	11.955	12.7479	12.2597	11.5109	12.0106	10.1743	10.1445	10.0635	12.6713	13.7763	11.9339	11.1689	12.1329	11.3858	1.21062	1	1.84397	0.973729	0.63335	1	1.51002	1	1.51002	7.33642e-05	1.37466	1	0.636779	1	0.337379	1	-0.40393	1
PCC6912_RS00535	10.622	10.6579	10.525	10.8741	9.95165	10.6659	12.753	11.665	12.5297	11.8948	10.9285	11.5325	9.7522	10.0486	9.93692	12.5229	13.2732	11.8987	10.3708	11.4955	11.0128	0.965131	1	1.85084	0.911607	0.885712	1	1.12697	1	1.12697	0.000224107	1.65153	1	0.639606	1	0.477766	1	-0.288053	1
PCC6912_RS00540	10.238	10.201	9.97883	10.6581	9.60653	10.4704	12.5943	11.6064	12.3591	11.7318	10.3897	11.0654	9.85853	9.95438	10.3344	12.3543	12.8456	11.8902	9.9747	11.1578	10.7517	0.861058	1	1.9471	0.585287	1.08604	1	0.650746	1	0.650746	0.0207139	1.71982	1	0.251536	1	0.461847	1	-0.171929	1
PCC6912_RS00545	8.47685	8.45424	8.65341	8.46448	8.71578	8.41161	8.75205	8.79716	8.86807	8.60631	8.94961	8.50968	8.67518	8.36426	8.40516	9.00402	8.99403	8.88059	8.70599	8.41295	8.46215	0.171137	1	0.280029	1	0.108892	1	0.0492578	NA	0.0492578	1	0.440089	1	0.0497343	1	0.171613	1	-0.159584	1
PCC6912_RS00550	10.3275	8.67497	8.72987	11.2932	11.5732	10.7259	11.687	11.8309	10.7531	11.402	11.6048	11.1495	11.582	10.597	9.36251	11.5447	11.8804	10.1631	10.7406	12.3283	11.0352	0.15957	1	0.258946	1	0.0993759	1	0.769119	1	0.769119	1	-0.180481	1	0.463197	1	-0.146351	1	0.133506	1
PCC6912_RS00555	10.4964	10.3973	10.0862	11.2346	11.6317	11.3274	11.9534	11.7138	11.5318	11.4836	12.1501	11.7739	11.9864	11.2078	10.8168	12.4871	13.1431	11.5669	13.0159	12.6711	11.5359	0.42276	1	0.337176	1	-0.0855841	1	1.11627	1	1.11627	1	0.003764	1	-0.0131923	1	-0.706707	1	-0.796055	1
PCC6912_RS00560	10.0127	10.3539	10.0159	10.6791	10.5859	11.1119	10.8407	10.7509	10.9707	11.0744	11.1196	11.2642	10.5825	11.1984	11.0343	11.9725	12.5815	11.4452	11.0649	11.8344	11.1313	0.347098	1	0.0465757	1	-0.300522	1	0.429382	1	0.429382	1	0.690822	1	-0.151212	1	-0.233496	1	-1.22484	1
PCC6912_RS00565	14.5631	13.008	13.1627	14.2607	13.4685	14.0161	14.8735	14.1745	14.4892	14.6709	13.8309	14.3376	14.0827	13.7402	13.5172	14.6903	14.8703	13.993	14.7089	14.8939	14.2135	0.368746	1	0.589714	1	0.220968	1	0.834736	1	0.834736	1	-0.0684511	1	0.152806	1	-0.313184	1	-0.0237649	1
PCC6912_RS00570	11.1304	11.6211	11.0928	11.2778	11.4677	11.0379	11.4397	11.6101	11.1132	11.207	11.4105	11.1824	11.4689	11.0829	11.1253	11.6472	11.3343	11.126	11.6708	11.1475	11.0704	-0.00151965	1	0.130698	1	0.132218	1	0.0865419	1	0.0865419	1	0.0630964	1	0.0355832	1	-0.0524784	1	0.0166433	1
PCC6912_RS00575	10.241	10.5354	10.1388	10.3784	10.6689	10.0543	10.5868	10.5779	10.4209	10.4208	10.5922	10.3916	10.5238	10.143	10.3527	10.5065	10.4421	10.1618	10.6404	10.2873	10.1513	0.0827513	1	0.142726	1	0.0599746	1	0.0274016	1	0.0274016	1	0.00176762	1	0.0409603	1	0.0963099	1	0.154517	1
PCC6912_RS00580	11.1726	11.3158	11.0992	11.0505	11.0581	10.818	11.2475	10.9779	11.0852	11.2018	10.9488	10.9212	10.899	10.8521	11.09	10.9507	11.0868	10.8991	10.926	10.8927	10.8222	0.0494139	1	0.129687	1	0.0802729	1	-0.0704907	1	-0.0704907	1	0.100861	1	0.0291694	1	0.149074	1	0.128486	1
PCC6912_RS00585	9.98814	10.0525	10.2067	10.0991	10.2071	10.1048	10.2047	9.89786	10.1032	10.2734	10.2875	10.1479	10.0188	10.4844	10.3344	10.0739	10.3352	10.2816	10.0032	10.5766	10.287	0.100955	1	-0.0636535	1	-0.164608	1	0.0146657	1	0.0146657	1	-0.0717009	1	-0.155122	1	-0.0688336	1	-0.161741	1
PCC6912_RS00590	9.63386	9.90124	9.62415	10.0555	9.98238	10.07	9.50829	9.42851	9.55831	9.92924	9.81498	9.7719	10.1905	10.8083	10.1867	9.41589	9.50635	9.70303	10.401	9.60792	10.0359	-0.199904	1	-0.547365	1	-0.34746	1	-0.376715	1	-0.376715	1	-0.516725	1	-0.394157	1	-0.217346	1	-0.0480816	1
PCC6912_RS00595	7.32796	6.95435	7.10532	7.41876	7.38271	7.2919	6.77523	7.29723	6.77572	7.44695	7.2934	7.42011	7.28611	7.56674	6.83136	7.23685	6.78231	6.65042	7.25241	7.49295	7.05841	0.0245229	1	-0.457425	1	-0.481948	1	0.022917	NA	0.022917	1	-0.412715	1	0.123909	1	0.125515	1	0.0562815	1
PCC6912_RS00605	9.91548	9.62751	9.7961	9.77857	9.93604	9.55357	9.77512	9.74257	9.72028	9.77081	9.71526	9.73551	10.1046	9.53284	9.74519	9.55693	9.57121	9.31068	10.0113	9.57998	9.52528	-0.0249174	1	-0.0192029	1	0.00571449	1	-0.0920682	NA	-0.0920682	1	-0.246076	1	-0.0514092	1	0.0157416	1	0.267532	1
PCC6912_RS00610	7.11009	7.15079	7.28687	7.4841	7.73949	7.46092	6.64812	6.17275	6.00682	7.14364	7.2934	7.03948	7.4833	7.40579	7.36214	6.63341	6.8207	6.11761	6.97516	7.21688	6.97387	-0.451143	1	-1.4604	1	-1.00926	1	-0.409561	NA	-0.409561	1	-0.583116	1	0.165535	1	0.123953	1	-0.302192	1
PCC6912_RS00615	9.97031	9.93857	9.98134	9.4231	9.89067	9.50425	9.79015	10.0939	9.7126	9.63995	10.0519	9.52294	10.2611	9.4887	9.65779	10.1948	9.96253	9.70834	10.7137	9.34064	9.30425	0.138493	1	0.258691	1	0.120198	1	0.107965	1	0.107965	1	0.0204814	1	-0.226141	1	-0.195612	1	-0.0958962	1
PCC6912_RS00620	8.68941	8.75825	8.77675	8.34228	8.42356	7.96648	8.13354	8.25706	7.96525	8.15895	8.40746	8.25294	8.32184	8.46367	8.2398	8.10668	7.64294	7.95534	8.27896	8.24187	7.95371	0.0204609	1	-0.147453	1	-0.167914	1	-0.186611	NA	-0.186611	1	-0.270609	1	-0.0889445	1	0.118127	1	0.220822	1
PCC6912_RS00630	10.9138	11.1924	11.1333	10.7619	10.8932	10.744	10.6344	10.587	10.4741	10.94	10.8712	10.7192	10.8622	10.9025	10.7916	10.4633	10.5642	10.4032	10.4581	10.7196	10.7262	0.0448315	1	-0.237569	1	-0.2824	1	-0.216769	1	-0.216769	1	-0.161337	1	-0.0515878	1	0.210013	1	0.0889501	1
PCC6912_RS00635	9.24455	9.56175	9.30842	9.24413	9.03954	8.98768	8.8945	8.84803	8.77523	9.03047	8.69874	8.85019	8.82002	9.10135	9.34837	8.85537	9.13196	9.05168	8.80658	8.81722	8.89723	-0.237825	1	-0.263483	1	-0.0256585	1	-0.273702	NA	-0.273702	1	0.183682	1	-0.011029	1	0.0248484	1	-0.184492	1
PCC6912_RS00645	8.70387	9.3268	8.60876	8.57712	8.61679	8.73812	8.76352	8.16372	8.44973	8.29434	8.21487	8.41659	8.60146	8.88178	8.86302	8.40307	8.64277	8.84892	8.76433	8.04769	8.56854	-0.351184	1	-0.170449	1	0.180735	1	-0.303896	NA	-0.303896	1	0.154204	1	-0.147156	1	-0.194444	1	-0.167914	1
PCC6912_RS00650	6.51285	6.95435	5.79181	6.73585	7.10958	6.33083	6.89192	6.85325	6.34593	6.27497	6.96801	5.8975	7.13497	5.8954	5.7673	6.89842	6.60284	7.37692	6.7615	5.89711	5.37186	-0.370143	1	-0.053372	1	0.316771	1	-0.343425	NA	-0.343425	1	1.02959	1	0.415481	1	0.388763	1	-0.324058	1
PCC6912_RS00655	8.63914	8.37813	7.92524	8.03458	8.05212	7.50023	8.19699	8.55533	8.17	7.5353	8.11055	7.87481	8.25029	7.71954	8.06786	8.66002	8.30404	8.68642	8.67084	7.71508	7.99706	-0.0254626	1	0.459731	1	0.485194	1	0.171025	NA	0.171025	1	0.388083	1	-0.157148	1	-0.353636	1	-0.256525	1
PCC6912_RS00660	8.48022	8.44454	8.25014	7.59915	7.2092	7.26473	8.15693	8.51182	8.1978	7.96076	8.00917	7.38629	7.29364	7.73555	7.6921	8.22256	8.01661	8.15512	7.41335	7.54654	7.32515	0.485698	1	1.00235	1	0.516652	1	-0.169677	NA	-0.169677	1	0.763442	1	-0.238784	1	0.416591	1	0.169801	1
PCC6912_RS00665	8.58392	8.81205	8.41487	9.21322	8.90289	8.5187	9.13425	8.97245	8.73787	9.13763	8.66758	8.50575	8.92529	8.77748	8.78114	8.59898	8.81339	8.68283	8.26892	8.68036	8.67143	-0.116169	1	0.053132	1	0.169301	1	-0.293219	NA	-0.293219	1	0.159107	1	0.0784462	1	0.255496	1	0.265691	1
PCC6912_RS00670	10.4362	10.5804	10.1938	11.1834	10.9677	10.5843	11.0841	11.014	10.6742	11.1477	10.7955	10.54	10.7825	10.7197	10.7569	10.4909	10.8817	10.5274	10.9824	10.7208	10.6861	-0.0844737	1	0.00206999	1	0.0865437	1	0.0503967	1	0.0503967	1	-0.160368	1	0.181	1	0.0461293	1	0.293041	1
PCC6912_RS00675	8.29394	8.36447	8.44784	8.39411	8.54258	8.16523	8.42606	8.15566	8.63999	8.27738	8.21965	8.38702	8.19118	8.51091	8.54641	8.44704	8.2905	8.61291	7.93381	7.61835	8.41273	-0.0844037	1	0.0504621	1	0.134866	1	-0.418417	NA	-0.418417	1	0.452794	1	-0.0492152	1	0.284798	1	-0.0331306	1
PCC6912_RS00680	10.7987	11.0996	11.2407	10.9646	10.9018	11.2638	10.9102	10.5959	11.3513	11.0793	10.919	11.2867	10.8971	11.6119	11.5846	10.8659	11.3978	11.4494	10.9424	11.3714	11.3956	0.0510959	1	-0.0661136	1	-0.11721	1	-0.150376	1	-0.150376	1	0.010262	1	-0.350246	1	-0.148774	1	-0.276245	1
PCC6912_RS00685	10.4492	10.2994	10.2067	10.2426	10.1655	10.101	10.1892	10.2266	10.4162	10.2108	10.1898	10.2369	10.2174	10.0325	10.1878	10.3194	10.1403	10.3133	10.0213	9.86102	10.2845	0.0425059	1	0.112297	1	0.069791	1	-0.0831247	1	-0.0831247	1	0.195538	1	0.0220194	1	0.14765	1	0.0219026	1
PCC6912_RS00690	9.9005	9.98502	10.0049	9.46609	9.2426	9.51961	9.57054	9.3947	9.65766	9.43877	9.46851	9.801	9.31475	9.44803	9.59245	9.59455	9.55621	9.73802	9.83657	9.62293	9.62131	0.17057	1	0.137009	1	-0.0335613	1	0.24916	NA	0.24916	1	-0.0691413	1	-0.0434355	1	-0.122026	1	-0.0864455	1
PCC6912_RS00695	13.6987	13.9277	13.4661	13.223	13.3006	13.1256	13.3836	14.3001	13.2466	13.6338	13.9888	13.4883	13.4151	13.1455	13.0823	14.0879	13.6033	13.7141	14.0966	13.1477	13.3015	0.501869	1	0.505948	1	0.00407904	1	0.357161	1	0.357161	1	0.239068	1	-0.00349629	1	0.141211	1	-0.093778	1
PCC6912_RS00700	14.7804	15.0283	14.4595	14.4328	14.5204	14.4392	14.6185	15.5329	14.4906	14.8942	15.1816	14.6922	14.618	14.2843	14.384	15.3795	14.9154	14.9497	15.0655	14.398	14.4186	0.472386	1	0.495126	1	0.0227405	1	0.226707	1	0.226707	1	0.435523	1	0.0290509	1	0.27473	1	-0.138053	1
PCC6912_RS00705	9.62781	9.83226	9.72767	9.9911	10.3526	9.9951	9.64477	10.1578	9.7506	9.87959	10.2795	10.0051	10.13	9.7333	10.137	9.6688	9.80013	10.1279	10.1315	9.54888	9.44937	-0.0595014	1	-0.260957	1	-0.201456	1	-0.272791	1	-0.272791	1	0.136433	1	0.112536	1	0.325826	1	-0.012062	1
PCC6912_RS00710	12.5989	12.4769	13.3893	12.5863	12.1463	12.7008	12.408	11.8347	12.1866	12.8719	12.0793	12.7437	12.9006	13.2536	12.0566	12.1179	12.8583	11.2365	12.6247	13.7496	12.8817	0.107819	1	-0.335819	1	-0.443638	1	0.35138	1	0.35138	1	-0.95463	1	-0.322577	1	-0.566138	1	-0.0551462	1
PCC6912_RS00715	10.9753	10.0429	10.0232	12.2945	12.3203	11.6355	11.9286	12.5217	11.4852	12.3284	12.8642	12.0189	12.4338	11.9654	12.0255	11.6696	12.4156	12.0117	12.1671	13.3797	12.5225	0.331715	1	-0.0754641	1	-0.40718	1	0.627448	1	0.627448	1	-0.720285	1	-0.0409273	1	-0.336659	1	-0.0235544	1
PCC6912_RS00720	10.3396	9.9839	10.2725	11.2488	11.4572	11.5105	11.0773	11.0994	11.0785	11.1965	11.9926	11.5122	11.7287	11.7875	12.0547	11.0222	12.1457	11.3191	12.777	12.6033	11.7821	0.196115	1	-0.327119	1	-0.523234	1	0.586282	1	0.586282	1	-0.874643	1	-0.456729	1	-0.846896	1	-0.495488	1
PCC6912_RS00725	12.7524	12.6849	12.928	13.7544	13.9859	14.0129	13.593	13.3425	13.4728	13.7954	14.2277	13.9815	13.8935	14.3469	14.5444	13.6968	14.6602	13.6252	14.6969	14.993	14.2211	0.0902688	1	-0.449773	1	-0.540041	1	0.384922	1	0.384922	1	-0.595747	1	-0.364548	1	-0.659201	1	-0.603495	1
PCC6912_RS00730	9.90676	10.0354	9.95865	10.5356	10.7535	10.7683	10.4325	10.6078	10.276	10.6366	10.8505	10.7369	10.6505	10.9366	11.1908	10.7731	11.2891	10.4366	10.6725	11.5626	10.7381	0.0549144	1	-0.247849	1	-0.302763	1	0.108141	1	0.108141	1	-0.175218	1	-0.255377	1	-0.308603	1	-0.436148	1
PCC6912_RS00735	12.479	10.5892	10.5505	11.4493	10.6134	11.0205	11.3231	11.6422	11.2731	11.5562	10.7047	10.9832	11.1985	11.234	11.3513	12.1049	11.1556	11.7537	10.9287	10.5162	11.414	0.0584937	1	0.356907	1	0.298413	1	-0.265039	1	-0.265039	1	0.727768	1	-0.196424	1	0.127109	1	-0.302246	1
PCC6912_RS00740	13.5118	13.5287	13.451	14.2703	14.3896	14.219	14.1184	14.4274	14.0811	14.2736	14.4609	14.1685	14.5066	14.375	14.0881	13.8526	14.0687	13.8034	14.4405	14.5146	14.226	0.0113462	1	-0.0774692	1	-0.0888154	1	0.0652349	1	0.0652349	1	-0.48634	1	-0.0388817	1	-0.0927704	1	0.304754	1
PCC6912_RS00745	14.3724	14.0691	14.3139	14.8677	15.0201	14.9634	14.7284	14.7096	14.3923	14.8281	14.5544	14.5757	15.0224	14.9594	14.6405	15.1516	15.2462	14.5115	14.1607	15.0851	14.7542	-0.293736	1	-0.333822	1	-0.0400862	1	-0.168234	1	-0.168234	1	0.289427	1	0.0682563	1	-0.0572457	1	-0.386759	1
PCC6912_RS00750	13.1056	13.2102	13.5068	13.4766	13.7179	13.6625	13.9375	14.25	14.215	13.6491	13.9671	13.875	13.7114	13.5035	13.6392	14.1833	14.3492	13.9917	13.5799	14.1039	13.953	0.214122	1	0.518685	1	0.304563	1	0.274817	1	0.274817	1	0.287307	1	0.00202183	1	-0.0586734	1	-0.0414168	1
PCC6912_RS00755	10.2018	10.3251	10.4797	10.7362	10.87	10.9054	10.2284	10.5658	10.7074	10.5961	10.7947	10.8007	10.8089	10.9784	11.2243	10.5695	10.6212	10.7698	10.71	10.5014	10.6776	-0.106138	1	-0.328571	1	-0.222433	1	-0.384206	1	-0.384206	1	0.0229024	1	-0.176401	1	0.101667	1	-0.143668	1
PCC6912_RS00760	11.3978	11.4976	11.668	11.967	12.0352	12.2296	11.3385	11.1305	11.4722	11.7631	11.6821	11.847	11.9982	12.3878	12.4302	11.2772	11.6402	11.8008	11.1644	11.8349	11.9206	-0.317339	1	-0.764693	1	-0.447354	1	-0.610645	1	-0.610645	1	-0.0880994	1	-0.203791	1	0.0895153	1	-0.269739	1
PCC6912_RS00765	11.0193	10.7812	11.1651	10.7594	10.8276	11.0558	10.9542	11.0579	11.1146	10.7868	10.7681	10.8899	10.7825	10.9934	10.9894	10.8047	10.6085	11.0084	10.8646	10.4933	10.8926	-0.0712023	1	0.158553	1	0.229755	1	-0.163761	1	-0.163761	1	0.0543675	1	-0.0385604	1	0.0539981	1	0.229386	1
PCC6912_RS00770	8.82257	8.75825	8.8877	7.94471	8.02511	8.09516	8.26316	8.16372	8.4997	7.93214	8.36491	8.40399	8.01602	8.13614	8.01252	8.4728	8.49322	8.28864	8.28894	8.23537	8.07425	0.244994	1	0.315517	1	0.0705236	1	0.15968	NA	0.15968	1	0.229194	1	-0.0331153	1	0.052198	1	-0.106473	1
PCC6912_RS00775	13.3925	13.2623	13.4443	14.1599	14.1252	14.4295	13.6777	13.7353	13.8576	14.2743	14.3797	14.4245	14.3313	14.288	13.9099	13.6785	13.8647	13.7377	14.298	14.7417	14.2719	0.116271	1	-0.486353	1	-0.602624	1	0.265485	1	0.265485	1	-0.691924	1	0.0563358	1	-0.0928779	1	-0.00357818	1
PCC6912_RS00780	15.9339	16.0772	16.1348	16.9653	16.9305	17.2474	16.5789	16.6668	16.6558	17.1513	17.283	17.3182	17.2138	17.1901	16.7125	16.4526	16.674	16.4799	17.314	17.6921	17.071	0.197731	1	-0.420568	1	-0.618298	1	0.325421	1	0.325421	1	-0.843119	1	-0.00165069	1	-0.129341	1	0.0954801	1
PCC6912_RS00785	9.08141	9.04599	9.45973	9.84211	9.34981	9.99921	9.64477	9.5223	9.84847	9.17471	9.01708	9.76042	9.53978	9.45529	9.74055	9.88551	9.4688	10.0728	9.14702	9.14304	9.81349	-0.410256	1	-0.0782434	1	0.332012	1	-0.18459	NA	-0.18459	1	0.436323	1	0.175311	1	-0.0503546	1	-0.154666	1
PCC6912_RS00790	9.8429	10.1089	10.6499	10.6023	11.0033	10.623	10.7789	11.6917	10.849	10.8483	11.2844	10.9888	10.8451	10.7456	10.6063	11.0965	10.8483	11.0063	10.5341	10.715	10.9946	0.299834	1	0.416987	1	0.117153	1	0.024733	1	0.024733	1	0.229229	1	0.0196634	1	0.294765	1	0.182689	1
PCC6912_RS00795	9.27197	9.08605	9.34193	9.17917	10.405	9.95613	9.38501	9.76656	9.59845	9.19591	9.96344	9.43903	9.32395	10.8336	9.03182	9.53267	9.50244	9.41382	9.69508	10.1316	9.66798	-0.369351	1	-0.346984	1	0.0223672	1	-0.114346	NA	-0.114346	1	-0.371195	1	-0.0284749	1	-0.28348	1	0.110082	1
PCC6912_RS00800	11.9232	11.5633	11.6598	10.9292	10.7041	11.1119	11.5202	11.741	11.6237	11.1845	10.9072	11.1837	10.7623	11.3207	10.8458	11.6994	11.3327	11.9331	11.2062	11.0314	11.104	0.174423	1	0.711441	1	0.537018	1	0.119714	1	0.119714	1	0.56347	1	-0.0733896	1	-0.0186811	1	-0.0451328	1
PCC6912_RS00805	9.10339	9.18256	9.1748	9.6154	9.81915	9.50425	8.8945	9.08698	9.00645	9.29745	9.34705	9.50733	9.66806	9.50512	9.75288	9.47014	9.00788	9.33145	9.25435	9.01988	9.2869	-0.271937	1	-0.674666	1	-0.402729	1	-0.463913	NA	-0.463913	1	0.0901744	1	0.00645564	1	0.198431	1	-0.294472	1
PCC6912_RS00810	7.97888	8.39166	8.10145	10.8324	11.6254	11.9247	8.37211	8.59161	8.31918	10.1974	11.6921	11.3775	11.2601	12.1906	10.2478	8.48128	8.72222	7.79158	10.7205	12.1077	11.2562	-0.314279	1	-3.16264	0.000344014	-2.84836	0.0241679	0.0349286	1	0.0349286	0.000450369	-3.16016	0.000908028	0.0892037	1	-0.260004	1	0.0517951	1
PCC6912_RS00815	5.78222	5.78458	6.26314	8.66059	9.27923	9.46116	5.98089	5.96356	5.65965	8.0299	9.23345	8.94886	8.80696	9.71325	7.88942	6.03088	5.98521	5.63133	7.47299	9.54099	8.72025	-0.362049	1	-3.71611	8.33521e-06	-3.35406	0.00132996	-0.189676	NA	-0.189676	6.05362e-05	-3.30954	0.000950024	0.190269	1	0.0178957	1	-0.0266218	1
PCC6912_RS00820	10.1709	9.88699	9.91348	9.87742	9.96828	9.57762	9.8877	9.99583	9.85546	10.0203	9.69309	9.93101	9.4536	9.30532	9.87768	9.94189	9.76306	9.88261	8.86328	9.6054	9.68699	0.0714675	1	0.0981724	1	0.026705	1	-0.144128	NA	-0.144128	1	0.447577	1	0.255668	1	0.471264	1	0.0503921	1
PCC6912_RS00825	7.07479	7.05167	7.38872	8.23741	8.60772	8.17497	7.15938	7.42364	7.28242	7.96076	7.99249	8.08943	8.17906	7.37541	8.16795	8.01028	7.72584	7.91305	6.49851	7.40283	7.91549	-0.359025	1	-1.14998	1	-0.790953	1	-0.631697	NA	-0.631697	1	0.557848	1	0.422328	1	0.695	1	-0.653801	1
PCC6912_RS00830	10.9329	10.7546	10.8946	11.4246	11.9815	11.6133	12.056	12.4346	12.0048	11.904	12.4946	11.9017	12.0227	11.8609	11.9725	11.8705	12.2364	12.5068	12.8097	12.7705	12.1974	0.438141	1	0.488013	1	0.0498723	1	0.667066	1	0.667066	1	-0.391796	1	-0.262798	1	-0.491723	1	-0.0500548	1
PCC6912_RS00835	8.68359	9.08188	8.93238	9.19142	9.99518	9.27464	8.45936	8.51182	8.61959	9.13136	9.90379	9.2026	9.74401	9.68265	9.52938	8.6896	9.24853	9.0377	9.62469	9.26928	9.59538	-0.0797477	1	-1.03768	1	-0.957931	1	-0.151936	NA	-0.151936	1	-0.510329	1	-0.122269	1	-0.0500814	1	-0.497683	1
PCC6912_RS00840	8.01646	8.58363	8.53225	8.71593	9.10115	8.78336	7.90385	8.27204	8.02235	8.47371	8.99214	8.66555	8.84579	8.95875	8.98818	8.3986	8.49716	8.47032	8.13893	8.68036	8.70913	-0.155729	1	-0.84787	1	-0.692141	1	-0.421503	NA	-0.421503	1	-0.0747307	1	-0.056105	1	0.209668	1	-0.407742	1
PCC6912_RS00845	10.8418	10.5131	10.6639	10.5006	10.0905	10.2997	11.2805	10.7891	11.1088	10.735	10.2495	10.5332	10.1247	10.4265	10.3598	11.0538	10.977	11.0262	10.3817	10.4946	10.7399	0.215435	1	0.776374	1	0.560939	1	0.240408	1	0.240408	1	0.477864	1	-0.00261227	1	-0.027585	1	0.0554895	1
PCC6912_RS00855	9.21053	9.13913	9.84366	9.58415	9.5974	9.56101	9.50373	9.68219	9.88481	9.58822	9.66707	9.54414	9.83299	9.51905	9.34226	9.57883	9.44456	9.33374	10.2132	9.63285	9.44937	0.0202375	1	0.120425	1	0.100188	1	0.230396	NA	0.230396	1	-0.357304	1	0.00122719	1	-0.208931	1	0.248561	1
PCC6912_RS00860	9.04099	8.98707	10.115	9.07986	7.8098	8.51104	8.97235	7.41013	8.75667	8.79278	7.55843	8.60447	9.41969	9.14092	8.04297	8.5754	8.98005	7.19694	9.36371	9.21086	8.88081	-0.153755	1	-0.0320016	1	0.121753	1	0.193417	NA	0.193417	1	-0.767127	1	-0.438426	1	-0.785598	1	0.103282	1
PCC6912_RS00865	13.8619	14.0181	13.9316	13.9371	13.6097	14.1359	14.7552	14.3247	14.8486	14.4301	13.9907	14.4246	13.8717	13.9594	13.7164	14.5642	14.9729	14.2743	13.978	14.8587	14.2215	0.386053	1	0.750656	1	0.364603	1	0.549899	1	0.549899	1	0.230729	1	0.0577238	1	-0.106122	1	0.0277522	1
PCC6912_RS00870	6.31398	6.4809	6.35977	6.12169	6.18699	6.70065	6.91966	6.20476	5.87262	5.84693	5.94167	6.45489	6.21186	5.86601	6.41325	6.60242	6.90645	6.58995	6.42741	6.6173	5.62205	-0.313598	1	0.0560024	1	0.3696	1	0.120122	NA	0.120122	1	0.517292	NA	0.217504	1	-0.216216	1	-0.363908	1
PCC6912_RS00875	8.07996	8.14636	8.50117	8.6816	8.7764	8.36984	8.17996	8.04658	8.24652	8.24867	7.98688	8.35247	8.62546	8.47801	8.1908	8.30612	8.2491	8.22095	8.43679	8.12008	8.20143	-0.438745	1	-0.482257	1	-0.0435118	1	-0.18855	NA	-0.18855	1	-0.00542402	1	0.185911	1	-0.0642844	1	-0.102372	1
PCC6912_RS00880	12.8959	11.4131	11.5174	14.2347	14.8576	14.4562	13.7322	13.8541	13.2935	13.8364	15.1031	13.9517	15.268	14.804	14.689	13.6106	14.2211	13.9137	15.6776	15.8821	14.9852	-0.121741	1	-0.894563	1	-0.772821	1	0.62069	1	0.62069	1	-1.62757	1	-0.40337	1	-1.1458	1	-0.291052	1
PCC6912_RS00890	8.04402	8.25029	7.85043	7.81753	8.17599	7.94955	7.63041	7.94734	7.98454	7.72251	8.17601	7.95765	8.13373	7.79025	7.88942	7.82929	7.60693	8.07522	8.38194	7.92371	7.66202	-0.0257775	1	-0.138261	1	-0.112483	1	0.0852866	NA	0.0852866	1	-0.190595	1	0.0455945	1	-0.0654696	1	0.0126424	1
PCC6912_RS00895	7.12741	7.00825	6.73972	7.20272	7.44527	7.24634	6.89192	6.93118	6.9566	6.40688	7.28428	7.37771	6.89831	7.58454	6.53348	7.04353	7.23436	7.46329	7.35112	7.29418	7.23474	-0.239594	1	-0.426599	1	-0.187005	1	0.258802	NA	0.258802	1	-0.0419063	1	0.267777	1	-0.230619	1	-0.375718	1
PCC6912_RS00900	7.85469	6.84992	6.46473	7.35904	6.96496	7.46092	6.96028	7.26756	7.18555	7.72251	8.17108	7.78042	7.30113	7.10602	7.17275	7.38014	7.47728	7.93737	8.34737	9.09718	8.3085	0.690308	1	-0.150609	1	-0.840917	1	1.5448	NA	1.5448	1	-1.07633	1	0.088847	1	-0.765644	1	-0.530234	1
PCC6912_RS00905	8.78226	7.48398	7.7244	8.85184	9.26968	9.12956	8.3771	8.69527	8.41226	9.08342	9.87681	9.18308	9.32578	8.70622	8.99856	8.44704	8.82282	8.97748	9.65197	10.2361	9.67371	0.342028	1	-0.617072	1	-0.959101	1	0.867491	NA	0.867491	1	-1.14475	1	0.0629114	1	-0.462551	1	-0.276901	1
PCC6912_RS00910	8.43932	7.94994	7.88297	9.16929	9.49293	9.00688	8.77491	8.92586	8.54367	9.19591	9.93755	9.27354	9.34398	9.09517	9.31135	8.77487	8.92271	9.02359	10.4522	10.5598	9.56076	0.279043	1	-0.499256	1	-0.778299	1	1.02063	NA	1.02063	1	-1.37596	1	-0.017449	1	-0.759032	1	-0.161372	1
PCC6912_RS00915	5.8262	5.96182	5.76822	5.94446	7.15193	5.69525	6.17961	5.16941	5.52112	6.17961	6.36601	6.01473	7.30113	5.70882	5.60893	5.9335	6.38025	6.07375	6.544	6.3028	5.96626	-0.281148	1	-0.94203	1	-0.660882	1	-0.18364	NA	-0.18364	1	-0.191047	NA	-0.027294	1	-0.124802	1	-0.594637	1
PCC6912_RS00920	9.75679	9.05026	9.59828	9.56544	9.506	9.66652	10.1664	9.97995	10.186	9.42857	9.80069	9.87129	9.93612	9.837	9.49861	9.95564	9.90005	10.0891	10.0951	9.72849	9.87114	0.135998	1	0.543901	1	0.407902	1	0.141335	NA	0.141335	1	0.0773325	1	-0.192465	1	-0.197802	1	0.132768	1
PCC6912_RS00925	8.48692	8.41834	8.7209	7.94471	7.02092	7.7358	7.56187	7.09239	7.67197	7.36357	6.70551	7.67939	6.88838	7.34438	7.32951	7.39821	7.6142	7.61433	7.08648	7.19016	7.51628	-0.344639	1	-0.162206	1	0.182432	1	0.0839521	NA	0.0839521	1	0.300595	1	0.461097	1	0.0325061	1	-0.0856566	1
PCC6912_RS00930	10.9317	11.47	11.3565	11.6649	12.0705	11.8564	10.9111	10.9893	11.0978	11.6796	12.0291	11.8837	12.2044	12.017	11.7661	10.9809	11.071	10.8057	11.7667	11.8908	11.7611	-0.0022434	1	-0.877681	1	-0.875438	1	-0.20062	1	-0.20062	1	-0.85614	1	-0.133972	1	0.0644053	1	0.045107	1
PCC6912_RS00935	9.39288	9.75591	10.4005	10.0715	10.2021	10.3413	9.92051	9.46481	9.94995	10.0505	9.66357	10.1839	10.236	10.4594	10.3415	9.58671	10.3505	9.11161	10.168	10.5689	10.244	-0.230512	1	-0.420587	1	-0.190076	1	-0.0113725	1	-0.0113725	1	-0.571601	1	-0.141129	1	-0.360268	1	0.0212571	1
PCC6912_RS00940	12.5318	12.1909	12.5602	12.2925	12.3772	12.6185	12.0993	12.0617	12.3164	12.1546	12.4321	12.3138	12.7364	12.5774	12.7078	12.5869	12.1331	12.4602	12.7469	12.3454	12.44	-0.131807	1	-0.273284	1	-0.141476	1	-0.154516	1	-0.154516	1	-0.11614	1	-0.24021	1	-0.217502	1	-0.242838	1
PCC6912_RS00945	10.1967	9.7242	9.7961	10.1788	10.349	10.3478	10.6282	10.3393	10.6023	10.4374	10.457	10.367	10.3823	10.3337	10.6207	10.5495	10.9063	10.9319	10.5658	11.1107	10.5338	0.128485	1	0.23864	1	0.110154	1	0.312756	1	0.312756	1	0.0460966	1	-0.159224	1	-0.343495	1	-0.279437	1
PCC6912_RS00950	10.1319	9.44013	9.36704	10.038	10.3759	10.1924	10.4633	10.4942	10.2916	10.5081	10.6438	10.2824	10.3849	10.2345	10.5554	10.351	10.6992	10.7286	10.9159	11.1231	10.5557	0.280382	1	0.212693	1	-0.0676892	1	0.490707	1	0.490707	1	-0.283157	1	-0.191452	1	-0.401777	1	-0.186309	1
PCC6912_RS00955	12.6548	10.4164	10.6092	12.6308	13.8515	13.0633	12.6081	13.5729	12.3995	13.0427	14.7928	13.417	14.0427	12.8401	12.7863	12.7038	13.301	13.0317	14.9003	15.5219	13.8568	0.687152	1	-0.317437	1	-1.00459	1	1.56555	1	1.56555	1	-1.88113	1	-0.0753988	1	-0.953792	1	-0.0772492	1
PCC6912_RS00960	11.3654	9.23414	9.37658	11.1593	12.1037	11.7919	11.0361	11.4157	10.9032	11.4355	13.1416	11.9956	12.3427	11.0679	11.123	11.3628	11.9638	11.5517	12.9508	14.0588	12.333	0.637373	1	-0.605026	1	-1.2424	1	1.66022	1	1.66022	1	-1.6514	1	0.0970553	1	-0.925787	1	-0.516784	1
PCC6912_RS00965	8.82257	7.49029	7.54615	8.21836	8.34567	8.37829	8.38207	8.59161	8.29365	8.43856	9.62445	8.84709	8.32184	7.67039	7.68568	8.55546	9.39484	8.76996	9.23041	10.6046	9.34072	0.773023	1	0.117495	1	-0.655528	1	2.0186	NA	2.0186	1	-0.93979	1	0.413603	1	-0.831977	1	-0.547715	1
PCC6912_RS00970	8.21536	8.48296	8.22076	8.73949	8.90289	8.40335	7.87591	7.81027	7.72647	8.09587	8.44061	8.11543	8.82262	8.08083	8.37756	8.35311	7.86644	8.42378	8.9006	8.53443	8.1639	-0.494058	1	-0.944986	1	-0.450928	1	0.10986	NA	0.10986	1	-0.35044	1	0.245572	1	-0.358347	1	-0.458835	1
PCC6912_RS00975	8.6981	8.88797	8.7179	8.86107	9.26776	8.72161	8.43086	8.80748	8.5989	8.81644	9.12295	8.73424	9.06785	8.25749	8.71968	8.70779	8.64632	8.91463	8.5925	8.93018	8.47534	-0.0711943	1	-0.365749	1	-0.294554	1	-0.0477007	NA	-0.0477007	1	0.0876871	1	0.257346	1	0.233853	1	-0.148389	1
PCC6912_RS00980	8.73518	8.62431	8.7149	8.7023	8.97048	8.40335	8.70523	8.55533	8.33928	8.66396	8.95248	8.88686	8.6195	8.35394	8.57098	8.67119	8.5848	8.51943	8.84538	8.61676	8.66761	0.133912	1	-0.179605	1	-0.313517	1	0.203545	NA	0.203545	1	-0.128918	1	0.199238	1	0.129605	1	-0.0549943	1
PCC6912_RS00985	9.11641	8.81957	8.5793	8.70913	8.3922	8.33986	8.84497	8.21114	8.66011	8.66396	8.66408	8.37846	8.43824	8.42473	8.35347	8.95615	8.96876	8.68642	8.74514	8.45273	8.4399	0.0891792	1	0.116621	1	0.0274422	1	0.157892	NA	0.157892	1	0.33341	1	0.0875376	1	0.0188246	1	-0.287143	1
PCC6912_RS00990	11.4886	11.5151	11.5662	11.0759	11.0609	11.195	11.4703	11.3659	11.5769	11.4227	11.225	11.4405	11.0474	11.1076	11.2232	11.5797	11.5747	11.5862	11.168	10.9818	11.0761	0.255882	1	0.365347	1	0.109465	1	-0.0495502	1	-0.0495502	1	0.504912	1	-0.0163267	1	0.289105	1	-0.106342	1
PCC6912_RS00995	9.4316	9.55275	9.67297	9.26283	8.91028	9.14944	9.6344	9.53166	9.50149	9.25769	8.94384	9.2666	8.98448	8.96555	9.11054	9.3936	9.39905	9.47109	9.1831	9.34064	9.11505	0.0507821	1	0.456094	1	0.405312	1	0.197869	NA	0.197869	1	0.213462	1	0.0941931	1	-0.0528935	1	0.138956	1
PCC6912_RS01000	10.7424	10.409	10.2735	9.89999	9.71464	9.63514	10.2103	10.3535	10.084	9.8359	9.70677	9.57442	9.30178	9.75308	10.25	10.0767	9.9907	10.4961	9.34631	9.40864	9.72612	-0.04576	1	0.473542	1	0.519302	1	-0.323512	1	-0.323512	1	0.715419	1	-0.0669367	1	0.210815	1	0.0146973	1
PCC6912_RS01005	10.0741	9.97607	9.96625	9.99809	9.87059	9.76805	10.0002	10.2247	10.0615	9.96495	9.99445	9.87433	9.78453	10.0724	10.3788	10.0499	10.1365	10.4556	10.0645	10.0726	9.81175	0.064635	1	0.219439	1	0.154804	1	-0.112397	1	-0.112397	1	0.240523	1	-0.220391	1	-0.0433596	1	-0.129079	1
PCC6912_RS01010	9.66669	9.54218	9.68223	9.7138	10.0915	9.8294	9.42166	9.44842	9.19468	9.68776	9.653	9.64745	10.059	9.72932	9.44266	9.38459	9.30347	8.88059	9.92337	9.72618	9.52317	-0.229308	1	-0.540985	1	-0.311677	1	-0.0323049	NA	-0.0323049	1	-0.541992	1	0.12353	1	-0.0734735	1	0.156842	1
PCC6912_RS01015	9.8072	10.1252	10.4619	10.4341	10.6103	10.5761	9.61131	9.34245	10.1193	10.1563	9.99863	9.98414	10.9348	10.9453	11.0011	9.34332	9.26708	9.28961	10.4125	9.92298	10.1458	-0.50097	1	-0.825172	1	-0.324202	1	-0.793915	1	-0.793915	0.0392308	-0.893822	1	-0.422677	1	-0.129733	1	0.439887	1
PCC6912_RS01020	9.23064	9.60447	9.57858	9.21081	9.00542	9.35602	9.31659	9.49384	9.45851	8.79278	8.85443	8.99996	9.03239	8.84539	9.21221	9.76569	9.48275	9.54408	9.32225	8.56067	9.12066	-0.322129	1	0.233456	1	0.555585	1	0.00233368	NA	0.00233368	1	0.576958	1	0.163431	1	-0.161032	1	-0.182405	1
PCC6912_RS01025	14.0334	14.9759	15.2802	15.5798	15.6665	15.9534	14.7211	14.5893	14.5642	15.6662	15.5765	15.6174	15.325	16.1857	16.1129	14.5648	15.1348	14.3996	14.8748	15.9015	15.8516	-0.121791	1	-1.11624	1	-0.994448	1	-0.310269	1	-0.310269	1	-0.878443	1	-0.181317	1	0.00716014	1	-0.108845	1
PCC6912_RS01030	11.7256	11.4743	12.3996	10.3036	10.784	10.9718	9.80503	10.3535	10.179	10.0963	10.7409	10.8641	11.0429	10.352	10.3405	10.1167	9.81439	10.0339	11.1139	10.3623	10.4584	-0.109614	1	-0.590737	1	-0.481123	1	0.0687703	1	0.0687703	1	-0.701566	1	0.0960735	1	-0.0823105	1	0.138133	1
PCC6912_RS01035	10.5787	10.3452	10.7756	9.40638	9.29249	9.4188	10.0385	9.83874	10.0539	9.63109	9.57681	9.8026	9.27548	9.29456	9.55071	9.81516	9.83318	9.91202	9.42375	9.55411	9.51681	0.307713	1	0.621865	1	0.314153	1	0.121166	NA	0.121166	1	0.363994	1	-0.0065465	1	0.18	1	0.130159	1
PCC6912_RS01040	8.76582	8.62431	8.61522	7.75939	6.97444	7.27385	8.12169	8.1797	8.00357	7.90295	7.32044	7.1943	6.63841	7.48378	7.71751	7.67498	7.90251	7.74412	6.73239	7.03356	7.60708	0.147029	1	0.794558	1	0.647529	1	-0.200412	NA	-0.200412	1	0.672769	1	0.0272606	1	0.374702	1	0.349461	1
PCC6912_RS01045	11.404	11.6343	11.6757	11.4835	11.6351	11.5423	11.4773	11.747	11.6566	11.4588	11.7768	11.564	11.6472	11.8969	11.7943	11.4146	11.3967	11.7887	11.406	11.4394	11.7825	0.0514274	1	0.0763085	1	0.0248811	1	-0.231284	1	-0.231284	1	-0.00785251	1	-0.228984	1	0.0537272	1	0.0864608	1
PCC6912_RS01050	10.3461	10.6537	10.5387	10.9012	11.2363	10.9039	10.9459	11.0632	10.6543	11.0143	11.3409	10.8718	11.2442	11.1619	10.8764	10.4461	10.6585	10.8367	10.6462	11.1561	11.0367	0.0670706	1	-0.126624	1	-0.193695	1	-0.142535	1	-0.142535	1	-0.308278	1	-0.0804372	1	0.129168	1	0.243751	1
PCC6912_RS01055	10.9788	11.114	10.7398	11.0838	11.5665	10.9127	10.9033	11.275	11.0642	11.0023	11.4456	10.7854	11.6176	11.0742	10.9842	11.1566	10.6949	11.2006	10.8354	10.5546	10.6025	-0.11148	1	-0.127568	1	-0.0160881	1	-0.588939	1	-0.588939	1	0.368247	1	-0.0388724	1	0.438587	1	0.0542515	1
PCC6912_RS01060	11.1083	11.3132	11.1788	10.8922	11.249	11.0492	11.701	11.7083	11.4953	11.2532	11.1349	11.2514	11.1215	11.0805	11.0796	11.3191	11.5803	11.4966	11.0401	11.3453	11.1124	0.143909	1	0.570348	1	0.426439	1	0.0771741	1	0.0771741	1	0.300877	1	-0.022954	1	0.0437807	1	0.169344	1
PCC6912_RS01065	7.61839	7.65663	7.51186	7.12281	7.2172	7.02662	7.23847	7.38273	7.56493	6.85334	7.24719	7.20405	7.15165	7.40579	7.4175	7.49371	7.85421	8.16544	7.81913	7.13518	7.3824	-0.0107457	1	0.310124	1	0.32087	1	0.1759	NA	0.1759	1	0.410976	1	-0.227267	1	-0.413913	1	-0.504018	1
PCC6912_RS01070	6.95368	6.84003	6.57586	6.82715	7.34673	6.51236	6.49005	6.81263	6.12921	6.36426	7.4887	6.38757	6.76344	6.59123	6.92191	6.63341	6.85808	7.21698	6.81799	7.24311	7.04664	-0.100475	1	-0.523307	1	-0.422832	1	0.317757	NA	0.317757	1	-0.135779	1	0.201359	1	-0.216873	1	-0.503926	1
PCC6912_RS01075	8.11068	8.49867	8.1557	8.20875	8.31627	8.47996	7.95815	8.38662	8.18674	8.00264	8.63215	8.33488	8.15451	7.94286	9.01401	8.34383	8.37846	9.18699	8.24521	7.98704	8.13648	0.00833635	1	-0.162244	1	-0.170581	1	-0.33979	NA	-0.33979	1	0.593022	1	-0.116382	1	0.231745	1	-0.531858	1
PCC6912_RS01080	15.4611	15.0221	15.4791	13.9287	13.335	14.1334	14.6381	13.9843	14.9063	14.3217	13.3173	14.1374	13.7866	14.2955	13.8439	14.8501	14.3555	14.6266	13.3465	13.5306	14.1661	0.150079	1	0.722843	1	0.572764	1	-0.268795	1	-0.268795	1	0.900304	1	-0.157114	1	0.26176	1	-0.0657799	1
PCC6912_RS01085	11.3554	11.5818	11.4276	11.5488	11.7199	11.6012	11.8599	12.425	11.4796	11.7308	11.5799	11.662	11.5855	11.6086	11.4879	11.7939	11.2354	11.4797	11.761	11.7452	11.2858	0.0338623	1	0.350295	1	0.316432	1	0.0522884	1	0.0522884	1	-0.0929718	1	0.063911	1	0.0454849	1	0.454889	1
PCC6912_RS01090	11.0631	11.2399	11.3105	10.432	10.4606	10.5142	10.9051	10.9077	11.3617	10.5686	10.6205	10.6587	10.4162	10.384	10.6046	11.2093	11.1468	11.1912	10.3256	10.3903	10.4495	0.14894	1	0.612428	1	0.463488	1	-0.0841084	1	-0.0841084	1	0.801712	1	-0.0026161	1	0.230432	1	-0.107791	1
PCC6912_RS01095	9.24652	9.37865	9.29842	8.7227	8.30508	8.81482	9.35247	9.13283	9.39274	8.60631	8.53573	8.71737	8.54594	9.07016	9.41385	9.72522	9.54675	9.98373	8.39739	8.30533	8.68663	-0.0079939	1	0.692646	1	0.70064	1	-0.602814	NA	-0.602814	1	1.33246	1	-0.438821	1	0.155999	1	-0.475825	1
PCC6912_RS01100	11.6274	11.5426	11.5316	11.469	11.3517	11.4576	12.4183	12.4536	12.1918	11.7292	11.7461	11.6602	11.2956	11.4584	12.0248	12.1791	12.1125	12.5872	12.086	11.2437	11.5014	0.286913	1	0.936356	1	0.649443	1	0.0276091	1	0.0276091	1	0.656014	1	-0.202138	1	0.0571653	1	0.0505951	1
PCC6912_RS01105	10.9603	11.2822	11.4696	10.6295	11.0888	10.9429	10.9341	11.1129	11.1905	10.9453	11.2083	11.1689	11.044	10.8883	11.0235	11.3397	11.5071	11.491	10.8462	10.6747	10.9885	0.214286	1	0.184748	1	-0.0295371	1	-0.145913	1	-0.145913	1	0.610021	1	-0.0880802	1	0.272119	1	-0.367439	1
PCC6912_RS01110	11.8258	12.8206	13.0296	11.0798	10.804	11.4284	10.6724	10.8921	11.0985	10.9373	11.2631	11.5156	10.961	11.677	10.9862	11.4108	11.7092	11.0694	10.6718	10.7889	11.3427	0.132241	1	-0.230506	1	-0.362747	1	-0.284799	1	-0.284799	1	0.458252	1	-0.121835	1	0.295206	1	-0.525793	1
PCC6912_RS01115	9.2485	10.9529	10.8349	7.99595	6.97444	7.74891	6.49005	5.80425	6.46158	7.07967	6.7327	8.09989	7.28611	8.51556	7.58571	6.92365	8.40383	5.95765	6.13094	6.97208	8.11977	-0.227301	1	-1.55554	1	-1.32824	1	-0.646791	NA	-0.646791	1	0.158901	1	-0.281413	1	0.138077	1	-1.34907	1
PCC6912_RS01120	9.47776	10.6719	10.6412	8.53158	7.95049	8.11047	7.20511	6.89275	7.06962	7.96782	7.94704	8.11543	8.15038	9.34755	8.24854	7.5187	8.33515	7.15598	8.00817	7.84898	8.45329	-0.219479	1	-1.26313	1	-1.04365	1	-0.59132	NA	-0.59132	1	-0.396376	1	-0.494419	1	-0.122578	1	-0.769856	1
PCC6912_RS01125	8.67774	10.3504	10.0269	7.80481	7.13514	7.2829	6.91966	6.00068	6.38554	7.15609	6.4831	7.30713	6.81683	9.01553	7.32951	6.66375	7.73921	6.79122	6.49851	7.14912	8.02125	-0.463582	1	-1.09224	1	-0.628659	1	-0.744063	NA	-0.744063	1	-0.231832	1	-0.655627	1	-0.375146	1	-0.771973	1
PCC6912_RS01130	8.61179	9.76762	9.24733	8.28394	7.82555	7.97207	7.90385	7.83067	7.91923	7.93214	7.4887	7.98047	7.94621	8.73037	7.94961	7.86865	8.02754	7.82456	8.62172	7.88267	8.35206	-0.239707	1	-0.164766	1	0.0749407	1	0.0692872	NA	0.0692872	1	-0.437729	1	-0.229551	1	-0.538545	1	-0.0258749	1
PCC6912_RS01135	9.65335	10.5573	10.115	9.7899	9.26007	9.25872	8.80112	9.20093	8.75293	8.97549	9.0789	9.14827	9.34217	10.226	9.13898	9.17581	8.65339	8.59393	9.09494	8.84309	9.54834	-0.400121	1	-0.543035	1	-0.142914	1	-0.468018	NA	-0.468018	1	-0.372828	1	-0.194864	1	-0.126967	1	0.102947	1
PCC6912_RS01140	9.90676	11.2139	10.2715	10.1812	9.94207	9.7273	8.78994	8.6386	8.88183	9.78686	9.55427	9.55746	10.0029	10.8392	9.80706	8.94393	9.10644	8.66476	9.63904	9.3557	10.143	-0.33165	1	-1.22038	1	-0.888726	1	-0.547298	NA	-0.547298	1	-0.856855	1	-0.33151	1	-0.115863	1	-0.147733	1
PCC6912_RS01145	8.29012	9.23226	8.24181	8.32903	7.36123	7.404	7.14771	7.57653	7.25085	7.67146	7.86998	7.52485	7.338	8.82685	7.82076	7.23685	7.18629	6.90704	7.53025	7.39115	8.11977	-0.0809061	1	-0.478248	1	-0.397342	1	-0.443628	NA	-0.443628	1	-0.663955	1	-0.385305	1	-0.0225835	1	0.244029	1
PCC6912_RS01150	8.81992	10.0461	8.88235	9.33969	8.28246	8.49558	7.63041	7.57653	7.55636	8.42323	8.00363	8.08943	8.36526	10.0582	8.52859	7.46829	8.13249	7.63679	8.13156	8.04769	9.20486	-0.62795	1	-1.26865	1	-0.640702	1	-0.659567	NA	-0.659567	1	-0.838871	1	-0.432589	1	-0.400972	1	-0.202803	1
PCC6912_RS01155	8.91742	10.17	9.07284	9.95993	9.06847	9.22866	8.06097	8.35179	7.96525	9.17471	8.98092	8.8315	9.10246	10.5195	9.153	8.23265	8.53974	8.27916	8.91354	9.12206	9.60541	-0.484742	1	-1.39393	1	-0.909188	1	-0.520177	NA	-0.520177	1	-0.921741	1	-0.283826	1	-0.248392	1	-0.235839	1
PCC6912_RS01160	12.038	12.3467	11.9491	12.593	12.4418	12.2873	11.6785	11.9108	11.8017	12.2427	12.3292	12.2178	12.5467	12.8777	12.3642	11.9267	11.6818	11.5542	12.0901	12.3064	12.4762	-0.18265	1	-0.648742	1	-0.466092	1	-0.313564	1	-0.313564	1	-0.57242	1	-0.166261	1	-0.0353475	1	0.0709806	1
PCC6912_RS01165	9.54352	9.92584	9.3555	10.2969	9.66014	10.0223	8.70523	9.02202	9.14703	9.54405	9.55238	9.68263	9.84709	10.8972	9.60269	9.0897	8.98286	9.08468	9.79521	9.8483	10.1824	-0.429796	1	-1.07249	1	-0.642693	1	-0.282075	NA	-0.282075	1	-0.921144	1	-0.217189	1	-0.36491	1	-0.0864592	1
PCC6912_RS01170	9.23263	9.19996	8.9427	9.28815	8.56149	9.33881	8.97892	8.60941	8.72265	8.90369	8.24334	9.00553	8.70083	9.65349	8.98557	8.92851	8.63208	8.90543	8.46345	8.9382	9.09241	-0.361316	1	-0.334991	1	0.0263255	1	-0.325721	NA	-0.325721	1	-0.0263637	1	-0.0673914	1	-0.102986	1	-0.050297	1
PCC6912_RS01175	10.1468	10.4353	10.492	10.9561	11.1655	11.1018	10.5486	11.0782	10.8973	10.4849	10.9035	10.8974	11.0959	10.97	10.4989	10.8788	10.2585	10.4216	11.2671	10.383	10.4361	-0.304798	1	-0.221684	1	0.0831136	1	-0.121571	1	-0.121571	1	-0.21478	1	0.201925	1	0.0186983	1	0.316592	1
PCC6912_RS01180	7.91564	8.37813	7.86679	8.94162	8.18007	8.41161	8.53718	8.47344	8.32926	8.18948	7.84541	8.43734	8.42804	8.76195	8.1908	8.66002	8.41635	8.60155	8.76671	8.56586	8.53114	-0.388438	1	-0.101788	1	0.286651	1	0.156301	NA	0.156301	1	-0.0667107	1	0.0718824	1	-0.472857	1	-0.119496	1
PCC6912_RS01185	8.27857	8.68049	7.84493	9.1443	8.23217	8.6255	8.3004	8.14756	7.92589	8.42836	8.16613	8.20047	8.36169	9.13791	8.36154	8.4981	8.62491	8.26962	8.72815	8.45273	8.46215	-0.468055	1	-0.61284	1	-0.144785	1	-0.116654	NA	-0.116654	1	-0.0873268	1	0.0504437	1	-0.300957	1	-0.358416	1
PCC6912_RS01190	7.2977	7.74897	7.02962	8.28394	7.36843	7.2829	7.05081	7.22187	6.66789	7.19282	7.60311	7.36907	7.04852	8.03629	7.52222	7.18571	7.70556	7.27549	7.5907	7.37939	7.49913	-0.350588	1	-0.806843	1	-0.456254	1	-0.102554	NA	-0.102554	1	-0.0952156	1	0.143514	1	-0.10452	1	-0.465559	1
PCC6912_RS01195	9.31404	9.66696	9.5586	10.0781	9.84253	9.76965	8.95578	9.16928	9.26988	9.76068	9.9762	9.79297	9.83042	10.9096	9.9557	9.13609	9.26246	9.25379	10.2288	9.8483	10.104	-0.0571763	1	-0.783899	1	-0.726723	1	-0.249391	NA	-0.249391	1	-0.870101	1	-0.419338	1	-0.227123	1	-0.0837454	1
PCC6912_RS01200	9.07475	9.41055	9.48641	10.0689	9.70476	9.71234	8.72493	8.78677	8.92236	9.66405	9.69652	9.7719	9.68243	10.7277	9.99253	9.1035	9.1167	9.33831	9.77526	9.47909	9.93296	-0.129574	1	-1.05332	1	-0.923747	1	-0.467489	NA	-0.467489	1	-0.565499	1	-0.36887	1	-0.0309552	1	-0.389203	1
PCC6912_RS01205	9.62325	9.93741	9.87631	10.1287	9.9227	9.98545	9.50829	9.7692	9.53454	9.76677	9.7798	9.87737	9.80831	10.7505	10.1217	9.55693	9.58236	9.75861	9.81718	9.54363	10.0014	-0.209502	1	-0.414872	1	-0.20537	1	-0.487302	1	-0.487302	1	-0.168359	1	-0.269072	1	0.00872767	1	-0.028283	1
PCC6912_RS01210	9.11857	9.28575	9.23689	9.54459	9.73422	9.43306	8.96905	9.51917	8.97469	8.97199	9.61178	9.31673	9.55391	9.6151	9.60779	9.09524	8.65691	9.42245	9.31414	8.86009	9.35743	-0.257971	1	-0.411476	1	-0.153505	1	-0.406688	NA	-0.406688	1	-0.107919	1	-0.0164426	1	0.132274	1	0.086688	1
PCC6912_RS01215	7.67827	7.68441	7.49088	8.75609	8.74365	8.43611	7.78869	8.96325	8.24119	8.50317	9.0972	8.52914	8.65783	8.88895	8.54641	8.10119	7.55495	8.2744	8.54059	8.36015	8.25341	0.0884183	1	-0.256671	1	-0.345089	1	-0.328052	NA	-0.328052	1	-0.406564	1	-0.0533688	1	0.363101	1	0.424576	1
PCC6912_RS01220	9.12288	9.25833	9.21578	9.42932	9.63952	9.56101	8.69329	9.29191	9.21928	8.73603	8.99214	8.8062	9.63298	9.50978	9.40412	9.42251	8.94304	9.66354	9.3871	8.67075	8.91991	-0.717748	1	-0.468605	1	0.249143	1	-0.504688	NA	-0.504688	1	0.355072	1	0.0278812	1	-0.185179	1	-0.291107	1
PCC6912_RS01225	9.03643	9.09641	8.83329	9.51174	9.26968	8.97937	8.62365	9.18519	8.8366	8.78481	9.1204	8.94886	9.25448	9.69905	9.44646	8.73995	8.72893	9.18952	8.92424	9.13956	9.21799	-0.320968	1	-0.384595	1	-0.063627	1	-0.389868	NA	-0.389868	1	-0.201887	1	-0.212569	1	-0.143668	1	-0.0054081	1
PCC6912_RS01230	8.63311	8.31562	8.43693	8.88843	8.7737	8.54896	8.16272	8.42064	8.19228	8.4983	8.5995	8.6118	8.4651	9.21409	8.97772	8.15522	8.22082	8.64645	8.37572	8.22884	8.47534	-0.1802	1	-0.507219	1	-0.327019	1	-0.574933	NA	-0.574933	1	-0.00752609	1	-0.178011	1	0.216722	1	-0.102771	1
PCC6912_RS01235	7.35759	7.56395	7.55291	7.92721	7.74502	7.61927	7.30295	7.72564	7.59872	7.22864	7.26585	7.10343	7.75797	8.06191	8.05298	7.42489	7.50885	7.43792	7.79598	7.04853	7.20329	-0.626779	1	-0.240374	1	0.386405	1	-0.607335	NA	-0.607335	1	0.0592755	1	-0.208012	1	-0.227455	1	0.099674	1
PCC6912_RS01240	7.70155	8.27969	7.74815	8.13449	8.22428	8.0588	7.15938	7.23726	6.90334	7.61854	7.68849	7.50135	8.31447	8.63977	8.65876	7.59113	7.24378	8.00219	8.54059	7.63822	8.03914	-0.577818	1	-1.13527	1	-0.557453	1	-0.440327	NA	-0.440327	1	-0.519368	1	-0.426241	1	-0.563732	1	-0.601817	1
PCC6912_RS01245	6.32915	6.63789	6.65384	7.02723	6.84599	7.05865	6.20258	5.62403	6.10557	7.0927	6.7461	6.61039	6.84794	7.90088	7.6985	6.16528	5.7894	6.72256	6.93321	6.37633	7.13824	-0.174755	1	-1.18124	1	-1.00649	1	-0.776254	NA	-0.776254	1	-0.696171	1	-0.634184	1	-0.0326846	1	-0.342999	1
PCC6912_RS01250	7.36491	6.66057	7.64438	8.24684	8.6988	8.19425	7.27107	7.8205	8.01612	7.84272	7.70224	7.99174	8.66364	7.79025	7.74248	8.00441	7.14664	7.60676	8.64778	7.4486	8.14201	-0.58383	1	-0.708472	1	-0.124642	1	0.0340697	NA	0.0340697	1	-0.578352	1	0.281278	1	-0.336621	1	0.117088	1
PCC6912_RS01255	9.24257	9.30731	9.33998	9.25117	9.91537	9.88825	8.67315	8.66722	8.86807	8.95788	9.32282	9.25496	9.30736	10.3533	9.81295	8.645	8.72558	8.85531	8.71342	9.75826	9.37629	-0.541833	1	-1.00559	1	-0.463753	1	-0.556755	NA	-0.556755	1	-0.617053	1	-0.173325	1	-0.158403	1	-0.00510236	1
PCC6912_RS01260	13.7842	13.262	13.7077	12.9033	12.7107	13.1146	13.8869	13.9274	14.2873	13.3573	13.0334	13.3588	12.7711	13.1116	13.1457	14.2617	14.1441	14.1909	13.0237	13.2041	13.2234	0.339449	1	1.12827	1	0.788825	1	0.134292	1	0.134292	1	1.04806	1	-0.100332	1	0.104826	1	-0.154409	1
PCC6912_RS01265	13.3974	13.106	13.4604	12.9383	12.9262	13.2892	13.6638	13.3623	14.1097	13.2199	13.5511	13.4349	13.1249	13.367	13.4727	14.1449	14.3327	14.2361	13.5632	14.2796	13.7852	0.34782	1	0.68492	1	0.337101	1	0.579742	1	0.579742	1	0.332577	1	-0.267967	1	-0.499889	1	-0.495366	1
PCC6912_RS01270	8.65411	8.48927	8.82216	11.0241	11.8415	11.365	9.80132	10.1044	9.91858	10.7626	12.672	11.18	12.1174	12.0783	12.2381	10.626	11.9069	11.1134	13.1531	13.716	12.8018	0.337011	1	-1.51942	1	-1.85643	1	1.13021	1	1.13021	1	-1.96713	0.959163	-0.700098	1	-1.4933	1	-1.3826	1
PCC6912_RS01275	6.37371	6.98156	6.50743	6.36901	6.86652	6.41624	6.3121	6.89275	6.49812	6.98503	7.05655	6.58062	6.28998	6.5734	6.75946	6.38251	5.9388	6.65042	6.57719	6.76996	6.81617	0.371108	1	0.00731616	1	-0.363792	1	0.201223	NA	0.201223	1	-0.444227	1	0.0252295	1	0.195115	1	0.275551	1
PCC6912_RS01280	10.6051	10.5108	10.5581	10.3633	10.4831	10.5687	10.2489	10.7061	10.4673	10.2049	10.3597	10.4742	10.6351	10.3402	10.558	10.474	9.97104	10.5354	10.8724	9.96482	10.1904	-0.125065	1	0.0114378	1	0.136503	1	-0.120004	1	-0.120004	1	-0.0510597	1	-0.0431397	1	-0.0482011	1	0.139362	1
PCC6912_RS01285	9.3713	10.3392	9.21365	9.6707	9.65867	9.64742	9.07103	9.43185	9.15271	9.51302	9.30043	9.65986	9.24095	9.99978	9.81295	9.2017	9.41369	9.74147	9.01111	9.42301	9.64094	-0.164088	1	-0.443933	1	-0.279845	1	-0.345874	NA	-0.345874	1	0.0916016	1	-0.0605025	1	0.121283	1	-0.250164	1
PCC6912_RS01290	9.90926	10.6225	9.78038	10.4123	10.6066	10.1499	9.66529	10.2887	9.67159	10.3169	10.7392	10.3208	10.4826	10.429	10.5161	10.1675	10.0087	10.2958	10.3231	10.5149	10.2758	0.072299	1	-0.505188	1	-0.577487	1	-0.103049	1	-0.103049	1	-0.215624	1	-0.075537	1	0.0998114	1	-0.262052	1
PCC6912_RS01295	11.1002	11.5158	11.0812	11.1524	11.1849	11.0643	9.70152	10.3831	9.56898	11.0168	11.192	10.8533	10.8036	11.515	11.3543	10.3545	9.98511	10.7041	10.5179	10.4933	10.7453	-0.108318	1	-1.22081	1	-1.1125	1	-0.670672	1	-0.670672	1	-0.215187	1	-0.1208	1	0.441553	1	-0.455755	1
PCC6912_RS01300	9.88283	10.4131	10.2131	9.89999	9.93363	9.9262	9.20605	9.73988	9.59219	9.68133	9.75037	9.80579	9.81093	10.2401	10.1638	9.08693	9.09091	9.61919	10.2167	9.30695	9.6851	-0.176479	1	-0.399497	1	-0.223019	1	-0.300382	NA	-0.300382	1	-0.511494	1	-0.165597	1	-0.0416942	1	0.246781	1
PCC6912_RS01305	7.81791	8.52346	7.44071	7.70565	7.87683	7.30972	6.72888	6.79187	6.21995	6.72512	7.05655	6.76381	7.30113	7.57567	7.20909	7.12184	6.63197	6.75042	7.24558	6.75175	7.25533	-0.889956	1	-1.19752	1	-0.307561	1	-0.291458	NA	-0.291458	1	-0.297211	1	0.310791	1	-0.287707	1	-0.298057	1
PCC6912_RS01310	10.23	10.3719	10.1275	10.0873	10.3224	9.79669	9.51282	9.60446	9.81119	9.75049	10.1071	9.75877	10.0645	10.0582	9.73124	9.82518	9.69107	9.90587	10.0272	9.14651	9.83239	-0.206318	1	-0.444689	1	-0.238371	1	-0.245452	1	-0.245452	1	0.0933762	1	0.127849	1	0.166983	1	-0.164764	1
PCC6912_RS01315	9.62629	10.0279	9.73363	10.2104	10.1951	10.4027	9.5241	10.1436	9.68931	10.2373	10.4489	10.0176	9.81354	10.4773	10.6473	9.8118	9.89409	10.8073	9.13969	10.1385	10.2555	-0.0275312	1	-0.471003	1	-0.443472	1	-0.439187	1	-0.439187	1	0.328529	1	-0.0834569	1	0.328199	1	-0.443802	1
PCC6912_RS01320	10.1626	10.5648	10.3108	10.841	10.8869	10.8312	8.17996	9.03085	7.37316	10.23	10.9101	9.91039	10.4136	11.6614	11.2249	8.46854	8.22557	10.5123	9.87457	9.61294	10.5914	-0.445958	1	-2.56945	0.164935	-2.12349	1	-1.11181	1	-1.11181	1	-0.639489	1	-0.336873	1	0.328975	1	-1.15503	1
PCC6912_RS01325	10.8741	12.0934	10.9455	11.3625	11.3526	11.0218	10.3166	10.8111	10.331	11.1202	11.5465	10.8763	11.251	11.5214	11.443	10.3289	10.4205	11.1937	11.1978	10.8055	11.2096	-0.046398	1	-0.756479	1	-0.710081	1	-0.328758	1	-0.328758	1	-0.3841	1	-0.156392	1	0.125968	1	-0.200013	1
PCC6912_RS01330	9.49614	10.3038	9.33803	9.03705	9.09467	9.02582	8.50108	8.84302	8.4772	8.91104	9.13819	8.68997	8.91315	9.83885	9.49495	8.4981	8.68132	9.69237	8.55719	8.23537	9.19957	-0.132639	1	-0.453943	1	-0.321304	1	-0.766149	NA	-0.766149	1	0.349298	1	-0.422584	1	0.210926	1	-0.459677	1
PCC6912_RS01335	7.76367	8.86876	7.8776	7.75278	7.65972	7.80018	6.52673	6.96861	6.66789	7.16844	7.32934	7.36907	7.25559	8.3383	8.38945	6.79278	6.83327	8.24062	6.69263	6.6173	7.84267	-0.491234	1	-1.13423	1	-0.643	1	-0.996765	NA	-0.996765	1	0.324421	1	-0.365904	1	0.139626	1	-0.827794	1
PCC6912_RS01340	10.5518	10.9007	10.7413	10.9788	10.8579	10.7226	11.4894	11.9114	11.119	10.8682	10.7367	10.6028	10.4333	11.0529	11.0543	11.2086	11.4625	11.0522	10.9659	10.4349	10.5752	-0.118203	1	0.690549	1	0.808752	1	-0.198864	1	-0.198864	1	0.578598	1	-0.0177627	1	0.0628982	1	0.293053	1
PCC6912_RS01345	10.0104	10.778	10.5327	11.0686	10.9894	10.9032	11.1664	11.8548	11.2111	11.1677	10.935	11.3139	10.3184	10.8936	10.7392	11.3985	11.4825	11.0041	9.86349	11.0039	10.7803	0.159877	1	0.460826	1	0.300948	1	-0.0447347	1	-0.0447347	1	0.68998	1	0.321752	1	0.526364	1	0.137333	1
PCC6912_RS01350	9.98222	9.66696	9.42152	9.45393	9.22887	9.27238	10.1373	10.4472	9.92856	9.58822	9.71864	9.6861	8.84324	9.40618	9.68537	9.86136	10.0156	10.5756	9.11935	9.11145	9.65259	0.352385	1	0.882281	1	0.529896	1	-0.0354358	NA	-0.0354358	1	0.885135	1	-0.0311381	1	0.356683	1	0.00144359	1
PCC6912_RS01355	8.61792	8.83945	8.41487	8.94452	9.84253	9.19797	8.05476	8.96325	8.4997	8.55566	9.50813	8.97464	9.12999	9.65138	9.38049	8.45137	8.39963	8.74609	9.33353	9.36466	9.02527	-0.322721	1	-0.859661	1	-0.53694	1	-0.15735	NA	-0.15735	1	-0.735044	1	-0.0225849	1	-0.187956	1	0.0101482	1
PCC6912_RS01360	8.28243	8.66665	7.88832	7.86119	8.7186	8.39505	7.15938	8.05527	7.65601	7.73913	8.73259	7.98612	8.12954	9.10751	8.74149	8.05645	7.92606	8.54338	8.16083	8.43581	8.50993	-0.158043	1	-0.751477	1	-0.593434	1	-0.35295	NA	-0.35295	1	-0.184939	1	-0.360958	1	-0.166051	1	-0.574545	1
PCC6912_RS01365	12.6574	12.7946	13.1508	13.6709	13.6919	13.8083	13.9017	13.86	13.9528	13.7781	13.4182	13.6059	13.4281	13.8995	14.037	13.8563	14.1004	14.2909	13.4326	13.5821	13.8631	-0.116965	1	0.180554	1	0.297519	1	-0.174015	1	-0.174015	1	0.456881	1	-0.085982	1	-0.0289326	1	-0.188294	1
PCC6912_RS01370	9.00875	8.7504	9.17261	8.02912	8.10897	8.01066	8.08557	8.31609	8.46353	8.21938	8.03111	8.06829	8.06953	8.04916	7.97088	8.29173	8.15259	8.22095	8.11296	7.71508	8.21722	0.0597214	1	0.260854	1	0.201133	1	0.00803057	NA	0.00803057	1	0.196433	1	0.0218092	1	0.0735	1	0.0782001	1
PCC6912_RS01375	9.55154	9.62465	9.53664	9.66544	9.59127	9.60126	9.90333	10.3727	10.1437	9.65096	9.72538	9.69818	9.29244	9.23674	10.0473	10.1275	9.69621	10.6746	9.12121	9.41153	9.63704	0.0738344	1	0.542163	1	0.468328	1	-0.175758	NA	-0.175758	1	0.833717	1	0.0449072	1	0.294499	1	-0.0708893	1
PCC6912_RS01380	8.25125	7.90345	7.65699	7.58433	8.21236	7.30972	7.48065	7.57653	7.9058	7.6801	8.18093	7.4694	8.03856	7.38561	7.06775	7.15413	7.43681	7.65157	7.81453	7.33132	7.48178	0.0584776	1	-0.0955444	1	-0.154022	1	0.00320126	NA	0.00320126	1	-0.145941	1	0.214537	1	0.269814	1	0.261733	1
PCC6912_RS01385	10.0127	10.06	9.87226	10.226	10.4015	10.3403	9.72125	9.68499	10.0154	10.0118	10.3488	10.3264	10.264	10.2003	10.4684	9.68174	9.73002	9.91048	10.2954	10.1627	9.92337	-0.0879962	1	-0.516552	1	-0.428556	1	-0.182205	1	-0.182205	1	-0.365141	1	0.00886383	1	0.103072	1	0.0396576	1
PCC6912_RS01390	10.7885	10.4523	10.6116	10.2832	10.579	10.2863	10.1606	9.97539	9.9678	10.3497	10.3618	10.3264	10.4179	10.4092	10.278	9.56094	9.89856	9.82357	9.84897	10.0763	10.2337	-0.0447441	1	-0.35746	1	-0.312716	1	-0.314273	1	-0.314273	1	-0.296841	1	0.0207947	1	0.290324	1	0.274448	1
PCC6912_RS01395	16.4768	15.4858	16.2684	14.9695	15.1012	15.2027	14.6932	13.945	14.2805	14.8068	14.4477	14.5594	14.722	15.0239	15.4886	13.1997	13.3753	13.3211	14.2806	14.4662	14.2891	-0.482007	1	-0.755913	1	-0.273906	1	-0.765689	1	-0.765689	0.0628567	-1.04857	1	-0.0187677	1	0.264915	1	1.03958	1
PCC6912_RS01400	9.19833	8.29417	8.22499	8.11403	7.40387	7.74237	9.06177	8.0639	8.88183	8.25446	7.36439	8.08943	7.55392	7.51197	7.5437	8.87481	8.56994	7.94937	8.06346	7.84898	7.94741	0.181607	1	1.00727	1	0.825667	1	0.455771	NA	0.455771	1	0.589933	1	0.266661	1	-0.00750233	1	0.228231	1
PCC6912_RS01405	13.0201	12.2487	12.636	11.5228	10.4369	11.0372	12.8922	12.1285	12.4288	12.0812	10.9307	11.4369	11.2716	11.5499	10.4768	12.648	12.535	11.6427	11.7075	11.6803	11.8532	0.497607	1	1.45975	1	0.962143	1	0.586339	1	0.586339	1	0.593119	1	-0.101547	1	-0.190279	1	0.178745	1
PCC6912_RS01410	12.7056	12.0906	12.4661	11.3191	10.7773	11.0584	12.2204	11.5931	11.9339	11.8329	10.9773	11.3983	11.1002	11.4168	10.7653	11.9589	11.9645	11.2841	11.4067	11.2542	11.5914	0.378947	1	0.875487	1	0.49654	1	0.308079	1	0.308079	1	0.346952	1	-0.050269	1	0.0205985	1	0.170186	1
PCC6912_RS01415	10.9506	10.6225	10.742	11.8958	11.9917	11.9468	10.9467	10.9779	10.5439	11.6812	11.6968	11.3855	11.631	12.051	12.1809	10.923	11.3316	10.9962	11.1361	11.9638	11.6594	-0.352361	1	-1.11715	1	-0.764787	1	-0.349424	1	-0.349424	1	-0.53353	1	-0.0274135	1	-0.0303502	1	-0.261607	1
PCC6912_RS01420	11.8973	11.6684	11.629	11.7531	11.5673	11.7276	12.0062	12.2322	11.9613	11.3677	11.3952	11.4015	11.7235	11.4249	11.8891	12.1237	12.0027	12.1982	11.7481	11.2907	11.5322	-0.29837	1	0.388046	1	0.686417	1	-0.156272	1	-0.156272	1	0.576411	1	-0.00730254	1	-0.149401	1	-0.0393949	1
PCC6912_RS01425	7.6061	7.60523	7.85043	7.1533	7.39685	7.17028	7.02553	7.42364	6.84802	7.39541	7.4887	7.07181	7.15165	7.56674	7.64652	7.65259	7.20571	7.82456	7.04771	6.51282	6.97387	0.0923353	1	-0.152922	1	-0.245258	1	-0.669451	NA	-0.669451	1	0.795976	1	-0.246748	1	0.515038	1	-0.526195	1
PCC6912_RS01430	10.4654	10.3278	10.6285	9.72901	9.73144	9.75837	9.52186	9.45827	9.43303	9.80273	9.87832	9.81692	9.82265	9.98146	9.60948	9.24467	9.0961	9.18699	9.91803	9.45412	9.77669	0.0954453	1	-0.273972	1	-0.369418	1	-0.0795915	NA	-0.0795915	1	-0.570225	1	-0.0730697	1	0.101967	1	0.302775	1
PCC6912_RS01435	7.69576	7.56395	7.3504	7.0705	7.606	7.49246	6.52673	7.10923	6.87595	6.82235	7.31148	7.22335	7.30858	7.09362	7.23576	6.77901	6.46382	7.01417	7.21094	6.84057	7.12711	-0.303238	1	-0.636145	1	-0.332907	1	-0.160585	NA	-0.160585	1	-0.354124	1	0.213839	1	0.0711855	1	0.0924027	1
PCC6912_RS01440	8.28628	8.24284	8.13334	7.71248	8.17599	7.60492	7.08793	7.63573	6.63552	7.24038	7.63214	7.74752	7.72499	8.39481	7.37018	6.57073	6.11584	7.03692	6.79941	7.43729	7.41934	-0.322531	1	-0.752322	1	-0.429791	1	-0.711787	NA	-0.711787	1	-0.714178	1	-0.0396932	1	0.349562	1	0.633949	1
PCC6912_RS01445	15.2158	16.1688	14.921	16.1835	16.9573	16.4216	14.0473	14.3081	13.9937	15.1713	16.1356	15.333	17.2419	16.7215	16.2634	13.935	14.1035	13.6991	15.8701	15.5286	15.1475	-0.947007	1	-2.43615	0.00307839	-1.48914	1	-1.25253	1	-1.25253	8.78921e-06	-1.6244	1	-0.239542	1	0.0659795	1	0.201235	1
PCC6912_RS01450	11.6685	12.2265	11.7997	10.8418	10.8477	11.0205	9.91538	10.0854	9.77846	10.3988	10.3034	10.5514	10.7177	11.5994	10.4296	10.3976	9.74993	9.14589	9.64552	10.745	10.6164	-0.489419	1	-0.986769	1	-0.497351	1	-0.600037	1	-0.600037	1	-0.565623	1	-0.0998896	1	0.0107289	1	0.0790011	1
PCC6912_RS01455	11.7135	11.8935	11.8516	11.3798	11.4028	11.5554	11.6638	11.9486	11.8325	11.4431	11.4908	11.5776	11.5186	11.3554	11.3996	11.5802	11.2454	11.7524	12.1754	11.3293	11.3558	0.0572096	1	0.373437	1	0.316227	1	0.252657	1	0.252657	1	-0.137266	1	0.0219295	1	-0.173518	1	0.279975	1
PCC6912_RS01460	16.4296	15.9345	15.802	16.2631	15.7408	15.6237	16.5221	16.4575	15.7838	16.4976	15.2287	15.6407	15.2999	15.7786	14.9391	16.0848	15.5607	15.443	15.2305	15.8872	15.6765	-0.0149057	1	0.387354	1	0.40226	1	0.242948	1	0.242948	1	0.100838	1	0.523342	1	0.265489	1	0.566911	1
PCC6912_RS01465	10.4898	10.6467	10.6261	9.9953	10.3481	10.3064	9.77323	9.93126	9.85197	9.86075	10.1898	10.034	10.4875	10.2246	10.3262	10.0152	10.0183	10.1924	10.7075	9.80508	9.99377	-0.193275	1	-0.378203	1	-0.184929	1	-0.125945	1	-0.125945	1	-0.150945	1	-0.127165	1	-0.194495	1	-0.228479	1
PCC6912_RS01470	11.6221	11.8016	12.0359	11.0923	11.6891	11.7052	10.5629	10.7061	11.0889	10.9684	11.4522	11.3662	11.8072	11.9224	11.7665	10.9599	11.0302	11.0542	11.8693	10.8656	11.3863	-0.246574	1	-0.724191	1	-0.477616	1	-0.403646	1	-0.403646	1	-0.419751	1	-0.312794	1	-0.155722	1	-0.213588	1
PCC6912_RS01475	9.12503	9.40556	9.43437	8.70572	9.13941	8.92562	8.31086	8.00232	8.54367	8.44869	8.87579	8.74093	9.03687	9.55554	9.22553	8.24765	8.49716	8.60534	8.91354	8.84309	8.94541	-0.243689	1	-0.656646	1	-0.412957	1	-0.397365	NA	-0.397365	1	-0.463156	1	-0.362594	1	-0.208919	1	-0.15872	1
PCC6912_RS01480	9.68284	9.38373	8.79964	8.95893	8.56149	8.50719	10.7504	11.4856	10.5558	9.77081	9.95199	9.23851	8.53013	8.94161	9.05936	10.5755	10.5689	10.5492	9.41619	10.2873	9.81349	1.0247	1	2.34662	0.000925556	1.32192	1	1.04874	1	1.04874	0.435117	0.693175	1	-0.177234	1	-0.201275	1	0.427471	1
PCC6912_RS01485	9.25047	9.68492	9.4252	9.37019	9.47974	9.14697	9.26103	9.69891	9.30606	9.47637	9.64769	9.43697	9.46528	9.27006	9.47835	9.48919	9.3477	9.78059	9.5493	9.36763	9.11224	0.188841	1	0.0962531	1	-0.0925877	1	-0.0542155	NA	-0.0542155	1	0.199684	1	-0.0709789	1	0.172077	1	-0.120195	1
PCC6912_RS01490	10.4354	10.4882	10.6818	10.3568	10.6149	10.4851	10.1977	10.1044	10.138	10.3224	10.3022	10.2858	10.5663	10.5102	10.3293	10.3099	10.0319	10.2468	10.2391	10.1507	10.2543	-0.188999	1	-0.346915	1	-0.157916	1	-0.259351	1	-0.259351	1	-0.0156247	1	0.0181387	1	0.08849	1	-0.0538011	1
PCC6912_RS01495	8.34651	8.55386	8.82774	8.68507	8.70165	8.8303	7.91075	7.83067	7.77898	8.14031	8.14617	8.42076	8.73708	8.50159	8.99078	8.45568	8.14258	8.11838	8.29884	7.97147	8.35681	-0.522134	1	-0.951051	1	-0.428916	1	-0.562418	NA	-0.562418	1	0.0251052	1	-0.0193865	1	0.0208977	1	-0.433124	1
PCC6912_RS01500	10.6758	10.2704	10.5937	10.5163	9.81259	10.2232	11.2604	11.1025	10.8708	10.3524	9.9361	10.2709	9.85473	10.4915	10.5509	10.5843	11.0861	11.4468	9.85233	10.6566	10.4484	-0.0151047	1	0.884214	1	0.899318	1	0.0254777	1	0.0254777	1	0.732706	1	-0.120791	1	-0.161373	1	0.00523945	1
PCC6912_RS01505	10.2945	10.5108	10.9358	10.4351	10.2299	10.6248	10.1299	10.0769	10.1323	10.4576	10.3553	10.703	10.8329	10.934	10.5832	10.2216	10.4793	10.0126	11.0272	11.0928	10.6983	0.075141	1	-0.329805	1	-0.404946	1	0.160368	1	0.160368	1	-0.706746	1	-0.355797	1	-0.441025	1	-0.139225	1
PCC6912_RS01510	10.5064	10.3348	10.4815	9.95276	10.0273	10.0006	10.7647	11.2469	11.2958	10.3375	10.703	10.5647	9.92891	10.2175	10.805	10.8947	11.0913	11.8156	10.0856	10.3412	10.4781	0.556955	1	1.14085	1	0.583894	1	-0.0548313	1	-0.0548313	1	1.02364	1	-0.375996	1	0.23579	1	-0.203959	1
PCC6912_RS01515	10.5006	10.4023	10.6748	9.83119	9.55714	10.0778	10.175	10.2305	10.5033	10.0169	10.0056	10.2581	9.49489	10.1475	10.1133	10.2038	10.209	10.9045	9.78937	9.60792	10.2833	0.265692	1	0.480857	1	0.215165	1	-0.0250002	1	-0.0250002	1	0.563835	1	-0.112078	1	0.178614	1	-0.170057	1
PCC6912_RS01520	7.82322	7.81578	8.3191	6.9248	7.05705	7.7025	7.19381	6.56576	7.33354	7.24038	6.86137	7.4033	7.08373	7.55775	7.12597	7.24686	7.30806	7.84398	7.13904	6.69568	7.51628	-0.0941005	1	-0.218896	1	-0.124795	1	-0.123296	NA	-0.123296	1	0.371035	1	0.000210019	1	0.0294054	1	-0.466425	1
PCC6912_RS01525	7.28232	7.52759	7.40377	6.8522	6.88676	6.58776	6.82011	6.54104	6.66789	6.36426	6.25729	6.51915	6.63841	6.66039	5.97511	6.64866	6.43098	7.09227	6.99161	6.17101	6.472	-0.477391	1	-0.115467	1	0.361924	1	0.180523	NA	0.180523	1	0.172025	1	0.39031	1	-0.267603	1	-0.0777044	1
PCC6912_RS01530	10.8207	10.6096	10.5233	9.9685	10.2091	9.79353	10.0353	10.1837	10.1748	9.89077	10.4274	9.79458	10.0612	9.8772	9.5752	10.2267	10.3817	10.2781	10.0073	9.88613	10.1851	0.06603	1	0.133811	1	0.0677807	1	0.183167	1	0.183167	1	0.269209	1	0.15181	1	0.0346731	1	-0.166755	1
PCC6912_RS01535	10.9753	10.7148	10.6616	10.0312	10.3141	9.68195	10.6673	10.9994	10.3108	10.2432	10.8358	10.0979	10.1965	9.9629	9.90967	10.5485	10.7438	10.5344	10.3964	10.1298	10.2194	0.40259	1	0.661819	1	0.259229	1	0.228171	1	0.228171	1	0.363151	1	0.00364521	1	0.178064	1	0.0741427	1
PCC6912_RS01540	12.4685	12.4574	12.5365	11.9826	12.308	12.0748	12.1135	12.7077	12.149	11.915	12.5414	12.0343	12.3799	11.9659	11.9116	12.375	12.1407	12.5025	12.4062	12.0021	12.2498	0.0618764	1	0.222045	1	0.160168	1	0.128035	1	0.128035	1	0.118344	1	0.0269994	1	-0.0391594	1	0.00266501	1
PCC6912_RS01545	10.559	9.9546	9.93431	10.6554	10.8315	10.8396	10.3088	10.3052	10.1222	10.4208	10.887	10.6727	10.9192	10.8703	10.7569	10.2203	10.4733	10.3578	11.4268	11.5915	10.921	-0.106062	1	-0.536701	1	-0.430639	1	0.493534	1	0.493534	1	-0.995239	1	-0.0730297	1	-0.672626	1	-0.108025	1
PCC6912_RS01550	9.14636	8.56286	8.63126	8.98168	8.91519	9.35174	8.76733	8.35882	8.61548	8.87394	9.0946	9.00553	8.91071	9.21978	9.17835	8.65628	8.89317	9.06276	9.66223	9.76729	9.38796	-0.10402	1	-0.521813	1	-0.417793	1	0.519422	NA	0.519422	1	-0.755153	1	-0.0132035	1	-0.636646	1	-0.299286	1
PCC6912_RS01555	11.8441	10.1068	10.7167	11.8961	12.6423	11.9617	11.5436	12.0323	11.2193	12.0014	13.5239	12.1771	12.7634	12.2785	12.3162	11.7468	12.5191	12.1912	13.4942	14.1812	13.2237	0.532747	1	-0.573145	1	-1.10589	1	1.2236	1	1.2236	1	-1.5082	1	-0.262957	1	-0.953813	1	-0.551504	1
PCC6912_RS01560	11.3239	10.9834	10.9747	11.5854	11.5755	11.4411	11.5043	11.3876	11.1794	11.6849	11.7407	11.4292	11.3958	11.6708	11.4079	11.0609	11.2634	11.4599	11.2549	12.1601	11.6762	0.0894519	1	-0.173355	1	-0.262807	1	0.247907	1	0.247907	1	-0.475734	1	0.0387936	1	-0.119661	1	0.0932654	1
PCC6912_RS01565	10.7241	10.9322	10.9242	10.4617	10.4488	10.2716	10.0541	9.89545	9.9678	10.4105	10.5605	10.3219	10.5893	10.7564	10.5615	9.83017	10.0319	10.0226	10.2929	10.5269	10.5793	0.0381971	1	-0.428198	1	-0.466395	1	-0.169623	1	-0.169623	1	-0.512695	1	-0.243706	1	-0.0358857	1	0.0104142	1
PCC6912_RS01570	13.0678	13.1871	12.916	13.5163	13.7819	13.3033	12.8905	13.3536	12.7758	13.5236	13.4383	13.1286	13.4576	13.3642	13.4473	13.093	13.0024	12.9973	12.2803	13.1475	13.173	-0.174247	1	-0.519418	1	-0.345171	1	-0.502852	1	-0.502852	1	0.110034	1	0.123719	1	0.452323	1	-0.00288122	1
PCC6912_RS01575	12.3183	12.4071	12.6022	12.6033	12.7542	12.7724	12.1616	12.2144	12.3527	12.3109	12.3676	12.4288	12.9186	12.8132	12.6472	12.2347	12.0334	12.1034	12.9406	12.3302	12.5277	-0.343019	1	-0.468158	1	-0.125139	1	-0.174778	1	-0.174778	1	-0.498397	1	-0.0855846	1	-0.253825	1	0.119433	1
PCC6912_RS01580	10.8352	10.8205	10.8467	10.7075	10.7787	10.8173	11.0704	11.176	11.0237	10.8569	10.773	10.8959	10.748	10.7505	10.9194	10.9168	10.8651	11.12	10.8337	10.689	10.7289	0.0748539	1	0.324764	1	0.24991	1	-0.0557335	1	-0.0557335	1	0.220246	1	-0.0402648	1	0.0903226	1	0.119987	1
PCC6912_RS01585	11.9434	11.8095	12.1122	10.6607	10.4631	10.9206	11.5145	11.0535	11.5748	10.9587	11.0873	11.1401	10.3376	11.2838	11.0412	11.4437	11.8732	12.3041	11.2425	11.3316	11.6164	0.373953	1	0.711671	1	0.337717	1	0.469621	1	0.469621	1	0.513147	1	-0.248452	1	-0.34412	1	-0.51955	1
PCC6912_RS01590	9.00875	8.9326	8.95039	7.50786	7.34673	8.01609	8.64034	8.18763	8.63187	7.6801	7.72263	8.12058	7.54764	7.9634	7.67274	8.35772	8.5848	9.04889	7.9838	7.96362	8.00315	0.222937	1	0.911342	1	0.688405	1	0.267899	NA	0.267899	1	0.748802	1	-0.0916553	1	-0.136617	1	-0.197014	1
PCC6912_RS01595	5.3673	5.82598	4.84466	4.52069	5.08622	5.27413	5.68421	4.94732	5.23764	4.49503	5.08083	4.65757	4.52501	4.78238	5.14492	4.93433	5.12273	5.60027	5.49462	5.31944	4.57872	-0.410735	1	0.544655	NA	0.955389	1	0.613384	NA	0.613384	1	0.0857463	NA	0.286824	1	-0.737294	1	0.132349	1
PCC6912_RS01600	13.6645	13.1811	13.2884	13.0969	12.4689	12.8534	13.5172	13.2301	13.4986	13.4477	12.7557	13.2714	12.6986	12.9538	13.2241	13.171	13.2605	13.1555	12.728	13.0727	12.9455	0.358581	1	0.593288	1	0.234706	1	-0.0526928	1	-0.0526928	1	0.274812	1	-0.146015	1	0.265259	1	0.225153	1
PCC6912_RS01605	13.3409	13.2935	13.1865	13.0221	12.4593	13.1604	13.1674	12.9527	13.34	13.2967	12.687	13.3642	12.5877	13.2987	13.8441	12.9836	13.6459	13.4667	13.186	13.339	13.2095	0.235966	1	0.251665	1	0.0156989	1	-0.0858555	1	-0.0858555	1	0.145442	1	-0.421944	1	-0.100122	1	-0.229866	1
PCC6912_RS01610	11.4907	11.4511	11.5607	11.1699	10.7133	11.063	11.6396	11.6707	11.5726	11.2554	10.9459	11.162	10.0568	11.8089	12.2612	10.3159	10.9012	12.7439	9.85345	10.9101	11.9028	0.133075	1	0.637744	1	0.504669	1	-0.521285	1	-0.521285	1	0.593005	1	-0.647684	1	0.00667596	1	-0.0816606	1
PCC6912_RS01615	12.1648	12.0419	12.1516	11.6837	11.3339	11.6955	12.0178	12.0107	12.1119	11.8075	11.5384	11.7037	10.871	12.1565	12.8975	10.5834	11.3734	13.1566	11.0616	11.4798	12.3661	0.107531	1	0.469384	1	0.361854	1	-0.455631	1	-0.455631	1	0.376356	1	-0.617526	1	-0.0543638	1	-0.0688661	1
PCC6912_RS01620	11.8038	12.006	12.0645	11.4544	11.227	11.9164	12.2927	12.0024	12.4664	11.6001	11.8001	11.9129	11.0852	12.2061	13.0403	10.4143	11.684	13.3673	12.8506	11.9702	12.3121	0.2163	1	0.707928	1	0.491628	1	0.105919	1	0.105919	1	-0.115325	1	-0.760058	1	-0.649676	1	-0.0427236	1
PCC6912_RS01625	10.9663	10.9906	11.1322	10.9553	11.3683	11.0258	11.0211	11.3475	11.3022	10.9902	11.3718	11.152	11.2094	11.2797	11.2447	11.0178	10.9896	11.1457	11.3813	10.9573	11.2024	0.0521962	1	0.102562	1	0.0503655	1	-0.0533239	1	-0.0533239	1	-0.140281	1	-0.117226	1	-0.0117056	1	0.178941	1
PCC6912_RS01630	9.06583	9.32328	9.34776	9.16929	9.70617	9.52723	9.52859	9.70168	9.72028	9.27201	9.73209	9.72374	9.63889	9.66814	9.53117	9.68724	9.45673	9.68701	10.1444	9.36466	9.30916	0.109713	1	0.171357	1	0.061644	1	0.049699	NA	0.049699	1	-0.0492258	1	-0.131797	1	-0.0717831	1	0.0390867	1
PCC6912_RS01635	4.80431	4.55677	4.6898	5.2114	5.44196	5.1119	4.83038	4.31814	4.3475	4.58305	5.2091	4.65757	5.00387	5.56858	5.18409	3.97098	5.32331	4.74421	4.86299	5.93035	4.41729	-0.699206	1	-1.34721	NA	-0.647999	1	-0.0915853	NA	-0.0915853	1	-0.696995	NA	-0.00491973	1	-0.612541	1	-0.563545	1
PCC6912_RS01640	7.42212	7.71166	7.73037	8.48454	9.03729	8.58956	8.17423	8.35179	8.53934	8.29434	8.96961	8.6585	8.88111	8.37962	8.36556	8.34383	8.55869	8.36677	9.39481	8.44711	8.32802	-0.0594713	1	-0.379375	1	-0.319904	1	0.258229	NA	0.258229	1	-0.402545	1	0.168226	1	-0.149475	1	-0.0668337	1
PCC6912_RS01645	6.51285	6.70488	6.5352	7.86119	8.01599	7.68214	7.28178	7.48933	7.4212	7.46706	7.97561	7.4694	7.69691	7.17826	7.31291	7.50209	7.64294	7.16633	7.61736	7.57775	7.21385	-0.217281	1	-0.505627	1	-0.288346	1	0.0704502	NA	0.0704502	1	-0.0345138	1	0.482439	1	0.194708	1	-0.0591247	1
PCC6912_RS01650	5.75969	5.58099	5.66957	5.59692	6.7162	6.34833	5.50761	5.35865	5.87262	5.93786	6.33069	5.79599	6.17935	6.71013	5.8401	6.14376	5.52947	6.2415	5.84923	6.55553	6.0404	-0.326458	1	-0.921488	1	-0.59503	1	-0.143831	NA	-0.143831	1	-0.212209	NA	0.019394	1	-0.163233	1	-0.546053	1
PCC6912_RS01655	6.32915	6.44207	6.14132	6.54898	8.03417	7.52332	5.65068	5.8862	6.47997	6.44825	7.2934	6.9261	7.00325	8.04274	6.44428	6.00717	6.38025	6.83088	6.39047	7.4259	6.85726	-0.631148	1	-1.70065	1	-1.06951	1	-0.417047	NA	-0.417047	1	-0.593208	1	0.196221	1	-0.0178794	1	-0.494176	1
PCC6912_RS01660	6.55206	6.41557	6.66643	7.13304	8.41665	8.31365	6.41372	6.96861	6.94347	6.86859	8.31214	7.73415	7.69691	9.35275	7.5926	6.60242	5.9388	7.18681	7.0941	8.81286	8.19081	-0.327237	1	-1.40308	1	-1.07584	1	-0.278868	NA	-0.278868	1	-1.69723	1	-0.418695	1	-0.467065	1	0.154323	1
PCC6912_RS01665	8.00248	7.85541	8.01604	8.13449	9.73422	9.39817	8.09771	8.47344	8.56517	8.18343	9.57494	8.7966	8.61651	10.272	8.61216	8.37603	7.81689	8.20602	8.79729	9.925	9.1916	-0.279317	1	-0.876485	1	-0.597168	1	-0.0136477	NA	-0.0136477	1	-1.28114	1	-0.163414	1	-0.429083	1	0.254891	1
PCC6912_RS01670	12.4	12.4937	12.4757	13.041	12.869	12.9901	12.6427	12.4266	12.5991	13.1036	12.9585	12.9528	12.8841	13.2079	12.9975	12.4452	12.7896	12.3258	12.6949	13.2171	13.1008	0.0382746	1	-0.41018	1	-0.448454	1	-0.0152815	1	-0.0152815	1	-0.488007	1	-0.0676723	1	-0.0141162	1	0.0254362	1
PCC6912_RS01675	12.2091	12.401	12.423	12.3802	12.5302	12.6896	12.2001	11.9498	12.3246	12.4424	12.4634	12.6561	12.2951	13.0528	12.4101	12.1601	12.2423	12.1441	11.9156	12.5259	12.7778	-0.0149599	1	-0.373438	1	-0.358478	1	-0.176936	1	-0.176936	1	-0.267603	1	-0.0873148	1	0.0746612	1	-0.0162136	1
PCC6912_RS01685	13.5187	12.5958	12.689	12.8585	12.4944	12.671	13.0082	13.3046	13.2454	13.1175	12.7395	12.8717	12.6727	12.9087	13.127	13.4803	12.9979	13.374	12.68	12.1398	12.9967	0.236449	1	0.51047	1	0.274021	1	-0.267712	1	-0.267712	1	0.652238	1	-0.232978	1	0.271183	1	-0.107034	1
PCC6912_RS01690	11.6626	11.0658	11.0841	11.1143	10.7827	10.9393	11.4503	11.5283	11.4088	11.2416	11.0327	11.0754	10.9008	11.0214	10.9064	11.4174	11.429	11.5751	10.8315	10.5546	11.2524	0.16899	1	0.515352	1	0.346361	1	-0.0353747	1	-0.0353747	1	0.571153	1	0.00790218	1	0.212267	1	-0.0125245	1
PCC6912_RS01695	11.1695	10.517	10.6787	10.5289	10.1109	10.3891	10.6622	10.7157	10.7371	10.3962	10.3854	10.4033	10.2428	10.4004	10.3487	10.8488	10.7363	10.9037	10.273	9.87363	10.7562	0.0425723	1	0.356555	1	0.313983	1	0.0151682	1	0.0151682	1	0.489879	1	0.0213421	1	0.0487462	1	-0.12715	1
PCC6912_RS01700	8.9994	9.01137	8.69062	8.87329	8.50398	8.93424	8.8122	8.71184	8.91234	8.97899	8.71238	8.68303	8.71208	8.73435	9.00115	8.81232	8.92855	9.07923	8.84312	8.82156	8.84062	0.015541	1	0.0368276	1	0.0212866	1	0.0135184	NA	0.0135184	1	0.112925	1	-0.0431271	1	-0.0411045	1	-0.132743	1
PCC6912_RS01705	11.0428	11.2575	10.7957	11.0962	10.8956	11.1648	10.4866	10.2131	10.4396	11.1313	10.6313	10.9293	10.8206	11.7614	11.7443	10.5665	10.8795	11.0646	10.221	11.001	11.0711	-0.146343	1	-0.678589	1	-0.532245	1	-0.697236	1	-0.697236	1	0.0402419	1	-0.449908	1	0.100984	1	-0.471503	1
PCC6912_RS01710	8.61792	8.59829	8.67523	8.61765	8.57706	8.43611	8.9822	9.4117	8.92236	8.91469	8.66758	8.77393	8.41432	8.25749	8.5605	8.77141	8.59218	8.97161	8.52661	8.43581	8.4309	0.252297	1	0.593701	1	0.341404	1	0.051128	NA	0.051128	1	0.333984	1	0.134048	1	0.335218	1	0.342638	1
PCC6912_RS01715	8.79582	8.63287	8.38869	8.74283	8.46098	8.67778	9.16051	9.47455	9.14132	8.90369	8.50079	8.69342	8.52694	8.42965	8.72282	8.90978	8.71549	9.28961	8.62697	8.67075	8.66377	0.0791585	1	0.656331	1	0.577173	1	0.0913366	NA	0.0913366	1	0.351215	1	0.0680943	1	0.0559163	1	0.281874	1
PCC6912_RS01720	10.8542	9.44986	9.52981	10.6791	11.0073	10.3305	10.7504	11.4449	10.0448	11.0023	12.0236	10.8564	11.1712	10.1325	10.1405	10.4898	10.9262	10.7164	11.922	12.633	11.3817	0.700391	1	0.16012	1	-0.540271	1	1.51147	1	1.51147	1	-1.3573	1	0.130794	1	-0.680285	1	0.136749	1
PCC6912_RS01725	13.7129	12.2802	13.1656	12.8007	9.59587	12.01	14.4174	10.987	13.1391	13.348	10.2932	12.5726	11.2706	12.8217	9.70136	11.7806	12.6828	10.116	11.9369	12.4392	13.3028	0.56463	1	1.45644	1	0.891808	1	0.896435	1	0.896435	1	-0.808324	1	0.191744	1	-0.14006	1	1.56007	1
PCC6912_RS01730	9.27778	9.53914	9.76448	10.4867	11.0964	10.6865	10.1255	11.0909	10.961	10.2388	11.1883	10.5562	11.1497	10.3045	10.5763	11.3197	10.6488	10.9342	11.3187	10.2247	10.455	-0.0634298	1	0.00487494	1	0.0683048	1	0.0265549	1	0.0265549	1	0.248696	1	0.0587686	1	-0.0312162	1	-0.211607	1
PCC6912_RS01735	8.84361	9.07142	8.98074	9.90297	9.79672	9.6596	9.27979	9.62793	9.57535	9.66622	9.857	9.54605	9.80175	9.69905	9.92472	10.0384	9.89707	9.92725	10.2009	10.2967	10.0638	-0.096046	1	-0.295784	1	-0.199738	1	0.383913	NA	0.383913	1	-0.238067	1	-0.0228383	1	-0.502798	1	-0.464469	1
PCC6912_RS01740	9.91175	10.0621	9.9975	10.038	9.94447	10.0997	10.2061	10.0071	10.0569	10.0947	9.80069	10.0862	9.85853	10.2964	10.4429	10.3265	10.3461	10.5022	9.54514	9.98045	10.3444	-0.0292182	1	0.0653778	1	0.094596	1	-0.231544	1	-0.231544	1	0.408323	1	-0.193741	1	0.00858509	1	-0.305142	1
PCC6912_RS01745	9.63988	9.94546	9.78038	10.4123	10.0719	10.5669	10.5038	10.3358	10.2162	10.3429	10.0452	10.2476	10.0346	10.5125	10.8494	10.458	11.0001	10.3168	10.1139	10.574	10.4998	-0.149706	1	-0.00788237	1	0.141823	1	-0.0956878	1	-0.0956878	1	0.216732	1	-0.140323	1	-0.194341	1	-0.26925	1
PCC6912_RS01750	8.4565	8.81957	8.99071	8.02365	7.72836	8.57493	8.51472	8.40033	8.71113	8.30553	7.82042	8.36985	7.93664	8.27948	8.90779	8.52296	9.73502	8.56693	8.10546	8.16868	8.51845	0.0351025	1	0.418446	1	0.383344	1	-0.164853	NA	-0.164853	1	0.817652	1	-0.296011	1	-0.096055	1	-0.530363	1
PCC6912_RS01755	10.8792	11.3548	11.673	12.045	11.2582	12.5143	11.7718	11.4944	11.6863	11.7261	11.8195	12.2931	11.025	11.5539	12.0431	11.717	13.67	11.563	11.3304	12.3544	11.8511	-0.0595049	1	-0.37387	1	-0.314365	1	0.306808	1	0.306808	1	0.758504	1	0.42998	1	0.0636669	1	-1.0092	1
PCC6912_RS01760	9.43854	9.33207	9.39922	8.82378	9.07945	9.08638	8.81955	8.91636	9.17525	8.87018	9.03618	8.86864	8.93972	9.1765	9.10334	8.8521	8.92855	9.22448	8.71588	8.77302	8.92953	-0.0771314	1	-0.0233333	1	0.0537981	1	-0.276672	NA	-0.276672	1	0.210513	1	-0.075035	1	0.124505	1	-0.0322097	1
PCC6912_RS01765	8.17023	7.76986	7.66948	7.58433	7.03004	7.25556	7.79616	8.00232	7.50381	7.47701	6.71917	7.4613	6.93737	6.97687	7.49307	7.98066	7.57	7.72328	6.37794	7.49295	7.51628	-0.0542943	1	0.518817	1	0.573111	1	0.0540741	NA	0.0540741	1	0.617338	1	0.165192	1	0.056824	1	0.0125971	1
PCC6912_RS01770	8.79582	8.44454	8.18642	8.59937	7.93606	8.0588	8.42606	8.00232	8.14737	8.20152	7.77561	7.81892	8.07826	7.55775	8.19532	8.51472	8.06515	8.74609	7.21094	7.70569	8.31829	-0.302073	1	-0.0242557	1	0.277817	1	-0.170618	NA	-0.170618	1	0.697811	1	0.272352	1	0.140897	1	-0.279097	1
PCC6912_RS01775	8.14501	8.00382	8.39246	7.95049	7.2092	7.86782	8.19699	8.02018	8.32926	8.03663	7.00186	7.76735	7.24008	7.22448	7.47081	8.39412	7.90843	8.57856	7.49041	7.86592	7.82902	-0.0524522	1	0.514445	1	0.566898	1	0.459034	NA	0.459034	1	0.626117	1	0.43221	1	-0.0792768	1	-0.138496	1
PCC6912_RS01780	7.65462	7.48398	7.90426	7.52348	6.81464	7.46092	7.84021	7.34061	7.73409	7.46706	6.09786	7.29806	6.97539	7.05575	7.27914	7.99851	7.63581	8.29805	6.79003	7.31904	7.63088	-0.261049	1	0.394803	1	0.655852	1	0.195502	NA	0.195502	1	0.785457	1	0.212718	1	-0.243833	1	-0.373438	1
PCC6912_RS01790	8.87717	8.96009	9.07284	9.12399	9.2562	8.96822	8.72883	8.57358	8.48173	8.69407	9.21442	9.09443	9.20954	9.07331	8.90227	8.77831	8.22557	8.27916	8.4308	9.00468	8.83722	-0.105605	1	-0.542793	1	-0.437188	1	-0.305975	NA	-0.305975	1	-0.337568	1	0.0556534	1	0.256023	1	0.156404	1
PCC6912_RS01795	9.61103	9.73617	9.61289	9.7507	10.2669	10.033	9.59856	9.38095	9.68342	9.89818	10.1837	9.83735	9.84582	10.3687	9.74364	9.56294	9.55432	9.38541	9.40554	10.1627	9.64289	-0.0521367	1	-0.481045	1	-0.428908	1	-0.246485	NA	-0.246485	1	-0.272463	1	0.0211538	1	0.215502	1	0.0590572	1
PCC6912_RS01800	9.50112	10.0028	10.1354	9.62807	9.65134	9.7306	8.98547	9.17726	9.18361	9.1219	9.31166	9.24793	9.37969	10.1859	10.2126	9.3293	9.49263	9.9617	8.67845	9.0085	9.63899	-0.4522	1	-0.567121	1	-0.11492	1	-0.82869	NA	-0.82869	1	0.46838	1	-0.308687	1	0.0678029	1	-0.515498	1
PCC6912_RS01805	9.69011	10.2258	10.1139	10.5289	10.4715	10.5017	9.86658	10.0337	9.93847	10.351	10.46	10.3906	10.2602	10.8963	11.1194	9.96776	10.2872	10.6537	9.88993	10.2951	10.3729	-0.100748	1	-0.561451	1	-0.460703	1	-0.609196	1	-0.609196	1	0.132001	1	-0.304338	1	0.20411	1	-0.388593	1
PCC6912_RS01810	7.77468	8.03002	7.93562	8.52771	8.80577	8.49169	7.88295	8.13121	7.25085	8.26023	8.46901	8.34809	8.43824	8.73833	8.79611	7.84253	8.07572	8.1757	7.59607	8.38972	8.13648	-0.266386	1	-0.872624	1	-0.606238	1	-0.627777	NA	-0.627777	1	-0.03352	1	-0.0511046	1	0.310286	1	-0.262432	1
PCC6912_RS01815	9.57532	10.0451	9.80461	10.0808	10.1981	10.2841	9.38501	9.5866	9.37338	9.93645	9.94623	9.91187	10.1733	10.7126	10.7546	9.56493	9.92507	9.97935	9.95397	9.67187	10.1152	-0.262718	1	-0.754055	1	-0.491337	1	-0.652461	1	-0.652461	1	-0.0932515	1	-0.384257	1	0.00548651	1	-0.392599	1
PCC6912_RS01820	8.5682	9.38373	8.96817	9.2605	9.00312	9.32139	8.36208	8.13121	8.3738	8.75247	8.57731	8.9718	8.79113	9.50279	9.76509	8.48128	8.93436	8.89926	8.31845	8.75496	8.8775	-0.439594	1	-0.944298	1	-0.504704	1	-0.765488	NA	-0.765488	1	0.123692	1	-0.212262	1	0.113631	1	-0.514764	1
PCC6912_RS01825	7.35024	7.02578	7.39626	6.72231	7.09228	6.76691	7.14771	7.17468	6.9566	7.22864	6.59124	7.08243	7.15165	7.33388	7.18192	7.00861	6.89451	6.63554	6.80873	7.40283	6.94877	0.131961	1	0.252526	1	0.120565	1	-0.18032	NA	-0.18032	1	-0.239699	1	-0.397879	1	-0.0855983	1	0.274666	1
PCC6912_RS01830	8.11068	8.30136	8.25014	8.74615	8.59247	8.67778	7.81835	8.35179	8.19228	8.13405	8.50079	8.3437	9.04357	8.69808	9.14367	8.25756	8.20165	8.7288	8.68097	8.67556	8.52269	-0.353853	1	-0.568388	1	-0.214535	1	-0.36131	NA	-0.36131	1	-0.222884	1	-0.314776	1	-0.307319	1	-0.298969	1
PCC6912_RS01835	6.69889	7.14279	7.15068	7.42709	8.01141	7.45292	7.20511	7.10923	7.29279	7.27504	7.3816	7.4033	7.9885	7.37541	8.03289	6.99678	7.36095	7.62934	8.0162	7.04853	7.28567	-0.334058	1	-0.500682	1	-0.166624	1	-0.336811	NA	-0.336811	1	-0.187749	1	-0.187548	1	-0.184794	1	-0.163669	1
PCC6912_RS01840	8.67774	8.0515	8.45146	8.84254	9.03954	8.69141	8.92546	8.86788	8.82952	9.21679	9.91857	9.44519	9.20755	8.87458	8.76298	9.00107	9.33237	8.71481	9.75023	10.7767	9.44044	0.7131	1	0.00999273	1	-0.703107	1	1.1725	NA	1.1725	1	-1.09302	1	-0.0998017	1	-0.559197	1	-0.169286	1
PCC6912_RS01845	10.8862	11.1038	11.0469	11.6688	11.828	11.7026	11.696	11.616	11.7369	11.659	11.6804	11.646	11.7747	11.3804	11.8466	12.0004	12.0596	11.6747	11.9974	11.7256	11.4304	-0.0733482	1	-0.0511261	1	0.0222221	1	0.0553699	1	0.0553699	1	0.185285	1	0.0533853	1	-0.0753329	1	-0.238396	1
PCC6912_RS01850	11.4994	11.4819	11.7228	12.7053	13.068	12.7618	12.3735	12.857	12.5611	12.645	12.8425	12.4572	13.3142	12.5888	12.9006	13.3576	12.7288	12.7057	12.4251	12.2691	12.4724	-0.197742	1	-0.243818	1	-0.0460756	1	-0.575457	1	-0.575457	1	0.573643	1	-0.11164	1	0.266075	1	-0.353644	1
PCC6912_RS01855	10.1751	9.98055	10.132	9.99949	9.99865	10.0384	10.5879	10.7048	10.6821	10.0522	10.4023	10.3264	10.0357	10.0179	10.3395	10.5665	10.3838	10.3522	10.7376	10.228	10.1811	0.260383	1	0.655441	1	0.395058	1	0.272171	1	0.272171	1	0.0301596	1	-0.128858	1	-0.140646	1	0.224252	1
PCC6912_RS01860	8.8039	9.19418	9.02752	9.25117	9.20702	9.09921	8.8945	8.71184	8.72265	9.14388	9.10756	9.02211	8.80958	9.42356	9.638	8.85537	9.29446	9.23677	8.1572	8.89762	9.01327	-0.0983087	1	-0.422182	1	-0.323873	1	-0.618791	NA	-0.618791	1	0.424947	1	-0.147014	1	0.373468	1	-0.375352	1
PCC6912_RS01870	10.3144	10.844	10.8425	11.215	11.3426	11.4371	11.2523	11.1326	11.1612	11.4861	11.4343	11.3956	11.5065	11.5289	11.4957	11.3156	11.5197	11.0946	11.6781	11.7343	11.4776	0.105338	1	-0.152376	1	-0.257715	1	0.124366	1	0.124366	1	-0.315526	1	-0.177098	1	-0.196126	1	-0.138315	1
PCC6912_RS01875	9.72171	10.4692	10.492	11.0431	11.2046	11.0656	10.9222	10.7682	10.8341	11.2167	11.1594	11.1261	11.2871	11.1919	11.3819	10.7337	11.2605	10.9809	10.7484	11.5138	11.173	0.0619751	1	-0.265545	1	-0.32752	1	-0.112459	1	-0.112459	1	-0.170982	1	-0.184206	1	-0.00977102	1	-0.166309	1
PCC6912_RS01880	10.5629	11.0872	10.9665	11.7222	11.8646	11.5526	11.3607	11.3554	11.2952	11.808	11.6152	11.7143	11.7764	11.8216	11.7883	11.2112	11.6486	11.3255	10.8905	11.9205	11.6941	-0.00419489	1	-0.38367	1	-0.379475	1	-0.23298	1	-0.23298	1	-0.157487	1	-0.0771557	1	0.151629	1	-0.0703584	1
PCC6912_RS01885	9.34018	9.19418	9.30443	9.18898	9.31124	9.20511	9.06487	8.99067	9.0859	9.10279	9.1255	9.22425	9.31475	9.25072	9.15996	9.20938	9.30122	8.87431	8.9909	8.68036	8.92953	-0.0869103	1	-0.193569	1	-0.106659	1	-0.377026	NA	-0.377026	1	0.270348	1	-0.00694155	1	0.283174	1	-0.0938333	1
PCC6912_RS01890	8.36846	8.55687	8.39996	8.02365	8.30134	8.05353	7.84742	8.38662	8.26765	7.93935	8.40326	8.28077	8.23476	7.78256	8.55347	8.42082	8.34828	8.61667	8.16444	8.06979	8.03914	0.0957845	1	0.0519873	1	-0.0437972	1	-0.142813	NA	-0.142813	1	0.394298	1	-0.100934	1	0.137663	1	-0.300431	1
PCC6912_RS01895	7.44989	7.43245	7.84493	7.9389	7.70016	7.97207	7.39455	7.7365	7.44927	7.56359	8.01469	7.6369	7.535	6.83488	7.99185	7.41605	7.41197	7.46329	7.91245	7.35555	7.27563	-0.13072	1	-0.373123	1	-0.242403	1	0.0176508	NA	0.0176508	1	-0.132224	1	0.369582	1	0.221211	1	0.111032	1
PCC6912_RS01900	6.92421	6.85973	7.11451	7.74614	7.96951	8.22739	7.82568	8.08103	7.95225	7.90295	8.12592	8.01403	7.59711	7.53046	8.33719	7.98066	7.39516	7.63679	7.92103	6.94032	7.29564	0.0249658	1	-0.0419529	1	-0.0669187	1	-0.453251	NA	-0.453251	1	0.257236	1	0.131804	1	0.610021	1	0.285866	1
PCC6912_RS01905	11.6125	12.5367	12.1777	13.5621	12.71	14.5077	13.5293	13.8888	13.3322	14.2158	14.0772	14.6841	11.391	13.1425	15.7216	13.2774	14.696	13.2325	12.8769	14.3398	13.8939	0.574115	1	-0.174367	1	-0.748482	1	-0.597569	1	-0.597569	1	0.0843888	1	-0.64447	1	0.527214	1	-0.305657	1
PCC6912_RS01910	12.2162	13.0205	12.7492	13.986	13.1664	15.0289	13.9711	14.3013	13.8265	14.6212	14.6835	15.2236	11.87	13.6992	16.2692	13.6208	15.2166	13.7378	13.8567	14.9295	14.4721	0.609721	1	-0.213133	1	-0.822854	1	-0.482003	1	-0.482003	1	-0.0961985	1	-0.706851	1	0.384873	1	-0.341783	1
PCC6912_RS01915	13.2851	13.8838	14.2427	14.37	13.8135	15.4888	15.3702	15.5618	15.5538	15.4666	15.3612	15.989	13.0517	14.7962	16.5958	15.3761	16.7805	15.6678	15.1485	16.3341	15.8795	0.902571	1	0.767848	1	-0.134724	1	0.398351	1	0.398351	1	0.209086	1	-0.738047	1	-0.233827	1	-0.577637	1
PCC6912_RS01920	5.68979	6.13538	5.59059	5.17002	5.85386	5.60912	4.62039	5.02579	5.14393	5.22124	6.13945	5.32912	5.54406	5.02883	6.09814	4.82188	5.03281	5.39714	5.31628	5.46575	5.15889	0.0812947	1	-1.00419	1	-1.08549	1	-0.474063	NA	-0.474063	1	-0.336949	NA	-0.0825786	1	0.472779	1	-0.27576	1
PCC6912_RS01925	6.47253	6.44207	6.60233	6.29744	7.34673	7.19928	6.22518	6.13999	6.19781	5.87791	7.32934	6.38757	6.66197	7.45503	6.2292	5.71537	5.76285	6.13903	6.24611	7.00315	6.32277	-0.410337	1	-0.994843	1	-0.584506	1	-0.36649	NA	-0.36649	1	-0.852095	1	0.171932	1	0.128085	1	0.395674	1
PCC6912_RS01930	8.37209	8.52039	8.47298	9.11373	9.36424	9.0838	8.96243	9.00867	8.81882	8.96847	9.05235	9.1126	9.18754	9.10443	9.36853	8.89716	8.6177	8.88995	9.70504	9.11499	8.8642	-0.152049	1	-0.270904	1	-0.118855	1	0.0536352	NA	0.0536352	1	-0.485814	1	-0.0324276	1	-0.238112	1	0.128848	1
PCC6912_RS01935	7.36491	7.22845	7.44071	7.30579	7.91168	7.83747	7.78869	7.52735	7.82251	7.40586	7.2934	7.47746	7.60318	7.48378	7.98141	7.52693	7.45313	7.73026	7.75816	7.94779	7.41934	-0.348004	1	0.0126159	1	0.36062	1	0.0155678	NA	0.0155678	1	-0.16057	1	0.00390707	1	-0.359665	1	0.161525	1
PCC6912_RS01940	8.52325	8.22783	7.9864	8.56963	8.33104	8.23206	9.34231	9.38095	9.17245	8.77679	8.36922	8.46994	8.12954	8.20098	8.34535	8.90033	8.92271	8.80669	8.62172	8.87271	8.29368	0.171215	1	0.952219	1	0.781004	1	0.404777	NA	0.404777	1	0.275705	1	0.165008	1	-0.0685538	1	0.436745	1
PCC6912_RS01945	9.36768	9.46912	9.49169	8.70913	8.28246	8.36559	8.92886	7.9933	9.13845	8.83586	8.38634	8.93141	8.28085	8.65246	8.84873	9.05604	9.14455	8.72531	8.30213	8.67556	8.80276	0.284881	1	0.31984	1	0.0349592	1	-0.00570387	NA	-0.00570387	1	0.394827	1	-0.155269	1	0.135316	1	-0.224552	1
PCC6912_RS01950	7.72445	8.07685	8.06411	7.4841	7.51174	7.2277	7.33414	7.26756	7.71111	7.72251	7.44026	7.86871	7.54764	7.39573	7.42524	7.48529	7.55495	7.62934	7.48462	7.48199	7.09317	0.299286	1	0.0471063	1	-0.25218	1	-0.10366	NA	-0.10366	1	0.21166	1	-0.049823	1	0.353123	1	-0.110717	1
PCC6912_RS01955	10.3116	10.5445	10.4329	10.0515	10.0295	10.0907	10.653	10.6078	10.2941	10.3949	10.2646	10.1913	10.0177	10.2161	10.2192	10.2652	10.3286	10.1566	10.2158	10.597	10.1334	0.231645	1	0.475422	1	0.243777	1	0.176824	1	0.176824	1	-0.0768974	1	-0.0975984	1	-0.0427776	1	0.277896	1
PCC6912_RS01960	9.92168	9.64314	9.74693	9.62266	9.91292	9.7872	9.67545	9.7127	9.77108	9.66405	9.68101	9.61868	10.0634	9.73728	10.1073	9.52858	9.79854	9.9166	10.5862	10.058	9.85442	-0.127316	1	-0.0603503	1	0.0669656	1	0.22655	1	0.22655	1	-0.453167	1	-0.203655	1	-0.557521	1	-0.037388	1
PCC6912_RS01965	8.97339	9.17672	8.99815	9.28815	10.6179	9.34529	9.24203	9.89786	9.35376	9.23153	10.2749	9.17322	10.5262	8.9347	9.53831	9.69638	9.20831	9.14067	10.6129	8.90173	9.29931	-0.240852	1	-0.371482	1	-0.13063	1	-0.0174288	NA	-0.0174288	1	-0.440874	1	0.0735491	1	-0.149875	1	0.160369	1
PCC6912_RS01970	7.19469	7.30212	7.46242	7.79198	7.89685	7.42049	7.71172	7.41013	7.77898	7.20486	7.73606	7.4694	7.94143	7.59336	7.61306	7.64505	7.94924	7.94937	8.36947	7.86592	7.51628	-0.250507	1	-0.0783108	1	0.172196	1	0.258592	NA	0.258592	1	-0.120312	1	-0.00972534	1	-0.518825	1	-0.226316	1
PCC6912_RS01975	10.8431	10.2305	10.2509	10.6747	10.6012	10.5861	10.6427	10.8528	10.5612	10.8339	10.4097	10.4862	10.8515	10.4375	10.5448	10.7575	10.8621	10.697	10.9519	10.6687	10.4868	-0.0333691	1	0.0697997	1	0.103169	1	0.09439	1	0.09439	1	0.0583439	1	-0.0015062	1	-0.129265	1	-0.0844403	1
PCC6912_RS01980	11.7027	10.5899	9.73065	11.3776	9.13521	10.2361	11.2033	9.76392	10.8394	11.4117	9.95486	10.6283	9.67239	10.5275	9.09126	10.5883	11.7377	9.63598	10.3199	10.973	10.5783	0.261665	1	0.194472	1	-0.0671928	1	0.774623	1	0.774623	1	0.258218	1	0.652163	1	0.139205	1	-0.186206	1
PCC6912_RS01985	9.29698	9.4834	9.60154	9.1963	9.55242	9.62275	8.77112	8.72279	9.36115	9.23153	9.58424	9.30097	9.53028	9.3213	9.5222	9.07577	9.37146	9.41382	9.50295	9.16372	9.2869	-0.0903518	1	-0.498643	1	-0.408291	1	-0.138501	NA	-0.138501	1	-0.0329171	1	0.00753743	1	0.055687	1	-0.319687	1
PCC6912_RS01990	10.4755	10.5239	10.5086	10.4289	10.4798	10.5557	10.4253	10.6923	10.7465	10.0389	10.5038	10.4469	10.5476	10.4054	10.7872	10.3819	10.7692	10.8487	10.8103	10.402	10.4157	-0.14599	1	0.140322	1	0.286312	1	-0.0326472	1	-0.0326472	1	0.125178	1	-0.101202	1	-0.214545	1	-0.0534115	1
PCC6912_RS01995	13.8487	13.8124	13.7689	13.1412	13.1333	13.671	13.5329	13.5978	14.0332	13.7268	13.5284	13.8591	13.0852	13.8614	14.51	13.5277	14.2454	14.503	13.7484	13.9961	13.7606	0.373748	1	0.401638	1	0.02789	1	-0.0930096	1	-0.0930096	1	0.308456	1	-0.595392	1	-0.128634	1	-0.4092	1
PCC6912_RS02000	9.54031	9.89888	9.80178	9.3242	10.7041	9.99647	9.11647	9.18914	9.35376	9.07691	9.23109	9.43903	10.0063	9.91806	11.1224	9.22713	9.67554	9.65807	8.69354	9.03118	9.36453	-0.878716	1	-0.913266	1	-0.03455	1	-1.4349	NA	-1.4349	1	0.493385	1	-0.34779	1	0.208389	1	-0.319546	1
PCC6912_RS02005	12.589	12.925	13.0988	12.7967	15.6575	14.6447	12.4474	12.4073	12.4302	12.69	12.795	12.6661	14.6188	14.4191	15.5277	11.8673	12.0529	11.4361	11.8787	12.7772	12.8722	-2.065	1	-2.35556	0.188333	-0.29056	1	-2.37027	0.201866	-2.37027	0.000365606	-0.768139	1	-0.159916	1	0.145352	1	0.62293	1
PCC6912_RS02010	12.1286	12.6368	13.1046	13.9741	14.0326	14.408	13.821	13.8118	14.0124	13.8652	13.8213	14.129	13.7324	14.6633	14.9566	14.0461	14.7965	14.568	12.8511	14.2374	14.5539	-0.206588	1	-0.266947	1	-0.0603588	1	-0.491888	1	-0.491888	1	0.45728	1	-0.386668	1	-0.101368	1	-0.619007	1
PCC6912_RS02025	8.23541	8.19733	8.16454	7.84264	7.83076	8.19425	8.21938	8.53063	8.676	7.69721	8.19557	7.88089	7.97454	7.8055	8.09718	8.16579	8.23031	8.41515	8.77382	8.22884	7.90252	-0.025615	1	0.553257	1	0.578872	1	0.41242	NA	0.41242	1	-0.083662	1	-0.000176839	1	-0.438212	1	0.224322	1
PCC6912_RS02030	7.73012	7.83077	8.04508	7.61381	7.75053	7.68214	7.62202	7.86074	7.71111	7.57289	7.43203	7.57072	7.62719	7.6787	8.14006	7.74718	7.55495	8.1757	8.00817	7.24311	7.3824	-0.172277	1	0.0527019	1	0.224979	1	-0.258673	NA	-0.258673	1	0.274244	1	-0.163922	1	-0.0775266	1	-0.126792	1
PCC6912_RS02035	7.5495	7.79555	7.69415	8.04543	8.29004	8.0215	8.11573	8.00232	8.07126	7.75556	8.12592	7.86871	7.70257	7.75925	7.6985	8.01028	7.96069	8.15512	7.9797	7.67716	7.77311	-0.211688	1	-0.0645656	1	0.147122	1	0.114346	NA	0.114346	1	0.235492	1	0.437484	1	0.111451	1	0.0230812	1
PCC6912_RS02040	11.4454	11.5479	11.7561	11.6579	11.784	11.6963	11.2765	12.0318	11.5394	11.5731	11.8465	11.6856	11.9264	11.277	11.4893	11.6547	11.0631	11.6854	11.9898	11.2868	11.3246	-0.00759752	1	-0.0640197	1	-0.0564221	1	-0.0183634	1	-0.0183634	1	-0.0778445	1	0.124063	1	0.134829	1	0.156252	1
PCC6912_RS02050	10.6182	10.6836	10.6887	10.2496	10.3057	10.2361	10.0002	10.1313	10.2216	10.2078	9.98606	10.1864	9.97283	10.5344	10.6131	10.2267	10.0561	10.3005	9.98188	9.87781	10.2286	-0.136349	1	-0.145827	1	-0.00947882	1	-0.367189	1	-0.367189	1	0.16305	1	-0.136885	1	0.0939554	1	-0.0785732	1
PCC6912_RS02055	12.28	12.1668	12.2146	12.098	11.8747	12.2389	12.2078	12.1706	12.0258	12.2846	12.0561	12.2241	11.9303	12.5105	12.6515	12.2478	12.4237	12.3143	11.99	12.2218	12.4214	0.11369	1	0.0589119	1	-0.0547781	1	-0.175089	1	-0.175089	1	0.10927	1	-0.319046	1	-0.030267	1	-0.194315	1
PCC6912_RS02065	10.7715	11.044	11.3546	10.6843	10.4922	10.6381	10.8261	10.8981	10.9415	10.6332	10.4448	10.6953	10.4367	10.5849	10.7039	10.7877	10.7708	11.0269	10.4566	10.4892	10.5158	-0.0121617	1	0.285309	1	0.297471	1	-0.0929337	1	-0.0929337	1	0.383428	1	0.0281038	1	0.108876	1	0.022919	1
PCC6912_RS02070	11.3857	11.8217	12.2888	11.4131	11.2407	11.4725	11.4865	11.786	12.0735	11.3029	11.3398	11.5753	11.1574	11.3411	11.527	11.7326	11.9691	11.7451	11.2188	11.1698	11.2129	0.0327645	1	0.425582	1	0.392817	1	-0.149942	1	-0.149942	1	0.622754	1	0.0292015	1	0.211908	1	-0.0180281	1
PCC6912_RS02075	11.8812	11.9171	12.802	11.0851	11.3499	11.471	11.9917	12.4362	13.0188	11.2409	11.4245	11.6598	11.4153	11.2361	12.3974	12.8372	12.5258	13.1701	11.4418	11.0125	11.4111	0.142101	1	1.23868	1	1.09658	1	-0.479822	1	-0.479822	1	1.5734	1	-0.470387	1	0.151536	1	-0.325289	1
PCC6912_RS02080	11.8923	11.2543	12.4951	11.475	11.0453	11.7958	12.3042	13.013	13.1924	11.2882	11.3348	11.8647	11.496	11.1161	12.7794	13.2707	12.4556	13.6371	11.0707	11.062	11.6229	0.0499809	1	1.4191	1	1.36912	1	-0.709674	1	-0.709674	1	1.93129	1	-0.514164	1	0.24549	1	-0.31668	1
PCC6912_RS02085	12.1483	11.6304	12.7674	11.9698	11.6269	12.3329	12.7635	13.4511	13.4594	11.9232	11.78	12.4906	11.9907	11.6676	13.0834	13.6206	12.864	13.8277	11.6558	12.2361	12.3047	0.0936317	1	1.25769	1	1.16406	1	-0.288794	1	-0.288794	1	1.40332	1	-0.377269	1	0.00515716	1	-0.234106	1
PCC6912_RS02090	6.88395	7.6283	7.46242	7.14321	7.0481	7.23705	7.98455	8.57358	7.53905	7.85039	7.00186	7.70703	6.52724	6.74236	6.58998	7.44241	7.55495	6.37345	7.10924	7.26887	6.8022	0.46568	1	1.03581	1	0.570134	1	0.524414	NA	0.524414	1	0.160228	1	0.606995	1	0.548262	1	0.958168	1
PCC6912_RS02095	9.43854	9.06721	8.69368	8.84254	9.55871	8.44418	8.71708	10.0812	8.48624	8.35485	9.0972	8.22456	9.42654	8.44919	8.81092	9.14945	8.2491	9.13543	9.20256	7.81447	8.371	-0.427534	1	0.260108	1	0.687643	1	-0.389636	NA	-0.389636	1	0.335272	1	0.0729167	1	0.0350182	1	0.387389	1
PCC6912_RS02100	11.4911	11.082	11.0493	11.0838	11.6801	10.8071	11.3082	12.2522	11.3288	11.093	11.0722	10.938	11.4726	10.8093	11.0337	11.7668	11.1512	11.3076	11.0562	10.5715	10.669	-0.203267	1	0.465399	1	0.668666	1	-0.35367	1	-0.35367	1	0.65632	1	0.106245	1	0.256648	1	0.268994	1
PCC6912_RS02105	9.96192	10.3003	10.2499	10.5698	10.6798	10.969	9.97084	10.1618	10.415	10.5581	10.4294	10.5562	10.3796	10.8739	11.1691	10.6308	10.5782	10.7032	10.0103	10.2181	10.5742	-0.236293	1	-0.56204	1	-0.325747	1	-0.5635	1	-0.5635	1	0.356741	1	-0.094448	1	0.232759	1	-0.449729	1
PCC6912_RS02110	9.54834	9.85928	9.92523	9.80273	10.0408	10.2055	9.31399	9.57759	9.68146	9.44384	9.87681	9.8042	10.0369	10.0645	10.2489	9.93264	9.84865	10.3374	9.61151	9.15686	9.80829	-0.310378	1	-0.503433	1	-0.193054	1	-0.578583	1	-0.578583	1	0.513377	1	-0.0956475	1	0.172557	1	-0.533875	1
PCC6912_RS02115	9.41589	9.72953	9.92133	9.11115	9.32605	9.35174	8.50108	9.2319	9.00959	8.98596	9.31837	9.22664	9.14874	9.37589	9.69498	9.22965	9.26938	9.45014	8.90493	8.87271	9.34312	-0.0851391	1	-0.334825	1	-0.249686	1	-0.377953	NA	-0.377953	1	0.27095	1	-0.160964	1	0.13185	1	-0.388786	1
PCC6912_RS02120	9.29888	9.65019	9.60317	9.53693	10.1437	9.58128	8.90144	9.38095	9.33387	9.1808	9.65124	9.49946	9.65792	9.69905	9.97686	9.61588	9.23211	9.74664	9.01512	8.86431	9.32381	-0.331728	1	-0.576012	1	-0.244284	1	-0.722013	NA	-0.722013	1	0.479175	1	-0.00303379	1	0.387251	1	-0.336208	1
PCC6912_RS02125	10.6845	10.1885	10.1927	9.90743	10.3261	9.89563	10.1388	10.499	10.1818	10.3375	10.4438	9.92955	9.89353	10.2679	10.6864	10.5065	10.2597	10.638	9.41922	9.32543	9.55249	0.198476	1	0.22718	1	0.0287045	1	-0.899705	1	-0.899705	1	1.05944	1	-0.264857	1	0.833324	1	-0.19741	1
PCC6912_RS02130	8.32422	8.72658	8.52197	8.56963	8.94909	8.8303	7.40437	7.91905	7.75671	8.32216	8.58475	8.37416	8.64321	8.94161	9.06679	7.86216	7.6142	7.67346	8.34737	8.37205	8.03914	-0.376294	1	-1.15471	1	-0.778419	1	-0.662452	NA	-0.662452	1	-0.57902	1	-0.10495	1	0.181208	1	-0.0181911	1
PCC6912_RS02135	11.4189	11.8285	11.899	11.2198	10.8832	11.1531	11.1468	10.7239	11.0322	11.0719	10.777	10.9867	10.9803	11.6858	10.8131	10.9637	10.8765	10.4493	11.1531	10.6831	11.2758	-0.143284	1	-0.114507	1	0.0287772	1	-0.152506	1	-0.152506	1	-0.282026	1	-0.119364	1	-0.110142	1	0.200662	1
PCC6912_RS02140	11.5901	12.1717	12.1507	11.4805	11.0986	11.3825	11.4016	10.9017	11.38	11.3401	11.0794	11.2827	11.316	11.8781	11.0618	11.1191	11.2576	10.9685	10.9477	11.163	11.7151	-0.0916948	1	-0.0839641	1	0.00773071	1	-0.148284	1	-0.148284	1	-0.193798	1	-0.13113	1	-0.0745406	1	0.126988	1
PCC6912_RS02145	12.1559	12.0708	12.0326	12.0741	12.0055	12.1031	12.2026	12.151	12.2174	12.1468	11.8763	12.2148	12.0649	12.2068	12.2166	12.1869	12.2118	12.0736	11.812	12.2865	12.1461	0.0251321	1	0.129809	1	0.104677	1	-0.0706083	1	-0.0706083	1	0.0649799	1	-0.103276	1	-0.00753607	1	0.0321607	1
PCC6912_RS02150	11.5163	11.4164	10.5043	11.6257	10.8509	12.4026	10.8106	10.2739	10.0705	11.2263	10.0967	10.9944	11.8457	12.231	11.7268	10.323	10.5661	9.84299	10.7946	12.2214	11.0374	-0.92042	1	-1.35347	1	-0.433048	1	-0.459534	1	-0.459534	1	-1.23091	1	-0.189535	1	-0.650421	1	0.147439	1
PCC6912_RS02155	12.2227	12.113	11.4683	11.9425	11.379	12.4552	11.7094	11.3484	11.2388	11.8925	10.9702	11.5832	11.8634	12.112	11.7733	11.1109	11.3239	10.7974	11.2391	11.9697	11.606	-0.462998	1	-0.547515	1	-0.0845173	1	-0.289579	1	-0.289579	1	-0.545419	1	0.0682097	1	-0.105209	1	0.355693	1
PCC6912_RS02160	11.364	11.238	10.1687	10.2763	9.87059	10.7763	10.1721	9.89545	9.90853	10.2691	9.78787	10.1057	10.1764	10.4642	10.2237	9.72164	10.1994	9.27062	10.2813	10.3014	9.83921	-0.291833	1	-0.362602	1	-0.0707691	1	-0.139623	1	-0.139623	1	-0.382167	1	0.0625667	1	-0.089643	1	0.221755	1
PCC6912_RS02165	12.1162	12.6743	12.5612	12.593	12.7994	13.4478	11.7499	11.7749	11.9798	12.7454	12.9187	13.2448	12.9046	13.6021	13.3182	12.0744	12.4211	12.2997	12.8324	13.3819	13.1661	-0.00963771	1	-1.15948	1	-1.14984	1	-0.158933	1	-0.158933	1	-0.874233	1	-0.308972	1	-0.159676	1	-0.435284	1
PCC6912_RS02170	11.1762	9.89295	10.2918	10.0189	9.75078	9.94906	8.86995	8.26457	8.69172	9.85886	9.58979	9.70162	9.77384	10.2843	10.1109	8.626	8.68477	8.76996	9.14519	10.2715	9.85442	-0.193404	1	-1.31586	1	-1.12245	1	-0.248741	NA	-0.248741	1	-1.16528	1	-0.163441	1	-0.108104	1	-0.0652786	1
PCC6912_RS02175	10.7804	9.9682	10.2623	11.8743	12.7509	12.2823	10.3863	10.3197	10.4079	11.8173	12.8189	12.2181	12.6544	12.4545	12.343	10.5735	11.3038	11.1385	12.2186	13.4202	12.457	-0.00274249	1	-1.98927	0.188494	-1.98653	0.744114	0.307803	1	0.307803	1	-1.76754	1	-0.143266	1	-0.453812	1	-0.672805	1
PCC6912_RS02180	12.1496	11.8938	12.0737	11.9927	12.446	12.129	12.2664	12.2403	12.3683	12.2387	12.6809	12.1988	12.6333	11.7447	11.791	12.2562	12.1962	11.9806	13.0615	12.3386	11.939	0.188538	1	0.0910905	1	-0.0974474	1	0.406973	1	0.406973	1	-0.375259	1	0.0848478	1	-0.133588	1	0.144224	1
PCC6912_RS02185	7.17817	7.70082	7.09608	7.86732	7.49212	7.55353	7.95815	7.0581	7.64797	7.76371	7.69539	7.73415	7.59102	7.85764	7.27914	6.80642	7.09549	6.80456	7.68949	7.83183	7.57472	0.0923391	1	-0.0401006	1	-0.13244	1	0.118638	NA	0.118638	1	-0.884496	1	0.0590351	1	0.032736	1	0.784793	1
PCC6912_RS02190	9.54031	9.54066	9.64482	9.96708	10.0102	10.2326	9.2283	8.52438	9.16402	9.93645	9.93465	9.84513	10.0667	10.5137	10.0322	9.14145	8.95453	9.0377	9.35741	10.0093	9.99682	-0.171568	1	-1.09124	1	-0.919672	1	-0.411541	NA	-0.411541	1	-0.789169	1	-0.148163	1	0.0918103	1	-0.0386931	1
PCC6912_RS02195	9.0703	9.09847	9.16162	9.8759	9.90307	9.85686	9.19197	9.26222	9.02207	9.73816	9.70847	9.47158	9.759	9.72732	9.61624	9.38459	8.95739	9.08196	9.68882	9.94903	9.58933	-0.240021	1	-0.735931	1	-0.49591	1	0.0470159	NA	0.0470159	1	-0.611151	1	0.1802	1	-0.106836	1	0.00840375	1
PCC6912_RS02200	7.76367	8.40839	7.83388	8.73949	9.1331	8.06928	7.76603	7.55215	7.4212	7.77986	8.69874	8.0789	8.5077	8.04274	7.91709	8.18669	8.03297	7.99642	8.00817	8.16868	8.05094	-0.496431	1	-1.19803	1	-0.701602	1	-0.110456	NA	-0.110456	1	-0.00230506	1	0.55939	1	0.173415	1	-0.525882	1
PCC6912_RS02205	9.89421	11.7847	8.33486	12.0433	13.44	11.9344	8.26316	10.038	7.50381	11.2747	12.7797	10.9711	12.8935	11.5254	10.8109	10.0612	8.91685	7.29447	11.4991	11.3677	10.2517	-0.743517	1	-3.68931	0.227838	-2.94579	1	-0.875674	1	-0.875674	0.986067	-2.01621	1	0.641945	1	0.774102	1	-0.155485	1
PCC6912_RS02210	6.45883	6.77924	6.39056	7.0598	7.48552	7.4368	7.42383	6.66056	6.30518	7.42655	7.69539	7.21373	7.51583	7.92203	6.98624	6.58666	7.23436	6.46068	6.544	7.29418	7.54162	0.131572	1	-0.525003	1	-0.656575	1	-0.381028	NA	-0.381028	1	-0.431417	1	-0.201174	1	0.311425	1	0.0862677	1
PCC6912_RS02215	7.26678	7.8057	7.53253	7.92721	8.28246	8.11047	7.82568	7.61234	7.81534	8.33859	8.29864	8.01955	8.02958	8.29577	7.81489	8.06212	8.10696	7.86315	8.06346	8.26759	8.15846	0.115699	1	-0.383769	1	-0.499469	1	0.112574	NA	0.112574	1	-0.157349	1	0.0628051	1	0.0659304	1	-0.276189	1
PCC6912_RS02220	7.98363	7.9636	7.82832	7.88555	7.58763	8.09002	7.78869	7.38273	7.55636	7.58214	7.57348	7.64407	7.63313	8.13614	7.33774	7.48529	7.32591	7.73026	6.87233	7.47095	7.80134	-0.290064	1	-0.30291	1	-0.0128457	1	-0.342867	NA	-0.342867	1	0.110289	1	0.142025	1	0.194828	1	0.0716939	1
PCC6912_RS02225	11.9111	12.3842	12.0966	12.5973	12.824	12.4641	11.7694	12.0406	11.7894	12.4743	12.5381	12.2253	12.5972	12.6507	12.2596	12.4381	12.5388	11.8123	11.8346	12.5441	12.3852	-0.218188	1	-0.767386	1	-0.549198	1	-0.228476	1	-0.228476	1	0.012172	1	0.124063	1	0.134352	1	-0.427019	1
PCC6912_RS02230	10.5974	9.90714	9.98259	9.97843	9.74528	9.92042	10.6113	10.9339	10.4489	10.272	9.49832	9.76206	9.47357	9.64293	9.6627	10.9854	10.1652	10.342	9.20256	9.67187	9.91372	-0.00479537	1	0.805168	1	0.809963	1	0.0295075	1	0.0295075	1	0.932988	1	0.2952	1	0.260897	1	0.137873	1
PCC6912_RS02235	10.4738	9.8738	10.1499	10.1614	9.76716	10.083	10.8078	10.8175	10.628	10.2605	9.64947	9.99817	9.82265	9.74322	10.0042	11.115	10.2539	10.7485	9.71862	9.6054	9.9815	-0.0235552	1	0.74994	1	0.773495	1	-0.0852383	1	-0.0852383	1	0.984442	1	0.154971	1	0.216654	1	0.00570738	1
PCC6912_RS02240	8.19911	7.72242	8.25429	8.15467	7.71715	8.20855	8.8305	8.20335	8.82596	8.0095	7.61042	8.12058	8.38297	7.87943	8.14942	9.31988	8.27225	8.72182	8.67084	7.78804	8.08002	-0.120846	1	0.64213	1	0.762975	1	0.083904	NA	0.083904	1	0.631693	1	-0.118672	1	-0.323421	1	-0.192139	1
PCC6912_RS02245	8.59638	8.99374	8.78538	8.46851	8.59553	8.56015	8.45936	8.30884	8.29879	8.34403	8.76893	8.75422	8.68378	9.02206	8.98034	8.51058	8.34392	8.80669	8.24521	8.47497	8.5889	0.0992634	1	-0.193745	1	-0.293008	1	-0.481479	NA	-0.481479	1	0.132457	1	-0.373685	1	0.207057	1	-0.218408	1
PCC6912_RS02250	6.41691	6.72652	6.15938	6.72231	6.7162	6.44901	6.37394	6.29664	6.15245	6.40688	6.59124	6.55022	6.32005	6.67716	6.34907	6.32651	5.70815	6.65042	5.54148	6.08555	6.22078	-0.138533	1	-0.438072	1	-0.299539	1	-0.623398	NA	-0.623398	1	0.408712	NA	0.22027	1	0.705134	1	-0.00311639	1
PCC6912_RS02255	7.70731	7.72777	7.59283	7.42709	7.59378	6.90266	7.24942	7.17468	6.83385	7.39541	7.33818	7.21373	7.30113	7.45503	7.39404	6.94844	7.0532	7.10309	6.88999	6.44622	7.03476	-0.0261017	1	-0.276494	1	-0.250392	1	-0.636349	NA	-0.636349	1	0.246863	1	-0.0477953	1	0.562452	1	0.0651972	1
PCC6912_RS02260	9.3178	9.8273	9.80178	9.39794	9.42917	9.34744	8.80852	8.53684	8.70339	9.55111	9.36658	9.32343	9.13835	9.4577	9.44266	8.55546	9.3477	8.75295	9.26785	9.61294	9.32866	0.0252416	1	-0.726907	1	-0.752148	1	0.0581222	NA	0.0581222	1	-0.497587	1	0.0403045	1	0.00742395	1	-0.247137	1
PCC6912_RS02265	11.0996	11.2487	11.5624	11.261	11.6137	11.4451	11.2159	11.2516	11.3332	11.738	11.8057	11.4665	11.6314	11.4911	11.5532	11.7157	11.8259	11.3534	11.7007	11.413	11.3372	0.23131	1	-0.180685	1	-0.411995	1	-0.0673265	1	-0.0673265	1	0.153389	1	-0.113218	1	0.185418	1	-0.379966	1
PCC6912_RS02270	9.10557	9.28212	9.13263	9.08512	8.91028	9.11193	9.29304	9.35305	9.11242	8.90001	8.95821	8.95463	8.99142	9.20263	9.21221	9.19656	9.03248	9.71713	8.91997	8.69937	8.8474	-0.103183	1	0.223972	1	0.327155	1	-0.321163	NA	-0.321163	1	0.534821	1	-0.103375	1	0.114605	1	-0.0930602	1
PCC6912_RS02275	7.36491	7.25838	7.05848	7.10211	6.80403	7.21829	6.98674	6.9121	6.6838	6.82235	6.51485	6.42163	6.9277	6.66039	7.01736	7.44241	7.09549	7.44643	6.33967	6.55553	6.52414	-0.534731	1	-0.211876	1	0.322854	1	-0.492282	NA	-0.492282	1	1.00771	1	0.191183	1	0.148734	1	-0.536124	1
PCC6912_RS02280	6.63954	5.98018	6.34412	6.26024	6.41452	5.87734	6.47135	6.38289	6.46158	6.0773	5.49983	6.08061	6.46149	6.31854	6.2645	6.73687	6.89451	6.75042	6.08519	6.4233	5.88794	-0.38884	1	0.293014	1	0.681853	1	-0.269261	NA	-0.269261	1	0.80188	NA	-0.184119	1	-0.303698	1	-0.423725	1
PCC6912_RS02285	8.62097	8.5296	8.31513	9.05861	9.67613	8.91985	8.39688	9.28085	8.71882	8.85121	9.57867	8.79338	9.58024	8.93123	9.34837	9.19656	8.95453	9.14067	9.44024	9.05721	9.01628	-0.140529	1	-0.428641	1	-0.288112	1	-0.130125	NA	-0.130125	1	-0.0874143	1	-0.055727	1	-0.0661309	1	-0.266829	1
PCC6912_RS02290	5.23973	5.45309	5.92545	6.20253	6.46947	5.60912	5.42992	5.67137	5.65965	5.84693	6.67779	5.99207	6.63841	6.08537	6.2645	5.65495	5.35997	5.53591	6.73239	5.71772	6.17781	0.106523	1	-0.747334	1	-0.853856	1	-0.0819949	NA	-0.0819949	1	-1.02956	NA	-0.266585	1	-0.0780676	1	0.0976376	1
PCC6912_RS02295	5.56466	5.82598	5.98772	5.03719	5.41333	6.08093	5.98089	5.52409	5.755	5.7828	6.57629	6.03704	5.59523	6.86443	5.9535	5.34358	6.39736	6.26112	5.20235	7.1211	6.65448	0.801777	1	0.266953	1	-0.534825	1	0.351024	NA	0.351024	1	-0.558798	NA	-0.880732	1	-0.429978	1	-0.406004	1
PCC6912_RS02300	10.1201	9.37865	9.73807	8.99572	9.04851	8.9053	8.80852	8.54919	8.53499	9.13763	9.27309	8.9803	9.00292	9.41862	9.03182	8.38058	8.34392	8.74265	9.25266	9.3706	9.22581	0.155638	1	-0.360787	1	-0.516426	1	0.125234	NA	0.125234	1	-0.812687	1	-0.183213	1	-0.152809	1	0.143452	1
PCC6912_RS02305	8.07105	7.70082	8.03546	8.23741	8.60164	8.1406	7.78869	8.16372	8.1978	8.01633	8.38208	8.17103	8.79113	7.98365	8.09233	8.10668	8.02209	8.1757	8.21763	7.83183	8.00921	-0.151207	1	-0.298706	1	-0.147499	1	-0.325661	NA	-0.325661	1	0.0749734	1	0.00268493	1	0.177139	1	-0.0453333	1
PCC6912_RS02310	7.42212	7.61104	8.45146	8.40257	7.43846	7.45292	9.28775	9.01313	9.2725	8.95077	8.01469	8.04683	7.87284	7.79789	7.37817	7.92574	7.69873	7.85679	7.77246	8.13414	8.0332	0.602843	1	1.42722	1	0.824381	1	0.309718	NA	0.309718	1	-0.16749	1	0.151132	1	0.444257	1	1.43613	1
PCC6912_RS02315	8.40078	8.5018	8.7239	8.61036	8.32367	8.32681	8.72493	8.6035	8.99065	8.60178	8.12081	8.47798	8.30335	8.41482	8.5178	8.52706	8.39963	8.74953	8.56541	8.24834	8.7054	-0.0143047	1	0.375188	1	0.389492	1	0.113227	NA	0.113227	1	0.0459494	1	0.0123508	1	-0.115181	1	0.228362	1
PCC6912_RS02320	12.5561	12.1596	11.7262	11.6203	10.4241	10.998	11.4957	10.8848	11.0468	11.8134	10.6517	11.0905	10.4585	11.7663	10.6799	11.2364	11.8388	10.6755	10.6571	11.255	11.3846	0.171186	1	0.0708539	1	-0.100332	1	0.0442672	1	0.0442672	1	0.197494	1	0.00826963	1	0.135189	1	-0.162637	1
PCC6912_RS02325	11.5257	11.4316	10.9589	11.0041	9.73422	10.4344	11.1076	10.2151	10.5526	11.0396	9.91857	10.4252	9.93492	11.1222	9.99772	10.7355	11.5332	10.4858	10.1334	10.7032	10.846	0.0529224	1	0.193863	1	0.14094	1	0.132379	1	0.132379	1	0.402359	1	0.0205833	1	-0.0588728	1	-0.320292	1
PCC6912_RS02330	9.68575	9.21715	9.86686	9.48612	9.97534	9.67683	10.2187	10.307	10.6392	9.71737	9.85239	9.98132	10.0546	9.34495	9.40802	10.3487	10.2562	10.0769	9.75023	9.70046	9.79082	0.129743	1	0.683856	1	0.554112	1	0.108857	1	0.108857	1	0.492146	1	0.0881102	1	0.108997	1	0.170963	1
PCC6912_RS02335	10.5526	11.4205	10.0012	10.5035	10.1849	10.092	10.0986	9.81082	9.69711	10.4775	10.4621	10.2904	10.0268	10.3789	10.4296	10.0781	10.1738	10.589	9.97778	10.1712	10.3215	0.143216	1	-0.398383	1	-0.541599	1	-0.127495	1	-0.127495	1	0.136472	1	-0.018169	1	0.252541	1	-0.42553	1
PCC6912_RS02340	10.0874	10.9154	9.7961	9.88649	9.90554	9.69046	9.45976	9.44181	9.45391	9.88519	9.92882	9.78328	9.88858	10.1051	9.88888	9.56294	9.64573	10.1305	9.37934	9.60035	9.95822	0.0368921	1	-0.387249	1	-0.424141	1	-0.304775	1	-0.304775	1	0.139777	1	-0.135803	1	0.205864	1	-0.358053	1
PCC6912_RS02345	7.15301	7.94994	7.84493	7.55423	7.37559	7.92667	7.84742	7.72564	7.87168	8.01633	7.69539	8.30356	6.91797	7.39573	8.01252	7.76815	9.03789	7.86315	7.66414	8.22227	7.80831	0.420462	1	0.195524	1	-0.224938	1	0.438532	NA	0.438532	1	0.45937	1	0.136981	1	0.118911	1	-0.565397	1
PCC6912_RS02350	11.9123	12.6574	12.7488	12.6473	12.4775	13.1864	13.0394	12.8681	13.2322	13.3415	12.9472	13.4786	12.1166	12.5819	13.0792	13.0798	13.8862	13.0215	12.724	13.3852	12.9838	0.470802	1	0.251835	1	-0.218967	1	0.411989	1	0.411989	1	0.329755	1	0.157621	1	0.216434	1	-0.332289	1
PCC6912_RS02355	10.6028	11.0241	10.8147	11.1455	9.99981	9.93195	10.4421	10.7826	10.7219	10.8464	10.8436	10.8618	10.4299	10.0803	9.70136	11.0266	11.1851	11.6948	10.9089	10.7934	10.7856	0.381258	1	0.184784	1	-0.196474	1	0.738476	1	0.738476	1	0.504724	1	0.377501	1	0.0202828	1	-0.680915	1
PCC6912_RS02360	10.3662	10.7664	10.4753	11.8811	9.25039	10.1412	11.1431	11.3297	11.2842	11.6063	11.5956	11.441	10.615	10.941	9.15532	11.7094	12.1407	12.8023	12.0884	11.9609	11.6125	0.712079	1	0.415078	1	-0.297002	1	1.49492	1	1.49492	1	0.388975	1	0.429663	1	-0.353173	1	-1.03915	1
PCC6912_RS02365	9.94133	10.2676	10.0305	11.6815	7.61207	9.48287	10.5219	10.4256	10.3259	11.3182	10.1677	10.765	9.32578	10.4154	7.6921	11.1619	11.3846	11.6642	10.0518	10.8011	11.0551	0.379769	1	-0.0233167	1	-0.403086	1	1.18661	1	1.18661	1	0.729324	1	0.9386	1	0.131754	1	-1.00066	1
PCC6912_RS02370	11.4115	11.3339	11.1733	12.0167	12.4152	12.0637	12.3124	12.8455	12.6894	12.0714	12.7805	12.368	12.4616	11.6075	12.4208	12.2037	12.445	12.8742	13.0451	12.2881	12.0063	0.260671	1	0.457532	1	0.196861	1	0.303633	1	0.303633	1	0.0188335	1	-0.0369234	1	-0.0798853	1	0.0981417	1
PCC6912_RS02375	13.0061	12.2874	12.151	13.0159	13.3855	12.9825	13.5095	13.8296	13.682	13.4831	14.3378	13.6849	13.2971	12.7505	13.4949	13.4379	13.8716	14.1084	13.4809	14.1108	13.7179	0.744378	1	0.540575	1	-0.203803	1	0.580565	1	0.580565	1	0.0385351	1	-0.0740756	1	0.0897372	1	-0.152601	1
PCC6912_RS02380	11.722	11.9443	11.9155	11.2801	11.6631	11.6205	11.3544	11.7309	11.714	11.6136	11.68	11.7624	11.6947	11.5807	11.3619	11.734	11.6014	11.6218	11.787	11.543	11.5084	0.156318	1	0.0787004	1	-0.0776178	1	0.0668245	1	0.0668245	1	0.0349402	1	-0.0212143	1	0.0682794	1	-0.0442786	1
PCC6912_RS02390	10.3878	10.872	10.5043	11.1605	11.0872	10.7513	10.9248	11.0339	10.8751	11.0793	10.992	10.9761	10.7398	10.7941	10.8911	10.7382	10.8513	10.712	10.2788	10.5843	10.8918	0.00598201	1	-0.0652569	1	-0.0712389	1	-0.206244	1	-0.206244	1	0.164653	1	0.202597	1	0.414823	1	0.178931	1
PCC6912_RS02400	10.9561	11.3668	11.2286	11.0619	11.047	11.3382	11.0757	11.4856	11.3307	11.1523	11.713	11.5127	11.2355	11.1122	10.5501	11.242	11.578	10.9014	11.0903	11.6061	11.1492	0.324653	1	0.152597	1	-0.172056	1	0.307375	1	0.307375	1	-0.0337401	1	0.161321	1	0.1786	1	0.0402839	1
PCC6912_RS02405	11.2884	11.8657	11.7255	11.356	11.4132	11.5702	11.0727	11.3876	11.3438	11.3603	11.9988	11.7868	11.6007	11.6108	11.0242	11.1586	11.6749	10.9417	11.9313	11.946	11.527	0.291568	1	-0.176074	1	-0.467642	1	0.379596	1	0.379596	1	-0.525027	1	0.0128556	1	-0.075172	1	-0.017787	1
PCC6912_RS02410	8.09759	8.00382	7.68187	7.95625	7.72836	7.27385	7.76603	8.24951	7.65601	7.45704	8.03111	7.29806	7.7082	7.84294	7.81489	7.78196	7.54737	7.99062	7.45535	7.67716	7.3824	-0.0516698	1	0.247232	1	0.298902	1	-0.306908	NA	-0.306908	1	0.301832	1	-0.118203	1	0.137036	1	0.134106	1
PCC6912_RS02415	9.14636	9.28394	9.0251	9.00963	8.76556	8.67435	8.84136	9.38095	9.29325	8.44869	9.00328	8.8062	8.95163	8.98909	9.17148	9.33866	8.89317	9.58116	8.91569	8.94619	8.77103	-0.0529632	1	0.378136	1	0.431099	1	-0.166919	NA	-0.166919	1	0.432183	1	-0.225316	1	-0.11136	1	-0.112444	1
PCC6912_RS02420	8.56504	8.58068	8.37351	7.74614	7.90181	7.89755	7.88995	8.30155	8.15873	7.98185	8.32107	7.78042	8.00233	7.9634	7.93885	8.24765	8.0545	8.59774	7.87319	7.30666	7.83586	0.209362	1	0.291915	1	0.082553	1	-0.286618	NA	-0.286618	1	0.657543	1	-0.126678	1	0.369302	1	-0.205688	1
PCC6912_RS02425	8.50685	8.6942	8.44058	7.75939	8.29381	8.19903	7.40437	7.62408	7.4768	8.06326	8.02566	8.25294	7.92217	8.25749	8.34127	7.80243	7.48524	7.92526	8.0162	7.57775	8.12536	0.015046	1	-0.651456	1	-0.666501	1	-0.269053	NA	-0.269053	1	-0.196416	1	-0.0841015	1	0.199997	1	-0.270089	1
PCC6912_RS02430	7.37219	7.79555	7.79451	7.58433	8.02055	7.7025	7.51731	7.57653	7.75671	7.55422	7.58094	7.5326	7.85262	8.03629	7.8782	7.59113	7.94924	7.49643	8.02019	7.69625	7.45535	-0.247658	1	-0.175739	1	0.0719187	1	-0.186793	NA	-0.186793	1	-0.0613069	1	-0.150202	1	-0.211067	1	-0.0778417	1
PCC6912_RS02435	9.32343	9.27667	9.38983	9.23705	9.08599	9.04718	9.50373	9.02202	9.18082	9.38968	8.91759	9.24793	8.99142	8.91728	8.98557	8.95005	9.21549	8.90543	8.66575	9.13608	9.18894	0.0737703	1	0.130118	1	0.056348	1	0.0470689	NA	0.0470689	1	0.0201425	1	0.1653	1	0.192001	1	0.228207	1
PCC6912_RS02440	12.8509	11.8974	12.6563	11.6741	10.908	10.9745	12.3013	12.5744	12.5168	11.8766	11.3995	11.6429	11.0446	11.1752	10.25	11.6401	12.0583	11.6988	10.9721	12.181	11.5813	0.426347	1	1.24584	1	0.819497	1	0.789377	1	0.789377	1	0.151232	1	0.354934	1	-0.00809534	1	0.66017	1
PCC6912_RS02445	10.3534	10.3668	10.352	10.0037	9.95523	10.101	10.0051	9.93362	10.034	9.67918	10.0097	9.91779	9.91316	9.99812	10.173	9.87107	9.77929	10.3623	9.72231	9.78742	9.98612	-0.147225	1	-0.0295383	1	0.117686	1	-0.199839	1	-0.199839	1	0.195231	1	-0.011256	1	0.0413582	1	-0.0361865	1
PCC6912_RS02450	11.0193	10.6488	10.6593	10.4996	10.4946	10.4374	10.5117	10.6004	10.5045	10.2359	10.3758	10.3691	10.3193	10.7327	10.8006	10.3943	10.186	11.1586	10.2477	10.4321	10.5945	-0.150904	1	0.0625518	1	0.213455	1	-0.203455	1	-0.203455	1	0.214109	1	-0.156592	1	-0.10404	1	-0.104693	1
PCC6912_RS02455	9.52899	8.65828	8.9272	8.7328	8.6228	8.41161	8.77112	8.6897	8.70726	8.54153	8.52031	8.37416	8.32551	8.91377	8.89116	8.8521	8.38697	9.01506	7.78662	8.5238	8.79577	-0.120353	1	0.133756	1	0.254109	1	-0.323484	NA	-0.323484	1	0.366687	1	-0.144195	1	0.0589362	1	-0.0536413	1
PCC6912_RS02460	10.6499	8.96009	9.55019	8.41098	7.68297	8.53769	8.6772	8.54303	8.73028	8.29994	7.70907	8.0736	7.75797	8.84907	9.19199	8.80558	8.14759	8.43235	7.89514	7.09251	8.16932	-0.222089	1	0.416778	1	0.638867	1	-0.982516	NA	-0.982516	1	0.742539	1	-0.483413	1	0.277014	1	0.173342	1
PCC6912_RS02465	8.7603	7.41928	8.04986	7.27841	7.2172	7.66149	6.94687	6.4376	6.99527	6.6739	7.05655	6.82843	6.97539	7.6195	8.04297	7.16474	6.5273	7.32248	7.24558	6.95629	7.07009	-0.60692	1	-0.657156	1	-0.0502358	1	-0.568524	NA	-0.568524	1	-0.0626935	1	-0.231635	1	-0.270031	1	-0.257573	1
PCC6912_RS02470	8.33541	8.52653	8.60552	8.42765	8.38159	8.60764	8.46406	8.45387	8.62779	8.09587	8.27125	8.47396	8.25799	8.59224	8.81092	8.53523	8.41635	9.25137	8.52661	7.87432	8.4309	-0.195465	1	0.044935	1	0.2404	1	-0.274345	NA	-0.274345	1	0.496504	1	-0.0998617	1	-0.0209817	1	-0.277085	1
PCC6912_RS02475	11.0642	11.1242	11.3254	10.7495	11.1152	11.1848	10.8407	11.0514	11.2132	10.9902	11.0121	11.1216	11.1335	11.2333	11.0381	11.19	10.8305	11.1728	10.8806	10.6271	11.0105	0.0137811	1	0.0142845	1	0.000503416	1	-0.290691	1	-0.290691	1	0.22676	1	-0.108928	1	0.195543	1	-0.0307136	1
PCC6912_RS02480	11.9133	11.8932	12.1725	12.4117	12.1678	12.3396	12.9162	13.2387	13.1045	12.7529	12.261	12.5461	11.8965	12.5372	12.4808	13.043	13.2969	13.1425	11.2027	12.8473	12.8662	0.224643	1	0.784575	1	0.559932	1	0.152294	1	0.152294	1	0.682074	1	-0.0225199	1	0.0498287	1	-0.0723133	1
PCC6912_RS02485	10.0231	9.95118	9.99006	9.75565	9.65721	9.49457	9.96754	10.2343	9.87279	9.67056	9.79269	9.64389	9.51108	9.82397	9.67893	9.97679	9.71828	9.70303	9.45507	9.54363	9.74075	0.0656365	1	0.398543	1	0.332907	1	-0.0936354	NA	-0.0936354	1	0.225685	1	-0.0362859	1	0.122986	1	0.230208	1
PCC6912_RS02490	7.0837	7.92223	7.37351	7.46805	7.76694	7.48464	7.24942	8.30884	7.1054	6.6739	7.62493	7.2424	7.05741	6.83488	7.8555	7.76119	6.95323	7.68069	7.82828	7.10688	6.7881	-0.38349	1	0.0820613	1	0.465551	1	-0.0070645	NA	-0.0070645	1	0.214134	1	0.286832	1	-0.0895931	1	0.161824	1
PCC6912_RS02495	9.51101	9.44986	9.51434	9.556	9.44283	9.44718	9.55082	9.79794	9.62734	9.25191	9.29591	9.30323	9.03463	9.07645	9.32792	9.76395	9.3736	9.73109	9.0585	9.19084	9.35505	-0.203764	1	0.181849	1	0.385613	1	0.0535405	NA	0.0535405	1	0.43949	1	0.339249	1	0.0819446	1	0.0280676	1
PCC6912_RS02500	10.2926	10.3847	10.5216	10.3965	10.4352	10.4263	10.0034	10.0684	10.072	10.0338	9.94767	10.2801	10.3831	10.3916	10.5125	10.3159	9.89856	10.5174	9.76696	9.81383	10.3215	-0.32975	1	-0.376676	1	-0.0469252	1	-0.447257	1	-0.447257	1	0.280836	1	-0.011047	1	0.106459	1	-0.221302	1
PCC6912_RS02505	9.55792	10.0483	10.1275	9.07986	9.13941	9.07083	8.21382	8.19551	7.93253	8.31109	8.31214	8.09467	9.25832	10.3059	9.20998	7.94428	7.96069	7.77143	8.58443	8.51309	8.84062	-0.89235	1	-1.02391	1	-0.131565	1	-1.06245	NA	-1.06245	0.046857	-0.802791	1	-0.601832	1	-0.431731	1	0.239495	1
PCC6912_RS02510	11.3041	11.6052	11.7829	11.6789	11.797	11.8359	10.065	9.91704	10.0914	10.8164	10.8123	10.8079	11.8202	12.5638	11.719	10.047	10.2872	9.98955	10.7551	10.5507	11.6234	-0.966739	1	-1.76223	0.20943	-0.795492	1	-1.03651	1	-1.03651	0.0106524	-0.952181	1	-0.314879	1	-0.245108	1	-0.0884191	1
PCC6912_RS02515	13.1357	13.2478	13.5148	14.0176	14.2974	14.2985	13.4911	13.4634	13.6142	13.9742	14.3017	14.0792	14.408	14.4121	14.3788	13.6033	14.1991	13.489	14.1381	14.6833	14.2315	-0.0855638	1	-0.686793	1	-0.60123	1	-0.0286469	1	-0.0286469	1	-0.572908	1	-0.18945	1	-0.246367	1	-0.274689	1
PCC6912_RS02520	12.6524	12.6916	13.0252	13.6623	14.0004	14.0009	13.3037	13.2772	13.4499	13.691	14.2402	13.8876	14.3808	14.0093	14.0539	13.2382	14.0225	13.4081	14.6249	14.75	14.0807	0.0613965	1	-0.551549	1	-0.612946	1	0.355628	1	0.355628	1	-0.916999	1	-0.261613	1	-0.555844	1	-0.251791	1
PCC6912_RS02525	8.78226	9.10053	9.28227	9.2228	9.19496	9.57394	9.01135	9.12872	9.5148	9.23738	9.23345	9.48559	8.99833	9.85358	10.297	9.40032	10.2585	10.0823	8.62172	9.63285	10.0565	-0.0176657	1	-0.108946	1	-0.0912802	1	-0.265024	NA	-0.265024	1	0.415689	1	-0.480433	1	-0.233075	1	-0.740044	1
PCC6912_RS02530	7.46358	7.36534	7.31102	7.28759	7.86164	7.64054	7.44302	7.7365	7.43061	7.38487	7.92376	7.89297	7.84241	7.24704	7.74866	7.45109	7.25314	7.74412	7.94226	7.34349	7.17113	0.151558	1	-0.0845318	1	-0.236089	1	-0.115548	NA	-0.115548	1	-0.0409006	1	-0.0241288	1	0.242977	1	0.0477885	1
PCC6912_RS02535	7.92061	8.02569	8.1557	7.86119	8.20435	8.20855	8.18565	8.20335	8.33928	7.84272	7.98126	8.25294	7.97921	7.71146	8.26154	7.99258	8.02754	8.51136	8.73788	7.90744	7.78022	-0.0680948	1	0.152975	1	0.221069	1	0.225743	NA	0.225743	1	-0.0192871	1	0.103998	1	-0.18984	1	0.0505168	1
PCC6912_RS02540	11.1684	10.6523	10.7107	9.73404	9.28683	9.37725	10.1664	9.54714	9.85372	9.72155	9.20962	9.45336	9.32028	10.1565	9.17377	9.80675	9.22264	9.58116	9.34949	9.01988	9.76779	-0.00291804	1	0.408162	1	0.41108	1	-0.209694	1	-0.209694	1	0.147646	1	-0.141279	1	0.065497	1	0.328931	1
PCC6912_RS02545	9.85978	9.74278	9.84915	9.41267	9.05074	9.55357	10.1225	10.3179	10.5331	9.72572	9.79909	9.86518	9.01886	9.69701	9.89446	10.1167	10.2769	10.8519	9.56988	9.59275	9.75343	0.454621	1	0.99979	1	0.545169	1	0.0603155	1	0.0603155	1	0.823612	1	-0.233989	1	0.160316	1	-0.118126	1
PCC6912_RS02550	10.9971	11.0935	11.317	10.8056	10.7259	11.2993	10.1892	10.2112	10.8341	10.5021	10.6348	10.7659	10.7322	11.7447	11.9253	10.7078	10.7288	11.3301	10.6623	10.6284	11.3647	-0.331409	1	-0.527875	1	-0.196466	1	-0.631768	1	-0.631768	1	0.0256138	1	-0.591717	1	-0.291357	1	-0.513437	1
PCC6912_RS02555	8.89744	9.21905	9.13937	8.83632	9.67613	9.19079	8.14528	8.42064	8.70339	8.77679	9.78465	9.27815	9.27359	9.30532	9.19199	8.18669	7.96069	8.43662	9.02111	8.70409	8.7603	0.0642418	1	-0.86749	1	-0.931732	1	-0.434823	NA	-0.434823	1	-0.659901	1	0.0195871	1	0.518652	1	0.246821	1
PCC6912_RS02560	10.2018	10.4361	10.3128	10.7446	11.7733	11.1308	9.67747	10.5704	10.0645	10.5522	11.7865	10.8633	11.9291	10.9461	11.012	9.97078	9.46679	10.4076	11.5161	10.3682	10.4461	-0.113659	1	-1.14165	1	-1.02799	1	-0.494946	1	-0.494946	1	-0.891113	1	-0.0905187	1	0.290768	1	0.153895	1
PCC6912_RS02565	11.3563	11.6085	11.6672	12.1006	12.0853	12.2334	11.8872	11.7577	12.0258	11.9732	11.6847	11.847	11.7834	12.6351	12.5486	11.8284	12.3525	12.3347	11.2062	11.8242	12.3038	-0.302864	1	-0.247795	1	0.0550687	1	-0.525871	1	-0.525871	1	0.347156	1	-0.229075	1	-0.00606833	1	-0.298156	1
PCC6912_RS02570	8.67187	9.05876	9.09844	9.63167	10.1991	9.67854	9.1948	10.2053	9.51038	9.56048	9.90082	9.49551	9.99947	9.67022	9.4653	9.88232	8.96593	9.58693	9.38245	9.06456	9.67942	-0.200877	1	-0.16515	1	0.0357274	1	-0.338789	NA	-0.338789	1	0.131936	1	0.134222	1	0.272135	1	0.175926	1
PCC6912_RS02575	9.00175	9.62751	9.81025	9.30854	9.54611	9.94906	9.49229	9.53166	9.25938	9.33887	10.1006	9.85133	9.19958	9.83329	9.83195	8.99812	8.98005	9.72587	9.33032	9.58254	9.62723	0.175712	1	-0.198087	1	-0.373799	1	-0.134677	NA	-0.134677	1	-0.246257	1	-0.0249574	1	0.285432	1	0.15789	1
PCC6912_RS02580	11.9807	12.2281	12.0178	13.6252	13.1752	13.1901	12.5137	12.4056	12.3844	13.4142	12.9548	13.1281	13.2294	13.7861	12.6218	12.7989	12.904	13.0496	12.2865	13.4554	13.4728	-0.167795	1	-0.912154	1	-0.744359	1	-0.122361	1	-0.122361	1	-0.246403	1	0.0566132	1	0.0111797	1	-0.486777	1
PCC6912_RS02585	9.19219	9.62751	9.89103	10.0501	10.2669	10.1073	9.41198	9.5866	9.66165	9.81453	9.84158	10.1263	10.5405	10.1385	10.1684	9.88551	9.6153	9.78227	10.2755	9.98045	9.75163	-0.213263	1	-0.598834	1	-0.385571	1	-0.279376	1	-0.279376	1	-0.259374	1	-0.152595	1	-0.0864821	1	-0.212679	1
PCC6912_RS02590	10.5365	10.6884	10.7175	10.4372	10.2992	10.3305	11.1076	11.0306	11.0498	10.7596	10.8666	10.7886	10.3385	10.3376	10.2148	10.6174	10.7989	10.7032	10.8206	10.3623	10.4349	0.45437	1	0.714061	1	0.259691	1	0.262213	1	0.262213	1	0.15329	1	0.0594162	1	0.251573	1	0.357974	1
PCC6912_RS02595	9.42114	9.96594	10.0159	10.1236	10.4979	10.2919	9.92392	10.2813	10.0356	9.93465	10.4711	10.1815	10.3805	10.3623	10.4064	9.89982	10.0211	10.0959	10.2654	9.94903	9.99377	-0.101262	1	-0.229358	1	-0.128097	1	-0.310016	1	-0.310016	1	-0.0709358	1	-0.0712051	1	0.137549	1	0.0803882	1
PCC6912_RS02600	10.7148	10.8029	10.8732	11.0962	11.3325	10.8327	11.2898	11.8271	11.3413	11.3043	11.4991	11.1171	11.1894	10.9131	11.306	11.4191	11.8003	11.6399	10.7406	11.2494	11.1683	0.215148	1	0.407509	1	0.192361	1	-0.0778056	1	-0.0778056	1	0.563432	1	-0.0443576	1	0.248596	1	-0.122475	1
PCC6912_RS02605	11.2666	11.5947	11.5918	11.5794	11.8544	11.5181	11.9913	12.3431	12.1458	11.6897	12.0294	11.7595	11.785	11.4596	11.5936	12.0678	12.3237	12.2485	11.494	11.7729	11.669	0.176481	1	0.510877	1	0.334396	1	0.0302363	1	0.0302363	1	0.570467	1	0.0392991	1	0.185544	1	-0.0505266	1
PCC6912_RS02610	11.1395	11.5243	11.17	11.4735	12.0018	11.5027	11.0274	11.4232	11.0589	11.1616	11.8203	11.2152	11.6614	11.4763	11.3472	11.2582	10.9063	10.8944	10.8518	11.1204	11.1831	-0.250599	1	-0.502967	1	-0.252368	1	-0.445588	1	-0.445588	1	-0.0288957	1	0.180781	1	0.375769	1	0.152298	1
PCC6912_RS02615	10.5236	10.776	10.5267	10.7487	10.9683	10.6105	10.8657	11.2554	10.9618	10.4079	10.8765	10.4611	10.9686	10.1786	10.7485	11.1842	10.9883	11.0305	11.5818	10.6046	10.2568	-0.187831	1	0.255823	1	0.443654	1	0.262735	1	0.262735	1	0.141947	1	0.115546	1	-0.335019	1	-0.033313	1
PCC6912_RS02630	11.6421	11.3893	10.4347	11.1278	11.7719	10.9856	12.0864	12.8669	11.6551	12.4903	13.7113	12.3207	11.968	10.7922	10.9525	12.0125	12.8162	12.2856	13.4379	13.993	12.4893	1.6519	1	0.959076	1	-0.692823	1	2.10197	0.881293	2.10197	1	-1.02326	1	0.000144852	1	-0.449925	1	-0.119486	1
PCC6912_RS02635	8.50024	8.55085	8.08756	10.2307	11.3602	10.3064	9.40223	10.4554	9.26726	9.96847	11.7576	10.2071	11.5305	10.143	10.2369	10.2267	10.0279	10.3757	11.9675	11.8225	11.0045	0.149235	1	-0.932462	1	-1.0817	1	0.876529	1	0.876529	1	-1.45228	1	-0.0559159	1	-0.78321	1	-0.412628	1
PCC6912_RS02640	8.70387	8.44778	8.70281	8.58085	8.98456	8.64664	8.82321	8.93058	8.7604	8.52726	9.18294	8.71397	9.02789	8.69808	8.76298	8.67858	8.44922	8.69713	9.31088	9.17055	8.88411	0.0906866	1	0.0924585	1	0.00177186	1	0.305866	NA	0.305866	1	-0.541288	1	-0.0922015	1	-0.307381	1	0.235679	1
PCC6912_RS02645	10.5819	10.1463	10.461	10.1701	9.95999	10.2952	10.4132	10.1798	10.4854	10.2138	10.1377	10.1542	10.2839	10.0534	10.1121	10.149	10.0333	10.031	10.1073	10.1593	10.104	0.0212727	1	0.222172	1	0.2009	1	-0.0311101	1	-0.0311101	1	-0.0521218	1	-0.0063769	1	0.046006	1	0.299027	1
PCC6912_RS02650	12.9485	12.7175	12.6583	12.7269	12.9854	12.8236	12.6802	12.6219	12.6926	12.6782	13.1057	12.7689	13.0218	13.0112	12.806	12.5286	12.7411	12.6103	13.0198	13.3762	13.0594	0.0137296	1	-0.18451	1	-0.19824	1	0.211319	1	0.211319	1	-0.532415	1	-0.100554	1	-0.298144	1	0.036032	1
PCC6912_RS02655	11.9901	11.7869	11.8914	11.4594	11.9876	11.6768	11.2983	11.7159	11.4353	11.4532	12.3394	11.5498	12.0065	12.0195	11.838	11.4052	11.4331	11.7707	12.0579	12.0385	12.1142	0.11446	1	-0.23234	1	-0.346801	1	0.114089	1	0.114089	1	-0.526999	1	-0.233585	1	-0.233213	1	-0.053015	1
PCC6912_RS02660	9.19629	9.05451	9.03718	9.891	10.3616	9.94764	9.24476	9.52543	8.81165	10.2019	11.307	10.179	10.2583	9.788	9.79221	8.90033	9.75815	9.35192	11.0047	11.691	10.6449	0.590282	1	-0.879613	1	-1.46989	1	1.23039	1	1.23039	1	-1.82795	0.818135	0.120727	1	-0.51938	1	-0.161321	1
PCC6912_RS02665	9.13999	9.16298	9.37468	9.36371	9.4614	9.54422	8.9822	8.93058	8.90224	9.56514	9.45032	9.3543	9.38321	9.35534	9.20326	8.89081	9.13196	8.6538	9.54514	9.9169	9.27941	0.000190709	1	-0.535209	1	-0.5354	1	0.292956	NA	0.292956	1	-0.716336	1	0.14611	1	-0.146655	1	0.0342815	1
PCC6912_RS02675	10.9427	12.0099	12.7005	12.1447	11.3918	12.8199	11.5196	11.7437	11.8532	12.0825	11.442	12.4562	11.404	12.4283	12.7656	11.9138	12.0493	11.7925	12.1334	11.5972	11.9645	-0.182105	1	-0.523548	1	-0.341443	1	-0.391478	1	-0.391478	1	0.00696615	1	-0.0722464	1	0.137127	1	-0.211282	1
PCC6912_RS02680	9.69302	10.6146	10.9859	10.3859	9.91537	10.789	9.72125	9.75061	9.90685	10.4131	9.97196	10.4812	9.82525	10.7366	10.9998	10.0961	10.1897	10.0796	9.87787	9.85679	10.3658	-0.102403	1	-0.621186	1	-0.518783	1	-0.555443	1	-0.555443	1	0.0704599	1	-0.196853	1	0.256188	1	-0.333055	1
PCC6912_RS02685	11.9333	12.3459	12.3869	12.6152	11.6216	12.8016	11.2591	11.1356	10.3558	12.1972	11.578	12.2315	12.2151	13.3029	10.8146	10.187	12.2061	9.62107	11.503	13.3274	12.8277	-0.400416	1	-1.47038	1	-1.06997	1	0.296522	1	0.296522	1	-1.62206	1	-0.00835728	1	-0.705295	1	-0.153207	1
PCC6912_RS02690	11.5135	12.0451	11.6602	12.4666	12.7874	12.5444	11.4912	11.1899	11.2441	12.1615	12.7515	12.3634	13.0795	12.6784	12.1588	10.8047	11.384	10.5234	12.7501	12.7744	12.0801	-0.159874	1	-1.29733	1	-1.13745	1	-0.118743	1	-0.118743	0.262043	-1.62754	1	-0.0812356	1	-0.122366	1	0.367716	1
PCC6912_RS02695	6.38826	6.31871	5.96727	6.51791	6.37186	6.48104	6.96028	7.02298	6.51604	6.32032	6.41738	6.35267	6.54003	6.11051	6.33256	6.60242	6.36292	5.90836	6.45151	6.6373	6.43615	-0.112391	1	0.459784	1	0.572175	1	0.193734	NA	0.193734	1	-0.228554	NA	0.134527	1	-0.171599	1	0.62913	1
PCC6912_RS02700	8.0888	8.07266	7.75988	7.6919	8.13867	7.66149	7.28178	7.87062	6.94347	8.12775	8.17601	7.6583	7.95097	8.3694	8.12591	7.24686	7.41197	7.5046	8.02816	8.2612	7.94109	0.166477	1	-0.484332	1	-0.650808	1	-0.0805823	NA	-0.0805823	1	-0.748132	1	-0.328695	1	-0.0816364	1	0.0156877	1
PCC6912_RS02705	6.47253	5.84622	5.69491	6.72231	6.80403	6.03819	6.26931	6.29664	5.59216	6.27497	6.66373	6.03704	6.30509	6.11051	6.36539	6.69345	5.81545	6.67972	7.25921	6.8057	6.74494	-0.258746	1	-0.597747	1	-0.339001	1	0.830817	NA	0.830817	1	-0.604042	NA	0.362575	1	-0.726988	1	-0.461947	1
PCC6912_RS02710	7.92061	5.92435	6.62832	9.96992	11.1463	10.029	7.24942	8.31609	6.53374	9.40016	11.4456	9.45132	11.44	10.1946	10.2565	8.48128	9.22264	8.72182	11.9842	11.8923	11.1375	-0.0514314	1	-3.05819	0.0601424	-3.00676	0.313887	0.972941	1	0.972941	1	-2.92301	0.158743	-0.264927	1	-1.2893	1	-1.37305	1
PCC6912_RS02715	13.9627	13.7199	13.577	13.3925	14.5086	13.5739	12.5094	13.1902	11.9681	13.8585	15.3595	14.0639	14.5281	13.6515	13.5352	12.7853	13.7126	12.8252	15.0122	16.3844	14.7314	0.678886	1	-1.27218	1	-1.95107	1	1.59291	1	1.59291	1	-2.39603	0.295993	-0.0643817	1	-0.97841	1	-0.533449	1
PCC6912_RS02720	10.7851	10.6726	11.2412	12.8787	13.3361	13.4695	12.7859	12.8539	13.3877	13.0706	13.38	13.2116	13.3524	13.1866	13.6488	13.3342	13.6984	12.7039	13.0928	13.4681	13.1273	-0.0232106	1	-0.214639	1	-0.191428	1	-0.169586	1	-0.169586	1	0.0623425	1	-0.159583	1	-0.013208	1	-0.266978	1
PCC6912_RS02725	7.85987	7.95451	7.78879	8.29307	8.18821	8.24598	8.77868	8.1797	8.52625	9.48624	8.41164	8.91376	7.75253	7.70334	7.88382	8.85862	9.50635	7.81146	7.34475	9.11853	8.3085	0.794681	1	0.288183	1	-0.506498	1	0.687144	NA	0.687144	1	0.476202	1	0.492972	1	0.600509	1	-0.382191	1
PCC6912_RS02730	8.95175	9.04385	8.94013	9.29951	9.1033	9.10431	9.72517	9.09963	8.92901	10.2049	9.17558	9.72711	8.87612	8.82311	9.0519	9.5965	10.197	8.33053	8.79263	10.0487	8.9167	0.605036	1	0.12534	1	-0.479696	1	0.462302	NA	0.462302	1	0.199623	1	0.259843	1	0.402577	1	-0.276742	1
PCC6912_RS02735	7.21913	7.14279	7.01005	7.16332	6.87668	7.0796	7.95815	7.41013	7.58193	7.07967	6.92159	7.0064	7.15165	6.87898	6.92191	7.80919	7.21532	7.81146	7.51898	7.24311	7.01072	-0.0459075	1	0.701855	1	0.747762	1	0.324854	NA	0.324854	1	0.394149	1	0.0570849	1	-0.313677	1	0.0399367	1
PCC6912_RS02740	8.48022	8.33676	8.32305	8.82062	9.05741	8.44015	8.68928	8.81261	8.50416	8.72773	8.70558	8.76411	9.157	8.4922	8.63897	8.761	8.50108	8.2744	8.87436	8.83881	8.29368	-0.0655062	1	-0.128126	1	-0.0626198	1	-0.105454	NA	-0.105454	1	-0.174867	1	0.00144454	1	0.041392	1	0.153639	1
PCC6912_RS02745	5.56466	5.3116	5.14388	5.62702	4.88464	5.27413	5.61631	5.16941	5.48414	5.31747	4.88656	5.36585	5.22103	5.18615	5.14492	5.38199	4.71541	5.36006	5.23178	5.75552	5.44824	-0.134858	1	0.243752	NA	0.37861	1	0.451745	NA	0.451745	1	-0.451818	NA	0.165158	1	-0.421445	1	0.408983	1
PCC6912_RS02750	5.23973	5.47966	4.6898	5.12726	5.00946	4.70633	5.46933	5.29856	5.04281	4.81212	5.12503	4.65757	4.78861	4.97171	4.88028	5.38199	4.93593	4.80414	4.44454	4.65731	4.41729	-0.139935	1	0.532014	NA	0.671949	1	-0.764571	NA	-0.764571	1	1.09387	NA	0.151388	1	0.776025	1	0.354105	1
PCC6912_RS02755	7.63057	7.08548	7.11451	6.53353	6.29776	6.34833	7.19381	7.46341	7.31331	6.74179	7.2934	6.69612	6.61445	7.0429	6.79586	7.37102	6.64631	7.46329	6.79003	6.40001	7.03476	0.646101	1	1.08279	1	0.43669	1	-0.0622582	NA	-0.0622582	1	0.495764	1	-0.51226	1	0.1961	1	0.137026	1
PCC6912_RS02760	9.65781	9.16495	9.30243	8.7328	8.56149	8.84866	9.06795	9.5594	9.48129	8.41808	8.88184	8.95463	9.00292	8.99906	9.26479	9.49338	8.75216	9.72587	9.18488	8.56586	8.54788	0.0549084	1	0.687862	1	0.632954	1	-0.303763	NA	-0.303763	1	0.597215	1	-0.389691	1	-0.0310202	1	0.00471898	1
PCC6912_RS02765	8.23541	8.00382	7.77152	7.71248	7.5999	7.57578	7.88995	8.13121	7.93253	7.31999	7.53556	7.92861	7.88782	7.45503	7.86121	7.83592	7.45313	7.91917	8.34737	7.70569	7.70001	-0.0114723	1	0.38449	1	0.395963	1	0.224263	NA	0.224263	1	-0.226212	1	-0.131448	1	-0.367183	1	0.254992	1
PCC6912_RS02770	5.09824	5.80543	5.02432	5.59692	5.12292	5.06791	5.42992	5.16941	5.14393	4.74068	4.77647	5.32912	5.18731	4.71196	5.18409	5.13253	5.62175	4.46703	5.58676	5.82813	4.57872	-0.496202	1	-0.0413318	NA	0.45487	1	0.59787	NA	0.59787	1	-0.420495	NA	0.372932	1	-0.721139	1	0.154226	1
PCC6912_RS02775	6.89412	6.99051	6.50743	6.97123	7.17676	6.87892	6.56249	6.20476	6.21995	6.46848	6.7461	6.5655	6.84794	7.02994	6.83136	6.87273	6.05205	5.72047	6.63083	6.32774	6.63883	-0.485865	1	-0.798693	1	-0.312827	1	-0.422024	NA	-0.422024	1	-0.302063	1	0.128869	1	0.065028	1	0.0542638	1
PCC6912_RS02780	5.33655	4.84896	5.06544	4.94013	5.89507	5.38378	5.65068	5.41611	5.04281	5.00407	6.09786	5.25243	5.73808	5.83598	5.29496	5.22111	4.98531	5.60027	5.36973	5.71772	5.65428	0.108654	1	-0.118394	1	-0.227048	1	-0.084787	NA	-0.084787	1	-0.431974	NA	-0.245995	1	-0.0525538	1	0.152372	1
PCC6912_RS02785	7.17817	7.45845	7.28687	7.53894	8.33104	7.404	7.39455	7.47643	7.32346	7.55422	8.00917	7.71386	8.16274	7.70334	7.66623	7.76119	7.11617	7.19694	7.86432	7.72441	6.97387	-0.0525709	1	-0.46252	1	-0.409949	1	-0.316365	NA	-0.316365	1	-0.204551	1	-0.0460878	1	0.217706	1	0.0123083	1
PCC6912_RS02795	6.71046	6.23003	6.35977	5.96789	6.79334	6.18238	6.39397	6.29664	5.81506	5.90821	6.25729	6.29864	6.54003	6.25256	5.90925	5.74461	5.16542	5.6617	7.40725	6.3028	6.08772	-0.244457	1	-0.219423	1	0.0250333	1	0.5808	NA	0.5808	1	-1.5395	NA	0.129485	1	-0.695771	1	0.868759	1
PCC6912_RS02800	7.11878	7.23599	7.18596	7.03817	7.23306	6.573	7.1241	7.09239	6.91684	6.36426	7.30247	7.14453	7.35249	7.13051	6.88862	6.89842	6.90645	6.95565	7.13904	6.95629	6.99854	0.0260586	1	0.0788742	1	0.0528156	1	-0.114244	NA	-0.114244	1	-0.134273	1	-0.183459	1	-0.0431564	1	0.143932	1
PCC6912_RS02805	7.75257	7.94076	7.88832	8.38986	8.13447	8.46417	8.23045	8.14756	7.93253	7.67146	8.13608	8.23408	8.47173	7.70334	8.82558	8.73287	8.47339	9.18191	9.14519	7.89098	7.66202	-0.319352	1	-0.24093	1	0.0784217	1	-0.0124916	NA	-0.0124916	1	0.450521	1	-0.0749966	1	-0.381857	1	-0.753956	1
PCC6912_RS02810	8.62401	8.62717	8.47298	9.22994	9.01231	9.08895	8.80112	8.97245	8.75667	8.56965	8.75911	8.8315	9.03239	8.47324	9.3238	9.33165	8.85689	9.35418	9.13417	8.44147	8.45773	-0.402201	1	-0.277025	1	0.125177	1	-0.276266	NA	-0.276266	1	0.494517	1	0.130416	1	0.00448005	1	-0.364861	1
PCC6912_RS02815	9.97151	9.9328	9.90032	10.0939	10.4006	10.0006	10.2624	10.457	10.1537	9.88146	10.1935	10.0862	10.7657	9.77258	9.89307	10.5117	10.0891	9.67623	11.4723	9.74231	9.73711	-0.117728	1	0.12266	1	0.240388	1	0.357225	1	0.357225	1	-0.441868	1	-0.0409207	1	-0.515873	1	0.166383	1
PCC6912_RS02820	7.65462	6.99941	7.46242	7.20272	7.09228	7.23705	7.48065	6.68331	7.41172	6.88367	6.46695	6.9023	7.57876	7.25818	7.37018	7.95041	7.33475	7.21698	7.26597	6.82324	7.29564	-0.477021	1	0.0731233	1	0.550144	1	-0.291838	NA	-0.291838	1	0.431566	1	-0.2599	1	-0.445083	1	-0.326505	1
PCC6912_RS02825	8.03031	7.88921	7.90426	8.49249	8.76828	8.54146	8.32126	8.35179	8.18674	8.0299	8.50472	8.0736	9.14667	8.71431	8.99597	8.84883	8.92563	8.95684	9.18131	9.3527	8.96111	-0.405783	1	-0.3366	1	0.0691833	1	0.213235	NA	0.213235	1	-0.269949	1	-0.373314	1	-0.992332	1	-0.6532	1
PCC6912_RS02830	7.44989	6.87916	7.36585	7.4518	7.73394	7.5684	8.06716	7.52735	7.79363	7.47701	7.6393	7.3251	8.14624	7.8722	7.83823	8.07899	8.18711	8.26962	8.46051	8.31152	7.98481	-0.114767	1	0.247205	1	0.361973	1	0.32709	NA	0.32709	1	-0.0925885	1	-0.400572	1	-0.84243	1	-0.387868	1
PCC6912_RS02835	10.5558	9.81229	9.92002	11.0792	10.8119	10.9648	11.9353	11.1377	11.5003	11.2226	11.0656	11.3077	11.3949	10.9538	10.9946	11.3611	11.5536	11.7304	12.1185	11.4819	10.9999	0.248023	1	0.610009	1	0.361986	1	0.481414	1	0.481414	1	-0.0510509	1	-0.174174	1	-0.407566	1	0.00547142	1
PCC6912_RS02840	10.1667	8.98037	9.15719	10.9978	11.2056	10.8016	11.5481	11.4629	11.2653	11.0363	11.5355	11.1158	11.5436	11.0441	11.2775	11.2433	11.4004	11.5334	12.312	11.4908	11.2305	0.237061	1	0.42207	1	0.185008	1	0.454634	1	0.454634	1	-0.359778	1	-0.294057	1	-0.51163	1	0.0331567	1
PCC6912_RS02845	11.5721	10.8834	10.7137	11.0719	11.2669	10.7317	11.3788	11.4047	11.1725	11.4437	11.5172	11.0235	11.1814	10.975	11.12	11.1306	11.3105	11.2542	11.2871	11.6707	11.2331	0.305863	1	0.284019	1	-0.0218438	1	0.31745	1	0.31745	1	-0.177538	1	-0.0550379	1	-0.0666248	1	0.0890691	1
PCC6912_RS02850	7.61226	8.02134	7.73037	8.22792	8.25947	8.31805	8.08557	8.27204	8.45434	8.32766	8.39059	8.0576	8.11265	7.91501	8.48492	8.16579	8.46538	8.18588	8.82268	8.57103	8.30358	-0.00400159	1	0.0104451	1	0.0144467	1	0.412489	NA	0.412489	1	-0.320829	1	0.0806146	1	-0.335876	1	-0.00060038	1
PCC6912_RS02855	8.89995	8.68324	9.09844	9.3745	9.80203	9.61384	9.16051	9.28454	9.20293	9.47637	9.87378	9.52682	9.7009	9.45529	9.65287	8.97128	9.18168	9.01791	9.80913	9.64516	9.18359	0.0300774	1	-0.401839	1	-0.431917	1	-0.0377853	NA	-0.0377853	1	-0.52492	1	0.000247867	1	0.0681106	1	0.161114	1
PCC6912_RS02860	9.44026	9.16692	9.41598	9.97702	10.3463	9.92042	9.61343	10.1272	9.66961	9.85315	10.2235	9.95997	10.1508	9.58232	9.79817	9.60428	9.39484	9.34286	10.0903	9.42586	9.69077	-0.07442	1	-0.278464	1	-0.204044	1	-0.101724	NA	-0.101724	1	-0.319572	1	0.23425	1	0.261554	1	0.377082	1
PCC6912_RS02865	7.95972	7.59941	7.74225	7.38494	8.04765	7.44488	7.76603	7.74727	7.26145	7.6275	7.76909	7.15462	7.5029	7.39573	7.39404	7.66755	7.32591	7.60676	7.49616	7.39115	6.92321	-0.133199	1	-0.0591978	1	0.0740008	1	-0.154228	NA	-0.154228	1	0.273077	1	0.250829	1	0.271858	1	0.0727822	1
PCC6912_RS02870	9.04781	8.82706	8.77387	9.05325	9.31495	9.18117	8.98873	8.97245	9.07994	8.80466	9.32059	9.04932	9.40763	8.94506	9.31759	9.21447	9.10644	9.18699	9.43276	8.91806	8.81664	-0.116149	1	-0.17814	1	-0.0619913	1	-0.157028	NA	-0.157028	1	0.0861383	1	-0.0527077	1	-0.011828	1	-0.159958	1
PCC6912_RS02875	8.60872	8.53874	8.41857	8.43179	8.6228	8.57125	8.45465	8.838	8.32423	8.56034	8.89685	7.91683	8.31077	8.63551	8.74149	8.52296	8.57739	8.868	8.17165	8.29286	7.95999	-0.033387	1	0.00824774	1	0.0416347	1	-0.449176	NA	-0.449176	1	0.54456	1	-0.0297753	1	0.386013	1	-0.116912	1
PCC6912_RS02880	8.78226	8.02134	8.59901	8.09326	8.02055	7.77478	8.40179	8.72823	8.36402	8.07639	7.86388	7.95189	7.9885	7.85031	8.11161	8.8257	8.13754	8.12369	7.76771	7.87432	7.89599	-0.00392249	1	0.567241	1	0.571163	1	-0.153571	NA	-0.153571	1	0.590881	1	-0.020573	1	0.129075	1	0.109357	1
PCC6912_RS02885	7.09255	6.0513	6.98019	6.47	6.65842	6.52777	6.3121	6.66056	7.17437	6.10359	6.45062	6.28016	6.67361	5.67509	8.61891	6.36409	6.58805	6.8821	6.43951	6.40001	6.34231	-0.328929	1	0.245314	1	0.574243	1	-1.29211	NA	-1.29211	1	0.281449	1	-1.09783	1	-0.134647	1	0.158147	1
PCC6912_RS02890	6.95368	6.56759	6.32829	7.01621	7.64203	7.08997	7.29241	7.39649	7.67988	6.79067	7.22827	6.9261	7.35968	6.60884	9.42929	7.56739	7.59227	7.6662	7.5799	7.61835	7.09317	-0.321593	1	0.20837	1	0.529963	1	-0.928196	NA	-0.928196	1	0.175408	1	-1.11822	1	-0.511613	1	-0.157058	1
PCC6912_RS02895	9.58472	8.91398	7.64438	8.55832	9.348	7.2277	7.89692	7.72564	7.43061	8.38153	9.47252	7.05034	8.80171	7.40579	7.80899	7.50209	8.03839	6.97934	8.51816	7.00315	7.24507	-0.00284109	1	-0.980332	1	-0.977491	1	-0.402777	NA	-0.402777	1	-0.20064	1	0.514142	1	0.914078	1	0.137227	1
PCC6912_RS02900	6.62737	6.34707	5.56321	6.36901	7.71151	5.34823	5.95393	6.46418	5.55711	6.34246	7.43203	5.74227	7.12656	5.56858	5.99638	6.0542	6.36292	5.46833	6.3653	5.31944	5.20437	-0.139844	1	-0.939493	1	-0.799648	1	-0.842796	NA	-0.842796	1	0.35542	NA	0.487391	1	1.19034	1	0.0352746	1
PCC6912_RS02905	11.248	11.7484	11.5044	11.9648	12.2228	11.9823	12.2841	12.6816	12.516	12.1867	12.4735	12.204	12.1856	11.8942	12.3486	12.5499	12.5636	12.6624	12.0977	11.9643	12.0751	0.233481	1	0.442734	1	0.209253	1	-0.108487	1	-0.108487	1	0.547697	1	-0.0938304	1	0.248138	1	-0.090306	1
PCC6912_RS02910	10.2858	10.7209	10.4393	10.566	10.5836	10.5742	10.9162	10.4782	10.8612	10.6266	10.4989	10.6771	10.5029	10.5783	10.9119	10.7069	11.1311	10.7673	10.2485	10.6711	10.7705	0.0283898	1	0.192902	1	0.164513	1	-0.0973443	1	-0.0973443	1	0.304753	1	-0.102091	1	0.0236435	1	-0.116597	1
PCC6912_RS02915	11.2922	11.4279	11.301	12.2771	11.7418	12.4036	12.2352	11.8806	12.65	13.1171	12.3072	13.2237	12.7634	11.4341	11.4953	11.5811	11.5095	11.3523	12.8683	13.8906	13.5557	0.770761	1	0.122091	1	-0.64867	1	1.46452	1	1.46452	1	-2.02031	0.295993	0.131425	1	-0.56233	1	0.809312	1
PCC6912_RS02920	5.59063	6.11897	5.50672	5.29039	5.49745	5.94857	5.68421	5.84584	5.62632	5.64477	6.13945	5.62807	5.59523	5.18615	5.55175	5.85569	5.12273	5.6617	5.86749	5.67885	5.33195	0.310703	1	0.156388	1	-0.154315	1	0.27148	NA	0.27148	1	-0.105946	NA	0.205071	1	0.244294	1	0.195925	1
PCC6912_RS02925	3.995	4.55677	3.75842	3.79775	4.7937	4.06383	4.14285	3.11492	4.67751	4.66459	4.07079	4.83555	3.87226	4.37563	4.54056	4.2099	3.59873	5.06601	4.73973	3.91315	4.32615	0.578336	1	-0.232035	NA	-0.810372	1	0.252121	NA	0.252121	1	0.157474	NA	0.056132	1	0.382347	1	-0.585499	1
PCC6912_RS02930	10.6794	10.7572	10.7626	11.791	11.3593	11.6699	13.0246	12.8173	12.9723	12.2973	11.6243	11.914	11.1975	11.4359	12.3777	12.2776	12.3413	12.6668	11.7502	11.571	11.5909	0.355398	1	1.3277	1	0.972297	1	-0.12588	1	-0.12588	1	0.802416	1	-0.147922	1	0.333356	1	0.503237	1
PCC6912_RS02935	7.25895	7.51526	7.3269	8.32458	7.50523	7.94387	9.42407	8.71184	9.50594	8.64646	8.05808	8.09989	7.5849	7.79789	8.49596	8.66748	8.9488	9.58885	8.40352	8.0551	8.15846	0.35214	1	1.35612	1	1.00398	1	0.213535	NA	0.213535	1	0.946509	1	-0.0565043	1	0.0821002	1	0.13957	1
PCC6912_RS02940	7.05682	7.05167	6.93938	6.70865	6.61044	6.54301	7.05081	6.93118	7.43997	6.83793	6.83654	6.62504	6.81683	6.8047	6.98624	7.00861	7.11617	7.54476	7.34475	6.69568	6.73026	0.173383	1	0.627804	1	0.454422	1	0.116686	NA	0.116686	1	0.304835	1	-0.294564	1	-0.237867	1	-0.088281	1
PCC6912_RS02945	7.11878	6.87916	6.93938	6.9248	7.12667	6.7798	7.20511	6.79187	7.06962	7.06653	6.77253	6.45489	6.75252	6.38156	6.33256	7.00861	6.93003	7.13506	7.16824	6.44622	6.5411	-0.199317	1	0.0978557	1	0.297173	1	0.319488	NA	0.319488	1	0.291001	1	0.525691	1	0.00688658	1	0.013058	1
PCC6912_RS02955	7.89056	7.90345	7.52567	7.61381	6.68181	6.96035	7.89692	7.43702	7.85081	7.28641	6.92159	7.11382	7.03958	7.34438	7.15422	7.80243	7.40359	7.34996	7.02393	6.78794	6.7881	-0.026803	1	0.675331	1	0.702134	1	-0.348949	NA	-0.348949	1	0.739064	1	-0.0514339	1	0.270712	1	0.233782	1
PCC6912_RS02960	8.72671	9.37355	8.49768	8.52771	8.3493	7.98321	8.86285	8.31609	8.27289	8.11509	8.21007	8.0736	8.12534	8.63551	8.87434	8.42962	8.55114	9.04051	7.88201	8.09875	8.0332	-0.180236	1	0.21785	1	0.398086	1	-0.603783	NA	-0.603783	1	0.731115	1	-0.286556	1	0.136991	1	-0.196038	1
PCC6912_RS02970	12.4748	12.2258	12.0545	11.6428	11.5032	11.434	12.4459	12.0476	12.3696	12.1661	11.9926	11.8001	11.3533	11.6754	12.0098	12.0158	11.9708	12.2433	11.423	11.8668	11.4377	0.466929	1	0.772246	1	0.305318	1	-0.11444	1	-0.11444	1	0.493562	1	-0.175968	1	0.405401	1	0.217156	1
PCC6912_RS02975	13.1554	12.9077	13.3428	14.5288	14.3266	14.6274	13.8381	14.056	13.6473	14.6899	14.2441	14.488	14.1488	14.7125	14.6113	14.1527	14.3772	13.7325	13.3904	14.9233	14.6533	-0.0141892	1	-0.643489	1	-0.6293	1	-0.0517596	1	-0.0517596	1	-0.347898	1	-0.0112778	1	0.0262926	1	-0.255109	1
PCC6912_RS02980	9.76233	9.89888	9.97633	10.214	10.3795	10.3596	9.74459	10.2053	9.65766	10.0455	10.3301	10.0065	10.3919	10.3045	10.2478	9.96172	9.81281	10.3225	10.3093	10.3014	9.95509	-0.187342	1	-0.439216	1	-0.251874	1	-0.119847	1	-0.119847	1	-0.151828	1	0.00364053	1	-0.0638549	1	-0.163901	1
PCC6912_RS02985	10.1885	10.6031	10.5623	10.6651	11.013	10.7497	10.2785	10.6571	10.3583	10.5778	11.1209	10.6604	10.8717	10.7826	10.9559	10.2254	10.3275	10.8205	10.7976	10.637	10.5639	-0.0102048	1	-0.381609	1	-0.371404	1	-0.204014	1	-0.204014	1	-0.190106	1	-0.0551923	1	0.138616	1	-0.0426822	1
PCC6912_RS02990	13.9061	13.9837	13.6348	13.1633	13.4101	12.8326	13.3158	13.1714	13.1979	13.0773	13.3998	12.8372	13.3253	13.2301	12.4273	12.9129	12.5249	12.6489	12.4479	12.8291	12.9443	-0.031274	1	0.0753825	1	0.106657	1	-0.291717	1	-0.291717	1	-0.0507681	1	0.108251	1	0.368694	1	0.526119	1
PCC6912_RS02995	9.40177	10.2667	9.76738	9.5541	9.54611	9.50039	9.38748	9.26222	9.24879	9.36048	9.78142	9.5034	9.19157	9.44317	9.61456	9.44001	9.55809	9.64891	9.24755	9.4457	9.4954	0.0267156	1	-0.238576	1	-0.265292	1	-0.0280554	NA	-0.0280554	1	0.156379	1	0.11008	1	0.164851	1	-0.256819	1
PCC6912_RS03000	10.1425	10.6425	10.5429	10.6554	10.6948	11.0669	10.4738	10.4272	10.4955	10.8164	11.1355	10.9732	10.6128	10.6706	10.8995	10.6749	11.1311	10.7399	11.1264	11.0711	10.6556	0.164823	1	-0.35571	1	-0.520533	1	0.235169	1	0.235169	1	-0.103733	1	0.0856366	1	0.0152903	1	-0.401509	1
PCC6912_RS03005	11.7599	12.3389	12.2936	12.5551	12.7248	12.8203	12.6073	13.0839	12.6404	13.1004	13.3871	13.1066	12.8112	12.6337	12.7434	12.6399	12.8315	12.5295	13.1878	13.0518	12.7259	0.501269	1	0.0898597	1	-0.411409	1	0.270635	1	0.270635	1	-0.329704	1	-0.027218	1	0.203417	1	0.121712	1
PCC6912_RS03010	10.2059	10.4866	10.4655	10.6132	11.013	10.8487	9.96257	10.1436	10.2025	10.7412	10.835	10.8039	10.9082	10.8639	11.0518	10.4077	10.3954	10.2541	10.2434	10.4865	10.6361	-0.0410103	1	-0.737549	1	-0.696538	1	-0.485877	1	-0.485877	1	-0.11027	1	-0.110107	1	0.334759	1	-0.251509	1
PCC6912_RS03015	9.30458	9.33907	9.2782	9.57296	9.68765	9.46712	9.29304	9.37055	9.39033	9.46395	9.73543	9.42663	9.57717	9.20263	9.49311	9.46801	9.51219	9.58885	8.89626	9.19755	9.1916	-0.0306311	1	-0.23332	1	-0.202689	1	-0.347946	NA	-0.347946	1	0.438412	1	0.147154	1	0.464469	1	-0.176632	1
PCC6912_RS03020	7.64264	7.31641	8.00623	7.23157	7.45206	7.84359	7.86884	7.29723	8.02235	7.61854	7.32044	7.61518	7.59711	7.50263	7.56486	7.81592	7.22487	7.63679	7.85987	7.26887	7.79433	-0.0083707	1	0.257434	1	0.265805	1	0.12473	NA	0.12473	1	-0.099366	1	-0.027032	1	-0.160133	1	0.205038	1
PCC6912_RS03025	7.73012	7.85051	8.42226	7.4518	7.45882	7.58312	7.93126	6.96861	8.30902	8.1023	7.10923	7.91683	7.38104	7.91501	7.73628	7.73302	7.82943	7.42075	7.98789	8.16183	7.69249	0.293237	1	0.376065	1	0.082828	1	0.288384	NA	0.288384	1	-0.310891	1	-0.211268	1	-0.206415	1	0.187304	1
PCC6912_RS03030	5.30507	6.03386	6.32829	5.50235	5.12292	5.48503	5.61631	4.94732	5.81506	5.87791	4.44408	5.8975	5.43548	5.13584	4.97488	5.62371	5.70815	5.01789	4.73973	5.75552	5.2908	0.260673	1	0.209135	1	-0.0515373	1	0.170648	NA	0.170648	1	0.268972	NA	0.282089	1	0.372113	1	0.0516036	1
PCC6912_RS03035	12.4034	12.6546	13.454	12.0644	12.0511	12.1312	12.61	12.3851	13.1023	12.6181	12.422	12.8544	12.4841	11.5294	11.5426	12.9931	12.9469	11.8086	12.2417	12.4967	12.0664	0.561565	1	0.650437	1	0.0888724	1	0.354959	1	0.354959	1	0.398402	1	0.157835	1	0.364441	1	0.0549111	1
PCC6912_RS03040	14.7854	14.98	15.3919	14.2772	14.0255	14.1928	14.7775	15.2462	15.1392	14.7919	14.4703	14.7378	14.3345	13.8618	13.831	14.9626	14.8317	14.3843	14.2582	14.7042	14.215	0.504866	1	0.899529	1	0.394663	1	0.382051	1	0.382051	1	0.337098	1	0.140906	1	0.263721	1	0.321286	1
PCC6912_RS03045	11.1374	10.7598	10.8893	10.3382	10.2524	10.184	10.5253	10.6642	10.3272	10.5961	10.5028	10.5255	10.2745	10.3584	10.3179	10.4718	10.4922	10.6683	10.4573	10.3961	10.5137	0.285886	1	0.254235	1	-0.0316511	1	0.141754	1	0.141754	1	0.0910001	1	-0.0582431	1	0.0858896	1	-0.0367616	1
PCC6912_RS03050	11.2879	10.7148	11.0765	9.5137	8.90041	9.44114	9.94085	9.49703	9.82729	9.75457	9.18294	9.4776	9.19357	9.6723	8.95656	9.47014	9.49853	8.88372	9.8646	9.34064	9.63704	0.185327	1	0.469577	1	0.28425	1	0.33523	NA	0.33523	1	-0.328653	1	0.00512679	1	-0.144776	1	0.468127	1
PCC6912_RS03055	8.04856	8.43477	8.44421	8.1942	8.66714	8.15543	7.77362	7.94734	8.16438	8.46375	8.72924	8.55975	8.70083	8.16597	7.90609	7.95041	8.28596	7.80486	8.69103	8.43013	7.99706	0.240872	1	-0.412704	1	-0.653577	1	0.110212	NA	0.110212	1	-0.397036	1	0.0645568	1	0.195217	1	-0.0613237	1
PCC6912_RS03060	9.66226	9.97607	9.96751	9.70186	10.405	10.1972	9.37008	9.67939	9.91858	9.96847	10.6667	10.3074	10.5756	9.90927	9.83485	9.98575	10.0734	9.52818	10.9424	10.1999	9.78377	0.214977	1	-0.465733	1	-0.680711	1	0.247364	1	0.247364	1	-0.517546	1	-0.0167806	1	-0.0491677	1	-0.212333	1
PCC6912_RS03065	7.56227	7.83077	7.57301	8.00709	8.67584	8.20855	7.37469	8.33761	7.80091	8.11509	8.96961	8.17598	8.70646	8.14216	7.76702	8.04505	7.65709	7.60676	8.39739	7.99476	7.76596	0.158448	1	-0.46721	1	-0.625658	1	-0.190658	NA	-0.190658	1	-0.318081	1	0.0709509	1	0.420056	1	0.11248	1
PCC6912_RS03070	8.39723	7.92223	8.04508	8.15967	7.88688	8.42799	7.52634	8.14756	7.61533	7.85802	8.20525	8.08943	8.02508	7.99699	8.15407	7.99258	7.41197	7.99062	8.05958	8.24834	7.78729	-0.12174	1	-0.418639	1	-0.296899	1	-0.0197719	NA	-0.0197719	1	-0.236051	1	0.120369	1	0.0184014	1	-0.0424472	1
PCC6912_RS03075	9.81521	8.71048	9.45613	9.18898	9.5286	9.72399	9.03363	9.09543	8.92569	9.16246	9.75696	9.69129	9.48016	10.0097	9.75288	8.73287	9.30122	9.19708	9.37311	10.1865	9.80655	0.0652561	1	-0.491452	1	-0.556708	1	0.0630412	NA	0.0630412	1	-0.745614	1	-0.27174	1	-0.269525	1	-0.0806194	1
PCC6912_RS03080	8.65708	8.37813	8.50117	8.38133	7.96951	8.64314	8.43086	8.46042	8.56517	8.15895	8.00363	8.3437	7.83728	8.40485	8.45882	8.55546	8.13249	8.68642	8.79496	8.08434	8.39895	-0.191006	1	0.137627	1	0.328633	1	0.214297	NA	0.214297	1	0.0163901	1	0.103985	1	-0.301317	1	0.0109254	1
PCC6912_RS03085	10.9782	11.1587	10.9339	10.8293	10.7118	10.5529	10.5771	10.3779	10.3095	10.7453	10.3202	10.2215	10.4619	11.3319	11.4778	10.1289	10.5311	10.7991	10.5073	10.2065	10.6842	-0.258401	1	-0.279515	1	-0.0211136	1	-0.681393	1	-0.681393	1	0.0328577	1	-0.456126	1	-0.0331341	1	-0.0871054	1
PCC6912_RS03090	11.0456	10.787	11.0368	11.1505	11.3652	11.15	11.1519	11.7557	11.1892	11.2938	11.2712	11.2104	11.3582	11.0304	11.2791	11.4896	10.8559	11.0368	11.2188	10.9612	10.9258	0.0334524	1	0.167687	1	0.134235	1	-0.189137	1	-0.189137	1	0.111579	1	-0.00389563	1	0.218693	1	0.241349	1
PCC6912_RS03095	9.29698	9.51772	9.23059	9.27899	9.43601	9.16661	9.12538	9.46806	9.12694	9.21679	9.653	9.20018	9.61811	8.95534	8.8995	9.75699	9.33677	9.40296	9.96229	9.02366	8.98589	0.0763876	1	-0.0515605	1	-0.127948	1	0.210365	NA	0.210365	1	0.111523	1	0.103845	1	-0.0301326	1	-0.269604	1
PCC6912_RS03100	8.49026	8.76346	8.37351	8.90935	9.15194	9.08895	9.20044	9.22036	8.94221	8.91104	9.08153	8.61544	9.05023	8.80048	8.34942	9.54485	9.23682	9.18699	9.15067	8.84309	8.64833	-0.178274	1	0.0737923	1	0.252066	1	0.141238	NA	0.141238	1	0.447128	1	0.302458	1	-0.0170533	1	-0.212114	1
PCC6912_RS03105	7.27458	7.25096	7.16843	6.78873	6.88676	7.0796	6.96028	7.41013	7.09357	7.18068	7.07786	6.51915	7.1181	6.33986	6.56201	7.15413	6.79522	6.99105	7.01592	6.49096	6.73026	0.0314517	1	0.271296	1	0.239844	1	0.0613089	NA	0.0613089	1	0.246897	1	0.235031	1	0.205174	1	0.198121	1
PCC6912_RS03110	10.4628	10.1904	10.5986	10.1094	9.98471	10.1864	10.6344	10.5567	10.4866	10.5093	9.77331	10.3107	9.86358	10.2651	10.2047	10.5117	10.1933	10.6491	9.55894	10.069	10.1957	0.135602	1	0.471065	1	0.335463	1	-0.158915	1	-0.158915	1	0.506251	1	-0.0257448	1	0.268771	1	0.0979832	1
PCC6912_RS03115	8.02571	8.23535	8.69977	7.66399	7.39685	7.82515	8.22493	7.77911	8.27811	7.90295	7.76909	8.03053	7.96044	7.98365	7.55078	7.61449	8.18223	8.08068	8.09033	7.87432	7.45535	0.288879	1	0.513259	1	0.224379	1	-0.0114705	NA	-0.0114705	1	0.157621	1	-0.223471	1	0.0768788	1	0.143637	1
PCC6912_RS03120	7.25107	7.81075	8.07354	7.4518	6.88676	7.74237	7.13595	7.38273	7.71881	7.27504	7.50449	7.6724	7.3951	7.67039	7.83823	7.60675	7.89656	7.92526	8.03608	7.34349	7.31538	0.10406	1	0.0366382	1	-0.0674218	1	-0.0354039	NA	-0.0354039	1	0.221594	1	-0.269006	1	-0.129543	1	-0.418558	1
PCC6912_RS03125	7.81791	8.07266	8.05463	8.15467	8.31997	8.28247	7.39455	7.63573	7.56493	7.89556	7.89413	7.96339	7.74706	8.04274	8.33719	8.35311	7.48524	8.53544	8.1426	7.83183	7.80134	-0.358387	1	-0.776269	1	-0.417882	1	-0.132835	NA	-0.132835	1	0.270688	1	0.204871	1	-0.0206821	1	-0.709252	1
PCC6912_RS03130	8.18268	8.41172	8.22076	8.66059	8.91519	8.69817	8.00404	8.30884	8.13016	8.24867	8.72924	8.57106	8.81742	8.37452	8.26585	8.51885	7.79786	8.29805	8.50111	7.92371	8.22766	-0.241806	1	-0.643403	1	-0.401597	1	-0.279951	NA	-0.279951	1	-0.00808532	1	0.266346	1	0.304491	1	-0.0890209	1
PCC6912_RS03135	13.2337	13.2684	13.2759	13.0009	12.9098	12.873	13.3391	13.0948	13.1127	13.2934	12.9959	13.0605	13.1195	13.0155	12.7286	13.027	12.9086	12.7552	13.1558	12.8916	13.0433	0.193754	1	0.258324	1	0.0645692	1	0.0708689	1	0.0708689	1	-0.133621	1	-0.0350184	1	0.0878672	1	0.286058	1
PCC6912_RS03140	9.01804	9.87621	9.33607	8.87329	7.87683	8.33117	8.97564	7.95665	8.32423	8.87394	8.20042	8.08418	8.29962	8.69399	8.26154	8.11761	8.77178	8.03072	8.53502	8.99317	8.81664	0.0121642	1	0.0701771	1	0.058013	1	0.377865	NA	0.377865	1	-0.466695	1	-0.0146365	1	-0.380337	1	0.144371	1
PCC6912_RS03145	12.6005	12.8107	12.7116	12.762	12.5516	12.6105	12.326	12.2616	12.0828	12.606	12.2087	12.4329	12.5388	12.5923	12.5088	12.3563	12.4332	12.2659	12.1883	12.5045	12.5102	-0.219958	1	-0.418411	1	-0.198453	1	-0.13929	1	-0.13929	1	-0.0548443	1	0.0973338	1	0.0166658	1	-0.126943	1
PCC6912_RS03150	13.2315	13.3098	13.4121	13.3338	12.954	13.1939	13.0927	12.2032	12.9404	13.513	12.9876	13.3634	13.1837	13.3686	12.9646	12.7358	13.2683	11.8107	13.1356	13.5265	13.4084	0.135739	1	-0.37522	1	-0.51096	1	0.184565	1	0.184565	1	-0.644375	1	-0.0127268	1	-0.0615527	1	0.0718622	1
PCC6912_RS03155	10.8061	10.9878	11.0008	10.8324	10.7907	10.7184	10.5431	10.7348	10.5908	10.9409	11.0582	10.8756	10.8432	10.9884	10.9016	10.5179	10.3667	10.5364	10.7448	10.7911	10.6273	0.180676	1	-0.159211	1	-0.339887	1	-0.191036	1	-0.191036	1	-0.249744	1	-0.131555	1	0.240157	1	0.150014	1
PCC6912_RS03160	10.9138	11.5565	11.2495	11.104	11.3256	11.1672	10.2759	10.6063	10.1076	10.8368	11.4813	11.0256	11.2677	11.4793	11.014	10.366	10.4038	10.1695	10.6964	10.7934	10.9769	-0.0617079	1	-0.866837	1	-0.805129	1	-0.442756	1	-0.442756	1	-0.5159	1	-0.0642289	1	0.316819	1	0.0275898	1
PCC6912_RS03165	11.9004	12.4416	12.1538	12.4014	12.6285	12.2982	11.7237	11.9328	11.3709	12.3726	12.7542	12.2568	12.6177	12.482	11.903	11.3374	11.6295	10.9603	12.559	12.6444	12.1602	0.0279327	1	-0.758754	1	-0.786687	1	0.103791	1	0.103791	1	-1.13994	1	0.0837917	1	0.00793302	1	0.361184	1
PCC6912_RS03170	9.86107	10.3745	10.0049	9.6707	9.74804	9.40852	9.25833	9.3844	9.13558	9.43877	9.7237	9.3781	9.52869	9.65559	9.15764	9.01282	9.29446	9.15886	9.30107	9.36466	9.3716	-0.0968838	1	-0.36404	1	-0.267156	1	-0.118747	NA	-0.118747	1	-0.190793	1	0.158924	1	0.180787	1	0.104424	1
PCC6912_RS03175	10.4397	10.4238	10.4043	10.6616	10.6898	10.6949	10.9188	11.245	10.7132	10.9027	11.0073	10.7469	10.7838	10.8703	10.5305	10.4644	10.6716	10.5492	11.4904	11.1371	10.6194	0.209405	1	0.295541	1	0.0861359	1	0.394787	1	0.394787	1	-0.567359	1	-0.0533899	1	-0.238771	1	0.414724	1
PCC6912_RS03180	6.84252	7.28769	6.85407	7.41876	7.93606	7.48464	6.47135	6.59006	6.10557	6.60259	7.85159	7.2424	7.26328	8.22951	7.05781	6.70807	6.0949	5.88304	7.34475	7.82318	7.36357	-0.340579	1	-1.41714	1	-1.07656	1	-0.0913102	NA	-0.0913102	1	-1.45632	1	0.0269089	1	-0.22236	1	0.157399	1
PCC6912_RS03185	9.61563	9.67942	9.95992	10.1947	10.025	10.4253	9.99049	10.0662	10.1565	10.1532	10.2176	10.382	9.78453	10.6209	10.181	9.98575	10.1149	10.0423	9.77526	10.4434	10.4847	0.0306525	1	-0.15372	1	-0.184372	1	0.0332349	1	0.0332349	1	-0.222056	1	-0.0106225	1	-0.0132049	1	0.0244794	1
PCC6912_RS03190	7.82322	8.39837	8.10605	8.58458	9.02372	9.61205	7.57931	8.17173	8.18118	7.90295	9.32282	9.27585	8.75623	9.27281	8.81092	7.62219	8.0545	7.46329	9.06044	9.16714	8.74223	-0.173923	1	-1.18712	1	-1.01319	1	0.0369644	NA	0.0369644	1	-1.33539	1	0.175818	1	-0.0350693	1	0.287123	1
PCC6912_RS03195	8.36118	8.63572	8.61199	8.18442	8.44069	8.17982	8.32642	8.16372	8.63594	8.13405	8.24334	8.29449	7.97454	8.34353	8.15407	8.11216	8.5662	8.18588	8.20012	8.24834	8.36156	-0.0513021	1	0.124794	1	0.176096	1	0.115473	NA	0.115473	1	0.0341944	1	0.120131	1	-0.0466442	1	0.0952572	1
PCC6912_RS03200	7.72445	7.61104	7.81151	7.77903	7.88688	7.7619	7.76603	7.65874	7.84379	7.88813	7.85775	7.84403	7.62719	7.97693	8.02274	7.88793	8.03839	7.92526	7.38257	8.04025	7.92835	0.055925	1	-0.0542138	1	-0.110139	1	-0.0927109	NA	-0.0927109	1	0.167169	1	-0.0773674	1	0.0712685	1	-0.206039	1
PCC6912_RS03205	7.96933	8.31562	8.46226	8.95893	9.04403	8.88766	8.25234	8.66154	8.34923	8.72357	9.04966	8.59342	9.13835	8.84539	9.00888	8.65628	8.42464	8.71832	8.98478	8.7775	8.7054	-0.168915	1	-0.561173	1	-0.392258	1	-0.180468	NA	-0.180468	1	-0.234509	1	-0.0400533	1	-0.0285006	1	-0.18625	1
PCC6912_RS03210	11.5326	11.9659	11.8773	12.4512	12.2647	12.1377	12.1573	11.9457	11.9372	12.4897	12.1005	12.1616	12.2836	12.6412	12.1126	12.0151	12.2382	11.891	11.4592	12.4892	12.3351	-0.0295419	1	-0.274242	1	-0.2447	1	-0.203733	1	-0.203733	1	-0.104808	1	-0.072689	1	0.101502	1	-0.0383897	1
PCC6912_RS03215	12.9447	13.2694	13.3185	14.0266	13.8397	13.854	13.6392	13.3152	13.5346	14.0164	13.7448	13.6334	14.0083	14.1708	13.79	13.4756	13.7752	13.4505	13.4713	14.1559	13.9565	-0.102163	1	-0.407171	1	-0.305007	1	-0.109461	1	-0.109461	1	-0.314283	1	-0.088852	1	-0.0815546	1	-0.0722795	1
PCC6912_RS03220	6.97299	7.41265	7.7244	8.60671	8.09605	9.33231	7.33414	6.51588	6.94347	8.29994	7.08839	8.21016	9.78453	9.40368	8.10682	7.49371	8.3912	5.88304	8.53502	9.72849	8.2483	-0.851817	1	-1.94456	1	-1.09274	1	-0.278224	NA	-0.278224	1	-1.48593	1	-0.505358	1	-1.07895	1	-0.685766	1
PCC6912_RS03225	13.2132	12.2892	12.7593	14.1044	14.1612	14.0066	14.1482	13.9822	13.8293	14.3117	14.432	14.1438	14.2572	14.1474	14.182	14.1815	14.8667	13.9403	13.9889	15.3686	14.2613	0.208713	1	-0.0997835	1	-0.308497	1	0.47403	1	0.47403	1	-0.285336	1	-0.104227	1	-0.369543	1	-0.392705	1
PCC6912_RS03230	8.87972	8.91163	9.01291	11.1791	10.5767	10.5209	12.8008	13.1003	12.0138	12.4168	12.5088	12.15	10.0733	10.3416	11.0431	11.0402	12.9571	12.9059	12.5668	13.3027	11.9571	1.58493	1	1.92597	1	0.341041	1	2.18039	0.341884	2.18039	0.57088	-0.184643	1	0.247569	1	-0.347888	1	0.177796	1
PCC6912_RS03235	12.3969	12.6789	12.9272	12.2632	10.0486	10.1137	12.6155	11.6966	11.7255	12.6389	10.7697	11.0125	9.4686	10.0693	9.89028	11.2226	12.2511	11.2286	10.4147	11.7645	11.3694	0.527929	1	0.878945	1	0.351016	1	1.47251	1	1.47251	1	0.370191	1	1.3915	1	0.446917	1	0.427741	1
PCC6912_RS03240	10.0951	10.6089	10.9965	10.3795	9.73283	9.88084	11.0455	10.7917	10.9166	11.2314	10.9624	10.8363	9.44856	9.4577	9.71716	10.2267	10.9298	10.9846	10.4358	11.259	10.5327	1.00666	1	0.908249	1	-0.0984123	1	1.26336	1	1.26336	1	-0.0384909	1	0.487584	1	0.230887	1	0.170966	1
PCC6912_RS03245	7.74699	8.11407	7.91479	7.4841	7.354	7.02662	7.88295	7.77911	7.55636	7.96782	7.45659	7.44497	7.52864	6.62623	7.06775	7.52693	7.70556	7.65157	7.10169	7.86592	7.43746	0.375518	1	0.488209	1	0.112691	1	0.405981	NA	0.405981	1	0.150298	1	0.193217	1	0.162753	1	0.125146	1
PCC6912_RS03250	9.41589	9.98725	9.86415	9.37664	9.01689	8.90238	9.67139	9.61624	9.39993	10.0996	9.80229	9.44519	8.94449	8.72637	8.73218	8.77141	9.45268	9.40514	9.40706	9.79407	9.35029	0.710787	1	0.466445	1	-0.244343	1	0.746653	NA	0.746653	1	-0.29551	1	0.318426	1	0.28256	1	0.333728	1
PCC6912_RS03255	11.3112	12.2132	11.7775	12.2799	10.4946	10.1658	12.8158	12.2963	11.9351	12.6164	11.7172	11.3613	10.1236	9.99812	9.98341	11.6761	13.0757	11.705	11.6032	12.2543	11.5227	0.702444	1	1.1001	1	0.397655	1	1.81268	1	1.81268	0.309826	0.48084	1	1.27749	1	0.167258	1	0.0840725	1
PCC6912_RS03260	10.6521	11.7975	11.1084	11.8397	10.1152	9.6263	12.4053	11.5538	11.4733	12.2299	11.1355	10.9979	9.6433	9.33973	9.47835	11.15	12.5981	11.3099	10.6539	11.7577	11.0418	0.714539	1	1.02564	1	0.311102	1	1.75686	1	1.75686	0.309511	0.620396	1	1.38582	1	0.343504	1	0.0342106	1
PCC6912_RS03265	15.2217	15.8064	16.274	15.6178	14.9486	15.4447	16.5289	16.3931	16.3659	16.0797	15.5204	15.7138	14.8393	13.875	13.9073	16.22	16.9253	15.074	15.2767	15.826	15.3339	0.42653	1	1.06754	1	0.641005	1	1.22081	1	1.22081	0.353728	0.758634	1	1.08394	1	0.289659	1	0.17203	1
PCC6912_RS03270	13.4091	14.0623	14.4226	13.8466	12.9944	13.2689	14.8056	14.5486	14.4081	14.4377	13.4607	13.7961	12.8189	11.7278	11.6275	14.4965	15.0475	13.2074	13.5127	13.9543	13.5169	0.542334	1	1.18345	1	0.641111	1	1.51459	1	1.51459	0.101708	0.758958	1	1.25237	1	0.280116	1	0.162269	1
PCC6912_RS03275	13.5469	14.162	14.4784	13.5898	12.1434	12.335	14.8928	14.1341	14.2179	14.3355	12.9074	13.3337	12.123	10.7307	11.0107	14.4088	15.2107	13.0755	13.3197	13.773	13.1294	0.814254	1	1.61749	1	0.803233	1	2.01943	1	2.01943	0.00423601	1.04269	1	1.42662	1	0.221448	1	-0.0180041	1
PCC6912_RS03280	12.2267	12.945	13.21	11.999	10.2407	10.2796	13.3633	12.3293	12.582	12.9372	11.0265	11.4477	10.0143	9.05749	9.13898	12.9215	13.6152	11.297	11.1702	11.9321	11.4344	0.964173	1	1.74482	1	0.780647	1	2.10183	1	2.10183	0.00174172	1.35096	1	1.64276	1	0.505106	1	-0.0652117	1
PCC6912_RS03285	9.31026	9.93626	10.0675	8.67463	7.17676	7.46092	9.90851	8.73905	9.2725	9.43877	8.02566	8.13081	7.57259	7.26924	7.34592	9.26691	10.0101	8.16544	8.59786	9.0161	8.3134	0.802205	1	1.52826	1	0.726051	1	1.35825	NA	1.35825	0.8433	0.684847	1	0.569844	1	0.013801	1	0.055005	1
PCC6912_RS03295	10.321	10.7155	11.0753	10.9682	11.3076	11.4531	11.367	12.2686	11.8502	11.3482	11.8687	11.852	11.6676	10.9236	11.2238	11.6007	11.7041	11.2542	12.9563	12.1784	11.2221	0.45488	1	0.62129	1	0.16641	1	0.985576	1	0.985576	1	-0.756509	1	-0.04791	1	-0.578606	1	0.344313	1
PCC6912_RS03300	6.67545	7.19015	6.92899	7.27841	7.57526	7.36191	6.91966	7.55215	7.1631	7.02636	7.56598	7.34285	7.71382	7.20156	7.52222	7.39821	6.83327	7.21698	8.17524	6.75175	7.10457	-0.0900745	1	-0.20118	1	-0.111105	1	-0.00786667	NA	-0.00786667	1	-0.358559	1	-0.0941717	1	-0.176379	1	0.0710744	1
PCC6912_RS03305	5.98932	6.03386	6.10447	6.33368	5.93509	6.25856	6.13252	6.07207	6.17531	5.74957	6.01076	6.24245	6.21186	5.23457	5.93155	6.18648	5.86612	5.90836	7.01592	6.1431	5.55519	-0.21287	1	-0.0706544	1	0.142216	1	0.671002	NA	0.671002	1	-0.496589	NA	0.42022	1	-0.463652	1	0.175153	1
PCC6912_RS03310	9.13573	8.73456	9.09613	8.73949	8.11325	8.3825	8.92886	8.53063	8.86807	8.22529	8.19071	8.56353	8.02958	8.25749	8.35347	8.73641	8.41635	8.38013	8.6032	8.30533	8.50565	-0.100732	1	0.372025	1	0.472757	1	0.275159	NA	0.275159	1	0.0421024	1	0.226225	1	-0.149666	1	0.280989	1
PCC6912_RS03315	11.5964	11.2063	11.397	11.8014	11.3099	11.8239	12.2874	12.1998	12.2808	11.8266	11.2764	11.7054	11.5623	11.4383	11.8616	12.3433	11.9814	12.522	11.3689	11.7389	11.8637	-0.0425828	1	0.595605	1	0.638187	1	0.0398162	1	0.0398162	1	0.630405	1	0.0317466	1	-0.0506524	1	-0.0428699	1
PCC6912_RS03320	10.1436	9.62751	9.83676	10.2786	9.66743	10.2079	10.863	10.6881	10.8261	10.3909	9.95343	10.0203	9.71634	9.90044	10.5287	10.8504	10.8203	11.0966	9.61679	10.0979	10.272	0.0596878	1	0.728174	1	0.668486	1	-0.0731388	1	-0.0731388	1	0.919059	1	-0.0167994	1	0.116027	1	-0.134546	1
PCC6912_RS03325	9.24257	9.2038	9.37086	9.59894	8.82677	9.52533	10.6458	9.83623	10.8028	9.92199	9.26617	9.89097	8.65492	9.47686	10.0234	10.4188	10.8832	10.7596	9.19375	9.87572	9.86614	0.375428	1	1.15167	1	0.776243	1	0.192677	1	0.192677	1	1.03844	1	-0.136526	1	0.0462255	1	-0.215971	1
PCC6912_RS03330	8.92731	9.15903	9.15276	9.88649	10.0564	10.0569	10.1431	9.91466	10.072	9.82816	9.94335	9.71697	10.1078	9.77258	10.2949	10.1208	10.209	10.4775	10.1288	10.0997	9.95665	-0.172943	1	0.0458818	1	0.218825	1	-0.0119434	1	-0.0119434	1	0.216545	1	-0.0745377	1	-0.235538	1	-0.233258	1
PCC6912_RS03335	8.85143	7.75945	7.43339	7.29672	7.02092	7.06916	7.56187	7.14233	7.24017	7.51613	6.67779	6.55022	7.08373	6.67716	6.95444	7.38014	8.34392	7.15598	7.19685	6.97208	7.02279	-0.176991	1	0.217943	1	0.394935	1	0.174159	NA	0.174159	1	0.727248	1	0.247365	1	-0.103786	1	-0.436099	1
PCC6912_RS03340	9.08804	7.93153	6.71571	7.4761	6.62259	7.36191	7.75072	7.81027	7.53905	7.81947	7.41541	7.59312	6.54003	7.09362	6.47464	7.95651	9.5879	8.11305	7.38878	7.97927	7.58288	0.464402	1	0.557844	1	0.0934415	1	1.06195	NA	1.06195	0.479002	1.15116	1	0.541431	1	-0.0561142	1	-1.11383	1
PCC6912_RS03345	13.8324	12.8115	12.0012	13.0173	12.3096	12.3592	12.9953	13.213	12.4749	13.3593	13.1015	12.905	12.2577	12.4668	11.9764	13.1669	14.3065	12.8659	12.3099	12.9119	12.8637	0.535512	1	0.32743	1	-0.208082	1	0.473701	1	0.473701	1	0.869258	1	0.353369	1	0.415179	1	-0.66216	1
PCC6912_RS03350	10.7521	10.7664	10.6702	11.0478	11.3085	11.195	10.5575	10.6078	10.7333	11.0554	11.1266	11.0487	10.9982	11.345	11.6449	10.6087	10.9917	11.268	10.374	10.838	11.0521	-0.111285	1	-0.557985	1	-0.4467	1	-0.577236	1	-0.577236	1	0.202298	1	-0.166593	1	0.299357	1	-0.34964	1
PCC6912_RS03355	8.73518	8.13835	7.97639	8.5621	8.78983	8.17497	7.87591	8.27204	7.99091	8.03663	8.32107	8.01955	8.30707	7.90088	8.14006	8.2723	7.90843	8.14993	8.02019	7.45982	7.90902	-0.42071	1	-0.506219	1	-0.0855092	1	-0.327596	NA	-0.327596	1	0.316962	1	0.426536	1	0.333422	1	-0.0690488	1
PCC6912_RS03360	9.77059	8.63287	8.99568	8.88239	8.97283	8.61838	8.99523	8.86788	8.6878	8.76873	8.69188	8.89887	8.68092	8.43456	8.78114	8.94393	8.64632	9.17171	8.76194	8.72743	8.60898	-0.0451972	1	0.0238993	1	0.0690965	1	0.0633671	NA	0.0633671	1	0.244347	1	0.20008	1	0.0915158	1	-0.0837345	1
PCC6912_RS03365	14.82	13.7699	14.0202	12.6511	11.5141	11.4809	12.8105	11.4719	11.2842	12.8558	11.2815	11.4497	11.6621	11.2633	11.0374	11.3344	11.1784	10.2407	10.8981	11.5171	11.4787	0.0562291	1	0.0356063	1	-0.0206228	1	-0.0203609	1	-0.0203609	1	-0.334814	1	0.65042	1	0.72701	1	1.0412	1
PCC6912_RS03370	15.7631	13.8433	15.3578	11.4328	9.50112	10.8296	12.6688	10.9137	11.2528	12.2586	9.93755	11.1081	10.1046	10.873	10.535	11.3245	11.6353	10.3271	10.6241	11.2134	10.9961	0.612156	1	1.04274	1	0.430585	1	0.431061	1	0.431061	1	0.231732	1	0.254116	1	0.435212	1	0.634065	1
PCC6912_RS03375	15.7422	13.7345	15.4339	10.848	9.03729	10.3985	12.1728	9.93126	10.7873	11.622	9.37732	10.5918	9.53978	10.4939	10.151	10.8876	11.1894	9.9881	10.324	10.8465	10.4976	0.533784	1	0.995541	1	0.461757	1	0.465454	1	0.465454	1	0.201456	1	0.16452	1	0.23285	1	0.493151	1
PCC6912_RS03385	9.94984	6.84003	7.75988	5.8717	5.1933	5.41839	6.20258	5.29856	5.755	5.64477	4.93806	5.40159	5.08046	5.80527	5.63664	5.55896	5.7894	5.95765	5.44606	5.63883	4.78396	-0.249022	1	0.401355	1	0.650377	1	-0.30211	NA	-0.30211	1	0.643536	1	-0.0213094	1	0.0317788	1	0.0386195	1
PCC6912_RS03390	9.29698	9.35123	8.95549	9.78182	9.49457	9.46315	9.74072	9.77184	9.40946	9.50576	9.35793	9.34555	9.25255	9.20837	9.41191	9.4616	9.40324	9.63041	9.21656	9.33761	9.16201	-0.186885	1	0.0628658	1	0.249751	1	-0.0563417	NA	-0.0563417	1	0.269162	1	0.299887	1	0.169344	1	0.149933	1
PCC6912_RS03395	14.4638	14.7651	14.519	15.3132	15.0344	15.4333	15.9766	15.5116	16.0332	15.5331	14.9696	15.2732	15.1302	15.0182	15.4428	16.2084	16.1022	15.9228	14.7979	15.0891	15.2793	0.00710735	1	0.589147	1	0.58204	1	-0.13971	1	-0.13971	1	1.01411	1	0.0613514	1	0.208169	1	-0.223903	1
PCC6912_RS03400	12.879	13.2663	13.2957	13.9619	14.0128	14.2913	15.0283	14.3405	15.2597	14.5108	14.0288	14.3501	13.9134	13.8854	14.2171	15.1368	15.3108	14.9893	14.0214	13.9964	14.2492	0.214302	1	0.830703	1	0.6164	1	0.0803697	1	0.0803697	1	1.05882	1	0.0828675	1	0.2168	1	-0.225617	1
PCC6912_RS03405	11.6492	12.1739	12.0089	12.3179	12.4071	12.6149	13.3758	12.5454	13.5457	12.9817	12.3484	12.8591	12.355	11.9445	12.0806	13.5908	13.9306	12.9028	12.8553	12.6517	12.4307	0.30339	1	0.766962	1	0.463572	1	0.52097	1	0.52097	1	0.880503	1	0.316117	1	0.0985364	1	-0.318395	1
PCC6912_RS03410	9.29316	9.98279	9.43984	9.37019	8.86533	9.13953	10.1678	8.9997	9.86762	9.78686	8.77544	9.46755	9.24676	9.01225	9.06679	9.82851	10.4763	9.37656	9.55206	9.79628	9.36217	0.26945	1	0.634978	1	0.365528	1	0.48101	NA	0.48101	1	0.392168	1	0.0277794	1	-0.183781	1	-0.210421	1
PCC6912_RS03415	7.45675	7.6789	7.61238	7.55423	7.0391	7.46887	7.4899	6.96861	7.74921	7.30888	6.34846	7.42845	6.91797	7.0429	7.64652	7.82929	8.08621	7.79158	6.93321	7.66753	7.20329	-0.301089	1	0.0813998	1	0.382489	1	0.0599308	NA	0.0599308	1	0.67338	1	0.145087	1	-0.215933	1	-0.506824	1
PCC6912_RS03420	7.19469	7.43245	7.55291	7.10211	5.97399	7.21829	7.43345	6.63745	6.9825	6.98503	5.94167	7.21373	6.2747	6.96329	7.15422	7.14345	7.56249	7.42075	6.68252	7.17661	6.91026	-0.0595232	1	0.227655	1	0.287178	1	0.105256	NA	0.105256	1	0.511785	1	0.0217966	1	-0.142982	1	-0.367589	1
PCC6912_RS03425	11.4407	10.9671	11.2349	10.8997	10.8027	10.9605	11.4877	11.2393	11.5518	11.189	11.0272	11.1081	11.025	10.7045	10.9698	11.4284	11.3077	11.3455	11.4339	11.001	10.9473	0.222353	1	0.548154	1	0.3258	1	0.24062	1	0.24062	1	0.217348	1	-0.0181397	1	-0.0364066	1	0.0720457	1
PCC6912_RS03430	10.0785	9.70942	9.99627	9.839	9.79805	9.76483	10.0227	9.93126	10.1984	9.94005	9.88285	9.83266	9.84454	9.64504	9.70453	10.0837	9.90301	9.73802	9.79521	9.75826	10.0255	0.0862122	1	0.260075	1	0.173863	1	0.132388	1	0.132388	1	0.0512864	1	0.0674212	1	0.0212455	1	0.143822	1
PCC6912_RS03435	10.7715	9.9727	10.2868	10.1069	9.26968	9.44517	9.85948	9.40832	9.3213	10.1838	8.98935	9.4816	9.42483	9.77645	9.5222	8.89399	9.05933	8.64276	9.90404	9.8944	9.56898	-0.019517	1	-0.106079	1	-0.0865623	1	0.220199	NA	0.220199	1	-0.947384	1	0.0735249	1	-0.166192	1	0.69463	1
PCC6912_RS03440	7.94029	7.439	7.3504	7.09165	6.76079	6.48104	7.02553	7.09239	6.83385	7.01272	6.7327	6.89025	6.74151	6.77387	6.94368	6.9361	7.04243	6.95565	7.0319	6.55553	6.36158	0.0954365	1	0.215161	1	0.119724	1	-0.151689	NA	-0.151689	1	0.332464	1	-0.0279178	1	0.219208	1	0.00646811	1
PCC6912_RS03445	8.07105	7.56395	7.7244	7.25049	7.22515	7.35334	7.39455	7.6005	7.22941	7.38487	7.3816	7.6369	7.34527	7.39573	7.52941	7.32453	7.40359	7.77143	8.03608	7.51463	7.13824	0.218533	1	0.149834	1	-0.0686994	1	0.213787	NA	0.213787	1	-0.116913	1	-0.165223	1	-0.160477	1	-0.112263	1
PCC6912_RS03450	7.82322	7.56992	7.61238	8.04543	8.74916	8.19425	7.57931	8.13121	7.4212	7.89556	8.64643	7.88089	8.49798	8.23515	8.30824	7.90696	7.96069	8.15512	8.68601	8.22227	8.12536	-0.185138	1	-0.669075	1	-0.483937	1	0.0179815	NA	0.0179815	1	-0.379735	1	0.0123053	1	-0.190814	1	-0.295016	1
PCC6912_RS03455	7.02017	7.58769	7.31102	6.8522	7.53109	7.13069	7.32382	6.85325	7.09357	7.11839	7.27509	6.76381	7.06623	7.58454	7.44059	6.60242	7.00963	7.70922	7.38878	7.20359	7.3824	-0.151077	1	-0.106211	1	0.0448653	1	-0.0529543	NA	-0.0529543	1	-0.165563	1	-0.196586	1	-0.294709	1	-0.0842808	1
PCC6912_RS03460	8.44277	8.42822	8.48714	8.0722	8.33837	8.12058	8.55489	8.51182	8.1756	8.14655	8.49291	8.11027	8.45173	8.35911	8.33719	8.11216	8.20647	8.5552	8.41571	8.55546	8.1639	0.0832579	1	0.251935	1	0.168677	1	0.00147465	NA	0.00147465	1	-0.0858425	1	-0.212423	1	-0.130639	1	0.12388	1
PCC6912_RS03465	7.12741	7.40598	7.28687	7.19297	7.45882	7.26473	6.68097	6.23606	6.58554	6.69118	6.99066	7.03948	7.12656	7.7435	7.36214	6.64866	6.93003	6.84386	7.0319	7.48199	7.24507	-0.444978	1	-0.910705	1	-0.465726	1	-0.190849	NA	-0.190849	1	-0.504099	1	-0.12672	1	-0.38085	1	-0.342478	1
PCC6912_RS03470	7.91066	8.08936	8.03063	7.93307	8.03868	7.8618	7.9648	8.09795	7.67197	7.83501	8.0793	8.0789	7.74706	8.11794	7.65312	7.93813	7.6142	7.7849	7.10924	7.96362	7.69249	0.0607816	1	-0.0303979	1	-0.0911794	1	-0.252701	NA	-0.252701	1	0.182242	1	0.104399	1	0.417882	1	0.14446	1
PCC6912_RS03475	8.91742	9.17867	8.90627	9.0013	8.89794	8.99868	8.7862	8.86294	8.75293	8.80466	9.12805	8.7966	8.8122	9.23674	9.23655	8.747	8.69165	8.64645	9.2183	8.69464	8.85077	-0.0489989	1	-0.172224	1	-0.123225	1	-0.168053	NA	-0.168053	1	-0.258289	1	-0.14498	1	-0.0259265	1	0.109138	1
PCC6912_RS03480	7.24315	7.23599	6.76334	7.24106	7.23306	7.12062	7.40437	6.87314	6.46158	6.928	6.96801	7.05034	6.97539	6.97687	7.01736	7.49371	7.52439	7.19694	6.75186	7.29418	6.73026	-0.245026	1	-0.26426	1	-0.0192337	1	-0.0592761	NA	-0.0592761	1	0.534783	1	0.237808	1	0.0520582	1	-0.501958	1
PCC6912_RS03485	5.02113	4.97183	4.93777	4.88859	5.26003	4.87463	5.38931	4.16413	4.52506	4.74068	4.65502	4.83555	4.78861	5.64051	4.39969	5.22111	5.86612	4.74421	4.82331	5.51115	4.84507	-0.509569	1	-0.356543	NA	0.153026	1	0.0821538	NA	0.0821538	1	0.440651	NA	-0.0219832	1	-0.613706	1	-0.901331	1
PCC6912_RS03490	7.62449	8.16224	8.53225	8.38133	9.05519	8.71495	8.33157	8.67287	8.1978	8.72773	9.15326	8.91671	8.86356	8.52939	8.47006	8.3986	8.04378	8.24549	8.74031	8.66109	8.24316	0.207172	1	-0.347652	1	-0.554825	1	-0.0707956	NA	-0.0707956	1	-0.345953	1	0.116497	1	0.394465	1	0.185593	1
PCC6912_RS03495	10.2079	9.81606	10.0024	9.93246	10.0564	9.53858	9.86481	9.78495	9.60677	10.106	9.5198	9.65101	9.81876	9.59989	9.28614	9.98873	9.44863	9.18952	8.86993	9.59782	9.56076	-0.0798913	1	-0.1051	1	-0.0252082	1	-0.212914	NA	-0.212914	1	0.2095	1	0.279998	1	0.41302	1	0.178312	1
PCC6912_RS03500	9.90426	9.97383	9.54004	9.26978	8.85515	8.58591	9.18346	9.03963	8.63594	9.09958	8.56233	8.95463	8.42804	8.68166	8.59514	8.83566	8.52054	8.29335	8.09791	8.62175	8.81664	-0.0439759	1	0.040797	1	0.0847729	1	-0.0332666	NA	-0.0332666	1	0.0287994	1	0.374681	1	0.363972	1	0.419945	1
PCC6912_RS03505	10.225	10.624	10.9255	10.6295	10.9318	11.1107	11.0502	11.5667	11.451	10.9525	11.2912	11.0166	10.7977	10.8865	11.2188	11.4102	11.596	11.9229	10.513	10.9523	11.0052	0.191992	1	0.471587	1	0.279594	1	-0.14153	1	-0.14153	1	0.825656	1	-0.0758368	1	0.257685	1	-0.288376	1
PCC6912_RS03510	9.11857	9.23226	9.19651	8.76596	8.63773	8.54896	8.90834	8.89232	8.47266	8.9472	8.76567	8.57481	8.66364	8.60536	8.85446	8.52296	8.22082	8.69713	8.73545	8.76853	8.6904	0.120212	1	0.120301	1	8.87959e-05	1	0.0195489	NA	0.0195489	1	-0.249263	1	-0.0617936	1	0.0388695	1	0.288221	1
PCC6912_RS03515	7.79646	7.70625	8.02092	7.50786	7.53748	7.7025	7.39455	7.35479	7.15174	7.46706	7.44845	7.6583	7.51583	7.17826	7.79712	7.57535	7.0745	8.09155	7.79598	7.70569	7.54997	-0.0619855	1	-0.311662	1	-0.249677	1	0.181787	NA	0.181787	1	-0.0542351	1	0.0682392	1	-0.175533	1	-0.370975	1
PCC6912_RS03520	7.21103	6.85973	7.10532	7.08111	7.24092	6.85478	7.41413	7.46341	7.1054	6.88367	6.83654	7.1943	6.87837	6.84973	6.75946	6.97281	6.68849	6.35534	6.81799	6.57642	6.70043	-0.100235	1	0.294403	1	0.394638	1	-0.141012	NA	-0.141012	1	-0.0192335	1	0.27619	1	0.316967	1	0.730839	1
PCC6912_RS03525	8.64514	8.88319	8.9427	8.27476	8.15122	8.16523	7.77362	7.34061	7.81534	8.14031	7.88813	8.06829	8.12954	8.72637	8.82558	8.02196	7.47728	7.93737	8.07119	7.74288	7.86958	-0.173228	1	-0.572373	1	-0.399145	1	-0.724389	NA	-0.724389	1	-0.0808295	1	-0.4124	1	0.138761	1	-0.179554	1
PCC6912_RS03530	12.4725	12.6021	12.1829	13.5574	13.2896	13.3643	12.8632	13.0599	12.8997	13.4589	13.1165	13.0965	13.3374	13.944	14.127	13.5605	13.5182	14.0479	12.6654	13.8442	13.4887	-0.174765	1	-0.465639	1	-0.290874	1	-0.429131	1	-0.429131	1	0.318269	1	-0.43266	1	-0.178294	1	-0.787437	1
PCC6912_RS03535	6.52604	6.55552	6.39056	5.92063	5.60199	5.74979	5.42992	4.94732	5.14393	6.20406	6.276	6.10189	5.80426	6.48073	6.33256	5.30402	5.46423	5.43321	5.26056	5.26683	7.67734	0.571798	1	-0.845027	1	-1.41683	1	0.404013	NA	0.404013	1	-1.54115	NA	-0.617357	1	-0.449571	1	-0.32525	1
PCC6912_RS03540	8.15768	8.18573	7.9663	7.64983	7.43846	7.53093	7.9648	8.03783	7.48586	7.77181	7.6393	7.55559	7.43648	7.69517	8.0777	7.97466	7.75245	7.86315	7.67433	7.70569	8.91347	0.126579	1	0.332014	1	0.205435	1	0.492607	NA	0.492607	1	-0.378475	1	-0.238327	1	-0.604355	1	-0.0204452	1
PCC6912_RS03545	7.35024	8.07266	8.01114	5.74119	6.37186	6.44901	6.08378	6.20476	6.17531	7.02636	6.51485	6.97254	5.94735	7.02994	7.61981	6.48826	6.0949	6.18092	6.59889	7.4486	9.00723	0.764225	1	-0.0853544	1	-0.84958	1	1.11627	NA	1.11627	1	-2.01644	1	-0.9537	1	-1.30575	1	-0.138884	1
PCC6912_RS03550	8.16188	8.60991	8.29916	7.44361	7.86672	7.42867	7.47133	7.90949	7.31331	7.88066	8.11569	8.14097	7.68552	7.6787	8.21773	6.99678	7.46123	7.27549	7.85091	8.09156	9.06941	0.4918	1	-0.0141392	1	-0.50594	1	0.58782	NA	0.58782	1	-1.27494	1	-0.312918	1	-0.408938	1	0.360065	1
PCC6912_RS03555	7.32796	7.89872	7.47672	6.73585	6.45594	7.06916	7.10008	7.38273	7.22941	7.30888	7.01297	7.22335	6.2747	6.84973	6.87735	6.73687	7.15666	6.89463	6.55515	7.40283	8.12536	0.473144	1	0.533909	1	0.0607656	1	0.914871	NA	0.914871	1	-0.622177	1	0.0993321	1	-0.342396	1	0.340546	1
PCC6912_RS03560	8.50024	9.80978	9.42336	7.67801	8.10467	7.94387	7.62202	7.98422	7.96525	9.31969	9.33388	9.34555	7.82176	8.75412	8.94855	7.7542	7.90251	8.34422	8.5736	9.33153	10.395	1.47931	1	-0.0580967	1	-1.53741	1	1.07586	NA	1.07586	1	-1.66936	1	-0.703694	1	-0.300247	1	-0.16829	1
PCC6912_RS03565	6.79984	7.66781	7.57965	9.74406	8.78715	10.3359	9.95259	9.23954	10.0645	9.58822	9.03618	10.2155	9.65501	8.45886	8.97772	8.35772	9.01339	8.2744	9.05266	10.2426	9.95665	-0.0623693	1	0.0425286	1	0.104898	1	0.735129	NA	0.735129	1	-1.28204	1	0.655987	1	-0.141511	1	1.24543	1
PCC6912_RS03570	7.97412	8.6942	8.82774	10.7504	10.2319	11.0008	11.0042	10.6783	11.0506	10.8115	10.18	11.0269	10.564	9.90398	10.1569	9.97228	10.2102	9.26823	9.75982	10.9314	10.8118	0.0203367	1	0.227531	1	0.207194	1	0.356993	1	0.356993	1	-0.728337	1	0.466285	1	0.129629	1	1.06516	1
PCC6912_RS03575	8.82522	10.0203	10.8405	13.0597	12.684	13.8669	12.7465	12.8081	13.5171	13.5092	13.3244	14.2217	13.517	12.6284	11.6466	8.82237	11.0056	7.9848	13.6841	13.81	13.7318	0.44931	1	-0.222695	1	-0.672006	1	0.953671	1	0.953671	0.069518	-3.92157	0.000807724	0.500638	1	-0.00372258	1	3.24584	0.206151
PCC6912_RS03580	7.42911	7.47127	7.73632	9.99809	8.69595	10.9787	9.31399	8.11468	9.53236	11.1422	9.4442	11.7504	10.5855	8.8343	8.13064	7.80919	8.64277	8.55127	10.1526	11.7331	11.9539	0.899851	1	-1.08576	1	-1.98561	1	1.92796	1	1.92796	1	-3.15732	0.0956401	0.614764	1	-0.413345	1	0.758363	1
PCC6912_RS03585	6.49954	6.66057	6.64114	7.28759	6.69337	7.59769	6.91966	6.87314	7.25085	8.35485	7.40703	8.71397	7.57259	6.60884	6.843	6.91109	7.19604	7.24653	8.69853	10.1298	9.81002	1.1047	1	-0.240078	1	-1.34478	1	2.74976	NA	2.74976	1	-2.69058	0.00362706	0.186591	1	-1.45847	1	-0.112671	1
PCC6912_RS03590	7.16983	7.69537	7.11451	6.94821	7.00251	7.15062	7.21631	7.77911	7.4212	7.22864	7.05655	7.12413	6.4066	6.7582	7.30454	7.19609	7.85421	7.81802	6.64132	7.61835	7.6543	0.114994	1	0.505473	1	0.390478	1	0.561534	NA	0.561534	1	0.315705	1	0.190099	1	-0.25644	1	-0.181667	1
PCC6912_RS03595	10.5709	10.4953	10.8077	10.3773	10.0686	10.0971	10.2215	10.1148	9.96942	10.233	10.0679	10.0809	10.2669	10.3297	9.73124	9.95717	9.5879	9.67261	9.28123	10.0672	10.1096	-0.0596173	1	-0.0834734	1	-0.023856	1	-0.273682	1	-0.273682	1	-0.118077	1	0.0557551	1	0.269819	1	0.36404	1
PCC6912_RS03600	10.1049	10.017	10.2928	10.0569	9.91046	9.84167	10.1417	10.2131	10.1076	10.1792	10.0732	9.98555	10.1067	9.92505	9.85927	10.0697	9.76957	9.93782	10.0002	10.0357	9.96758	0.144268	1	0.218661	1	0.074393	1	0.0333211	1	0.0333211	1	-0.0717768	1	-0.0299522	1	0.0809943	1	0.227164	1
PCC6912_RS03605	9.86107	9.60882	9.73955	9.3745	8.52341	8.63611	9.93241	10.2247	10.4103	9.3578	8.98092	9.03032	8.73156	8.71431	9.303	9.96474	9.72164	9.93028	8.9006	8.5023	9.0636	0.244779	1	1.33854	1	1.09376	1	-0.104865	NA	-0.104865	1	1.06165	1	-0.0500925	1	0.299552	1	0.331666	1
PCC6912_RS03610	9.75123	9.76373	9.69297	8.78872	9.17053	9.29486	8.68124	8.69527	9.19192	8.84356	8.83587	8.96895	9.01886	9.38606	9.60439	9.098	8.71549	9.24409	8.60586	8.44147	8.75671	-0.223829	1	-0.229985	1	-0.00615539	1	-0.77368	NA	-0.77368	1	0.44413	1	-0.262438	1	0.287413	1	-0.162872	1
PCC6912_RS03615	10.0841	10.0493	10.1036	9.7606	10.0056	9.97714	9.2502	9.71818	9.58379	9.58134	9.86618	9.66866	10.0312	9.75896	10.2822	9.73766	9.24853	9.68701	10.0606	9.38535	9.41786	-0.211998	1	-0.397508	1	-0.18551	1	-0.388446	NA	-0.388446	1	-0.0876264	1	-0.123954	1	0.0524945	1	-0.0453894	1
PCC6912_RS03620	8.30916	8.11814	7.91479	8.10368	8.68162	8.04293	8.3004	8.72823	8.25713	8.1023	8.38634	8.19561	8.60146	7.93595	8.49963	8.43399	7.68499	7.94338	8.76908	7.88267	8.29864	-0.0779742	1	0.142226	1	0.2202	1	-0.00924658	NA	-0.00924658	1	-0.331901	1	-0.0727004	1	-0.141428	1	0.410673	1
PCC6912_RS03625	7.94029	6.56759	6.56243	8.21356	8.6407	7.92667	8.73273	10.0468	7.87857	8.62429	10.2565	8.54453	8.46177	8.06191	7.84401	8.7114	9.78895	9.11694	10.2921	10.0853	9.19957	1.12711	1	0.906698	1	-0.220409	1	1.84892	NA	1.84892	1	-0.670392	1	0.153519	1	-0.568295	1	-0.118311	1
PCC6912_RS03630	9.15269	9.20954	9.11905	8.91822	9.61107	9.09409	9.03678	9.07849	9.10363	9.08667	9.24523	8.75422	9.12368	8.63124	10.2002	8.64877	8.97442	9.21706	9.17953	9.12206	8.84062	-0.20253	1	-0.171132	1	0.0313981	1	-0.430073	NA	-0.430073	1	-0.0927769	1	-0.240218	1	-0.0126748	1	0.1115	1
PCC6912_RS03635	10.1782	9.99834	9.98758	10.4907	10.9929	10.3944	9.97084	10.7682	10.2682	10.1624	10.8953	10.3441	10.7548	10.4079	10.9167	10.2944	9.8285	10.5184	10.2913	10.4434	10.5306	-0.150287	1	-0.281499	1	-0.131212	1	-0.287112	1	-0.287112	1	-0.18597	1	-0.0584161	1	0.0784091	1	0.133167	1
PCC6912_RS03640	8.62401	8.45101	8.45507	8.52771	9.26584	8.73154	8.40667	8.66154	8.7604	8.65086	9.34048	8.89588	8.96815	9.01553	8.94049	8.50227	8.17242	8.67563	9.04091	9.04982	8.92312	0.118852	1	-0.271898	1	-0.39075	1	0.0320239	NA	0.0320239	1	-0.563779	1	-0.100503	1	-0.0136751	1	0.159354	1
PCC6912_RS03645	6.68721	6.67178	6.26314	6.36901	6.49617	6.41624	6.15626	6.38289	5.65965	5.60796	6.09786	6.29864	5.82563	6.36086	6.21121	5.98305	6.23529	6.37345	6.55515	5.89711	5.91454	-0.492935	1	-0.431407	1	0.0615278	1	0.0439015	NA	0.0439015	1	0.0379738	NA	0.358064	1	-0.178773	1	-0.155219	1
PCC6912_RS03650	5.53819	4.61095	4.93777	6.01359	6.03037	4.92586	5.86975	6.17275	6.03217	5.81524	6.81128	6.31688	5.84668	5.18615	6.56201	5.49096	5.9622	6.09585	7.06334	6.97208	6.71542	0.817515	1	0.376208	1	-0.441307	1	1.15334	NA	1.15334	1	-1.29944	NA	-0.318083	1	-0.653903	1	0.204234	1
PCC6912_RS03655	5.13511	4.37571	4.84466	5.50235	6.67016	5.60912	6.33302	7.15859	5.981	6.27497	7.16004	5.96902	6.60231	5.36988	6.09814	6.1219	5.89077	6.39134	7.28608	7.19016	6.36158	0.656298	1	0.667526	1	0.0112278	1	1.06715	NA	1.06715	1	-1.02717	NA	-0.104235	1	-0.515086	1	0.523309	1
PCC6912_RS03660	8.85661	8.64986	8.44058	8.64998	8.92008	8.82722	9.50145	9.80825	9.35129	9.07691	9.35141	9.18554	8.51735	8.91025	10.0844	9.03891	9.55432	10.3374	8.82039	9.05352	9.00723	0.419621	1	0.785491	1	0.36587	1	-0.380264	NA	-0.380264	1	0.801535	1	-0.545912	1	0.253974	1	-0.181692	1
PCC6912_RS03665	7.87017	7.50906	7.30301	9.44986	9.95523	8.8303	9.79389	10.35	9.53889	9.54168	9.58979	9.08394	9.28869	8.44433	10.2025	9.2864	9.68763	10.0837	9.06625	9.67668	9.28939	-0.06291	1	0.46005	1	0.52296	1	-0.124905	NA	-0.124905	1	0.365258	1	-0.00373195	1	0.0582633	1	0.215965	1
PCC6912_RS03670	11.9795	11.3897	11.0724	13.6328	13.9749	13.7392	14.0987	14.6264	13.8853	14.2487	14.6635	14.2613	13.9426	13.6135	14.523	13.6172	14.3842	14.0845	14.7289	14.8565	14.1494	0.61553	1	0.448952	1	-0.166577	1	0.533579	1	0.533579	1	-0.547579	1	-0.287155	1	-0.205205	1	0.175797	1
PCC6912_RS03675	8.84622	8.65548	8.62166	8.43179	9.04627	8.66402	8.99847	9.12047	9.00015	8.91104	8.51253	8.66555	8.71767	8.48749	9.2755	9.14145	8.92563	9.01506	8.37883	8.59154	8.73859	-0.034871	1	0.313384	1	0.348255	1	-0.304574	NA	-0.304574	1	0.472866	1	-0.134623	1	0.13508	1	0.0104692	1
PCC6912_RS03680	10.4931	10.1027	10.4601	10.2355	9.90554	10.3975	10.8216	10.3779	10.934	10.6232	10.0665	10.4085	10.1975	10.3337	10.8925	10.7096	10.8281	10.871	10.5306	10.3321	10.4705	0.192816	1	0.544581	1	0.351764	1	-0.0606754	1	-0.0606754	1	0.36127	1	-0.317956	1	-0.0644637	1	-0.0739691	1
PCC6912_RS03685	9.10557	8.54481	8.91415	8.44003	8.41665	8.33117	8.64449	8.34472	8.78625	8.81252	8.42827	8.30356	8.18715	8.46367	8.66203	8.67858	8.14258	8.44512	7.21794	8.41295	8.31829	0.14026	1	0.218496	1	0.0782357	1	-0.405039	NA	-0.405039	1	0.392625	1	-0.0561599	1	0.489139	1	0.17475	1
PCC6912_RS03690	9.56901	9.63606	9.67607	9.87134	10.2011	10.1683	9.72712	9.60742	9.89162	9.82233	9.97903	9.80898	9.91194	9.71123	10.726	9.92645	9.84402	10.3679	10.1352	10.1797	9.71134	-0.219261	1	-0.346616	1	-0.127355	1	-0.165783	1	-0.165783	1	0.0420426	1	-0.100517	1	-0.153996	1	-0.323393	1
PCC6912_RS03695	7.40803	7.48398	7.5049	7.0705	7.17676	7.04805	7.75072	7.56439	7.55636	6.94247	6.84901	7.08243	7.45002	6.7582	7.14487	7.0888	7.06389	7.07039	6.67233	6.78794	6.99854	-0.159066	1	0.58646	1	0.745526	1	-0.387168	NA	-0.387168	1	0.292664	1	-0.0642759	1	0.163826	1	0.616688	1
PCC6912_RS03700	8.24335	7.72242	7.94592	7.57686	7.32471	7.58312	7.46195	7.58857	7.82251	7.55422	7.07786	7.60787	7.7082	7.13051	7.18192	7.66009	7.23436	6.51055	7.76771	7.25605	7.47303	-0.0747013	1	0.146785	1	0.221486	1	0.167316	NA	0.167316	1	-0.344628	1	0.144477	1	-0.0975406	1	0.468574	1
PCC6912_RS03705	8.83313	7.90817	8.41115	8.46448	8.51696	8.0376	8.43565	8.51182	8.59054	8.18948	8.40746	8.22933	8.43485	7.95659	8.71339	8.63363	8.42877	8.42807	8.71834	8.68513	8.11416	-0.080861	1	0.166615	1	0.247476	1	0.134841	NA	0.134841	1	-0.0333816	1	-0.0503419	1	-0.266044	1	0.0148141	1
PCC6912_RS03710	8.60872	6.93592	7.84493	7.04903	7.71151	7.64054	7.72745	7.92854	8.3738	7.57289	9.05235	8.30356	7.74706	7.3548	9.08152	8.03931	8.18223	8.39336	9.14153	9.81601	8.23284	1.00666	1	0.584611	1	-0.422052	1	0.979185	NA	0.979185	1	-1.03184	1	-0.82471	1	-0.797232	1	-0.187447	1
PCC6912_RS03715	9.28164	7.34457	8.08756	9.86371	11.1717	10.4354	10.0002	10.2247	9.89502	10.5847	12.0894	10.9049	10.9051	10.5102	11.6638	9.68357	10.2962	10.8016	11.897	12.8423	11.4666	0.763217	1	-0.550859	1	-1.31408	1	1.08485	1	1.08485	1	-1.86971	1	-0.522942	1	-0.844571	1	-0.28894	1
PCC6912_RS03720	7.19469	5.86617	6.64114	4.59085	7.05705	6.71415	5.50761	5.47119	7.26145	5.06195	5.59434	4.99046	5.08046	5.02883	10.263	5.08583	4.65316	5.72047	5.60885	5.71772	4.57872	-1.66496	1	-0.136315	1	1.52864	1	-3.97371	NA	-3.97371	0.247515	-0.257006	1	-2.53868	1	-0.229927	1	1.55572	1
PCC6912_RS03730	9.97628	9.05664	8.95549	7.64983	9.53818	8.46019	7.63041	7.70369	8.30391	7.40586	7.52011	7.10343	7.65665	7.36514	11.7139	7.02034	7.08503	7.45488	6.79941	7.16293	7.29564	-1.50101	1	-0.890604	1	0.610407	1	-3.34664	NA	-3.34664	0.110268	0.112685	1	-1.561	1	0.284625	1	0.782347	1
PCC6912_RS03735	9.66078	8.97813	9.05631	8.4235	9.88942	8.52252	8.50564	8.6153	9.04672	8.32216	8.36491	8.36118	8.36882	8.25193	10.914	8.18669	8.44107	8.6538	8.59786	8.20906	8.09149	-0.794733	NA	-0.383354	NA	0.411379	NA	-1.47333	NA	-1.47333	NA	0.129477	NA	-0.644092	NA	0.0345084	NA	0.31641	NA
PCC6912_RS03740	7.59992	7.66223	7.54615	7.25986	7.16026	7.02662	7.8546	8.04658	7.69558	7.6275	8.18582	7.76077	7.59711	7.46467	7.96559	7.80919	8.07572	7.61433	8.51533	8.59154	7.87623	0.801571	1	0.789813	1	-0.0117577	1	0.713811	NA	0.713811	1	-0.548889	1	-0.599645	1	-0.511886	1	0.0252454	1
PCC6912_RS03745	5.59063	5.72003	5.50672	5.59692	5.38406	5.38378	5.68421	5.62403	5.23764	5.22124	5.43292	4.94097	5.56989	4.78238	5.58064	6.03088	5.12273	5.6617	6.24611	5.75552	5.20437	-0.376959	1	0.100208	1	0.477167	1	0.63446	NA	0.63446	1	-0.225869	NA	0.124901	1	-0.886518	1	-0.183482	1
PCC6912_RS03760	12.0291	12.0945	12.1747	11.3782	11.4606	11.7181	11.5492	11.4407	11.7173	11.5105	11.5293	11.6968	11.5416	11.6043	11.405	11.65	11.3004	11.8086	11.4709	11.3475	11.5068	0.055472	1	0.0480322	1	-0.00743977	1	-0.0760281	1	-0.0760281	1	0.158836	1	0.00714625	1	0.138646	1	-0.0276297	1
PCC6912_RS03765	10.4939	10.5722	10.0437	11.4805	11.2091	11.2122	11.0603	11.0173	10.6742	11.5812	10.7746	11.031	10.8043	11.1934	11.5049	10.9802	11.2914	10.726	10.2071	11.2437	11.0188	-0.138427	1	-0.382079	1	-0.243652	1	-0.311859	1	-0.311859	1	0.132787	1	0.111582	1	0.285014	1	-0.0914259	1
PCC6912_RS03770	10.5574	9.3091	9.95992	12.3764	13.7877	13.1406	11.8763	12.319	12.0103	12.5771	14.1914	12.9666	14.0522	13.1846	13.2444	12.0383	13.4359	12.7462	14.9381	15.1759	13.808	0.204689	1	-1.13577	1	-1.34046	1	1.20185	1	1.20185	1	-1.90337	1	-0.338212	1	-1.33537	1	-0.772466	1
PCC6912_RS03775	10.224	9.89413	10.3336	12.1409	13.2638	12.4313	10.8496	11.3961	11.0275	11.3657	12.9837	11.6393	13.5577	12.7983	12.899	11.5578	11.8388	11.7575	13.4274	13.3582	13.1442	-0.514469	1	-1.59221	1	-1.07774	1	0.18918	1	0.18918	1	-1.59706	1	-0.43327	1	-1.13692	1	-0.6176	1
PCC6912_RS03780	8.96861	8.38152	8.94013	7.8364	7.06594	7.55353	8.35704	7.86074	8.34426	7.77181	7.30247	7.52485	7.4833	8.14815	7.5788	8.00441	7.53209	7.94937	7.31245	7.86592	7.66202	0.0292696	1	0.744833	1	0.715563	1	-0.150217	NA	-0.150217	1	0.235946	1	-0.268945	1	-0.089458	1	0.390158	1
PCC6912_RS03785	8.55869	7.8456	8.04028	7.24106	6.73867	7.12062	7.8036	7.02298	7.4212	7.64525	6.36601	6.85348	7.17632	6.90764	7.16351	7.68971	7.4203	7.34996	6.39047	7.078	7.43746	0.000968096	1	0.456417	1	0.455449	1	-0.0730067	NA	-0.0730067	1	0.525351	1	-0.0474727	1	0.0265021	1	-0.0433998	1
PCC6912_RS03790	10.6969	10.4787	10.6561	10.2578	9.68046	10.2739	10.461	10.1778	10.6683	10.0118	9.52753	10.0875	10.2773	9.80326	9.85927	10.6978	10.1377	10.2601	10.5292	9.85891	9.95822	-0.203015	1	0.359768	1	0.562783	1	0.154355	1	0.154355	1	0.240679	1	0.100543	1	-0.256826	1	0.0652773	1
PCC6912_RS03795	11.849	11.6925	11.8597	11.5649	11.4509	11.6088	11.5738	12.1474	11.7944	11.2854	11.2185	11.2385	11.6086	11.3247	11.3908	12.0256	11.1267	11.5129	11.769	10.9905	11.5343	-0.297259	1	0.316389	1	0.613648	1	0.0208942	1	0.0208942	1	0.135616	1	0.0969335	1	-0.22122	1	0.256811	1
PCC6912_RS03800	8.88987	8.93722	9.70058	9.78505	9.25233	10.1573	9.16628	8.68411	9.30351	9.2862	8.63573	9.81533	10.456	9.73529	9.76661	9.41589	9.57494	8.91769	10.8155	10.4321	9.59739	-0.464201	1	-0.72011	1	-0.255909	1	0.344737	NA	0.344737	1	-1.0573	1	-0.253191	1	-1.06213	1	-0.260736	1
PCC6912_RS03805	9.64588	9.79586	9.82566	10.0702	10.017	9.92331	9.87894	9.72363	9.65965	10.0118	9.96912	9.89397	9.89477	10.1654	9.71402	9.93264	10.1123	9.51007	9.92123	10.1965	9.92818	-0.0466855	1	-0.252109	1	-0.205423	1	0.085597	1	0.085597	1	-0.148965	1	0.0704827	1	-0.0617997	1	-0.118258	1
PCC6912_RS03810	9.33276	9.01137	9.33019	8.85184	8.92496	8.91114	8.97235	8.76576	9.43069	8.60178	8.94384	8.91671	9.16316	9.00567	8.80205	9.3549	8.71549	8.71832	9.24755	8.60168	8.91347	-0.0690811	1	0.195996	1	0.265077	1	-0.0511391	NA	-0.0511391	1	0.0137083	1	-0.105313	1	-0.123255	1	0.128114	1
PCC6912_RS03815	9.71744	9.43688	9.83538	9.1963	9.25039	9.32139	9.34231	9.82103	9.85546	9.21679	9.18538	9.34335	9.62259	9.32659	9.20326	9.82352	8.86908	9.46275	9.76101	8.62673	9.42919	-0.00691372	1	0.44456	1	0.451474	1	-0.0474147	NA	-0.0474147	1	0.0896904	1	-0.142309	1	-0.101808	1	0.259976	1
PCC6912_RS03820	7.3938	7.78533	8.42226	8.0722	7.96478	7.86782	7.33414	7.34061	7.53032	7.48689	7.57348	8.04683	8.89105	8.3694	8.04798	7.95651	7.66411	7.359	8.45462	7.86592	8.0568	-0.264334	1	-0.6149	1	-0.350567	1	-0.347329	NA	-0.347329	1	-0.505923	1	-0.53977	1	-0.456774	1	-0.301418	1
PCC6912_RS03825	9.09902	9.49754	9.39172	9.41267	9.66014	9.48287	9.11348	9.27342	9.14703	9.2862	9.69823	9.53069	9.60459	9.79183	9.7077	9.08415	9.07784	9.13543	9.19904	9.53836	9.29436	-0.00692073	1	-0.354267	1	-0.347346	1	-0.363426	NA	-0.363426	1	-0.255541	1	-0.183497	1	0.173008	1	0.0812029	1
PCC6912_RS03830	7.82322	8.02134	7.95104	7.72604	7.56278	7.78754	8.17996	7.71471	8.02855	7.26358	8.01469	7.89897	7.68552	8.20673	8.02274	7.91325	8.27683	8.26002	8.12415	7.66753	7.8629	0.077712	1	0.320362	1	0.24265	1	-0.0868823	NA	-0.0868823	1	0.274347	1	-0.31265	1	-0.148056	1	-0.179753	1
PCC6912_RS03835	9.01108	9.14513	9.08453	8.55073	8.53302	8.40335	9.14598	9.20093	9.15555	8.66396	8.52031	8.98313	8.42462	8.95875	8.96188	9.19398	8.93436	9.52217	8.43978	8.32995	8.78169	0.249547	1	0.696235	1	0.446688	1	-0.281711	NA	-0.281711	1	0.732589	1	-0.316846	1	0.214411	1	-0.0714897	1
PCC6912_RS03840	12.7031	12.7494	12.6796	12.0443	12.2444	12.2031	12.7458	13.2545	13.0188	12.119	12.4252	12.2357	12.2175	12.2699	12.461	12.7961	12.4717	13.3013	12.478	11.694	12.1844	0.0994231	1	0.857041	1	0.757618	1	-0.166054	1	-0.166054	1	0.744948	1	-0.154054	1	0.111424	1	0.124094	1
PCC6912_RS03845	8.28243	8.56584	9.06342	8.61401	8.54891	9.10431	8.2739	8.85302	8.96825	8.09587	8.6141	8.81891	8.68092	8.68989	9.44456	8.7886	8.79113	9.36317	8.16805	8.06979	8.67143	-0.246098	1	-0.0512269	1	0.194872	1	-0.686399	NA	-0.686399	1	0.708948	1	-0.215796	1	0.224505	1	-0.289572	1
PCC6912_RS03850	9.16319	9.24722	9.2843	9.01516	9.22689	9.07603	8.95911	9.2319	9.14703	8.72357	8.94672	9.11775	9.02113	9.16769	9.32586	9.02447	8.3656	9.45014	8.97863	8.47497	8.71284	-0.175723	1	0.00736899	1	0.183092	1	-0.451965	NA	-0.451965	1	0.282794	1	-0.0696934	1	0.206548	1	0.106847	1
PCC6912_RS03855	11.4411	11.3052	11.3352	12.2133	12.3371	12.0516	11.9042	12.2398	11.7425	11.9871	11.7185	11.6204	11.8539	11.9931	12.3437	12.0264	11.863	11.9175	10.5009	11.6701	11.6224	-0.423509	1	-0.229276	1	0.194232	1	-0.727906	1	-0.727906	1	0.585931	1	0.127283	1	0.43168	1	0.0399818	1
PCC6912_RS03860	13.582	14.7944	14.3415	13.2877	13.6484	13.7343	12.5361	12.1801	13.052	13.1644	13.4105	13.4855	13.9613	13.8363	13.1406	12.5716	12.1795	11.8588	13.497	12.9837	13.5649	-0.209847	1	-0.936866	1	-0.72702	1	-0.31808	1	-0.31808	1	-1.14094	1	-0.119288	1	-0.0110545	1	0.402863	1
PCC6912_RS03865	13.1478	14.3058	13.713	12.9069	12.7012	13.1949	11.8451	11.1346	12.2982	12.7643	12.2914	12.7918	13.0004	13.5115	12.6168	11.9982	11.6286	11.3506	12.1373	12.4008	13.0924	-0.316034	1	-1.1165	1	-0.80047	1	-0.48924	1	-0.48924	1	-0.921559	1	-0.141391	1	0.0318153	1	0.152904	1
PCC6912_RS03870	13.1211	14.3876	13.9028	12.9869	12.8268	13.5176	12.1176	11.5781	12.6677	12.7633	12.5681	13.1268	13.2889	13.7287	13.0535	12.1947	12.1429	11.823	13.0365	12.9336	13.3372	-0.303952	1	-0.954928	1	-0.650976	1	-0.272274	1	-0.272274	1	-1.05322	1	-0.243456	1	-0.275134	1	0.127105	1
PCC6912_RS03875	13.5078	14.7625	14.2033	13.5703	13.3343	13.8804	12.602	12.1182	12.9383	13.2267	12.9772	13.4254	13.6908	14.1221	13.4409	12.6392	12.5138	12.331	13.1946	13.2532	13.7241	-0.391756	1	-1.02314	1	-0.631389	1	-0.368865	1	-0.368865	1	-0.912574	1	-0.166832	1	-0.189723	1	0.0914624	1
PCC6912_RS03880	12.2975	13.5795	12.9125	12.5405	12.2843	12.6959	11.5275	11.2335	11.8343	12.146	11.8584	12.2067	12.5762	13.0856	12.3952	11.5487	11.3899	11.2481	11.6112	12.1042	12.6454	-0.440097	1	-0.967996	1	-0.527899	1	-0.5361	1	-0.5361	1	-0.784677	1	-0.199843	1	-0.103839	1	0.152939	1
PCC6912_RS03885	12.3094	13.4506	12.7331	12.6202	12.0124	12.4899	11.2387	11.0118	11.3885	12.0202	11.4497	11.7101	12.2923	12.892	12.0236	11.424	11.1286	10.9477	10.8757	11.8106	12.4405	-0.654092	1	-1.1814	1	-0.52731	1	-0.607894	1	-0.607894	1	-0.667627	1	-0.0527204	1	-0.0989181	1	0.0413981	1
PCC6912_RS03890	12.8279	13.9946	13.2522	13.2198	12.6592	13.1433	11.8772	11.4588	12.0165	12.6099	12.1988	12.4659	12.9311	13.5003	12.7904	12.1135	11.7244	11.6832	11.9581	12.4592	13.1228	-0.594727	1	-1.22874	1	-0.634014	1	-0.516472	1	-0.516472	1	-0.741445	1	-0.0799643	1	-0.158219	1	-0.0507885	1
PCC6912_RS03895	12.2227	13.4326	12.6498	12.5084	12.1374	12.6783	11.2765	10.8289	11.4835	11.9617	11.4967	11.9606	12.3577	13.0328	12.3695	11.4832	11.1704	11.1398	11.1796	11.7571	12.5907	-0.638745	1	-1.24295	1	-0.604201	1	-0.665389	1	-0.665389	1	-0.690341	1	-0.164512	1	-0.137869	1	-0.0517284	1
PCC6912_RS03900	11.6904	12.8457	12.0299	11.9309	11.4301	12.238	10.59	10.2997	11.0985	11.4544	10.8194	11.5043	11.7415	12.4779	11.7404	10.9354	10.7413	10.4672	11.336	11.293	12.0225	-0.615932	1	-1.21054	1	-0.594608	1	-0.441405	1	-0.441405	1	-0.870441	1	-0.127218	1	-0.301745	1	-0.0259123	1
PCC6912_RS03905	11.6372	13.0167	12.146	12.1607	11.6812	12.5397	10.7494	10.2419	11.2881	11.5533	11.0522	11.6081	12.0622	12.8317	12.1877	11.177	10.9115	10.8757	11.5087	11.503	12.37	-0.747535	1	-1.35452	1	-0.606982	1	-0.549079	1	-0.549079	1	-0.865601	1	-0.233133	1	-0.431588	1	-0.17297	1
PCC6912_RS03910	10.8938	12.2288	11.317	11.401	10.983	11.7879	9.9188	9.5896	10.5254	10.7977	10.2703	10.8748	11.3026	12.0834	11.3759	10.5024	10.1123	10.186	10.7729	10.722	11.6224	-0.762484	1	-1.37689	1	-0.614402	1	-0.534195	1	-0.534195	1	-0.833196	1	-0.205641	1	-0.43393	1	-0.215137	1
PCC6912_RS03915	11.7074	13.1623	12.2215	12.5167	12.3589	12.9448	11.4551	10.9642	11.8911	12.095	11.814	12.3873	12.6306	13.2032	12.6796	11.8624	11.5569	11.5134	12.4375	12.1515	12.7358	-0.512452	1	-1.14721	1	-0.634757	1	-0.40163	1	-0.40163	1	-0.811886	1	-0.233982	1	-0.344804	1	-0.167675	1
PCC6912_RS03920	12.1794	13.5309	12.7016	13.062	12.7607	13.5654	11.7266	11.172	12.1976	12.5889	12.3253	12.7807	13.1045	13.7141	13.2165	12.212	12.0951	11.9574	12.3584	12.7393	13.2973	-0.592612	1	-1.41394	1	-0.821325	1	-0.520822	1	-0.520822	1	-0.7608	1	-0.202349	1	-0.274139	1	-0.334665	1
PCC6912_RS03925	11.8078	13.2072	12.263	12.7282	12.4111	13.2034	11.1721	10.6166	11.7673	12.2492	11.9367	12.3835	12.7741	13.4228	12.8739	11.7802	11.6451	11.5017	12.0748	12.3998	12.9963	-0.618171	1	-1.56318	1	-0.945009	1	-0.512312	1	-0.512312	1	-0.898532	1	-0.235298	1	-0.341158	1	-0.387634	1
PCC6912_RS03930	11.5662	12.8262	11.8113	12.502	12.168	12.6329	10.9265	10.667	11.0057	11.9661	11.6171	11.9939	12.3591	12.9284	12.2709	11.4046	11.1139	10.8535	10.6775	12.005	12.4633	-0.580558	1	-1.58245	1	-1.00189	1	-0.661465	1	-0.661465	1	-0.753792	1	-0.102999	1	-0.022092	1	-0.270192	1
PCC6912_RS03935	11.1175	12.1933	11.3095	11.9494	11.7185	12.0535	10.6187	10.6195	10.628	11.4977	11.2821	11.4999	11.8992	12.3802	11.6752	11.075	10.7462	10.6674	10.8518	11.6236	11.9065	-0.486296	1	-1.30113	1	-0.814839	1	-0.492987	1	-0.492987	1	-0.689461	1	-0.101997	1	-0.095306	1	-0.220683	1
PCC6912_RS03940	12.2989	13.2749	12.4535	13.1202	12.9193	13.211	11.8772	12.081	11.9413	12.7312	12.7287	12.6848	13.1955	13.4043	12.8171	12.1378	11.9908	11.8201	12.6039	13.0172	13.0658	-0.374322	1	-1.12303	1	-0.74871	1	-0.249591	1	-0.249591	1	-0.924026	1	-0.0705204	1	-0.195251	1	-0.0199346	1
PCC6912_RS03945	13.0757	13.7716	13.1686	13.7773	13.6629	13.7537	13.0609	13.3945	13.0335	13.4623	13.4444	13.3515	13.746	13.9905	13.4575	13.3506	13.2128	13.0762	12.9867	13.7102	13.6809	-0.312399	1	-0.560604	1	-0.248205	1	-0.252466	1	-0.252466	1	-0.278415	1	-0.0154933	1	-0.0754263	1	-0.0452157	1
PCC6912_RS03950	14.3397	14.8795	14.4611	15.0344	14.8272	15.0389	14.8833	15.0352	15.0575	14.8932	14.7573	14.8424	14.8837	15.2042	14.9613	15.0988	15.1599	15.1391	14.0851	15.0947	15.0365	-0.138198	1	0.0239066	1	0.162104	1	-0.216486	1	-0.216486	1	0.326397	1	-0.0528765	1	0.0254114	1	-0.138882	1
PCC6912_RS03955	12.6091	12.918	12.5269	13.211	12.8844	13.0271	12.9683	13.0866	13.0732	13.0671	12.6941	12.8374	12.8526	13.2049	12.9321	13.333	13.1661	13.1813	11.4951	13.0346	13.0921	-0.173007	1	-0.00339559	1	0.169612	1	-0.30213	1	-0.30213	1	0.526863	1	0.0426103	1	0.171733	1	-0.185518	1
PCC6912_RS03960	10.8957	11.1428	10.917	10.7058	10.7377	10.9773	11.033	11.2507	11.1175	10.3724	10.7149	10.6692	10.7029	10.8594	10.9043	11.084	10.7094	11.4201	10.7574	10.4906	10.9394	-0.220596	1	0.326936	1	0.547531	1	-0.084094	1	-0.084094	1	0.361918	1	-0.01267	1	-0.149172	1	0.036441	1
PCC6912_RS03965	10.2897	10.2314	9.75865	9.60078	9.38031	9.38984	8.82321	9.14101	9.43303	9.20788	9.01982	8.98595	8.91802	9.80326	9.41385	9.47014	8.74225	9.5773	7.6945	8.57618	9.54625	-0.397243	1	-0.31521	1	0.0820329	1	-0.644575	NA	-0.644575	1	0.527135	1	0.0393393	1	0.286672	1	-0.15843	1
PCC6912_RS03970	12.2723	12.6784	12.4504	12.0022	11.9818	12.2214	11.8384	11.9434	12.2055	11.809	11.7547	11.9462	12.0862	12.5157	12.2932	12.0842	11.7269	12.4212	11.5655	11.6186	12.2331	-0.234646	1	-0.068623	1	0.166023	1	-0.471983	1	-0.471983	1	0.267412	1	-0.237191	1	0.000146207	1	-0.101243	1
PCC6912_RS03975	12.4534	12.644	12.5327	11.962	11.8103	12.1992	11.799	11.6072	12.1956	11.7681	11.6409	11.8605	11.9327	12.5863	12.1959	12.0912	11.7003	12.373	11.5302	11.5658	12.3081	-0.241206	1	-0.111197	1	0.130009	1	-0.416967	1	-0.416967	1	0.233668	1	-0.264966	1	-0.0892043	1	-0.192863	1
PCC6912_RS03980	13.0009	13.28	13.0094	12.8365	12.4313	12.7988	12.6913	12.5872	12.9589	12.5447	12.2774	12.3316	12.5691	13.2736	12.7104	12.8283	12.5242	12.8732	11.9094	12.3187	12.928	-0.311744	1	0.0546061	1	0.36635	1	-0.438643	1	-0.438643	1	0.304218	1	-0.184497	1	-0.0575986	1	0.00453364	1
PCC6912_RS03985	12.3298	12.7265	12.59	12.6993	12.5546	12.6474	12.8612	13.0717	12.9067	12.5195	12.4324	12.3207	12.6783	13.0149	12.5861	12.7897	12.5919	12.8218	12.0946	12.5112	12.8213	-0.209161	1	0.315092	1	0.524253	1	-0.2668	1	-0.2668	1	0.233064	1	-0.137018	1	-0.0793797	1	0.211809	1
PCC6912_RS03990	12.0334	12.4461	12.324	12.3592	12.0633	12.3901	12.4022	12.4085	12.5638	12.0525	11.9789	12.0274	12.288	12.8324	12.2805	12.4592	12.2172	12.597	11.8918	12.0952	12.6117	-0.25922	1	0.182648	1	0.441868	1	-0.259522	1	-0.259522	1	0.201437	1	-0.213335	1	-0.213033	1	0.0273974	1
PCC6912_RS03995	12.2537	12.3796	12.4308	12.2951	11.8396	12.5229	12.128	11.8099	12.3321	12.0865	11.7049	12.0639	12.0848	12.8831	12.333	12.49	12.2323	12.368	11.3448	12.1605	12.612	-0.285392	1	-0.140848	1	0.144544	1	-0.345322	1	-0.345322	1	0.239203	1	-0.227501	1	-0.16757	1	-0.262229	1
PCC6912_RS04000	12.1076	12.3496	12.4175	12.4782	12.0921	12.5691	12.0098	11.8054	12.2632	12.115	11.8069	12.2369	12.2557	12.9405	12.4636	12.4348	12.3652	12.4343	11.3436	12.1298	12.6376	-0.331278	1	-0.356884	1	-0.0256061	1	-0.453464	1	-0.453464	1	0.28247	1	-0.188769	1	-0.0665829	1	-0.374659	1
PCC6912_RS04005	13.7976	13.3679	13.782	13.3978	12.9644	13.4694	13.8104	13.6424	13.8928	13.6446	12.9841	13.4455	13.0087	13.7101	13.2748	13.6342	13.6687	13.5861	13.6901	13.5571	13.753	0.0900149	1	0.492603	1	0.402588	1	0.309065	1	0.309065	1	-0.039013	1	-0.0667871	1	-0.285837	1	0.155763	1
PCC6912_RS04010	13.1448	13.0772	13.1305	12.8222	12.3661	12.9146	13.22	13.0102	13.4543	12.9764	12.5349	12.9361	12.6304	13.2131	12.7692	13.2381	13.002	13.1767	12.4921	12.645	13.1712	0.109316	1	0.520768	1	0.411451	1	-0.0933608	1	-0.0933608	1	0.343489	1	-0.173108	1	0.0295689	1	0.0975314	1
PCC6912_RS04015	12.0651	12.2538	11.8614	12.4119	12.5019	12.4882	11.6561	12.0119	11.7659	12.3799	12.6945	12.3459	12.3514	13.1718	12.6851	11.6885	11.7468	12.6986	11.7571	12.6286	12.7805	0.0143462	1	-0.651506	1	-0.665852	1	-0.323075	1	-0.323075	1	-0.331348	1	-0.308665	1	0.0287558	1	-0.305748	1
PCC6912_RS04020	11.885	12.2034	11.8553	11.8682	11.8047	12.0403	11.3763	11.6608	11.5668	11.8163	12.3253	12.0106	12.0531	12.5986	12.1114	11.4512	11.4973	12.3495	12.0307	12.1148	12.3243	0.159109	1	-0.370443	1	-0.529552	1	-0.114174	1	-0.114174	1	-0.334949	1	-0.369279	1	-0.0959967	1	-0.290599	1
PCC6912_RS04025	9.51921	9.97943	9.83814	9.57483	10.0587	9.8629	9.49459	9.72091	9.701	9.52024	9.59715	9.6861	9.71215	9.97305	10.2949	9.68907	9.81754	10.2124	9.67622	9.21747	9.66607	-0.248125	1	-0.208344	1	0.0397815	1	-0.485345	NA	-0.485345	1	0.394808	1	-0.169825	1	0.067395	1	-0.287632	1
PCC6912_RS04030	11.1299	11.1788	11.1689	11.1975	11.3494	11.4167	11.2228	11.4564	11.6298	10.9319	11.321	11.0767	11.1844	11.4298	11.843	11.53	11.5738	12.007	11.1952	10.8978	11.0797	-0.206481	1	0.122591	1	0.329072	1	-0.451478	1	-0.451478	1	0.661132	1	-0.188742	1	0.0562551	1	-0.275805	1
PCC6912_RS04035	10.8496	10.916	10.8203	10.8884	10.7773	11.0014	10.9299	11.1274	11.1815	10.6199	10.8863	10.7293	10.6838	10.9219	11.4234	11.1164	11.1506	11.656	10.6876	10.5068	10.6918	-0.143697	1	0.193281	1	0.336978	1	-0.415564	1	-0.415564	1	0.703859	1	-0.152806	1	0.119061	1	-0.24782	1
PCC6912_RS04040	11.7295	11.6921	11.942	11.7974	11.9144	12.0316	11.8059	11.8958	12.1308	11.91	12.1236	12.0268	12.0201	11.9514	12.021	11.9013	11.845	12.0512	12.3829	11.7389	11.8536	0.105656	1	0.0333737	1	-0.0722826	1	0.0231076	1	0.0231076	1	-0.0862177	1	-0.0806202	1	0.00192848	1	0.0158636	1
PCC6912_RS04045	12.4292	12.4158	12.5984	12.4514	12.5272	12.6862	12.705	12.7805	12.7479	12.6276	12.7156	12.6296	12.6147	12.865	12.5971	12.3984	12.6043	12.5841	12.8133	12.719	12.7472	0.100239	1	0.186911	1	0.0866726	1	0.0634918	1	0.0634918	1	-0.22929	1	-0.139343	1	-0.102596	1	0.213367	1
PCC6912_RS04050	9.52084	10.0799	10.0329	10.3404	10.8296	10.3163	9.75036	10.2247	9.89841	10.4323	10.7705	10.3767	10.8413	10.3903	10.0635	9.94189	9.9554	9.71888	10.2846	10.574	10.1608	0.0218417	1	-0.553094	1	-0.574936	1	-0.119313	1	-0.119313	1	-0.481226	1	0.0487966	1	0.189952	1	0.0962418	1
PCC6912_RS04055	11.8435	12.1372	12.1139	13.0723	13.1658	13.0143	12.1019	12.3298	12.1358	13.0052	12.8564	12.7019	12.9732	13.2331	13.0188	12.4562	12.4767	12.373	12.1865	12.9991	12.8494	-0.226304	1	-0.895488	1	-0.669184	1	-0.361722	1	-0.361722	1	-0.283394	1	0.00605645	1	0.141474	1	-0.244316	1
PCC6912_RS04060	10.3488	10.778	10.7749	11.3208	11.6369	11.4561	10.9349	11.0481	11.0096	11.1761	11.6515	11.3433	11.5109	11.6275	11.2924	11.0792	11.0302	11.1792	10.8992	11.3692	11.3099	-0.0735178	1	-0.482585	1	-0.409067	1	-0.278788	1	-0.278788	1	-0.109742	1	-0.00611491	1	0.199155	1	-0.10017	1
PCC6912_RS04065	10.4738	10.8117	10.8084	11.3549	11.6678	11.4371	10.7388	10.9161	10.9141	11.0653	11.5346	11.2134	11.5678	11.6275	11.3918	11.0402	10.9407	10.9998	11.2266	11.384	11.345	-0.20929	1	-0.639398	1	-0.430109	1	-0.213972	1	-0.213972	1	-0.328013	1	-0.0395095	1	-0.0348275	1	-0.136923	1
PCC6912_RS04070	11.917	12.2457	12.4441	12.7225	12.9251	13.0367	12.4453	12.6039	12.6709	12.5356	12.8145	12.7046	12.9878	12.8099	13.1412	12.6757	12.6143	12.9578	12.8543	12.5236	12.6012	-0.211551	1	-0.324973	1	-0.113422	1	-0.319799	1	-0.319799	1	0.0903911	1	-0.0856681	1	0.0225804	1	-0.181233	1
PCC6912_RS04075	10.9415	11.2058	11.2655	11.5004	11.4627	11.797	11.0353	11.2478	11.3232	11.3182	11.5153	11.5841	11.6406	12.1112	11.6304	11.1685	11.4464	11.2976	11.701	11.8799	11.7494	-0.118109	1	-0.389943	1	-0.271834	1	-0.033249	1	-0.033249	1	-0.472544	1	-0.218204	1	-0.303064	1	-0.102355	1
PCC6912_RS04080	10.7912	11.1398	11.2196	11.383	11.4128	11.8598	10.9684	11.2971	11.2354	11.2973	11.5303	11.5248	11.6873	12.0613	11.6711	11.0778	11.4067	11.256	11.7532	11.9892	11.7553	-0.114477	1	-0.397843	1	-0.283366	1	0.0188631	1	0.0188631	1	-0.586903	1	-0.250343	1	-0.383683	1	-0.0801457	1
PCC6912_RS04085	14.8328	13.0265	13.1381	14.4547	13.3724	13.9151	14.9769	15.2514	14.7057	15.0129	14.1472	14.4559	14.0642	13.4095	13.8217	15.4175	14.9856	14.7565	14.9644	14.1333	14.2086	0.603591	1	1.01501	1	0.411416	1	0.697471	1	0.697471	1	0.593369	1	0.191282	1	0.0974024	1	-0.0845512	1
PCC6912_RS04090	10.5637	10.1798	10.4265	10.316	10.0205	10.5979	11.3398	11.0761	11.6476	10.5697	10.7081	10.8134	10.2351	10.1325	10.7008	11.7415	11.5854	11.816	11.1389	10.4476	10.5401	0.374764	1	1.05356	1	0.678796	1	0.369949	1	0.369949	1	0.980643	1	-0.0485626	1	-0.0437474	1	-0.345594	1
PCC6912_RS04095	10.4939	10.0235	10.1207	10.3622	10.0397	10.385	10.7948	11.1397	11.0198	10.513	10.552	10.7073	10.0132	10.1668	10.4486	11.1691	10.9291	11.265	10.077	10.1695	10.209	0.327251	1	0.728991	1	0.40174	1	-0.069456	1	-0.069456	1	0.986247	1	0.0500831	1	0.44679	1	-0.137717	1
PCC6912_RS04100	8.39366	8.48296	8.35431	9.04247	8.9467	8.85473	8.877	9.79276	9.2855	8.74427	9.29137	8.93434	8.8122	8.6097	9.34022	9.29364	8.87514	10.004	8.7208	8.28028	8.73494	0.0607765	1	0.42822	1	0.367444	1	-0.374443	NA	-0.374443	1	0.901972	1	-0.00544358	1	0.429776	1	-0.104752	1
PCC6912_RS04105	11.9822	12.1122	12.1621	11.1895	11.594	11.3788	11.0788	11.173	11.4183	11.369	11.5845	11.485	11.713	11.3027	11.1754	11.5959	11.2657	11.0892	11.7001	11.2184	11.1424	0.0857955	1	-0.167468	1	-0.253264	1	-0.0400515	1	-0.0400515	1	-0.0441479	1	-0.0190944	1	0.106753	1	-0.102363	1
PCC6912_RS04110	13.2195	13.1336	13.1825	13.5826	14.1533	13.2435	12.3623	12.5103	12.4419	14.0249	14.4377	13.554	14.1108	12.8329	12.6155	12.9632	13.1326	11.4879	13.7307	14.9056	13.0426	0.340945	1	-1.27273	1	-1.61367	1	0.754828	1	0.754828	1	-1.41247	1	0.36274	1	-0.0511429	1	-0.252348	1
PCC6912_RS04115	11.5106	11.4263	11.5946	11.5817	11.9668	11.6043	10.4912	10.1023	10.7228	11.8846	12.4737	11.8662	12.1589	10.9236	11.1123	10.9003	11.3605	10.4775	12.0962	12.9766	11.1804	0.376552	1	-1.27782	1	-1.65437	1	0.760883	1	0.760883	1	-1.31403	1	0.223106	1	-0.161224	1	-0.501559	1
PCC6912_RS04120	10.7162	10.9235	10.722	10.5182	11.1385	10.597	10.6229	10.8787	10.7772	10.603	11.1846	10.7124	11.0523	10.2204	10.558	10.9794	10.7145	10.6071	11.0183	10.8855	10.2745	0.0782372	1	-0.0157966	1	-0.0940339	1	0.110212	1	0.110212	1	0.0149178	1	0.128382	1	0.0964069	1	-0.0125448	1
PCC6912_RS04125	10.1987	10.3286	10.2735	11.0418	11.2304	11.261	11.9076	12.3208	12.0393	11.6315	11.4823	11.489	11.0781	10.4666	10.6992	12.1772	11.5503	11.4212	11.2412	11.2388	10.8469	0.35724	1	0.923542	1	0.566303	1	0.352775	1	0.352775	1	0.638904	1	0.413646	1	0.41811	1	0.345509	1
PCC6912_RS04130	8.09759	8.30851	8.04986	8.25153	8.45762	7.87382	7.86174	8.59757	8.10101	8.15895	7.96994	8.06295	7.99312	8.25749	7.97088	8.24765	8.05984	7.91305	7.49041	8.14805	7.80134	-0.159695	1	-0.00136707	1	0.158328	1	-0.265989	NA	-0.265989	1	0.268129	1	0.146231	1	0.252525	1	0.142724	1
PCC6912_RS04135	8.84361	8.93491	8.87429	8.37274	8.37804	8.67435	8.19133	8.49914	8.55231	8.17735	8.50079	8.42908	8.47173	8.76195	8.62897	8.30612	8.23503	8.56693	8.7809	8.17549	8.59697	-0.109443	1	-0.0629973	1	0.0464461	1	-0.0808653	NA	-0.0808653	1	-0.178732	1	-0.149028	1	-0.177606	1	0.0475718	1
PCC6912_RS04140	10.1016	10.6031	10.6963	10.431	10.8706	10.313	10.3925	10.5628	10.1943	10.5522	10.8765	10.4012	10.7589	10.4141	10.1358	10.2115	9.8791	9.96908	10.5583	10.6021	10.3154	0.065568	1	-0.170754	1	-0.236322	1	0.0385395	1	0.0385395	1	-0.477282	1	0.101057	1	0.128085	1	0.369045	1
PCC6912_RS04145	3.995	3.96989	3.75842	4.36486	4.17775	4.57884	4.54082	3.97768	4.13107	3.87234	4.27559	4.18082	3.73561	4.1547	4.03789	4.76143	3.796	3.80927	4.11207	3.11492	3.62145	-0.66474	1	-0.31605	NA	0.34869	1	-0.614998	NA	-0.614998	1	1.37625	NA	1.14261	1	1.09286	1	0.0653084	1
PCC6912_RS04150	6.72195	7.01704	6.4502	6.59433	6.46947	6.27698	6.17961	6.26668	6.26321	5.87791	6.1996	5.99207	6.3495	5.41206	6.07837	6.64866	6.39736	6.4775	6.544	5.93035	5.94064	-0.529053	1	-0.268646	1	0.260407	1	0.222629	NA	0.222629	1	0.399007	NA	0.550852	1	-0.200831	1	-0.33943	1
PCC6912_RS04165	10.24	9.87861	10.1829	10.2636	10.6638	10.2162	10.3347	10.8352	10.3234	10.2388	10.3202	10.3927	10.6788	10.3828	10.1855	10.601	9.70303	10.1462	10.214	9.925	10.4157	-0.0781848	1	0.122942	1	0.201126	1	-0.234135	1	-0.234135	1	-0.00322822	1	-0.0348791	1	0.121071	1	0.325426	1
PCC6912_RS04170	7.5236	7.6397	7.61884	7.78552	7.86672	7.92667	7.67164	7.76858	7.77159	7.27504	8.1002	7.86871	7.94621	7.86494	7.77914	7.72589	7.84805	7.48822	8.72815	7.80572	7.03476	-0.0761803	1	-0.133077	1	-0.0568972	1	0.174552	NA	0.174552	1	-0.358567	1	-0.00472183	1	-0.255455	1	0.0462157	1
PCC6912_RS04175	5.66567	5.67525	6.00787	5.32816	5.08622	5.02234	5.21306	5.29856	5.52112	4.94337	5.43292	5.21233	5.2539	5.13584	4.72283	5.85569	5.07857	5.46833	5.00995	5.0319	5.01183	0.113574	1	0.324346	1	0.210773	1	-0.0715542	NA	-0.0715542	1	0.77116	NA	0.153494	1	0.338622	1	-0.221765	1
PCC6912_RS04180	6.79984	7.09381	6.64114	6.48615	6.49617	6.2399	6.41372	6.66056	6.51604	6.44825	6.15979	6.24245	6.24363	6.51852	6.7221	6.22793	6.51169	6.62051	6.82719	6.55553	6.24178	-0.160045	1	0.139547	1	0.299592	1	0.0817078	NA	0.0817078	1	-0.132137	1	-0.111505	1	-0.353258	1	0.0784712	1
PCC6912_RS04185	6.77802	7.20559	7.31102	6.83973	7.36123	6.90266	6.83477	7.46341	7.17437	7.31999	7.39013	7.06112	6.65024	6.89338	6.81962	7.0888	7.15666	7.29447	7.33192	7.00315	7.05841	0.231442	1	0.128629	1	-0.102813	1	0.411836	NA	0.411836	1	0.0411292	1	0.31194	1	0.131546	1	-0.0123962	1
PCC6912_RS04190	8.79041	8.61857	8.31513	8.0562	7.71715	7.39568	8.2469	8.24951	7.59035	8.23117	7.58094	7.6369	7.5849	7.72757	7.48569	8.2723	8.07044	7.77143	7.62264	8.14805	7.95999	0.104467	1	0.33328	1	0.228813	1	0.346551	NA	0.346551	1	0.140257	1	0.159296	1	-0.082788	1	0.00576856	1
PCC6912_RS04195	7.73012	7.42588	7.17722	7.24106	6.35735	6.1224	6.20258	6.89275	6.49812	6.79067	6.36601	6.22322	6.50131	6.64341	6.74712	6.97281	7.15666	6.37345	6.82719	6.7333	6.85726	-0.216066	1	-0.125951	1	0.0901153	1	0.205971	NA	0.205971	1	0.074451	1	0.0274806	1	-0.394557	1	-0.378893	1
PCC6912_RS04200	8.9199	8.68049	8.56602	8.10368	8.15952	8.02689	8.2469	8.51182	7.89904	8.2075	7.87605	7.92861	7.96516	8.09331	8.46258	8.48971	7.92606	8.25035	8.27896	8.16183	8.14751	-0.0947157	1	0.146008	1	0.240723	1	0.00996872	NA	0.00996872	1	0.0431606	1	-0.0971773	1	-0.201862	1	-0.00429906	1
PCC6912_RS04205	7.83379	7.87963	7.52567	7.18316	6.52237	7.11047	6.79035	7.31184	6.81954	6.62076	6.88576	6.85348	7.15992	7.38561	7.20009	7.24686	7.50885	7.47165	7.70945	6.8057	7.13824	-0.19723	1	0.0249662	1	0.222196	1	0.035408	NA	0.035408	1	0.147537	1	-0.324136	1	-0.556774	1	-0.482115	1
PCC6912_RS04210	7.12741	7.25838	6.4791	6.43713	5.99304	5.94857	6.41372	5.16941	6.26321	5.87791	5.89362	5.47029	5.2539	6.15948	5.69041	6.24821	6.58805	6.09585	6.05384	6.22522	6.50697	-0.509377	1	-0.0997873	1	0.40959	1	0.700413	NA	0.700413	1	0.0690815	NA	0.537549	1	-0.672241	1	-0.331733	1
PCC6912_RS04215	7.49723	7.05167	6.62832	6.53353	5.76754	5.57915	6.58003	5.67137	6.08153	6.54666	6.05499	6.16387	6.24363	6.40196	6.28183	6.55461	6.30963	5.60027	6.27348	6.51282	6.38059	0.315641	1	0.192421	1	-0.123221	1	0.0983601	NA	0.0983601	1	-0.223181	NA	-0.36754	1	-0.150258	1	-0.0502975	1
PCC6912_RS04220	8.19502	7.6789	7.90426	7.73277	6.67016	7.13069	7.31342	7.09239	6.93022	7.88066	6.4831	7.0064	6.83764	7.3548	6.39748	7.26667	7.30806	7.08137	7.02393	7.4486	7.16025	-0.00610292	1	-0.136674	1	-0.130571	1	0.348518	NA	0.348518	1	0.00398834	1	0.374997	1	0.0203763	1	-0.114183	1
PCC6912_RS04225	7.47713	7.43245	7.16843	7.80481	7.3898	7.42867	7.33414	7.07535	6.83385	7.27504	7.05655	7.3251	7.60922	7.21306	7.57184	7.55134	6.72946	7.11383	7.35112	7.45982	7.35406	-0.365416	1	-0.50879	1	-0.143374	1	-0.101816	NA	-0.101816	1	-0.24394	1	0.0799323	1	-0.183668	1	-0.0831014	1
PCC6912_RS04230	6.78897	6.61484	5.79181	6.07945	5.26003	5.99411	6.52673	6.79187	6.58554	6.48844	6.11881	6.20371	6.44797	5.83598	6.19299	6.66375	6.34538	5.74894	6.96687	6.1431	6.01612	0.596861	1	1.03575	1	0.438892	1	0.332687	NA	0.332687	1	-0.188124	NA	-0.482963	1	-0.218788	1	0.408227	1
PCC6912_RS04235	6.37371	6.42888	6.12302	5.92063	5.35413	5.92524	6.56249	6.17275	5.92787	6.2281	6.01076	5.99207	6.60231	6.46144	5.88658	6.0542	6.43098	5.80416	6.00545	5.63883	5.71653	0.43586	1	0.651794	1	0.215934	1	-0.699666	NA	-0.699666	1	0.412992	NA	-0.778945	1	0.356581	1	0.159523	1
PCC6912_RS04240	6.02727	6.54336	6.40571	5.84657	6.06672	6.44901	6.05876	6.61396	6.56848	6.0773	5.56357	6.33489	5.37769	6.08537	5.86354	6.22793	6.19659	5.72047	6.78058	6.19838	6.36158	-0.150035	1	0.360075	1	0.510109	1	0.879029	NA	0.879029	1	-0.517408	NA	0.459119	1	-0.569944	1	0.457573	1
PCC6912_RS04245	6.16951	6.2147	6.00787	5.82097	5.08622	5.77627	5.65068	5.76138	6.05707	5.4911	5.98811	6.16387	5.64453	5.67509	5.81626	6.36409	5.84102	6.11761	5.83074	6.1431	6.08772	0.453127	1	0.345027	1	-0.1081	1	0.407801	NA	0.407801	1	0.137267	NA	-0.174943	1	-0.129617	1	-0.374984	1
PCC6912_RS04250	8.19092	8.43477	8.57268	8.61036	8.57706	8.31805	8.15693	8.38662	8.34923	8.33313	8.19071	8.09989	8.03856	8.34353	8.69753	8.50643	8.2584	8.13949	8.09033	8.22884	8.25851	-0.314389	1	-0.219454	1	0.0949358	1	-0.202894	NA	-0.202894	1	0.124006	1	0.130139	1	0.0186432	1	-0.0104269	1
PCC6912_RS04255	8.27082	7.88921	8.31513	7.95625	8.01141	7.7619	7.87591	7.84076	7.93253	8.06984	7.70907	7.54797	7.70257	7.6281	7.8669	7.92574	7.54737	7.74412	7.35747	7.74288	7.82215	-0.135953	1	-0.0322292	1	0.103724	1	-0.0985334	NA	-0.0985334	1	0.108592	1	0.191285	1	0.153866	1	0.148997	1
PCC6912_RS04260	8.75753	8.68324	8.63762	8.57712	8.71578	8.49169	8.90834	8.65584	8.78991	8.63764	8.64998	8.54835	8.80434	8.60536	8.27443	8.66002	8.89018	8.60534	9.09115	8.44147	8.52269	0.0146232	1	0.199735	1	0.185112	1	0.150511	NA	0.150511	1	0.00175239	1	0.0211226	1	-0.114766	1	0.0685938	1
PCC6912_RS04265	6.53911	6.53108	6.83192	6.82715	6.29776	6.573	6.52673	7.19058	7.34355	7.27504	6.11881	6.94951	6.33485	6.51852	6.09814	7.2568	7.06389	6.54285	6.40289	6.89131	6.55786	0.323337	1	0.560065	1	0.236728	1	0.365023	NA	0.365023	1	0.421054	1	0.311797	1	0.270111	1	0.0857846	1
PCC6912_RS04270	3.995	4.15477	3.11492	4.27701	3.98904	3.11492	4.25847	3.97768	3.11492	4.17445	3.11492	3.7981	3.87226	3.85793	3.77303	3.11492	4.44243	3.80927	4.11207	3.91315	3.11492	-0.464586	1	-0.0520042	NA	0.412582	1	0.128219	NA	0.128219	1	0.463058	NA	0.475085	1	-0.11772	1	-0.168195	1
PCC6912_RS04275	4.34164	4.43959	3.75842	4.88859	4.7937	4.43469	4.36152	5.23559	4.3475	4.81212	4.93806	3.7981	4.25519	4.78238	3.58227	4.30902	4.65316	4.74421	4.64971	4.23026	4.95872	-0.204434	1	-0.0339294	NA	0.170504	1	0.789661	NA	0.789661	1	-0.154265	NA	0.917011	1	-0.0770839	1	0.247686	1
PCC6912_RS04280	7.443	7.56992	7.27053	7.67801	7.08355	7.49246	8.12169	7.79996	7.79363	7.87315	7.26585	7.5857	6.88838	7.75139	8.05796	7.72589	8.24442	8.74265	6.35254	7.13518	8.10287	0.172668	1	0.518351	1	0.345683	1	-0.301335	NA	-0.301335	1	1.00141	1	-0.226036	1	0.247967	1	-0.407764	1
PCC6912_RS04285	7.74699	7.75945	7.22039	7.72604	7.15193	7.46887	7.97141	8.02903	7.96525	7.77181	7.31148	7.68635	6.8683	7.47426	7.97615	7.66009	8.17733	8.51136	6.88999	7.40283	7.96623	0.148975	1	0.566546	1	0.417571	1	-0.0281542	NA	-0.0281542	1	0.729579	1	-0.0456933	1	0.131436	1	-0.180572	1
PCC6912_RS04290	6.13529	6.0162	6.04732	5.8717	5.65138	6.41624	6.15626	5.47119	6.24174	5.57012	5.46679	5.50336	5.82563	5.18615	6.2645	5.62371	6.07364	6.93155	5.63058	5.46575	5.77607	-0.694291	1	-0.0104863	1	0.683805	1	-0.281877	NA	-0.281877	1	0.905675	NA	0.239048	1	-0.173366	1	-0.395236	1
PCC6912_RS04295	5.42673	5.37002	5.41724	4.88859	4.84003	4.97504	5.21306	5.16941	4.93283	4.87952	4.93806	4.83555	4.39897	4.55667	5.06276	4.55851	4.93593	5.6914	4.6956	4.96567	4.6513	-0.0286138	1	0.359169	NA	0.387783	1	0.111356	NA	0.111356	1	0.686127	NA	0.364981	1	0.225012	1	-0.0733317	1
PCC6912_RS04300	5.51118	5.47966	5.50672	5.17002	4.92767	5.31171	5.2594	5.29856	5.40697	5.40712	5.24916	5.62807	4.92227	4.71196	5.46116	5.30402	5.03281	5.53591	5.44606	5.09481	4.95872	0.467431	1	0.294809	NA	-0.172622	1	0.20301	NA	0.20301	1	0.1584	NA	0.0968342	1	0.361256	1	0.0302334	1
PCC6912_RS04305	7.38663	7.56395	7.2373	7.95049	7.30983	7.11047	7.41413	7.42364	7.28242	7.6364	7.08839	7.02854	6.9277	7.41577	7.60627	7.15413	7.0745	7.02559	6.43951	7.04853	7.37302	-0.252265	1	-0.141573	1	0.110692	1	-0.391045	NA	-0.391045	1	0.102876	1	0.177158	1	0.315938	1	0.323754	1
PCC6912_RS04310	6.66358	6.59141	6.32829	6.42041	6.62259	6.85478	6.35363	6.10644	6.40494	6.6564	6.70551	6.68218	6.52724	6.48073	6.63092	6.36409	6.91829	6.8821	6.74216	6.84057	6.68528	0.0456398	1	-0.413172	1	-0.458812	1	0.24362	NA	0.24362	1	-0.0112958	1	0.112823	1	-0.0851567	1	-0.532672	1
PCC6912_RS04315	10.5997	10.5239	10.5104	10.8472	11.2568	10.9856	10.5749	11.2544	10.9166	10.956	11.2941	10.964	11.2262	10.8865	10.9043	10.7774	11.018	11.2255	10.8899	11.157	10.8057	0.0403909	1	-0.100239	1	-0.14063	1	-0.0568507	1	-0.0568507	1	0.0607922	1	0.0258354	1	0.123077	1	-0.0783447	1
PCC6912_RS04320	8.8039	9.00478	8.09221	8.29762	8.43728	8.60764	7.06329	6.4376	6.36588	7.73913	8.08455	7.76077	8.44837	8.74624	8.51056	6.0997	6.61748	6.49412	6.92467	7.47095	7.51628	-0.618484	1	-1.97564	0.0492386	-1.35716	1	-1.34648	NA	-1.34648	0.000150099	-1.04608	1	-0.125901	1	0.602096	1	0.291019	1
PCC6912_RS04325	10.0471	10.2795	9.60804	9.92368	10.1066	10.0437	8.66094	8.88747	8.72265	9.60417	9.85854	9.52682	10.1425	10.3828	10.0196	8.51058	8.56994	8.33967	9.25435	9.63532	9.15384	-0.363111	1	-1.30261	1	-0.9395	1	-0.84499	NA	-0.84499	0.00511989	-0.916685	1	-0.164633	1	0.317246	1	0.294431	1
PCC6912_RS04330	8.95658	9.0201	8.95294	9.92954	9.87059	9.62453	9.75803	10.1537	9.74119	9.81453	9.69309	9.60774	9.76171	9.50978	9.49861	9.80506	9.89558	9.65807	9.91266	10.0672	9.22581	-0.109153	1	0.0829249	1	0.192078	1	0.186343	NA	0.186343	1	0.011483	1	0.222961	1	-0.0725354	1	0.108059	1
PCC6912_RS04335	10.386	10.458	10.5614	10.1971	10.3399	10.3628	10.3998	10.7116	10.5981	10.1792	10.418	10.4138	10.4585	10.3324	10.4305	10.6488	10.6302	11.1014	10.3575	10.2763	10.3142	0.0405277	1	0.276112	1	0.235585	1	-0.0929525	1	-0.0929525	1	0.499254	1	-0.108091	1	0.0253895	1	-0.23828	1
PCC6912_RS04340	8.37571	8.48296	8.37351	7.86119	7.58763	7.45292	8.43086	8.70634	8.60307	7.77986	7.96994	7.73415	7.6508	7.79789	7.91709	8.4855	8.54355	8.79676	7.78192	8.00244	8.05094	0.205756	1	1.00071	1	0.794951	1	0.164494	NA	0.164494	1	0.709837	1	-0.161189	1	-0.119928	1	-0.0348136	1
PCC6912_RS04345	9.16946	9.42706	9.20082	9.17917	9.52057	8.89944	8.52824	8.44067	8.58213	8.93284	9.22635	9.01936	9.49814	9.4887	8.82266	8.37148	8.50108	8.47862	9.3271	9.06456	9.27187	-0.162609	1	-0.730728	1	-0.56812	1	-0.0769796	NA	-0.0769796	1	-0.805809	1	-0.0810427	1	-0.166672	1	0.0710174	1
PCC6912_RS04350	10.3396	10.3409	10.3482	10.1861	10.0642	10.1996	10.5964	10.5117	10.8046	10.4053	10.0398	10.3051	9.97633	10.5926	10.3085	10.5251	10.7966	11.041	9.30925	10.3184	10.4976	0.108351	1	0.498391	1	0.390039	1	-0.190249	1	-0.190249	1	0.685159	1	-0.164851	1	0.13375	1	-0.16137	1
PCC6912_RS04355	10.3405	10.3127	10.5446	10.4897	10.5798	10.7209	10.0353	10.483	10.5089	10.2904	10.033	10.3852	10.4341	10.9495	10.8715	10.7078	10.2174	10.6371	9.55068	10.0131	10.6224	-0.360831	1	-0.245052	1	0.115779	1	-0.648448	1	-0.648448	1	0.41372	1	-0.170385	1	0.117231	1	-0.18071	1
PCC6912_RS04360	9.51594	9.49127	8.1152	8.5621	8.47102	8.88173	8.43086	7.90949	7.68775	8.57428	7.30247	8.18583	8.76166	9.42849	9.02928	7.61449	8.29954	7.70922	8.14992	9.37652	8.62879	-0.566745	1	-0.637948	1	-0.071203	1	-0.303689	NA	-0.303689	1	-0.947254	1	-0.466684	1	-0.72974	1	0.146311	1
PCC6912_RS04365	11.0996	10.9794	10.0208	10.3933	10.3472	10.9002	10.3601	10.5274	9.91356	10.296	10.1045	10.3231	10.7001	11.1107	10.2801	9.8118	10.3806	9.7101	10.9524	10.8011	10.7399	-0.329166	1	-0.283944	1	0.045222	1	0.0989035	1	0.0989035	1	-0.845953	1	-0.168609	1	-0.596678	1	0.294497	1
PCC6912_RS04370	7.95972	8.03865	7.61884	7.34151	7.78316	8.04293	7.84021	8.03783	7.81534	7.78787	7.65353	7.70703	7.95097	8.30652	7.79712	7.54325	7.98332	7.42075	8.10922	7.77912	7.91549	-0.0380025	1	0.158922	1	0.196924	1	-0.0918647	NA	-0.0918647	1	-0.296651	1	-0.300863	1	-0.247	1	0.246575	1
PCC6912_RS04375	6.38826	6.99941	6.80943	7.26916	7.16853	7.11047	6.50851	6.49026	6.38554	7.02636	6.97938	7.13437	7.23226	7.05575	7.37817	6.57073	6.03013	6.91935	6.60961	7.06334	7.17113	-0.153591	1	-0.844125	1	-0.690534	1	-0.308992	NA	-0.308992	1	-0.478576	1	-0.0521678	1	0.103233	1	-0.108724	1
PCC6912_RS04380	9.11641	7.86028	7.97639	10.5575	11.794	10.9046	9.5241	10.3692	9.28291	10.1438	11.9381	10.4872	11.9568	11.4958	11.579	9.87911	9.91776	10.5581	11.7454	11.7996	11.6885	-0.104583	1	-1.39726	1	-1.29268	1	0.0539139	1	0.0539139	1	-1.60657	1	-0.511591	1	-0.670087	1	-0.356191	1
PCC6912_RS04385	9.82317	9.13913	9.59991	9.08512	9.17668	9.14449	9.15471	8.88747	9.16965	9.33614	9.13313	9.17569	9.10673	9.45529	9.06184	9.04178	9.16941	8.45357	9.16517	9.41728	9.5379	0.0835673	1	-0.060061	1	-0.143628	1	0.16731	NA	0.16731	1	-0.474215	1	-0.0840128	1	-0.167756	1	0.162831	1
PCC6912_RS04390	9.91672	10.3003	10.0816	11.2552	11.541	11.2339	11.1424	11.6422	11.4897	10.9498	11.3947	11.1614	11.4501	11.0505	11.4582	11.7729	11.0571	11.5048	10.8229	10.6795	11.1202	-0.171313	1	0.0893617	1	0.260675	1	-0.449333	1	-0.449333	1	0.592542	1	0.0185208	1	0.296541	1	-0.0353258	1
PCC6912_RS04395	8.54911	8.45101	8.55597	8.55073	8.38159	8.9053	8.23045	8.24192	8.57791	8.32216	8.39483	8.44965	8.35453	8.66505	8.8168	8.69326	8.94592	9.13017	8.79729	8.27395	8.69417	-0.249528	1	-0.2801	1	-0.030572	1	-0.0136022	NA	-0.0136022	1	0.336831	1	0.00493146	1	-0.230994	1	-0.598397	1
PCC6912_RS04400	9.80183	9.86898	9.95228	9.55979	9.69765	9.59584	9.26641	9.98223	9.61914	9.58822	9.89037	9.51321	9.80569	9.40118	9.49678	10.0182	9.71152	9.59268	9.71862	9.50903	9.64094	0.0556767	1	0.0308423	1	-0.0248344	1	0.048006	NA	0.048006	1	0.16209	1	0.0404569	1	0.0481275	1	-0.138797	1
PCC6912_RS04405	9.40884	9.05451	9.17917	10.5986	11.2456	10.6651	10.652	11.4357	10.4338	10.7898	12.1436	10.9138	11.628	10.8576	11.1471	10.4622	11.0618	11.1689	13.2503	12.3495	11.5359	0.558126	1	0.0405026	1	-0.517623	1	1.30501	1	1.30501	1	-1.62464	1	-0.382716	1	-1.1296	1	-0.0225841	1
PCC6912_RS04410	12.8265	12.4582	12.69	11.9552	11.7005	11.799	12.2848	12.3118	12.4949	12.2459	11.6878	11.9681	11.7524	12.008	11.894	12.1963	12.1935	12.2072	11.6603	11.9366	11.9512	0.163687	1	0.547228	1	0.383541	1	-0.0335383	1	-0.0335383	1	0.345472	1	-0.0667169	1	0.130509	1	0.168577	1
PCC6912_RS04415	6.69889	7.30929	6.62832	6.42041	6.73867	6.39957	7.28178	6.66056	6.49812	6.75827	6.59124	6.79001	6.1957	6.33986	6.34907	6.80642	7.11617	7.29447	6.31357	6.8057	6.30295	0.219714	1	0.387974	1	0.16826	1	0.230971	NA	0.230971	1	0.708318	1	0.289757	1	0.278501	1	-0.261557	1
PCC6912_RS04420	6.99205	7.99054	7.8776	8.31116	8.0022	8.39505	7.11214	8.02018	7.54773	7.90295	8.00917	8.27617	7.87785	8.10568	8.49596	7.48529	7.86033	8.36229	7.86432	8.06979	7.84944	-0.183883	1	-0.691087	1	-0.507205	1	-0.269538	NA	-0.269538	1	0.019136	1	0.0663704	1	0.152026	1	-0.374315	1
PCC6912_RS04425	8.99	9.38543	9.92653	9.73237	9.488	10.1683	8.65684	9.16126	8.97147	9.34159	9.67927	9.91483	9.6061	10.1698	9.69977	8.70417	8.70532	9.18952	9.13048	9.38828	9.53581	-0.162385	1	-0.904016	1	-0.741631	1	-0.496877	NA	-0.496877	1	-0.490342	1	-0.0228034	1	0.311689	1	0.0603991	1
PCC6912_RS04430	8.92238	9.31798	9.8655	9.60811	9.26968	10.0687	8.26316	8.33047	8.86807	9.06708	9.24053	9.73551	9.71774	10.2624	9.23435	8.21749	8.23031	8.25519	8.91997	9.12206	9.36453	-0.316508	1	-1.20982	1	-0.893309	1	-0.668077	NA	-0.668077	1	-0.951736	1	-0.11457	1	0.236999	1	0.295426	1
PCC6912_RS04435	7.95004	8.63287	9.00555	8.51607	8.27483	8.89061	7.84742	7.90949	7.98454	8.42323	8.10538	8.62271	8.13791	8.96215	8.5675	7.82262	8.46538	8.18588	7.82371	8.5023	8.68284	-0.19236	1	-0.706999	1	-0.51464	1	-0.225475	NA	-0.225475	1	-0.20723	1	-0.0108166	1	0.0222988	1	-0.285111	1
PCC6912_RS04440	13.8829	14.5323	15.2792	15.3604	14.9009	15.8005	14.9258	14.4945	15.2453	15.6182	15.062	15.7867	15.0713	15.8184	15.5995	14.981	15.6244	14.94	14.8591	15.8404	15.7697	0.120527	1	-0.479679	1	-0.600206	1	0.0241647	1	0.0241647	1	-0.336126	1	-0.129012	1	-0.0326492	1	-0.296729	1
PCC6912_RS04445	8.88734	8.99816	9.16822	8.51607	8.61075	8.5527	8.58968	8.44067	8.1978	8.65524	8.53573	8.6008	8.8836	8.63124	8.55699	8.3251	8.12233	7.86315	8.80889	8.74126	8.5889	0.0382918	1	-0.150409	1	-0.188701	1	0.0187746	NA	0.0187746	1	-0.63335	1	-0.14465	1	-0.125133	1	0.319516	1
PCC6912_RS04450	6.72195	7.0771	6.94969	6.14234	6.32787	5.9015	6.82011	6.17275	6.19781	5.99532	6.45062	6.70992	6.24363	6.33986	5.99638	6.48826	6.13647	6.57442	6.32668	6.6373	6.4896	0.355834	1	0.374353	1	0.018519	1	0.35267	NA	0.35267	1	-0.0864396	NA	-0.0756327	1	-0.0724686	1	0.03249	1
PCC6912_RS04455	8.7768	8.78924	9.47579	8.94452	8.86279	9.12956	8.95911	8.57358	8.90561	9.16246	8.52418	9.23851	9.14874	9.27828	8.72595	8.94086	9.04597	8.36229	9.25096	9.06456	9.30671	0.0259027	1	-0.164726	1	-0.190629	1	0.147197	NA	0.147197	1	-0.412435	1	-0.0888035	1	-0.210098	1	0.0117077	1
PCC6912_RS04460	7.76919	7.53981	8.39996	8.08277	8.44069	8.28247	7.73525	8.57358	8.14166	7.06653	7.73606	7.45316	8.04302	7.46467	8.84586	8.19187	8.08097	9.49992	8.72815	7.4259	7.56652	-0.896107	1	-0.0923692	1	0.803738	1	-0.20608	NA	-0.20608	1	0.745922	1	0.0480268	1	-0.642	1	-0.584185	1
PCC6912_RS04465	9.44543	9.40389	9.74693	9.38093	9.42401	9.83248	9.37507	9.79794	9.63142	9.57442	9.30268	9.57442	9.38321	9.4887	9.50227	8.79201	8.93726	9.6708	9.99716	9.55411	9.62526	-0.0729307	1	0.0516051	1	0.124536	1	0.288061	NA	0.288061	1	-0.567368	1	0.103984	1	-0.257008	1	0.434895	1
PCC6912_RS04470	10.7521	11.1352	11.3894	10.9894	10.89	11.3442	10.9501	10.6992	11.2744	10.8184	10.9005	11.2104	11.0474	11.1053	11.3102	10.7697	10.9122	11.4393	11.3875	11.0153	11.209	-0.102073	1	-0.0942182	1	0.00785509	1	0.05401	1	0.05401	1	-0.14337	1	-0.0714235	1	-0.227507	1	-0.0762819	1
PCC6912_RS04475	13.549	13.6553	13.2505	13.1536	13.1237	12.9494	13.2904	12.5827	13.1363	13.2344	13.1923	12.9347	13.0482	13.1681	12.7084	12.6274	12.7601	12.7367	12.8007	13.0479	13.0152	0.0481648	1	-0.044461	1	-0.0926258	1	-0.0291709	1	-0.0291709	1	-0.249936	1	0.0908487	1	0.168184	1	0.325494	1
PCC6912_RS04480	13.8394	13.6927	13.7912	13.6276	13.5542	13.3663	13.9423	13.5194	13.9594	13.7057	13.5293	13.4757	13.5555	13.606	13.2284	13.6369	13.7249	13.4758	13.298	13.4024	13.585	0.0535058	1	0.301272	1	0.247766	1	-0.0394906	1	-0.0394906	1	0.18319	1	0.0475178	1	0.140514	1	0.20509	1
PCC6912_RS04485	10.8134	9.91301	10.3722	11.7162	12.4884	12.1148	11.4023	11.7676	11.3556	11.6601	13.0867	12.0264	12.9191	12.3415	12.2038	11.4705	12.1454	11.8611	14.0625	13.8191	12.5419	0.250736	1	-0.623239	1	-0.873975	1	1.09026	1	1.09026	1	-1.76365	1	-0.383254	1	-1.22278	1	-0.333107	1
PCC6912_RS04490	12.1677	11.5983	11.9223	12.8188	13.4764	13.1055	12.4656	12.734	12.5061	12.7917	13.9582	13.067	13.6677	13.1446	13.0279	12.6233	13.2334	12.8299	14.3821	14.6188	13.6607	0.203687	1	-0.586834	1	-0.79052	1	0.968111	1	0.968111	1	-1.35852	1	-0.149229	1	-0.913653	1	-0.34565	1
PCC6912_RS04495	10.1308	9.57218	9.77028	10.1043	10.2131	10.3261	9.71929	9.73988	9.84847	9.92381	10.6763	10.2452	10.5647	10.0974	9.93827	9.74823	10.4421	9.94981	11.0277	11.255	10.2619	0.0993583	1	-0.454598	1	-0.553956	1	0.688797	1	0.688797	1	-0.839723	1	-0.00843582	1	-0.597875	1	-0.312108	1
PCC6912_RS04500	9.91548	9.72953	9.40669	11.1001	12.2783	11.7828	9.44084	9.47131	9.6109	10.4713	11.8344	11.0412	12.3162	11.4037	11.627	9.26936	9.92653	10.0226	11.6635	12.0867	11.3087	-0.577225	1	-2.31636	0.0199153	-1.73913	1	-0.116027	1	-0.116027	0.117094	-1.96632	0.514444	-0.0383139	1	-0.499512	1	-0.272325	1
PCC6912_RS04505	12.4027	12.3636	11.5749	13.6194	14.7664	13.7475	11.4604	12.2149	11.5502	12.8584	14.481	13.0174	14.9221	13.9644	13.8486	11.4437	11.4509	11.7795	13.8778	14.2179	13.4048	-0.491022	1	-2.36437	0.101471	-1.87335	1	-0.459187	1	-0.459187	0.00322428	-2.31102	0.201663	-0.18882	1	-0.220655	1	0.217016	1
PCC6912_RS04510	12.6665	13.4894	14.1364	14.361	14.0383	14.9762	13.3555	12.6736	12.8211	14.0474	13.4958	14.2385	13.7769	15.4336	15.6231	12.0227	12.1804	13.1881	13.0946	13.9249	14.8737	-0.552527	1	-1.53338	1	-0.980857	1	-1.00229	1	-1.00229	0.0672652	-1.58542	1	-0.634026	1	-0.184263	1	0.420298	1
PCC6912_RS04515	8.25519	8.84928	8.94013	9.05056	9.66743	9.231	9.08938	9.00419	9.26988	9.2548	9.41115	8.98595	9.63741	8.94506	9.32792	8.97128	8.79433	8.72182	9.7038	9.04611	8.95798	-0.116194	1	-0.220901	1	-0.104708	1	-0.0549403	NA	-0.0549403	1	-0.460702	1	0.00875855	1	-0.052495	1	0.303499	1
PCC6912_RS04520	8.65113	9.29297	9.02752	9.33307	9.38208	9.02313	9.90506	9.92417	10.1664	9.64657	9.75037	9.68089	9.38145	9.37589	8.89116	9.84667	10.0292	9.61355	10.0932	9.8419	9.61338	0.449281	1	0.765755	1	0.316474	1	0.645556	NA	0.645556	1	-0.0245848	1	0.0222838	1	-0.173991	1	0.167068	1
PCC6912_RS04525	8.54911	9.00258	8.62807	8.82378	8.81105	8.51104	9.53975	10.0204	9.74308	9.38705	9.29137	9.08131	8.69517	8.3383	8.47379	9.62356	9.58974	9.20461	9.59286	9.22404	8.93272	0.554304	1	1.08842	1	0.53412	1	0.794737	NA	0.794737	1	0.21247	1	0.220417	1	-0.0200155	1	0.301634	1
PCC6912_RS04530	13.2546	13.6785	13.5073	13.8894	13.5629	14.1751	14.4188	13.7773	14.6155	14.8589	13.7799	14.8911	14.2332	13.3299	13.0339	14.6096	15.0585	13.0569	14.8319	15.8042	14.8347	0.696876	1	0.415781	1	-0.281094	1	1.60855	1	1.60855	1	-0.773538	1	0.271038	1	-0.640639	1	-0.148195	1
PCC6912_RS04535	11.2336	11.6743	11.3249	11.7133	11.349	11.9185	12.4963	11.6693	12.3196	12.606	11.4957	12.594	11.8438	11.2312	11.1448	12.6489	13.1932	11.9406	12.3866	13.6962	12.6587	0.640339	1	0.526592	1	-0.113747	1	1.59429	1	1.59429	1	-0.348349	1	0.238784	1	-0.715169	1	-0.480567	1
PCC6912_RS04540	11.9269	12.2034	11.5221	11.7243	11.439	11.396	11.837	11.5629	11.5716	12.0714	11.2712	11.8089	11.429	10.9984	10.6547	12.5038	12.5944	11.5424	10.985	12.6444	11.8877	0.228116	1	0.136435	1	-0.091681	1	0.93456	1	0.93456	1	0.295096	1	0.46814	1	-0.238304	1	-0.62508	1
PCC6912_RS04545	9.20241	9.4991	9.20082	9.06128	8.87292	8.51487	9.22277	8.84803	8.73787	9.2777	8.67457	8.83463	8.92287	8.44919	8.33719	9.23216	9.23211	8.74265	9.17416	8.9422	8.54788	0.121306	1	0.122698	1	0.00139289	1	0.331096	NA	0.331096	1	0.180423	1	0.249649	1	0.0398584	1	-0.139172	1
PCC6912_RS04550	11.6473	11.6268	11.8316	11.7994	11.9266	11.6258	11.5066	11.5863	10.9755	11.6326	11.1889	11.3234	11.6135	11.4285	11.2009	10.7575	10.8727	10.4755	12.436	11.4401	10.9923	-0.397791	1	-0.411295	1	-0.0135047	1	0.331686	1	0.331686	1	-1.05031	1	0.36711	1	-0.362367	1	0.67444	1
PCC6912_RS04555	12.6728	12.3903	12.5335	12.0631	11.8832	12.0699	12.5601	12.5264	12.5363	12.2192	11.8801	11.9928	11.9744	12.2061	12.0714	12.4186	12.3367	12.3998	12.3489	12.0889	12.0736	0.0296585	1	0.53512	1	0.505462	1	0.0902844	1	0.0902844	1	0.209422	1	-0.0793185	1	-0.139944	1	0.156095	1
PCC6912_RS04560	11.1448	11.2469	11.305	11.6148	11.6587	11.6904	10.806	10.7708	10.5729	11.445	11.6225	11.5253	11.6905	11.9794	11.3304	10.9034	10.9579	10.7681	10.9132	11.5941	11.3828	-0.122819	1	-0.942166	1	-0.819347	1	-0.370056	1	-0.370056	1	-0.447499	1	-0.0357182	1	0.211519	1	-0.160329	1
PCC6912_RS04565	5.39735	6.0513	5.90406	6.12169	5.89507	5.97153	5.30415	5.35865	4.93283	5.64477	5.39816	6.03704	6.50131	5.67509	6.13685	5.9335	5.16542	5.85724	6.57719	5.82813	5.68576	-0.375841	1	-1.14644	1	-0.770601	1	-0.0622488	NA	-0.0622488	1	-0.553701	NA	-0.200089	1	-0.513681	1	-0.730581	1
PCC6912_RS04570	9.56427	9.80726	10.1173	9.93246	10.129	10.0516	9.75036	9.51917	9.88651	9.90187	9.98465	10.0435	10.2184	10.039	9.7077	9.55091	9.74167	9.40296	10.0751	9.93707	10.0389	-0.0631296	1	-0.317754	1	-0.254625	1	0.015291	1	0.015291	1	-0.455642	1	0.0370104	1	-0.0414102	1	0.159607	1
PCC6912_RS04575	8.13223	8.10998	8.20798	7.96199	8.22032	8.1406	8.10374	7.75796	7.82251	8.08291	7.92962	7.86871	8.11689	7.81307	7.5926	7.83592	7.78503	7.6662	7.56901	7.89923	8.02724	-0.161584	1	-0.220928	1	-0.0593446	1	-0.0243859	NA	-0.0243859	1	-0.0789755	1	0.270943	1	0.133745	1	0.153376	1
PCC6912_RS04580	6.88395	7.14279	7.25401	7.1533	6.77172	7.32733	6.82011	7.43702	7.09357	6.91337	7.11954	7.52485	6.79571	6.90764	7.43294	7.28622	6.4475	7.00265	6.90744	6.97208	6.93605	0.125606	1	0.0367878	1	-0.0888184	1	-0.15596	NA	-0.15596	1	0.0161589	1	0.0299026	1	0.311469	1	0.206492	1
PCC6912_RS04585	7.80722	7.8456	7.74815	8.31565	9.06185	8.86679	8.2739	8.78677	9.22469	8.67694	9.22397	8.68303	9.18754	8.58784	8.60197	8.747	8.38697	8.46197	9.36842	8.8041	8.74949	0.107579	1	0.0328378	1	-0.0747408	1	0.189333	NA	0.189333	1	-0.4831	1	-0.0415099	1	-0.123264	1	0.285095	1
PCC6912_RS04590	6.8737	7.14279	7.20328	7.14321	7.88186	7.25556	7.37469	6.96861	6.71511	7.06653	7.76909	7.28893	7.26328	7.59336	6.50437	7.3055	6.78231	6.67972	7.18975	7.55702	7.49048	-0.0661376	1	-0.471593	1	-0.405455	1	0.259723	NA	0.259723	1	-0.528418	1	0.314448	1	-0.0114121	1	0.11155	1
PCC6912_RS04595	6.32915	6.06853	6.00787	5.8717	6.23554	5.57915	6.4524	6.26668	5.84414	5.7828	5.68267	6.31688	5.6921	6.20679	5.55175	6.03088	5.76285	6.31841	5.49462	5.86305	6.39935	0.0440218	1	0.366213	1	0.322192	1	0.164671	NA	0.164671	1	0.125125	NA	0.119735	1	-0.000914208	1	0.196152	1
PCC6912_RS04600	9.81387	9.82605	9.74398	10.6322	11.15	10.8087	10.3851	10.1023	9.96619	10.5357	10.7123	10.3375	10.6403	11.3167	9.88888	9.68541	10.234	9.6888	10.0002	11.3437	10.5369	-0.346962	1	-0.726633	1	-0.379671	1	0.00342494	1	0.00342494	1	-0.851108	1	0.152028	1	-0.198358	1	0.273079	1
PCC6912_RS04605	7.66649	7.46487	7.59283	8.58829	8.59247	8.36133	8.28456	8.7763	8.48624	8.42323	8.47302	8.49787	9.10886	8.22951	9.12008	9.07297	8.73561	9.37211	8.24179	8.24834	8.55203	-0.0555912	1	0.0093296	1	0.0649208	1	-0.547489	NA	-0.547489	1	0.759724	1	-0.375332	1	0.116565	1	-0.578238	1
PCC6912_RS04610	9.22664	9.25833	9.16603	9.38733	9.33707	9.44718	9.01775	8.62116	8.7604	9.17471	9.18538	9.23614	9.09174	9.59113	9.39629	8.57936	8.88418	8.90235	8.80426	9.16714	9.01628	-0.197194	1	-0.597378	1	-0.400184	1	-0.38368	NA	-0.38368	1	-0.210335	1	0.0198821	1	0.206368	1	0.0165192	1
PCC6912_RS04615	11.0631	10.5216	10.3039	9.96422	9.4731	9.56842	10.6386	10.5521	10.4043	9.95433	9.54287	9.69129	9.39373	9.90751	10.0953	10.3253	10.0707	10.8253	9.37467	9.66222	9.79257	0.0559674	1	0.864111	1	0.808144	1	-0.212657	1	-0.212657	1	0.836449	1	-0.146202	1	0.122423	1	0.094117	1
PCC6912_RS04620	11.712	11.0017	11.4044	10.5819	10.0408	10.5256	11.7873	12.0152	12.0969	11.3216	11.2155	11.3317	10.0852	10.6348	11.1117	11.9083	11.8913	11.9875	10.9046	11.3078	11.4168	0.896965	1	1.58249	0.75886	0.685522	1	0.560331	1	0.560331	1	0.708087	1	-0.271259	1	0.0653752	1	0.0428107	1
PCC6912_RS04625	10.7396	10.3461	10.4673	10.1849	9.71183	9.85535	10.1166	10.2664	10.465	10.2475	9.95055	9.98977	9.83942	10.1565	10.2565	10.3909	10.1098	10.7974	8.97452	10.121	10.2247	0.139867	1	0.364545	1	0.224677	1	-0.227477	1	-0.227477	1	0.598574	1	-0.16639	1	0.200954	1	-0.172942	1
PCC6912_RS04630	8.96861	8.58951	8.87159	8.61401	8.28246	8.08486	8.54606	8.49276	8.56089	8.71939	8.56609	8.46591	8.18311	8.40485	8.32485	8.55144	8.79433	8.67563	8.38814	9.2945	8.8642	0.255571	1	0.200436	1	-0.0551349	1	0.610454	NA	0.610454	1	-0.220571	1	0.0395685	1	-0.315315	1	-0.149878	1
PCC6912_RS04635	5.80439	5.37002	5.61743	6.69485	5.60199	5.77627	6.94687	6.20476	5.48414	6.15473	7.17987	6.35267	6.62648	6.48073	6.2645	6.34543	7.1666	6.11761	7.91675	7.93178	7.14929	0.654116	1	0.289792	1	-0.364324	1	1.41986	NA	1.41986	1	-1.23505	1	-0.44689	1	-1.21264	1	-0.341912	1
PCC6912_RS04640	8.25125	8.11814	8.33093	7.90951	8.22823	7.68214	7.36466	8.51811	7.06962	8.21938	7.88211	7.39482	7.93183	8.14216	7.76093	7.70429	6.36292	7.32248	6.68252	7.29418	7.57472	-0.0949111	1	-0.182932	1	-0.0880213	1	-0.795843	NA	-0.795843	1	0.00620909	1	0.00571957	1	0.706651	1	0.612421	1
PCC6912_RS04645	11.4723	11.6304	11.5864	11.6596	11.8106	11.5286	11.4592	11.4449	11.3156	11.8183	11.3583	11.4487	11.6912	11.3483	11.2512	11.721	11.4176	10.7278	10.561	11.2606	11.3348	-0.115909	1	-0.264554	1	-0.148644	1	-0.354526	1	-0.354526	1	0.256529	1	0.229265	1	0.467881	1	0.0627085	1
PCC6912_RS04650	13.9466	14.3202	14.2986	14.5859	13.6165	14.1314	14.459	13.7662	14.2328	14.7941	13.7402	14.2893	14.2535	14.807	13.5379	13.9328	14.8199	13.0472	14.3222	15.2588	14.672	0.173084	1	0.01592	1	-0.157164	1	0.51414	1	0.51414	1	-0.694743	1	-0.125219	1	-0.466276	1	0.0713031	1
PCC6912_RS04655	10.996	11.0914	11.5707	11.7318	11.0592	11.6368	12.0432	11.3712	11.9977	11.7932	11.2203	11.6615	11.6461	12.0272	11.1218	11.5713	12.359	11.1127	12.4069	12.2786	12.0363	0.0737884	1	0.331837	1	0.258049	1	0.606592	1	0.606592	1	-0.47609	1	-0.140635	1	-0.673438	1	0.0607004	1
PCC6912_RS04660	8.52976	9.13913	9.04199	8.67113	8.91764	8.79603	8.71708	8.54303	8.77891	8.72773	8.5995	9.0385	8.97283	8.85275	8.62897	8.84883	9.2462	8.98915	8.86772	8.66593	8.65221	0.00203185	1	-0.118769	1	-0.120801	1	-0.094869	NA	-0.094869	1	0.31503	1	-0.0273712	1	0.0695296	1	-0.366301	1
PCC6912_RS04665	8.959	9.14513	9.0178	9.34847	9.01002	9.37303	9.14598	9.0527	9.16402	9.16246	8.87276	9.1533	8.94926	9.30263	9.5222	9.10898	9.22026	9.36317	8.8181	8.91806	9.04014	-0.189482	1	-0.133297	1	0.0561851	1	-0.36015	NA	-0.36015	1	0.317663	1	-0.0245644	1	0.146104	1	-0.115375	1
PCC6912_RS04670	7.63057	7.43245	7.36585	7.59915	6.92639	7.59043	7.46195	7.0581	7.08165	7.33101	6.96801	7.23291	6.8683	7.59336	7.45578	7.15413	7.31701	7.49643	7.03983	7.34349	6.92321	-0.243616	1	-0.207024	1	0.0365917	1	-0.252758	NA	-0.252758	1	0.248894	1	0.0761022	1	0.0852439	1	-0.127059	1
PCC6912_RS04675	8.5555	8.87117	8.77675	8.83319	9.02372	9.2403	8.4164	8.2189	8.25183	8.72773	8.9028	9.00831	8.84834	8.92427	8.81092	8.40753	8.28596	8.87745	8.73059	8.54498	8.85077	-0.162239	1	-0.774831	1	-0.612592	1	-0.151178	NA	-0.151178	1	-0.176925	1	0.187091	1	0.17603	1	-0.259637	1
PCC6912_RS04680	8.57136	8.73986	8.38112	9.12655	9.5125	9.39401	8.06716	8.51182	8.30391	8.78481	9.16817	9.07072	9.40243	9.59989	9.5752	8.37148	8.40802	8.89306	9.39481	9.03118	9.10943	-0.345854	1	-1.09369	1	-0.747836	1	-0.347205	NA	-0.347205	1	-0.635101	1	-0.178527	1	-0.177177	1	-0.289911	1
PCC6912_RS04685	8.85143	8.82457	8.65655	8.27476	8.0022	8.44418	8.71708	8.78154	8.87152	8.36022	8.14113	8.37846	8.21115	8.43456	8.06292	8.75051	8.47738	9.15627	8.44573	8.12008	8.371	0.0490841	1	0.567775	1	0.518691	1	0.0856089	NA	0.0856089	1	0.522066	1	0.00868892	1	-0.0278359	1	-0.0312109	1
PCC6912_RS04690	9.00175	8.72391	9.07986	8.88843	9.09899	8.93711	8.65684	8.76576	8.29879	8.96495	8.92639	8.85944	8.954	8.90672	8.89116	8.84555	8.47738	8.7288	8.7257	8.98157	8.58485	-0.0634599	1	-0.411241	1	-0.347781	1	-0.153187	NA	-0.153187	1	-0.0821121	1	0.0628146	1	0.152542	1	-0.113127	1
PCC6912_RS04695	7.76919	8.58068	8.07823	8.80795	9.3389	8.95698	7.97141	8.62116	8.15873	8.56034	9.19513	8.60814	9.16316	8.99242	9.11054	7.97466	8.09662	8.08613	8.84987	8.91399	8.2483	-0.242657	1	-0.814353	1	-0.571697	1	-0.405193	NA	-0.405193	1	-0.6815	1	-0.0391078	1	0.123429	1	0.233232	1
PCC6912_RS04700	9.67405	9.66	9.65427	9.86982	10.225	9.95613	9.61554	9.67094	9.86934	9.73195	10.0876	9.94846	10.2554	9.85358	9.86212	9.89506	9.46478	9.606	10.0509	9.47909	9.93455	-0.0965313	1	-0.307952	1	-0.211421	1	-0.162258	NA	-0.162258	1	-0.18164	1	0.0221316	1	0.087858	1	0.0580767	1
PCC6912_RS04705	8.8848	8.89035	8.99071	8.84565	9.15194	8.82722	8.88052	8.97245	8.7604	8.96142	8.98654	8.99157	8.98216	8.89609	9.10574	8.72217	8.2491	8.69713	8.41571	8.71814	8.79226	0.0302614	1	-0.0819008	1	-0.112162	1	-0.365553	NA	-0.365553	1	-0.0785824	1	-0.0489369	1	0.346878	1	0.313298	1
PCC6912_RS04710	9.17154	9.62035	9.63373	9.39159	9.85152	9.57578	9.3474	9.49703	9.2408	9.42088	9.82442	9.63134	9.79911	9.65559	9.70294	9.3293	9.05133	9.3964	9.08734	9.38828	9.54417	0.0165744	1	-0.26147	1	-0.278044	1	-0.379547	NA	-0.379547	1	-0.086048	1	-0.103521	1	0.2926	1	0.100604	1
PCC6912_RS04715	11.1861	11.35	11.2995	11.5892	11.6198	11.7322	11.2455	11.6342	11.3945	11.2329	11.4542	11.4349	11.6239	11.6624	11.8581	11.533	11.1587	11.8584	11.6313	10.7654	11.5174	-0.272428	1	-0.216249	1	0.0561788	1	-0.367222	1	-0.367222	1	0.192425	1	-0.0705535	1	0.0242411	1	-0.112005	1
PCC6912_RS04720	9.42114	9.65159	9.68377	9.49603	9.24064	9.65613	9.6427	9.53477	9.62529	9.32519	9.14323	9.67741	9.24095	9.84991	9.88609	9.51626	9.74993	10.1501	9.60753	9.31005	9.65259	-0.076217	1	0.131273	1	0.20749	1	-0.157851	NA	-0.157851	1	0.303562	1	-0.217795	1	-0.136161	1	-0.232233	1
PCC6912_RS04725	7.81791	8.34374	8.16454	8.08277	7.38271	8.01066	8.26854	7.56439	8.13016	7.85039	7.58837	8.12058	7.51583	8.21246	8.25722	8.05645	8.30404	8.56303	8.7208	7.89098	8.18547	0.0142631	1	0.177818	1	0.163554	1	0.298797	NA	0.298797	1	0.0111884	1	-0.187233	1	-0.471767	1	-0.319401	1
PCC6912_RS04730	6.53911	7.04309	7.12364	6.95977	6.94581	6.573	7.22743	6.35472	6.90334	7.28641	6.70551	6.82843	6.89831	6.87898	6.78383	6.63341	6.96469	6.85672	6.78058	7.48199	6.99854	0.139016	1	0.0519238	1	-0.087092	1	0.289665	NA	0.289665	1	-0.323468	1	-0.0191992	1	-0.169848	1	0.0665277	1
PCC6912_RS04735	7.17817	7.51526	7.12364	8.58458	11.8201	10.7898	8.45465	8.51811	8.10101	8.39731	8.89983	8.67257	9.44013	11.3708	8.14006	8.14991	8.76853	8.33967	7.93804	9.57484	8.67905	-2.28727	1	-2.60416	0.626412	-0.316891	1	-1.38776	NA	-1.38776	1	-0.459473	1	0.678877	1	-0.220634	1	-0.0780519	1
PCC6912_RS04740	10.0584	10.8446	10.4329	11.489	13.4227	12.4654	11.5656	12.0241	11.2633	11.5111	11.7805	11.5668	11.7373	12.8589	11.3345	11.227	11.5437	11.268	11.1508	12.1197	11.4809	-1.04694	1	-1.0192	1	0.0277437	1	-0.488884	1	-0.488884	1	-0.289411	1	0.541271	1	-0.0167871	1	0.300368	1
PCC6912_RS04745	7.29003	7.41928	7.46959	7.64983	8.07425	7.61927	7.95815	8.77104	8.61959	7.52575	7.77561	7.61518	7.99312	7.13051	7.77914	8.5833	7.87856	8.24549	7.9838	7.57775	7.6543	-0.167828	1	0.733985	1	0.901814	1	0.0763749	NA	0.0763749	1	0.545632	1	0.124155	1	-0.120048	1	0.236134	1
PCC6912_RS04750	4.70529	4.84896	4.51071	5.03719	5.15859	5.31171	5.38931	5.67137	5.48414	4.58305	5.12503	4.44632	5.54406	4.97171	5.29496	5.30402	5.52947	5.20029	4.93866	5.41875	4.90322	-0.728039	1	0.522339	NA	1.25038	1	-0.358085	NA	-0.358085	1	0.431513	NA	-0.209994	1	-0.579948	1	0.238918	1
PCC6912_RS04755	7.31291	7.49657	7.79451	7.34151	7.15193	7.15062	7.38466	7.58857	7.67197	7.45704	7.22827	7.03948	7.10102	7.11832	7.00706	7.14345	7.34354	7.27549	7.28608	7.34349	7.17113	0.0342401	1	0.373078	1	0.338838	1	0.216576	NA	0.216576	1	-0.0114776	1	0.159182	1	-0.0231536	1	0.327162	1
PCC6912_RS04760	8.90746	8.76086	8.7209	9.20599	9.6156	8.76414	9.01135	9.18519	9.09479	9.33341	9.91563	9.22902	9.42654	8.62266	8.62563	8.81232	9.03248	8.47448	10.498	9.8419	9.1401	0.296227	1	-0.142892	1	-0.439118	1	1.01252	NA	1.01252	1	-1.17216	1	0.301654	1	-0.414639	1	0.318405	1
PCC6912_RS04765	10.1212	10.263	9.89103	8.18932	7.67139	7.8618	9.36256	9.65103	8.97469	9.17471	9.19026	9.15079	8.13373	8.09331	7.5437	8.73287	9.65456	8.58242	9.5493	10.0207	8.95171	1.31047	1	1.49815	1	0.18768	1	1.69374	NA	1.69374	1	-0.512144	1	-0.02621	1	-0.40948	1	0.290344	1
PCC6912_RS04770	7.82322	7.95906	7.31898	7.9389	7.94088	7.32733	7.21631	7.55215	7.18555	7.60045	7.60311	7.81257	8.18715	6.72634	7.33774	7.88153	7.11617	7.13506	8.07119	6.92417	6.97387	-0.0953213	1	-0.480793	1	-0.385471	1	-0.123311	NA	-0.123311	1	-0.0124842	1	0.236257	1	0.264246	1	-0.108741	1
PCC6912_RS04775	13.4231	13.7788	12.5984	13.5547	13.9704	13.7194	13.1962	13.8904	13.0413	13.5609	13.968	13.4389	14.3544	12.972	12.8237	13.9701	13.1881	13.0078	14.5759	13.1802	12.7116	-0.0843377	1	-0.333588	1	-0.24925	1	0.157849	1	0.157849	1	-0.266069	1	0.198643	1	-0.0435441	1	-0.0267256	1
PCC6912_RS04780	9.45572	9.72152	9.73659	9.91484	10.0991	10.2174	9.75803	9.89303	9.88992	9.80864	10.3079	10.1937	10.3193	10.0195	9.66759	9.78637	9.58421	10.0878	10.8063	9.87153	9.75163	0.037269	1	-0.238356	1	-0.275625	1	0.20302	1	0.20302	1	-0.398827	1	0.0566727	1	-0.109078	1	0.0141239	1
PCC6912_RS04785	12.3965	11.9637	12.0311	11.4282	11.2697	11.2489	12.0603	12.0569	11.931	11.7787	11.4255	11.424	11.4366	11.222	11.0661	11.9271	11.8902	11.7252	11.1535	11.4231	11.4219	0.235943	1	0.703163	1	0.467221	1	0.0884252	1	0.0884252	1	0.515367	1	0.068449	1	0.215966	1	0.16782	1
PCC6912_RS04790	11.0886	10.7533	10.7964	11.2275	11.651	11.0285	11.1871	11.522	11.1428	11.431	11.5026	11.0221	11.6306	10.8621	10.9242	11.2207	11.1506	10.9045	10.6358	11.3445	11.0374	0.00721625	1	-0.0327547	1	-0.0399709	1	-0.150831	1	-0.150831	1	0.0648518	1	0.143858	1	0.301905	1	0.197082	1
PCC6912_RS04795	8.56504	7.88921	8.10605	8.2562	7.87179	7.92089	8.00404	8.37279	7.91253	8.32216	9.092	8.39977	8.35811	7.91501	7.58571	8.39412	8.76527	8.50731	9.52841	9.77179	8.97045	0.657595	1	0.0871693	1	-0.570426	1	1.5354	NA	1.5354	1	-0.927275	1	0.0392409	1	-0.83856	1	-0.481711	1
PCC6912_RS04800	8.58705	8.7504	8.33877	8.17457	8.2556	8.23671	8.04224	7.79996	8.02235	8.16511	8.24334	8.34809	8.24255	8.22951	8.46258	7.59896	8.01112	8.00219	9.05461	8.15496	8.27871	0.0337415	1	-0.278561	1	-0.312303	1	0.258559	NA	0.258559	1	-0.719238	1	-0.0984777	1	-0.323295	1	0.0836401	1
PCC6912_RS04805	6.47253	6.44207	6.57586	6.20253	6.94581	6.55808	6.29087	7.12588	6.69954	6.36426	6.93334	6.68218	6.78504	6.33986	6.69664	6.83332	6.43098	6.44366	7.04771	6.69568	6.55786	0.0918892	1	0.15323	1	0.0613405	1	0.194625	NA	0.194625	1	-0.247457	1	-0.0234517	1	-0.126187	1	0.182611	1
PCC6912_RS04810	8.4565	8.49555	8.70281	9.00686	9.1436	8.77378	8.99198	9.15723	8.77154	9.11556	9.10498	8.85019	9.16725	9.22829	8.96718	8.75751	8.863	9.00072	9.08353	9.08278	8.7603	0.0458227	1	-0.00475958	1	-0.0505823	1	-0.145309	NA	-0.145309	1	-0.110321	1	-0.145395	1	0.0457366	1	0.105475	1
PCC6912_RS04820	7.58122	7.85051	7.86136	7.51569	7.53109	7.99425	7.54421	7.26756	7.4768	7.05326	7.40703	7.35165	7.94621	7.54871	7.84977	8.2124	8.08097	8.41082	8.53502	7.45982	7.80831	-0.458502	1	-0.285059	1	0.173443	1	0.239304	NA	0.239304	1	0.239018	1	-0.104607	1	-0.802412	1	-0.867987	1
PCC6912_RS04825	9.82714	9.44663	9.42152	9.32642	9.10545	9.28816	9.94925	9.94534	9.80939	9.6132	9.03074	9.33453	8.9658	9.30263	9.47091	9.99466	9.83318	10.0837	9.13233	9.52776	9.51681	0.104392	1	0.67508	1	0.570688	1	0.144444	NA	0.144444	1	0.585165	1	-0.0183894	1	-0.0584412	1	-0.0729184	1
PCC6912_RS04830	8.41843	8.61569	8.59901	10.5763	12.0754	10.7051	9.24476	10.2131	8.95203	9.88146	11.9953	10.1961	12.1135	10.6644	10.8487	9.70545	9.88662	10.1759	12.2018	11.9731	11.2247	-0.279215	1	-1.73842	1	-1.4592	1	0.496788	1	0.496788	1	-1.93963	1	-0.0728403	1	-0.848843	1	-0.368416	1
PCC6912_RS04835	10.8333	10.7818	11.0541	10.9532	10.9324	11.0157	11.2732	11.4165	11.2528	11.0898	11.1537	11.2254	10.9634	10.6528	10.8466	11.0164	11.0384	11.1792	11.4369	10.9972	10.7953	0.191569	1	0.350821	1	0.159253	1	0.278586	1	0.278586	1	-0.0237413	1	0.14162	1	0.054603	1	0.237597	1
PCC6912_RS04845	9.20648	9.13109	8.95803	8.90935	8.86025	8.6812	9.11348	9.40152	9.17804	9.02032	9.08416	8.84709	8.90582	8.57456	8.79908	9.03026	8.93726	9.18191	9.12678	8.74584	8.7531	0.172727	1	0.427405	1	0.254678	1	0.127732	NA	0.127732	1	0.166848	1	0.0534005	1	0.0983946	1	0.186225	1
PCC6912_RS04850	8.98053	9.13109	8.87698	9.2084	9.08381	9.15927	9.40223	9.55634	9.59009	9.20191	9.01433	9.07338	9.16111	9.0543	9.5222	9.49338	9.36502	9.5121	9.26449	9.06456	9.05485	-0.0550161	1	0.377109	1	0.432125	1	-0.131201	NA	-0.131201	1	0.332989	1	-0.113977	1	-0.0377926	1	0.0613433	1
PCC6912_RS04855	8.51671	8.45424	8.39996	8.44414	8.33104	8.49169	8.48731	8.54303	8.7604	8.21938	8.46499	8.18583	8.51414	8.3383	8.89395	8.76448	8.48532	9.13017	8.91139	7.96362	8.55618	-0.134373	1	0.187678	1	0.322052	1	-0.0703998	NA	-0.0703998	1	0.294614	1	-0.18752	1	-0.251494	1	-0.224056	1
PCC6912_RS04860	8.98527	8.96689	8.55261	8.55453	8.27101	8.19425	8.90144	8.97245	8.82239	8.49341	8.03655	8.38702	8.09985	8.3847	8.85446	8.95005	8.28596	9.22695	7.68949	8.11301	8.4309	-0.0321639	1	0.576397	1	0.608561	1	-0.395452	NA	-0.395452	1	0.804332	1	-0.138989	1	0.224299	1	0.0285286	1
PCC6912_RS04865	9.67699	10.5239	10.2467	8.47655	8.27865	8.6812	7.61358	7.20631	7.67197	7.51613	7.49662	7.9748	8.35453	9.60426	8.8516	8.13385	7.92606	7.97895	7.36379	7.66753	8.61297	-0.8611	1	-1.04297	1	-0.181872	1	-1.0973	NA	-1.0973	1	0.0352886	1	-0.561994	1	-0.325791	1	-0.542951	1
PCC6912_RS04870	12.226	12.7631	12.7033	12.4809	12.5784	12.2977	13.1059	13.5653	13.0385	12.5895	12.9602	12.5833	12.9216	12.6324	12.5755	12.8303	12.7658	12.6386	13.4492	12.5262	12.5585	0.265824	1	0.800926	1	0.535102	1	0.194386	1	0.194386	1	-0.165266	1	-0.261772	1	-0.190334	1	0.510034	1
PCC6912_RS04875	12.3643	12.64	12.651	11.9573	12.2311	12.0316	11.4691	11.4605	11.7274	11.9372	11.982	11.8931	12.2612	12.3278	12.1973	11.5633	11.5346	11.4044	11.8163	11.5364	11.9524	-0.140878	1	-0.52258	1	-0.381702	1	-0.485883	1	-0.485883	1	-0.278249	1	-0.185481	1	0.159524	1	0.056071	1
PCC6912_RS04880	9.39109	9.41221	9.49695	9.04247	9.47476	9.38566	8.30564	8.57962	8.69951	9.06708	9.44828	9.20018	9.21746	9.77645	9.35647	8.06777	8.46135	7.97309	8.75237	8.91806	9.0867	-0.0670444	1	-0.804707	1	-0.737663	1	-0.560642	NA	-0.560642	1	-0.775476	1	-0.159086	1	0.334512	1	0.372325	1
PCC6912_RS04890	8.88734	8.98037	8.6408	8.61765	8.11325	8.77057	9.27178	8.7763	9.60884	8.91834	8.33877	9.00831	8.53647	8.87819	8.51418	9.43566	9.86852	8.74609	8.67845	9.27879	8.96423	0.269139	1	0.761779	1	0.49264	1	0.354181	NA	0.354181	1	0.441425	1	-0.131686	1	-0.216728	1	-0.165513	1
PCC6912_RS04895	7.16145	7.71705	7.38114	7.36772	7.63012	7.68896	8.33157	7.04065	8.548	7.4967	7.08839	7.83779	7.63313	7.68696	6.70943	8.22256	9.3191	6.80456	7.5799	8.75041	7.90252	-0.068599	1	0.585208	1	0.653807	1	0.818705	NA	0.818705	1	0.304121	1	0.178488	1	-0.708816	1	-0.35913	1
PCC6912_RS04900	6.61509	7.87963	6.75158	6.93655	6.13671	6.92602	8.38207	6.72773	8.58634	7.5353	6.60603	7.5857	7.43648	7.25818	6.15582	8.2124	9.23917	6.16013	7.12422	8.64646	7.48178	0.681924	1	1.54883	1	0.866904	1	0.940313	NA	0.940313	1	0.467144	1	-0.393635	1	-0.652024	1	-0.252263	1
PCC6912_RS04905	11.7052	12.3907	12.8767	13.0536	12.5356	13.5467	12.4199	12.2374	12.834	13.0986	11.8368	13.1138	12.535	13.1559	13.1612	12.0639	12.3574	12.6897	11.9327	13.0766	12.8187	-0.311134	1	-0.585799	1	-0.274665	1	-0.293714	1	-0.293714	1	-0.293933	1	0.124759	1	0.107339	1	0.126608	1
PCC6912_RS04910	12.1874	12.6549	12.6663	13.6285	13.392	14.0223	13.2771	12.9623	13.6089	13.5226	13.0069	13.6626	13.3923	13.6803	14.5179	13.6485	13.8175	14.0444	13.1897	13.7215	13.6309	-0.281308	1	-0.398298	1	-0.116989	1	-0.414322	1	-0.414322	1	0.31441	1	-0.241418	1	-0.108404	1	-0.539803	1
PCC6912_RS04915	11.1379	11.5939	11.358	11.5975	11.659	11.9337	11.3701	11.175	11.4481	11.6492	11.4224	11.5837	11.2553	11.8817	12.2901	11.5498	12.1416	12.1124	11.3918	11.5165	11.7016	-0.183758	1	-0.404119	1	-0.220361	1	-0.329044	1	-0.329044	1	0.41909	1	-0.132547	1	0.0127386	1	-0.626712	1
PCC6912_RS04920	12.2718	12.2253	11.9919	12.3805	12.1109	12.3018	12.7271	12.6266	12.5565	12.4023	11.6972	12.0623	11.8124	12.2805	12.6105	12.0314	12.2429	12.4036	12.0589	11.9819	11.9842	-0.187235	1	0.370884	1	0.558119	1	-0.262863	1	-0.262863	1	0.225995	1	-0.00198621	1	0.073642	1	0.405766	1
PCC6912_RS04925	9.91796	9.71481	9.75133	10.6376	11.1189	10.9228	10.5309	11.6072	10.5558	10.6064	11.877	11.1126	11.0981	10.9909	11.0159	10.7791	10.5838	11.3945	11.4094	11.6737	11.5914	0.391091	1	0.0840416	1	-0.30705	1	0.530156	1	0.530156	1	-0.604557	1	-0.130281	1	-0.269346	1	0.0281616	1
PCC6912_RS04930	9.30078	8.87358	9.49695	8.7023	8.73812	9.09153	8.92205	8.85799	9.15271	8.98596	8.85135	9.07602	9.27548	9.08584	8.26585	9.30562	8.73227	8.46615	9.68882	9.09	8.87419	0.123596	1	0.133786	1	0.0101897	1	0.335085	NA	0.335085	1	-0.396728	1	-0.0858529	1	-0.297342	1	0.109576	1
PCC6912_RS04935	15.1263	14.838	16.0758	13.9792	14.6056	14.9732	13.8477	15.1979	14.8921	13.9936	14.8459	14.9426	15.2288	14.715	13.5646	15.4073	13.6196	14.2246	15.2723	13.7396	14.7298	0.0768709	1	0.175879	1	0.0990085	1	0.0552135	1	0.0552135	1	-0.097228	1	-0.0798269	1	-0.0581694	1	0.138067	1
PCC6912_RS04940	12.1565	11.5651	12.6813	10.4838	11.5724	12.068	10.0971	11.511	11.8241	10.3265	11.8549	11.9516	12.5627	11.7933	9.91104	12.611	9.9554	11.077	12.1533	9.94505	11.8118	0.0292565	1	-0.200516	1	-0.229772	1	-0.2102	1	-0.2102	1	0.0425478	1	-0.269538	1	-0.0300812	1	-0.302401	1
PCC6912_RS04945	9.74006	9.30731	9.64324	9.47212	9.44792	9.29486	9.78266	10.3588	9.93187	9.52264	9.50617	9.33895	9.58942	9.30532	9.51317	10.5189	9.64573	10.2529	8.55719	8.75041	9.51893	0.0522923	1	0.65073	1	0.598438	1	-0.48482	NA	-0.48482	1	1.20712	1	-0.069321	1	0.467792	1	-0.14089	1
PCC6912_RS04950	13.6667	13.2159	13.1024	13.4571	12.9347	13.0623	13.3946	13.0591	13.2969	13.6296	12.9309	13.1776	12.6838	13.4586	13.3725	12.7895	13.1124	12.9685	12.794	13.3024	13.2684	0.106836	1	0.0882943	1	-0.0185412	1	-0.0714834	1	-0.0714834	1	-0.176902	1	-0.0419331	1	0.136386	1	0.294746	1
PCC6912_RS04955	9.48948	9.07561	9.15498	8.94452	8.64662	8.8517	9.08938	8.97703	8.98429	9.16553	8.23863	8.95175	8.30335	8.94506	8.80797	8.53523	8.85689	8.96572	8.39123	8.78197	8.96735	0.0165937	1	0.206217	1	0.189624	1	0.0227344	NA	0.0227344	1	0.069401	1	0.114707	1	0.108567	1	0.228789	1
PCC6912_RS04960	11.3613	10.6247	11.2706	11.1297	11.2683	11.3192	11.2249	11.0825	11.4936	11.2218	10.6223	11.2491	11.2801	11.0664	11.3432	11.8701	11.223	11.6381	10.6725	10.5428	11.2568	-0.184241	1	0.0364416	1	0.220683	1	-0.379112	1	-0.379112	1	0.747895	1	0.00652237	1	0.201393	1	-0.325819	1
PCC6912_RS04965	12.4038	11.7789	12.3573	11.47	11.4966	11.9258	12.1631	11.6101	12.5616	11.8948	11.4522	12.0762	11.6563	11.9185	11.7831	12.4847	12.1416	12.331	11.9607	11.4514	12.142	0.18534	1	0.519304	1	0.333964	1	0.0906634	1	0.0906634	1	0.447555	1	-0.144241	1	-0.0495638	1	-0.163155	1
PCC6912_RS04970	11.3499	11.0726	11.0724	11.1053	11.5182	11.192	10.8179	11.4912	10.9199	11.4775	11.7772	11.4359	11.4105	11.2249	11.2249	11.1685	10.9728	11.1181	10.5889	11.4209	11.2376	0.290439	1	-0.177398	1	-0.467837	1	-0.16758	1	-0.16758	1	-0.0346889	1	-0.00643353	1	0.451585	1	0.0184368	1
PCC6912_RS04975	10.2646	10.061	10.0461	9.88196	10.187	9.87787	9.65917	10.0271	9.64156	10.0736	10.3897	10.0717	10.0982	10.0047	10.1534	9.9014	9.6528	10.0673	10.0528	9.85891	9.99682	0.199492	1	-0.209396	1	-0.408888	1	-0.116091	1	-0.116091	1	-0.0909182	1	-0.0983888	1	0.217194	1	-0.100776	1
PCC6912_RS04980	11.506	11.3189	11.4184	10.9517	10.8763	11.0089	10.8824	11.0361	11.0034	11.1107	11.1298	10.9972	11.0108	11.0742	11.0833	11.075	11.0518	11.1599	10.7753	10.9354	10.9692	0.134987	1	0.0286052	1	-0.106381	1	-0.163488	1	-0.163488	1	0.203872	1	-0.110786	1	0.187688	1	-0.122565	1
PCC6912_RS04985	10.1885	10.1572	10.1916	9.88498	10.1541	9.89416	10.2852	10.6881	10.5665	10.0271	9.99863	10.1302	10.0245	10.0162	10.0373	10.523	10.2758	10.2074	9.95188	10.0506	9.86614	0.0703224	1	0.545147	1	0.474825	1	-0.0698925	1	-0.0698925	1	0.390272	1	-0.0427486	1	0.0974663	1	0.182019	1
PCC6912_RS04990	11.1202	11.2594	11.294	12.0624	12.318	12.2084	11.2885	11.165	11.1892	11.8953	11.7605	11.6847	12.0756	12.4968	12.445	11.2965	11.7489	11.3023	11.7882	11.947	12.0418	-0.419288	1	-0.989987	1	-0.5707	1	-0.423113	1	-0.423113	1	-0.466222	1	-0.151047	1	-0.147222	1	-0.251699	1
PCC6912_RS04995	11.2826	11.1986	11.4454	11.2633	11.3647	11.6925	11.5009	10.9514	11.7645	11.508	11.2304	11.6947	11.4788	11.6697	11.7876	11.5978	11.6433	11.562	12.0681	11.5091	11.6214	0.0383279	1	-0.00746099	1	-0.0457889	1	0.103886	1	0.103886	1	-0.15358	1	-0.199981	1	-0.265539	1	-0.157747	1
PCC6912_RS05000	9.34203	9.14712	9.17917	9.41476	9.12465	9.429	9.3372	8.72279	9.51921	9.33887	9.092	9.49353	9.33673	9.30263	9.19651	9.55693	9.35422	9.22201	9.59152	9.16714	9.32381	-0.011806	1	-0.0963046	1	-0.0844986	1	0.0968425	NA	0.0968425	1	0.0103935	1	0.0503927	1	-0.0582559	1	-0.153148	1
PCC6912_RS05005	10.7141	10.552	10.7604	10.68	10.6088	10.5889	10.837	10.8034	10.6958	10.712	10.53	10.6578	10.7384	10.5937	10.227	10.6164	10.5098	10.5314	10.743	10.5598	10.5783	0.00869893	1	0.15504	1	0.146341	1	0.096084	1	0.096084	1	-0.0781553	1	0.0918855	1	0.00450045	1	0.228996	1
PCC6912_RS05010	8.23939	8.31562	8.05463	8.32458	7.94088	8.09002	8.40667	8.66722	8.58213	7.98185	8.41998	8.27617	8.23476	7.95659	8.33719	8.85862	8.92271	8.92378	8.73302	8.38385	8.61297	0.121997	1	0.452092	1	0.330095	1	0.421638	NA	0.421638	1	0.326377	1	-0.0668967	1	-0.366538	1	-0.36282	1
PCC6912_RS05015	10.1957	10.0071	10.6396	9.76879	9.69765	9.94622	10.2215	10.3179	10.289	10.164	9.90231	10.1352	9.78053	10.0582	9.87486	10.2392	10.1238	9.98081	10.0083	10.1831	10.1025	0.268424	1	0.476458	1	0.208034	1	0.193885	1	0.193885	1	0.0199271	1	-0.10233	1	-0.0277908	1	0.160316	1
PCC6912_RS05020	9.69591	9.88341	11.1373	9.80113	9.50925	10.0503	9.89467	9.78756	10.138	10.0288	9.14825	10.1666	10.0939	10.0179	9.60948	10.0211	10.3219	9.4246	9.91803	10.753	10.0492	0.0433239	1	0.147011	1	0.103687	1	0.371623	1	0.371623	1	-0.324136	1	-0.120863	1	-0.449163	1	-0.0213395	1
PCC6912_RS05025	10.5031	10.7514	11.1266	10.2449	10.7259	10.8319	9.86836	10.1272	10.1956	10.3684	10.7081	10.7943	10.9432	10.6737	10.7205	10.3475	10.1072	10.0631	11.1111	10.1333	10.4727	0.0126933	1	-0.559846	1	-0.57254	1	-0.15364	1	-0.15364	1	-0.459941	1	-0.163174	1	0.00315894	1	-0.109439	1
PCC6912_RS05030	9.87391	9.93857	10.2415	9.72901	9.8451	9.85535	8.97564	9.06135	9.14987	9.52024	9.80229	9.94267	9.9775	10.14	9.80262	9.36181	9.13196	9.06552	9.37779	9.29137	9.47585	-0.0451742	1	-0.766047	1	-0.720873	1	-0.607514	NA	-0.607514	1	-0.197852	1	-0.171038	1	0.391302	1	-0.131719	1
PCC6912_RS05035	7.26678	7.29492	7.61884	7.08111	7.606	7.39568	6.72888	6.23606	6.74573	7.03988	7.49662	7.26119	7.57876	7.36514	7.22693	6.45388	6.39736	7.07039	7.70945	6.8746	6.92321	-0.10967	1	-0.897118	1	-0.787448	1	-0.182528	NA	-0.182528	1	-0.645556	1	-0.0223746	1	0.0504827	1	-0.0914092	1
PCC6912_RS05040	8.02571	7.05167	7.27053	6.81446	6.50933	6.46512	7.33414	6.72773	7.34355	7.07967	6.5459	6.76381	6.55271	7.00365	7.08742	7.14345	7.03158	7.29447	5.81199	6.4233	6.75947	0.243765	1	0.654178	1	0.410413	1	-0.625591	NA	-0.625591	1	0.926082	1	-0.344746	1	0.524609	1	0.00894105	1
PCC6912_RS05045	10.5422	9.9839	10.1884	9.67768	9.35344	9.28591	9.97578	9.82358	9.78213	9.56281	9.18294	9.35212	9.26406	9.53513	9.55423	9.75524	9.55809	9.77891	8.52942	9.18411	9.37629	-0.0774173	1	0.422993	1	0.50041	1	-0.398264	NA	-0.398264	1	0.648014	1	-0.00760115	1	0.313246	1	0.165641	1
PCC6912_RS05050	11.0193	10.5588	10.8342	10.4341	10.4015	10.1634	10.7845	10.9779	10.7982	10.404	10.0902	10.2835	10.264	10.2883	10.3323	10.5065	10.4693	10.6473	9.54791	9.97266	10.0653	-0.0746019	1	0.523509	1	0.598111	1	-0.425567	1	-0.425567	1	0.676646	1	0.0434975	1	0.394463	1	0.315928	1
PCC6912_RS05055	10.7577	10.7631	10.8812	10.5698	10.5254	10.7715	10.6145	10.8578	10.7342	10.4837	10.488	10.6065	10.5222	10.7297	10.7244	10.8298	10.6941	10.8828	10.5855	10.5322	10.5965	-0.0995605	1	0.112902	1	0.212463	1	-0.090069	1	-0.090069	1	0.23464	1	-0.035638	1	-0.0451295	1	-0.0673072	1
PCC6912_RS05060	10.1957	10.3374	10.2467	9.78019	9.56653	9.83248	9.82705	10.2228	9.69906	9.57442	9.84158	9.66691	9.67095	9.68677	9.69179	10.0123	9.80965	10.369	10.1026	9.55411	9.66031	-0.0321522	1	0.205295	1	0.237447	1	0.114402	1	0.114402	1	0.29221	1	0.0483638	1	-0.0981902	1	-0.152953	1
PCC6912_RS05065	10.0011	10.5255	10.255	11.4251	11.9306	11.2281	10.8639	11.092	10.4627	11.3482	11.8065	11.1489	11.9103	10.6133	10.6173	10.9261	10.7918	10.6194	11.313	11.1926	10.7105	-0.0982897	1	-0.735856	1	-0.637566	1	-0.0917597	1	-0.0917597	1	-0.312959	1	0.375849	1	0.36932	1	0.0447121	1
PCC6912_RS05070	10.0208	10.1211	9.95865	11.0451	11.2921	10.7739	10.5353	10.5689	10.3247	10.83	11.2047	10.741	11.4874	10.1668	10.0709	10.6203	10.5967	10.1436	11.4753	10.7789	10.4955	-0.113878	1	-0.578182	1	-0.464303	1	0.249283	1	0.249283	1	-0.513476	1	0.324691	1	-0.0384704	1	0.0107025	1
PCC6912_RS05075	11.7764	11.6684	11.8382	11.8334	11.8234	12.0459	11.2904	11.0962	11.3326	11.6293	11.5659	11.6549	12.1643	11.9128	11.9452	11.2276	11.1796	10.9926	11.772	11.5729	11.5469	-0.288827	1	-0.664093	1	-0.375266	1	-0.379072	1	-0.379072	1	-0.501358	1	-0.108082	1	-0.0178368	1	0.108256	1
PCC6912_RS05080	13.9301	13.5253	13.8457	13.6938	13.5922	14.0454	12.7119	12.5558	12.9897	13.3872	12.9949	13.3047	13.7154	14.0434	14.1418	12.7171	12.2341	12.6686	12.9904	13.3201	13.2276	-0.552783	1	-1.02842	1	-0.475641	1	-0.793396	1	-0.793396	0.78499	-0.631642	1	-0.187812	1	0.0528006	1	0.208801	1
PCC6912_RS05085	9.47101	9.38711	9.42704	9.16184	9.12888	9.4691	9.19762	9.23954	9.17245	9.1686	9.28226	9.27354	9.11735	9.37334	9.5186	9.38233	9.22264	9.56955	9.19198	8.98157	9.19957	-0.0184143	1	-0.0597923	1	-0.041378	1	-0.220633	NA	-0.220633	1	0.275549	1	-0.0861917	1	0.116027	1	-0.2009	1
PCC6912_RS05090	8.54269	9.09847	8.75643	8.76596	8.50724	9.0838	8.96905	8.52438	9.19192	8.89261	8.87882	9.07602	8.18715	9.14691	8.99597	9.02157	9.53915	9.47939	8.09412	8.83021	9.1401	0.153125	1	0.122728	1	-0.0303974	1	-0.0870206	NA	-0.0870206	1	0.636591	1	-0.0287997	1	0.211346	1	-0.455642	1
PCC6912_RS05095	10.3959	10.5093	10.6709	11.2511	11.2505	11.2081	11.1225	11.0994	11.4835	11.2747	11.3431	11.2158	11.2763	11.1626	11.2149	11.0207	11.2611	11.2384	11.1274	11.1596	11.1811	0.0424297	1	0.0104149	1	-0.0320148	1	-0.0634238	1	-0.0634238	1	0.0216415	1	0.0178633	1	0.123717	1	0.0700604	1
PCC6912_RS05100	10.221	10.081	10.4753	10.1489	9.46977	9.59221	10.4527	10.2495	10.5918	10.44	9.61359	9.92662	9.70231	10.2303	9.44076	9.67621	9.88662	9.46275	9.95292	10.2491	10.125	0.270393	1	0.681384	1	0.410991	1	0.290164	1	0.290164	1	-0.43571	1	-0.0615267	1	-0.0812974	1	0.765404	1
PCC6912_RS05105	11.1278	11.4218	11.217	11.7942	12.1484	11.9315	11.4367	11.5781	11.529	11.7072	12.0192	11.8818	12.0837	11.9709	11.862	11.3878	11.2407	11.5659	11.8593	11.6464	11.8367	-0.0907776	1	-0.452391	1	-0.361613	1	-0.191655	1	-0.191655	1	-0.382259	1	-0.00952899	1	0.0913485	1	0.111995	1
PCC6912_RS05110	10.4898	10.6925	10.9006	10.7896	11.4471	11.2587	10.3296	10.8824	11.1277	10.7004	11.3216	11.1016	11.5674	11.1567	11.2243	10.8207	10.5745	10.7537	12.0252	10.6221	11.024	-0.128062	1	-0.377076	1	-0.249014	1	0.0225141	1	0.0225141	1	-0.635433	1	-0.137906	1	-0.288483	1	0.0979364	1
PCC6912_RS05115	7.6061	8.07266	7.95615	7.84264	8.15952	8.32681	7.79616	7.89019	7.86476	7.69721	7.89413	7.89297	7.96044	7.69517	7.93344	7.40716	8.11723	8.42807	8.33779	7.31904	7.56652	-0.312602	1	-0.292485	1	0.0201165	1	-0.0546193	NA	-0.0546193	1	0.2427	1	0.272313	1	0.0143307	1	-0.208253	1
PCC6912_RS05120	7.53012	8.33326	7.82274	7.51569	7.11815	7.16049	7.05081	7.14233	7.30309	7.31999	7.20911	7.13437	7.2165	7.42569	8.00222	7.62985	8.07044	7.7849	7.60676	6.78794	7.36357	-0.0591759	1	-0.118064	1	-0.0588885	1	-0.315872	NA	-0.315872	1	0.590267	1	-0.346026	1	-0.0893294	1	-0.738485	1
PCC6912_RS05125	6.66358	7.22087	7.75403	6.98261	6.61044	6.44901	7.14771	7.25249	7.29279	6.72512	6.46695	6.76381	6.62648	7.38561	6.88862	7.45109	7.32591	7.05932	6.62026	7.06334	7.23474	-0.0480169	1	0.614704	1	0.66272	1	-0.00756273	NA	-0.00756273	1	0.337945	1	-0.346807	1	-0.387261	1	-0.0624855	1
PCC6912_RS05130	8.9994	9.61604	9.83261	9.83432	9.7439	9.8659	8.877	9.60742	9.44929	9.45644	9.56746	9.6861	9.68814	9.99978	10.3364	9.84338	9.42612	9.79893	9.0091	9.2565	9.65453	-0.24737	1	-0.484068	1	-0.236698	1	-0.716772	NA	-0.716772	1	0.379456	1	-0.220579	1	0.248824	1	-0.36733	1
PCC6912_RS05135	8.39723	9.21905	8.96311	9.41894	9.41537	9.66996	9.70152	9.18914	9.53672	9.35511	9.857	9.86518	9.26406	9.18526	9.56825	10.2738	10.7765	9.69771	9.83316	10.0763	9.18091	0.210061	1	-0.0145339	1	-0.224595	1	0.403551	NA	0.403551	1	0.581683	1	0.161263	1	-0.0322267	1	-0.838505	1
PCC6912_RS05140	10.1244	10.8459	10.6221	11.4105	11.4798	11.5776	12.39	12.4683	12.3343	12.2459	12.4095	12.2274	11.3109	10.8336	11.0299	12.8658	13.3942	12.092	11.7348	12.5169	11.5068	0.809473	1	0.911699	1	0.102226	1	0.920551	1	0.920551	0.233892	0.894877	1	0.422108	1	0.31103	1	-0.481621	1
PCC6912_RS05145	7.26678	7.33759	7.19465	6.73585	6.65842	7.01579	7.55307	7.17468	7.61533	6.91337	6.70551	6.73712	6.77428	6.46144	6.73466	7.40716	7.52439	7.61433	6.9417	6.94032	6.98626	-0.0285784	1	0.74972	1	0.778298	1	0.331466	NA	0.331466	1	0.631044	1	0.160856	1	-0.199188	1	-0.0519344	1
PCC6912_RS05150	12.0112	11.9331	11.8152	11.8062	12.0323	12.0145	12.0298	12.0046	12.2052	11.7621	11.6395	11.7287	11.8469	12.0297	12.05	12.1125	11.7919	12.0855	11.2018	11.2486	11.9174	-0.244838	1	0.128662	1	0.3735	1	-0.486323	1	-0.486323	1	0.511868	1	-0.0237492	1	0.217736	1	0.0793675	1
PCC6912_RS05155	8.21939	8.56286	8.49066	7.9734	8.41318	8.06405	8.17423	8.3233	8.29365	7.59133	8.56984	8.36985	8.23476	7.97693	8.06786	8.07899	7.85421	8.26002	8.23836	7.83183	7.95999	0.078424	1	0.106061	1	0.027637	1	-0.0787566	NA	-0.0787566	1	0.0521313	1	0.0699548	1	0.227135	1	0.202641	1
PCC6912_RS05160	7.64864	7.74897	7.52567	7.68497	7.91168	7.7619	7.57062	8.23428	7.99725	7.38487	7.97561	7.6369	7.83212	7.52124	7.58571	7.69702	7.29905	7.83106	8.40352	7.01844	7.64654	-0.110443	1	0.17971	1	0.290153	1	0.170369	NA	0.170369	1	-0.20115	1	0.147311	1	-0.133502	1	0.357801	1
PCC6912_RS05165	9.96072	10.3973	9.94589	10.7545	11.3376	11.0386	10.1864	10.6528	10.4581	10.5045	11.2197	10.8261	11.1199	11.0829	11.3396	10.2726	10.6058	11.0127	10.8646	11.1169	10.9869	-0.184787	1	-0.625276	1	-0.440489	1	-0.19409	1	-0.19409	1	-0.333765	1	-0.122965	1	-0.113662	1	-0.220386	1
PCC6912_RS05170	9.73865	10.4548	10.2948	10.5632	10.4971	11.1878	10.3114	10.9444	10.6239	9.92924	10.3224	10.5438	10.1875	11.0505	11.3863	10.149	10.1726	11.2638	9.71493	10.4321	10.6391	-0.502917	1	-0.136316	1	0.366601	1	-0.651487	1	-0.651487	1	0.319593	1	-0.174263	1	-0.0256927	1	0.0213153	1
PCC6912_RS05175	12.478	12.4035	12.5288	12.6147	12.3036	12.219	12.1158	11.7617	11.5588	12.6592	12.2263	12.09	12.5486	12.6417	11.2561	11.1711	11.9477	9.71888	11.6724	12.874	12.1764	-0.043375	1	-0.560846	1	-0.517471	1	0.0546588	1	0.0546588	1	-1.12273	1	0.118774	1	0.0207399	1	0.625995	1
PCC6912_RS05180	8.7603	8.64422	8.78538	8.44003	8.83974	8.6812	8.74049	8.6386	8.87152	8.28305	8.80438	8.60447	8.90091	8.45403	8.75687	8.9922	8.41635	8.49509	9.21656	8.38385	8.67143	-0.0861921	1	0.0946322	1	0.180824	1	0.0910698	NA	0.0910698	1	-0.153616	1	-0.0561292	1	-0.233391	1	0.101049	1
PCC6912_RS05185	10.1425	10.4459	10.6593	11.192	11.8835	11.6209	11.2812	11.3252	11.7077	11.5875	11.8258	11.875	11.9197	10.9384	11.0487	12.1077	12.1369	11.2359	11.3332	11.6427	11.37	0.176087	1	-0.142658	1	-0.318744	1	0.0826775	1	0.0826775	1	0.4299	1	0.221362	1	0.314771	1	-0.433872	1
PCC6912_RS05190	7.85469	8.30136	8.17334	7.69879	7.89187	8.39505	8.01689	7.72564	7.99091	8.1023	8.20525	8.60447	8.14208	7.17826	6.81962	8.61062	8.48135	7.63679	7.92103	8.40718	8.35206	0.313917	1	-0.114963	1	-0.42888	1	0.801518	NA	0.801518	1	0.0659891	1	0.573146	1	0.0855455	1	-0.409324	1
PCC6912_RS05195	13.1881	13.5176	13.4938	14.9099	15.0897	15.0499	13.5237	13.8392	13.3052	14.7669	14.8682	14.6557	15.2467	15.2042	14.5938	13.6953	13.8759	13.3554	14.8678	15.3139	14.7616	-0.252494	1	-1.44717	1	-1.19468	1	-0.0426362	1	-0.0426362	1	-1.34468	1	-0.0255725	1	-0.23543	1	-0.0854282	1
PCC6912_RS05200	13.4533	13.9169	13.8897	15.0842	15.2257	15.2883	13.8544	14.1594	13.6825	14.9841	15.1484	14.9441	15.452	15.4557	14.7193	13.9964	14.224	13.5579	15.439	15.6118	14.9954	-0.173746	1	-1.29056	1	-1.11681	1	0.123421	1	0.123421	1	-1.42043	1	-0.0460533	1	-0.34322	1	-0.0396001	1
PCC6912_RS05205	8.79041	9.18838	9.27208	9.41894	9.70617	9.65266	8.77868	9.14101	9.12983	9.52024	9.60631	9.64745	9.39198	9.46492	9.31759	9.25212	9.06199	9.04331	9.00104	9.14304	9.08956	-0.00581231	1	-0.59026	1	-0.584448	1	-0.324041	NA	-0.324041	1	0.0461721	1	0.211277	1	0.529505	1	-0.101115	1
PCC6912_RS05210	11.2544	10.5185	11.0671	10.9079	11.4987	11.1233	10.6448	10.9994	11.0229	10.6834	11.4271	11.1022	11.4911	10.9666	11.0525	10.9515	10.4991	11.4303	11.8054	10.6505	10.9946	-0.0957078	1	-0.30113	1	-0.205422	1	0.0462	1	0.0462	1	-0.226606	1	0.00868733	1	-0.133221	1	-0.112037	1
PCC6912_RS05215	12.5867	11.3078	12.1297	11.3604	11.0779	11.6874	11.3436	11.2201	11.5486	11.0571	10.9263	11.424	11.3169	11.3313	11.6515	10.7087	10.0575	10.6071	11.4818	10.5598	11.047	-0.246857	1	-0.0194989	1	0.227358	1	-0.365639	1	-0.365639	1	-0.599855	1	-0.0453267	1	0.0734561	1	0.900669	1
PCC6912_RS05220	8.82522	8.72658	8.93238	8.93872	8.88548	8.71161	8.62365	8.40033	8.28849	8.60178	8.78193	8.55596	8.9868	8.50159	8.99338	8.5833	8.39542	9.17937	8.53781	8.29911	8.40356	-0.206535	1	-0.421727	1	-0.215192	1	-0.447028	NA	-0.447028	1	0.355535	1	0.00142373	1	0.241917	1	-0.32881	1
PCC6912_RS05225	9.49282	9.63036	9.6574	9.8759	9.79139	9.74537	10.1664	9.62502	10.0091	9.58364	9.44011	9.61686	9.92408	9.65769	10.2478	10.1436	10.294	10.8757	9.86571	9.5144	9.56487	-0.261923	1	0.149898	1	0.411821	1	-0.311687	1	-0.311687	1	0.8286	1	-0.161895	1	-0.112131	1	-0.52891	1
PCC6912_RS05230	12.6016	12.7559	12.4404	12.7645	13.2009	12.6136	12.9196	13.2185	12.7177	12.8333	13.4286	12.5686	13.1136	12.8502	12.6877	12.6557	12.7578	12.6487	12.9708	12.7335	12.7517	0.10803	1	0.0849891	1	-0.0230406	1	-0.0719434	1	-0.0719434	1	-0.134912	1	-0.0128789	1	0.167094	1	0.278966	1
PCC6912_RS05235	11.52	11.6904	11.4271	11.8728	12.4789	11.7652	12.1228	12.4132	11.9173	12.0274	12.6941	11.8818	12.5681	11.8632	11.6597	11.8267	11.7899	11.5996	13.0563	11.9098	11.6469	0.172351	1	0.0911926	1	-0.0811586	1	0.25796	1	0.25796	1	-0.60244	1	-0.0105038	1	-0.0961124	1	0.425169	1
PCC6912_RS05240	10.1006	10.2125	10.4708	10.086	10.2349	10.2863	10.5026	10.1148	10.5803	10.3016	10.2247	10.2995	10.3502	10.3045	10.1335	10.3087	10.1763	10.3757	10.7242	10.2951	10.2594	0.0716615	1	0.212668	1	0.141007	1	0.18076	1	0.18076	1	-0.156934	1	-0.0616213	1	-0.170719	1	0.127222	1
PCC6912_RS05245	13.2638	12.8662	13.2855	13.1152	12.9253	13.0829	13.7794	13.4927	13.7345	13.2907	13.2779	13.2034	13.2203	13.1815	12.8364	13.3909	13.663	13.5793	13.6622	13.7719	13.404	0.214802	1	0.631959	1	0.417157	1	0.532232	1	0.532232	1	-0.0720197	1	-0.0460512	1	-0.363481	1	0.125695	1
PCC6912_RS05250	12.6587	12.3606	12.6725	12.0126	11.8747	11.9196	12.4568	12.1796	12.6667	12.3098	12.0621	12.256	11.7894	11.9718	11.6683	12.2208	12.4536	12.2749	11.7189	12.4214	12.2498	0.277463	1	0.513486	1	0.236023	1	0.345492	1	0.345492	1	0.161433	1	0.122233	1	0.0542031	1	0.128793	1
PCC6912_RS05255	9.94377	10.1201	10.2756	9.63706	9.73976	9.74374	9.54641	9.35305	9.80759	9.96142	9.75861	9.88946	9.7247	9.90044	9.83919	9.33165	9.42612	9.35868	10.0865	9.7446	9.75163	0.167125	1	-0.126614	1	-0.293739	1	0.051257	NA	0.051257	1	-0.511186	1	-0.116968	1	-0.00110086	1	0.216346	1
PCC6912_RS05260	13.3701	13.574	13.8962	13.5824	13.2525	13.3075	15.1516	14.9633	14.9649	14.2703	13.8504	13.897	13.304	13.443	13.387	14.8401	14.9706	14.5633	14.0097	14.0812	13.9344	0.63112	1	1.64285	0.00881023	1.01173	1	0.6314	1	0.6314	0.359154	0.792109	1	0.00903323	1	0.00875247	1	0.228369	1
PCC6912_RS05265	12.4621	12.6101	13.0957	12.5999	12.3155	12.2966	14.3494	14.0926	14.1682	13.4061	12.8961	13.0477	12.2958	12.4094	12.1541	14.0347	14.1114	13.7662	12.6209	13.1447	13.0958	0.723788	1	1.79999	0.00640146	1.0762	1	0.683868	1	0.683868	0.0366556	1.00762	1	0.121001	1	0.16092	1	0.229496	1
PCC6912_RS05270	14.0253	14.0084	13.9822	13.1609	12.7677	12.9394	14.2592	14.1143	14.4822	13.598	13.2783	13.3984	12.7936	13.2653	13.3231	14.1495	14.3857	14.5588	13.0787	13.3907	13.5318	0.46681	1	1.33017	1	0.86336	1	0.200174	1	0.200174	1	1.0298	1	-0.181369	1	0.0852662	1	-0.0811695	1
PCC6912_RS05275	11.3192	11.5811	11.479	10.3514	10.3679	10.5613	11.409	11.2383	11.7188	10.7636	10.943	11.0207	10.5444	10.9632	10.8278	11.0402	11.8334	11.9376	11.304	10.9583	10.8519	0.488465	1	1.04894	1	0.560479	1	0.265773	1	0.265773	1	0.607756	1	-0.362452	1	-0.13976	1	-0.187037	1
PCC6912_RS05280	9.50772	9.50066	9.50567	9.13164	9.11188	9.27916	9.23929	8.80748	9.04672	9.08991	9.092	9.0166	9.11523	9.40118	9.11532	8.79881	8.99125	8.74953	9.10814	9.21747	9.11505	-0.112884	1	-0.133232	1	-0.0203479	1	-0.0701284	NA	-0.0701284	1	-0.30554	1	-0.0395766	1	-0.0823326	1	0.202859	1
PCC6912_RS05285	9.97866	9.8726	9.89767	9.37664	8.96812	9.36455	9.25833	8.66722	8.89547	9.11873	8.74592	8.99717	8.96345	9.14392	9.18063	8.75751	8.72893	8.78342	8.68601	9.21086	9.18894	-0.295648	1	-0.29255	1	0.00309805	1	-0.0563004	NA	-0.0563004	1	-0.297814	1	0.153689	1	-0.0856585	1	0.215254	1
PCC6912_RS05290	10.1699	10.3838	10.0675	9.79472	9.92514	9.82013	10.1563	10.3675	10.0988	10.0355	9.75532	9.80739	9.71634	9.82771	9.64958	9.96776	9.92069	10.0437	9.52279	9.65249	9.50828	0.0221617	1	0.368111	1	0.345949	1	-0.174793	1	-0.174793	1	0.425523	1	0.118373	1	0.315328	1	0.235753	1
PCC6912_RS05295	16.2336	16.6473	16.286	17.0968	17.2649	17.3839	16.4466	16.558	16.59	17.4115	17.0749	17.4122	17.3911	17.3035	17.1328	16.4375	16.896	16.3355	17.3657	18.0398	17.2509	0.0547439	1	-0.720589	1	-0.775332	1	0.316198	1	0.316198	1	-1.01853	1	-0.026453	1	-0.287908	1	-0.0447082	1
PCC6912_RS05300	10.174	10.4451	10.6593	10.22	10.5406	10.3413	9.68754	10.1497	9.7803	10.2762	10.4801	10.3051	10.5413	10.4117	10.2875	9.76916	9.72835	9.9166	10.2477	10.1175	10.027	-0.0171225	1	-0.497265	1	-0.480143	1	-0.287069	1	-0.287069	1	-0.333087	1	-0.0441473	1	0.225799	1	0.0787437	1
PCC6912_RS05305	8.33541	8.46708	8.78824	8.51607	8.96575	8.42799	8.35704	8.79716	8.16438	8.65524	8.48499	8.64429	8.83039	8.58343	8.59856	8.42082	8.30404	8.44935	9.18488	8.35416	8.45773	-0.0636798	1	-0.206421	1	-0.142741	1	0.0467243	NA	0.0467243	1	-0.343749	1	-0.0193515	1	-0.129756	1	0.0712523	1
PCC6912_RS05310	11.4752	11.2101	10.6396	9.82177	9.35885	9.261	11.0203	11.7443	10.3705	11.093	10.8765	10.6065	9.05466	9.21978	9.303	10.4665	10.8172	10.4097	10.1017	11.5437	10.6025	1.3917	1	1.67441	1	0.282705	1	1.70894	1	1.70894	1	-0.302403	1	0.314026	1	-0.0032062	1	0.581901	1
PCC6912_RS05315	10.1468	11.0568	10.9684	12.3485	11.1189	11.8852	12.0959	12.2709	11.9596	12.0962	11.9461	12.2097	11.7636	11.4905	11.3604	11.8255	12.4026	12.3012	12.1943	12.2471	12.1257	0.220027	1	0.246478	1	0.0264504	1	0.644704	1	0.644704	1	0.00766522	1	0.322432	1	-0.102245	1	-0.0834599	1
PCC6912_RS05320	9.45059	9.3268	9.47757	10.525	10.687	10.3596	9.98887	10.2438	10.0201	10.2705	10.8482	10.506	10.8629	10.1639	10.32	10.3682	10.1615	10.4323	11.7773	11.4401	10.4836	0.0317361	1	-0.447871	1	-0.479607	1	0.856151	1	0.856151	1	-1.01453	1	0.0491467	1	-0.775268	1	-0.240343	1
PCC6912_RS05325	11.792	10.4819	10.9157	12.7745	10.0818	11.1617	10.9741	8.84302	9.82729	11.9823	9.77818	10.4169	10.7569	11.3509	10.6282	9.18103	9.81596	8.47862	9.22869	11.1561	10.7571	-0.727356	1	-1.6338	1	-0.906444	1	-0.365108	1	-0.365108	1	-1.35139	1	0.814567	1	0.45232	1	0.897264	1
PCC6912_RS05330	11.0914	10.7959	10.8624	11.3846	11.7033	11.6591	11.0634	11.4224	11.0815	11.5789	12.7146	11.9581	11.9881	11.0829	10.8644	10.9854	11.6649	11.029	12.9213	13.9591	11.8737	0.576801	1	-0.392979	1	-0.96978	1	1.76715	1	1.76715	1	-1.90486	1	0.192119	1	-0.998225	1	-0.0631471	1
PCC6912_RS05335	11.2191	10.2849	10.2067	13.37	14.6063	13.6658	11.4503	12.2802	11.2692	13.0775	14.7985	13.4222	14.5917	13.3147	13.284	12.0953	13.1433	12.0316	14.4972	15.4872	14.0126	-0.0121488	1	-2.25038	0.739241	-2.23824	1	0.932913	1	0.932913	1	-2.28437	0.823613	0.113612	1	-0.83145	1	-0.785312	1
PCC6912_RS05340	14.6126	14.1326	14.0316	14.8962	16.1068	15.0916	13.8314	14.4154	13.2667	15.0743	16.2423	15.1501	15.9002	14.9	14.7664	13.7653	14.8296	13.7808	15.6484	17.1045	15.4255	0.125984	1	-1.55595	1	-1.68194	1	0.982619	1	0.982619	1	-2.04955	1	0.185231	1	-0.671405	1	-0.303791	1
PCC6912_RS05345	12.4515	12.5212	12.2318	12.3518	13.0346	12.5638	12.5675	13.3365	12.3271	13.0481	13.9514	13.3472	12.9707	12.3415	12.3544	12.1866	12.8997	12.6311	13.9747	14.7133	13.3389	0.821754	1	0.131845	1	-0.68991	1	1.53335	1	1.53335	1	-1.51833	1	0.0924556	1	-0.619143	1	0.209276	1
PCC6912_RS05350	11.3154	10.0799	9.97633	11.1901	11.9662	11.4965	10.9392	11.5047	10.8956	11.6481	12.5733	11.7354	11.8042	11.0328	10.9085	10.9614	11.3723	11.3364	12.3091	13.0146	12.0248	0.464664	1	-0.449081	1	-0.913745	1	1.21125	1	1.21125	1	-1.28251	1	0.282766	1	-0.463825	1	-0.0950553	1
PCC6912_RS05355	12.5659	11.0637	11.0149	11.3275	10.6733	11.1968	11.6643	10.8836	11.5864	11.4098	11.1336	11.3317	10.9179	11.3489	10.6783	11.3991	11.773	11.9813	11.5016	11.6568	11.4584	0.205577	1	0.328557	1	0.12298	1	0.536488	1	0.536488	1	0.197176	1	0.0842509	1	-0.24666	1	-0.320857	1
PCC6912_RS05360	13.3427	12	11.8337	11.7285	10.1437	11.4641	12.3137	11.1192	12.1444	11.8925	10.7867	11.5645	10.6535	11.6868	11.003	11.7277	12.4319	12.0899	10.9916	11.4493	11.7669	0.227675	1	0.69235	1	0.464676	1	0.258949	1	0.258949	1	0.678193	1	0.0793208	1	0.0480464	1	-0.165471	1
PCC6912_RS05365	12.2958	12.0784	12.2594	12.1604	11.7283	12.0446	12.007	11.3189	11.7682	12.0408	11.4146	11.857	11.5639	12.3132	11.9126	11.3737	11.684	11.1502	11.0837	11.7617	11.9842	-0.195999	1	-0.264437	1	-0.0684381	1	-0.306129	1	-0.306129	1	-0.239536	1	0.0269524	1	0.137083	1	0.308181	1
PCC6912_RS05370	12.386	12.5778	12.393	12.7386	12.627	12.487	12.5097	12.188	12.2513	12.8234	12.4319	12.4976	12.4321	12.639	12.3014	12.1943	12.5342	12.1047	11.772	12.6008	12.5927	-0.0267459	1	-0.29887	1	-0.272124	1	-0.0944352	1	-0.0944352	1	-0.0803505	1	0.157528	1	0.225217	1	0.0334437	1
PCC6912_RS05375	12.354	12.0781	11.9385	11.776	11.2664	11.3453	11.867	11.0184	11.459	11.8343	10.8083	11.2224	11.2163	11.9333	11.3406	11.2099	11.7122	11.3494	10.5507	11.5742	11.7988	-0.130858	1	0.00922809	1	0.140086	1	-0.13215	1	-0.13215	1	0.0395285	1	-0.0516627	1	-0.0503706	1	0.0501871	1
PCC6912_RS05380	9.52411	9.5208	9.0915	9.56733	10.5852	9.30598	9.12538	9.86367	9.07396	9.37648	10.1135	9.14827	10.3064	9.22829	9.57867	9.66136	9.19142	9.34286	9.7038	9.03118	9.04309	-0.330115	1	-0.542219	1	-0.212103	1	-0.491975	NA	-0.491975	1	0.118675	1	0.157055	1	0.318914	1	-0.0118636	1
PCC6912_RS05385	5.78222	5.0102	4.89211	5.29039	5.1933	4.92586	4.83038	5.09963	4.98904	4.17445	5.46679	5.32912	5.66852	4.63698	5.29496	5.71537	5.20673	6.09585	5.31628	4.35469	4.32615	-0.041514	1	-0.292836	NA	-0.251322	1	-0.836285	NA	-0.836285	1	1.4893	NA	-0.21201	1	0.582761	1	-1.15786	1
PCC6912_RS05390	13.2301	11.9836	12.4441	13.5568	10.9528	12.1905	13.7931	12.1606	12.572	13.6095	11.0059	12.2478	11.8466	12.0779	10.9539	11.4561	11.7951	12.0913	11.3146	12.5212	12.2578	0.0539738	1	0.411479	1	0.357506	1	0.417228	1	0.417228	1	-0.31396	1	0.908571	1	0.545317	1	1.21678	1
PCC6912_RS05395	15.4355	15.2475	15.6141	13.6319	13.3526	13.9018	14.2285	14.0083	14.648	14.0189	13.5662	14.0888	13.2257	14.3696	14.2939	14.2438	14.5733	14.5414	13.1998	13.5301	14.1488	0.263438	1	0.674426	1	0.410987	1	-0.367908	1	-0.367908	1	0.780054	1	-0.402848	1	0.228498	1	-0.140569	1
PCC6912_RS05400	14.9169	14.6001	14.8752	14.3701	14.087	14.1384	14.5821	14.0226	14.3636	14.5325	13.8039	13.9478	14.3777	14.2781	13.7223	14.5209	14.4315	13.6388	13.8699	14.5488	14.1041	-0.0735538	1	0.137167	1	0.210721	1	0.048751	1	0.048751	1	0.0455532	1	0.0503792	1	-0.0719256	1	0.0932422	1
PCC6912_RS05405	9.31215	9.46912	9.50219	9.60078	9.4614	9.61205	9.6489	9.15723	9.23813	9.36851	9.37089	9.09704	9.54608	9.28644	8.63897	9.74648	9.55809	9.0765	10.0163	9.57484	9.34312	-0.282416	1	-0.198784	1	0.0836314	1	0.480366	NA	0.480366	1	-0.191216	1	0.363483	1	-0.399298	1	-0.124451	1
PCC6912_RS05410	8.13223	8.30136	8.05938	8.96465	8.20836	8.57493	9.38005	8.38662	8.82952	8.64646	8.12592	8.4082	8.28462	8.14216	8.03289	8.93778	9.18412	8.57082	8.44573	9.00085	8.28372	-0.216706	1	0.323172	1	0.539878	1	0.474559	NA	0.474559	1	0.324311	1	0.481806	1	-0.209459	1	0.00610833	1
PCC6912_RS05415	9.26224	8.96689	9.03477	9.60078	9.26584	9.08121	9.33207	9.7127	9.39993	9.41314	9.51398	9.19531	9.32944	9.16474	9.303	9.27181	9.04059	9.12489	9.16336	9.06822	9.04898	0.0495102	1	0.160893	1	0.111383	1	-0.178208	NA	-0.178208	1	0.0549296	1	0.0651039	1	0.292822	1	0.349275	1
PCC6912_RS05420	7.49723	7.16667	7.22887	7.64983	7.19307	7.20881	8.06097	7.25249	7.9058	7.73085	7.28428	7.57072	7.31599	7.22448	7.5437	7.66009	7.40359	7.70922	7.13165	7.20359	6.84369	0.191024	1	0.463455	1	0.272431	1	-0.33968	NA	-0.33968	1	0.590183	1	-0.00483298	1	0.525871	1	0.208119	1
PCC6912_RS05425	7.53012	6.91725	7.0774	7.67801	6.91659	7.13069	8.62785	7.10923	7.61533	8.36022	7.10923	7.30713	6.99403	7.16647	7.17275	8.16051	8.03297	7.54476	7.01592	7.078	7.42843	0.465822	1	0.714136	1	0.248313	1	0.081811	NA	0.081811	1	0.824165	1	0.185312	1	0.569323	1	-0.0065289	1
PCC6912_RS05430	7.2977	6.70488	6.66643	7.2124	6.88676	6.81778	7.78869	6.63745	7.37316	7.84272	6.89781	7.42011	6.60231	6.74236	7.37817	7.90696	7.62144	7.23675	6.82719	6.69568	7.28567	0.509649	1	0.412516	1	-0.0971331	1	0.0116751	NA	0.0116751	1	0.731882	1	0.0375107	1	0.535485	1	-0.293531	1
PCC6912_RS05435	6.29864	5.90523	5.92545	6.42041	6.13671	5.85276	6.75994	5.41611	6.08153	7.24038	6.13945	6.62504	6.05923	6.08537	6.48958	7.0999	6.84573	6.44366	5.75415	5.71772	6.32277	0.708907	1	0.0618192	1	-0.647088	1	-0.344831	NA	-0.344831	1	1.0645	NA	-0.0902579	1	0.963481	1	-0.748111	1
PCC6912_RS05440	6.68721	5.80543	6.10447	6.62379	5.65138	5.72279	7.4991	5.92542	6.6518	7.18068	6.11881	6.26143	5.88783	6.05977	6.09814	7.47682	6.95323	6.83088	6.13094	5.86305	6.30295	0.655283	1	0.943496	1	0.288213	1	0.124782	NA	0.124782	1	1.2012	NA	0.0695428	1	0.600044	1	-0.312943	1
PCC6912_RS05445	9.66817	8.60702	8.58919	8.83943	8.30882	8.41161	10.0634	8.64437	9.38309	9.67703	8.32552	8.48198	8.62843	8.66086	8.564	9.96625	9.57307	8.68642	8.84538	8.50771	8.54788	0.440699	1	0.97233	1	0.531631	1	0.0252935	NA	0.0252935	1	0.887235	1	-0.0834386	1	0.331967	1	-0.0236368	1
PCC6912_RS05450	9.82317	9.39888	9.38606	9.63885	9.1436	9.429	10.2718	9.7771	9.95484	9.69628	8.9117	9.20744	9.2564	9.43095	9.48944	10.3064	9.94393	10.1279	9.52982	9.14304	9.2643	-0.113204	1	0.612054	1	0.725258	1	-0.0737646	NA	-0.0737646	1	0.827026	1	0.0226323	1	-0.0168071	1	-0.118574	1
PCC6912_RS05455	10.8154	10.4548	10.5043	11.0061	10.7921	10.9024	12.1706	12.7743	12.0336	11.5656	11.4276	11.3144	10.6895	10.3363	11.1424	12.3701	11.6468	12.1438	10.9752	10.9213	11.2556	0.540737	1	1.46864	1	0.927903	1	0.299965	1	0.299965	1	1.03173	1	0.143099	1	0.383871	1	0.280043	1
PCC6912_RS05460	8.69231	8.48612	8.73581	9.3572	9.01689	9.10431	10.606	10.859	10.3459	9.73816	9.5637	9.65456	8.84067	8.6097	9.45214	10.4761	10.0046	10.6528	10.0073	9.02366	9.56898	0.49985	1	1.47966	1	0.979805	1	0.593402	NA	0.593402	1	0.825956	1	0.157791	1	0.0642394	1	0.218088	1
PCC6912_RS05465	9.80452	9.64737	9.51261	10.0886	9.79139	9.9533	10.185	10.4603	10.078	9.96495	9.94911	9.63494	9.48016	10.1143	10.4721	10.0355	10.0786	10.7313	9.68631	9.69099	9.78554	-0.0937736	1	0.304977	1	0.398751	1	-0.362613	1	-0.362613	1	0.606939	1	-0.130552	1	0.138288	1	-0.0698999	1
PCC6912_RS05470	9.79104	10.2239	10.0557	10.1197	10.7034	10.3097	9.82158	10.0705	9.89332	10.0522	10.4741	10.2972	10.5174	10.155	10.3466	9.6799	9.59158	9.85579	10.344	10.0543	9.92977	-0.115214	1	-0.474674	1	-0.35946	1	-0.229994	1	-0.229994	1	-0.41535	1	0.0517545	1	0.166534	1	0.222424	1
PCC6912_RS05475	8.13223	8.56286	8.55933	9.81861	9.6819	10.1237	8.66094	9.07849	8.8646	9.03384	9.60996	9.33895	9.6196	9.98815	9.965	8.79542	8.80071	8.87745	9.58344	9.68146	9.38563	-0.550574	1	-1.03796	1	-0.487387	1	-0.317977	NA	-0.317977	1	-0.752147	1	0.0203803	1	-0.212216	1	0.0525432	1
PCC6912_RS05480	9.97747	9.7175	9.67297	10.1701	9.50925	9.8674	10.2957	10.3447	10.3184	10.289	9.80864	9.95135	9.31475	9.84439	10.4879	10.3452	10.3537	10.8302	9.69383	9.97461	9.96758	0.15942	1	0.453264	1	0.293845	1	-0.0794396	1	-0.0794396	1	0.653909	1	-0.0898865	1	0.148973	1	-0.211092	1
PCC6912_RS05485	10.3461	10.3599	10.254	11.1987	11.0261	11.0669	10.5706	10.5164	10.5111	11.1508	10.9057	10.7192	10.8629	11.33	11.1552	10.6184	11.2289	10.8294	10.6989	11.6273	11.0307	-0.164624	1	-0.571597	1	-0.406972	1	0.0418658	1	0.0418658	1	-0.257075	1	-0.0294987	1	-0.235989	1	-0.385886	1
PCC6912_RS05490	13.3149	12.7606	12.7534	14.2793	14.7268	14.5024	14.1723	14.2086	14.094	14.4781	14.9037	14.3743	14.7321	14.2838	14.4743	14.2962	15.076	14.2506	14.8687	15.9432	14.5967	0.0897258	1	-0.3556	1	-0.445325	1	0.751656	1	0.751656	1	-0.66694	1	0.0058706	1	-0.65606	1	-0.434445	1
PCC6912_RS05495	12.1554	12.4114	12.1365	12.4043	11.9727	11.9788	13.6989	13.9728	13.3742	12.9992	12.3786	12.5749	11.7373	11.9735	11.9579	13.2769	13.2836	13.07	11.7394	12.773	12.4014	0.543157	1	1.57299	0.807724	1.02984	1	0.47317	1	0.47317	1	0.850864	1	0.240684	1	0.31067	1	0.489641	1
PCC6912_RS05500	13.8598	12.7416	12.4168	13.5071	11.9055	12.5861	13.8198	12.7309	12.8369	13.8104	12.3322	12.945	12.5549	12.6087	11.9263	13.249	14.1041	12.1134	13.5331	13.8868	12.8893	0.342513	1	0.40279	1	0.0602771	1	1.10078	1	1.10078	1	-0.122525	1	0.422003	1	-0.33626	1	-0.153458	1
PCC6912_RS05505	14.231	12.9462	12.5725	13.7384	12.0959	12.7355	13.9249	12.8956	12.9978	14.1027	12.4787	13.0612	12.6548	12.8914	12.0456	13.4508	14.2194	12.0584	13.2434	14.0781	13.1588	0.357766	1	0.3352	1	-0.0225657	1	0.985685	1	0.985685	1	-0.0654264	1	0.445321	1	-0.182597	1	-0.139737	1
PCC6912_RS05510	8.87717	9.35469	9.10763	8.97603	8.85259	8.75444	8.47805	8.15566	8.42172	8.98944	8.51253	8.85019	8.83554	9.17943	8.67504	8.4728	8.68477	7.90074	8.70351	8.74584	8.80625	-0.0698815	1	-0.525582	1	-0.455701	1	-0.164555	NA	-0.164555	1	-0.379572	1	-0.0484638	1	0.0462095	1	-0.0299196	1
PCC6912_RS05515	11.9327	12.1058	11.9382	11.6343	11.5997	11.5343	11.2577	10.7969	11.1527	11.5105	11.2997	11.483	11.6592	12.0014	11.4449	10.9674	11.176	11.1437	11.1899	11.3001	11.6747	-0.156986	1	-0.510368	1	-0.353383	1	-0.318439	1	-0.318439	1	-0.306814	1	-0.130555	1	0.0308979	1	-0.0156706	1
PCC6912_RS05520	9.92415	9.65159	9.94461	8.85492	9.04851	8.96542	9.00492	9.20874	9.26464	9.0101	8.9028	9.04121	8.66653	9.09517	8.99338	8.96827	8.63922	9.14067	8.58982	8.26759	9.05777	0.0278893	1	0.211249	1	0.183359	1	-0.260774	NA	-0.260774	1	0.263374	1	0.0319592	1	0.320622	1	0.240608	1
PCC6912_RS05525	8.29394	8.30494	8.6408	8.59199	8.75739	8.48779	7.92446	8.37279	8.20877	8.34945	8.44878	8.44965	8.53647	8.89964	8.69434	8.01614	7.50885	8.01937	8.13893	8.46944	8.32802	-0.209883	1	-0.464564	1	-0.254682	1	-0.421288	NA	-0.421288	1	-0.477046	1	-0.102359	1	0.109046	1	0.33141	1
PCC6912_RS05530	10.4864	10.3548	10.7031	10.6947	11.2678	10.6762	10.5095	11.2335	10.9891	10.711	11.4079	10.8324	11.2932	10.6974	11.0095	11.0266	10.5698	11.0255	11.6145	10.9424	10.948	0.111156	1	0.0339649	1	-0.0771914	1	0.185711	1	0.185711	1	-0.318255	1	-0.11476	1	-0.189315	1	0.0517482	1
PCC6912_RS05535	12.9649	13.1082	13.0886	13.3648	13.7912	13.4283	13.4465	14.0027	13.4178	13.6263	13.9401	13.5443	13.7075	13.391	13.3321	13.7403	13.6132	13.2783	13.6798	13.6225	13.4674	0.173421	1	0.107723	1	-0.0656972	1	0.10626	1	0.10626	1	-0.0359457	1	0.0541762	1	0.121337	1	0.091585	1
PCC6912_RS05540	10.1125	10.1242	10.0437	10.2797	11.0915	10.351	10.0819	10.1857	10.1017	10.0522	10.75	10.2593	10.8476	10.4749	10.3415	10.2847	10.0414	10.1759	10.7131	10.3888	10.3324	-0.241747	1	-0.506602	1	-0.264854	1	-0.0834405	1	-0.0834405	1	-0.322444	1	0.0528861	1	-0.105421	1	-0.0478314	1
PCC6912_RS05545	10.4713	10.7559	10.5673	10.732	11.3755	10.6424	10.2878	10.702	10.4604	10.7225	11.088	10.7167	11.1424	10.9105	11.0574	10.1476	10.439	10.7664	11.1097	10.7032	10.7399	-0.103226	1	-0.467533	1	-0.364308	1	-0.178021	1	-0.178021	1	-0.394634	1	-0.0852819	1	-0.010487	1	0.0198393	1
PCC6912_RS05550	13.2129	13.3643	12.4301	12.6389	12.0506	11.9568	11.9294	11.8112	11.4987	12.4525	11.9327	11.7186	12.0133	12.7902	11.5194	12.106	11.5849	11.1638	11.365	12.0703	12.3682	-0.180606	1	-0.492703	1	-0.312097	1	-0.212122	1	-0.212122	1	-0.32415	1	0.0446736	1	0.0761896	1	0.0882433	1
PCC6912_RS05555	12.2961	12.6177	11.6991	11.6139	11.005	11.0935	11.1358	10.9065	10.5834	11.4456	11.1068	10.8778	11.1732	11.9159	10.608	11.0882	10.7288	10.389	11.0277	11.1414	11.5275	-0.101738	1	-0.3735	1	-0.271762	1	-0.0838872	1	-0.0838872	1	-0.489036	1	-0.0688772	1	-0.0867283	1	0.130546	1
PCC6912_RS05560	13.3411	13.5186	12.7175	12.2324	11.5855	11.7428	11.6965	11.2507	11.1718	12.2604	11.6202	11.3956	11.7046	12.6467	11.4406	11.5553	11.301	10.994	11.9161	11.7768	12.208	-0.0742336	1	-0.491141	1	-0.416907	1	-0.0497258	1	-0.0497258	1	-0.680593	1	-0.147935	1	-0.172443	1	0.0912428	1
PCC6912_RS05565	12.9762	12.5899	12.7556	12.5061	12.3783	12.3361	12.0864	12.0091	12.0591	12.5641	12.2851	12.4079	12.2456	12.5458	12.3087	12.0114	12.0553	11.7464	11.7838	12.3925	12.4251	0.0148372	1	-0.358004	1	-0.372841	1	-0.144478	1	-0.144478	1	-0.285512	1	0.0363993	1	0.195715	1	0.108385	1
PCC6912_RS05570	12.0779	12.0642	12.0862	11.9573	11.6073	11.8718	11.5722	11.2114	11.3788	11.8129	11.4353	11.6438	11.7064	12.1956	11.4487	11.5861	11.1723	10.9809	10.9008	11.6874	11.9984	-0.181741	1	-0.426792	1	-0.245051	1	-0.220616	1	-0.220616	1	-0.330903	1	0.00238861	1	0.0412632	1	0.127115	1
PCC6912_RS05575	12.5395	12.6286	12.6653	12.3367	11.9504	12.2778	12.2068	11.6608	12.1817	12.2853	11.8172	12.1628	12.217	12.6103	12.0403	12.1358	11.9964	11.6863	11.7523	12.2563	12.4879	-0.0967358	1	-0.160862	1	-0.0641264	1	-0.112745	1	-0.112745	1	-0.246266	1	-0.11153	1	-0.0955203	1	0.0866192	1
PCC6912_RS05580	12.3448	12.2948	12.4214	12.4237	12.1234	12.4361	12.5069	12.3172	12.4678	12.3657	12.0694	12.2109	12.0723	12.6372	12.3549	12.5121	12.4824	12.4872	10.8602	12.2475	12.5487	-0.114813	1	0.0985209	1	0.213334	1	-0.325698	1	-0.325698	1	0.446961	1	-0.0384347	1	0.172451	1	-0.0611763	1
PCC6912_RS05590	14.0272	13.7695	13.922	13.9802	13.6368	14.0155	14.049	13.4973	14.1523	14.0961	13.7053	13.9283	13.7599	14.2486	14.0126	14.0364	14.2659	14.1715	13.6978	13.5974	14.1763	0.0313821	1	0.0396763	1	0.00829429	1	-0.174268	1	-0.174268	1	0.314702	1	-0.133558	1	0.0720913	1	-0.234317	1
PCC6912_RS05595	12.1246	11.8254	11.8364	12.0688	11.9021	12.0667	11.9286	11.3764	11.825	12.0723	11.7087	11.8624	11.8769	12.2467	11.7872	11.9068	12.0341	11.7481	11.2387	11.7128	12.0407	-0.126366	1	-0.286291	1	-0.159925	1	-0.285144	1	-0.285144	1	0.201728	1	0.0305575	1	0.189335	1	-0.172317	1
PCC6912_RS05600	11.7284	11.4201	11.5083	11.9609	11.1115	11.7127	11.963	12.0141	12.082	11.6726	10.9138	11.5469	11.5766	11.3696	11.2882	12.2807	11.6649	11.5058	11.1991	11.0379	11.539	-0.224539	1	0.385402	1	0.609941	1	-0.143487	1	-0.143487	1	0.586429	1	0.22156	1	0.140508	1	0.16402	1
PCC6912_RS05605	8.95175	9.05664	8.84434	8.62489	8.91274	8.42391	8.55489	8.99519	8.82952	8.17124	8.51643	8.33044	8.80696	8.56116	8.99597	9.03891	8.54355	9.17937	8.47223	8.33604	8.53114	-0.337161	1	0.138528	1	0.475689	1	-0.366161	NA	-0.366161	1	0.516143	1	-0.136775	1	-0.107774	1	-0.148227	1
PCC6912_RS05610	9.29316	9.15705	8.82216	8.14462	8.15538	8.06405	8.36208	8.18763	8.44973	8.16511	8.29864	8.26228	8.15863	8.51556	8.1908	8.18669	8.56245	8.49917	7.40725	7.80572	8.38504	0.129046	1	0.229944	1	0.100897	1	-0.402449	NA	-0.402449	1	0.539714	1	-0.183696	1	0.347799	1	-0.0910178	1
PCC6912_RS05615	7.6061	7.54588	7.41866	6.78873	7.06594	7.02662	6.59736	6.63745	6.90334	6.46848	6.41738	6.76381	6.55271	7.33388	7.01736	6.79278	7.27168	7.07039	6.92467	6.55553	7.13824	-0.477742	1	-0.284452	1	0.19329	1	-0.108652	NA	-0.108652	1	0.183538	1	-0.0307322	1	-0.399822	1	-0.390071	1
PCC6912_RS05620	8.52325	8.98261	8.16895	8.71254	8.78447	8.47208	7.69582	7.17468	7.75671	8.69407	8.61773	8.36985	8.57088	8.71834	8.53575	8.18149	7.88458	7.65157	8.5125	8.72743	8.19613	-0.100829	1	-1.16317	1	-1.06234	1	-0.12182	NA	-0.12182	1	-0.606209	1	0.0554179	1	0.0764094	1	-0.379727	1
PCC6912_RS05625	10.1244	10.6233	10.3039	10.4687	10.4471	10.49	10.2047	10.3233	10.1984	10.6321	10.5857	10.4662	10.4153	10.7277	10.3985	10.3312	10.3208	10.3431	10.1671	10.6735	10.5019	0.0952407	1	-0.229015	1	-0.324255	1	-0.0614964	1	-0.0614964	1	-0.130245	1	-0.0530253	1	0.103712	1	-0.0902987	1
PCC6912_RS05630	8.31671	9.08188	8.48362	8.04001	8.7764	8.46417	8.17423	7.70369	8.23046	8.02313	8.65704	8.23408	8.21907	9.03181	7.98664	7.91951	8.1121	8.33967	8.60586	8.88522	8.54371	-0.135211	1	-0.424761	1	-0.289549	1	0.211874	NA	0.211874	1	-0.579859	1	-0.0248524	1	-0.371938	1	-0.0816281	1
PCC6912_RS05635	9.50937	9.91418	9.12132	9.27899	8.70165	9.13704	9.09241	9.68499	8.88867	8.92561	9.30718	9.18062	8.92529	9.9372	8.95922	8.92851	9.19627	10.0521	8.83407	9.05721	9.65646	0.0904398	1	0.208651	1	0.118211	1	-0.131973	NA	-0.131973	1	0.25694	1	-0.30328	1	-0.0808668	1	-0.219596	1
PCC6912_RS05640	8.76857	9.22284	8.73581	8.44823	8.04317	8.45221	8.17423	8.64437	8.53934	8.37092	8.41582	8.28536	8.12954	9.09826	8.08259	8.34848	8.43698	9.08739	8.04788	8.11301	8.78522	0.0338742	1	0.146256	1	0.112382	1	-0.167441	NA	-0.167441	1	0.323573	1	-0.197839	1	0.00347558	1	-0.207715	1
PCC6912_RS05645	9.2544	9.73484	9.03959	8.57712	8.17189	8.52633	8.35198	8.68411	8.5989	8.18948	9.04159	8.40399	8.19118	9.69292	8.34942	8.21749	8.70192	9.37656	8.55719	8.53972	8.92312	0.164716	1	0.121242	1	-0.0434742	1	-0.235448	NA	-0.235448	1	0.166401	1	-0.495897	1	-0.0957334	1	-0.305609	1
PCC6912_RS05650	10.094	10.5038	9.74251	9.64599	9.4343	9.57394	9.1634	9.46481	9.20566	9.48131	9.57307	9.45336	9.11523	10.4104	9.21666	9.11172	9.45673	9.93933	8.82953	9.27563	9.94565	-0.0516384	1	-0.277244	1	-0.225606	1	-0.290761	NA	-0.290761	1	0.122546	1	-0.156893	1	0.0822298	1	-0.265922	1
PCC6912_RS05655	9.77744	10.2695	9.48465	9.12655	9.06847	9.06036	8.96574	9.32819	9.10363	9.04055	9.23109	8.93434	8.80958	9.93027	8.31241	8.95919	9.01887	9.87163	8.67338	8.82589	9.51468	-0.0117973	1	0.0560682	1	0.0678655	1	-0.13148	NA	-0.13148	1	0.302867	1	-0.0976648	1	0.0220181	1	-0.212983	1
PCC6912_RS05660	9.81787	10.7914	9.07518	9.17177	9.17258	9.2904	9.40711	9.82358	9.12983	9.12506	9.85085	9.24558	9.12999	10.2246	8.71339	9.26691	9.73169	10.4291	9.67622	9.71921	9.7169	0.237449	1	0.275919	1	0.0384697	1	0.206882	NA	0.206882	1	0.188726	1	-0.296991	1	-0.266424	1	-0.41668	1
PCC6912_RS05665	9.14212	10.3409	8.77387	8.90638	8.92982	8.87577	8.85929	9.51917	8.67204	9.17166	9.1927	9.12288	8.64321	9.70921	8.61891	8.92541	9.0961	9.93179	8.25542	9.0936	9.4382	0.267223	1	0.164489	1	-0.102734	1	-0.0793326	NA	-0.0793326	1	0.391787	1	-0.186636	1	0.159919	1	-0.334602	1
PCC6912_RS05670	10.2129	10.8953	9.54681	9.91927	9.51573	9.75513	9.60282	9.89545	9.66563	9.52981	9.97338	9.93393	9.4686	10.4104	9.69179	9.73234	10.0401	10.8383	10.1055	10.1729	10.125	0.0885571	1	-0.013091	1	-0.101648	1	0.22409	1	0.22409	1	0.149167	1	-0.178365	1	-0.313898	1	-0.564713	1
PCC6912_RS05675	10.3834	11.6576	9.78755	10.1788	9.75078	9.84167	10.0665	10.3106	9.72601	9.95611	10.1289	9.91187	9.34217	10.4203	10.0672	9.75699	10.0224	10.6637	10.3053	10.5663	10.3056	0.067559	1	0.119989	1	0.0524296	1	0.394377	1	0.394377	1	-0.200799	1	-0.0745431	1	-0.401361	1	-0.148133	1
PCC6912_RS05680	10.1792	10.7487	10.123	9.47614	9.74666	9.51961	9.60919	10.1231	9.82551	9.21975	9.72874	9.59487	9.84198	9.53284	9.7328	9.76222	9.47877	9.89816	10.8366	9.03118	9.50614	-0.0567454	1	0.287476	1	0.344221	1	0.302849	1	0.302849	1	-0.287569	1	-0.125202	1	-0.484797	1	0.146994	1
PCC6912_RS05685	10.5022	11.4386	10.3798	10.2648	10.4429	10.5285	9.96091	10.5764	10.1692	10.1516	10.4831	10.3297	10.1925	10.6549	10.2203	10.4044	10.1187	11.0508	10.2929	10.2857	10.5169	-0.0893766	1	-0.16051	1	-0.0711335	1	-0.00234431	1	-0.00234431	1	0.212143	1	0.0452467	1	-0.0417856	1	-0.325062	1
PCC6912_RS05690	11.6304	13.0297	11.0428	12.0678	11.3444	11.6443	12.158	12.1094	11.8894	12.2262	12.3459	12.1948	11.1419	12.2934	11.9875	12.0586	12.3719	12.6911	12.1865	12.5585	12.4713	0.543264	1	0.342263	1	-0.201001	1	0.531919	1	0.531919	1	-0.0170947	1	-0.168638	1	-0.157293	1	-0.3412	1
PCC6912_RS05695	12.3795	12.7071	12.6206	11.9508	11.8083	12.2918	12.0985	12.0196	12.5066	12.1186	11.9939	12.4126	11.5162	12.7141	12.5156	12.2463	12.8491	12.8993	11.5302	12.2599	12.4389	0.155049	1	0.193863	1	0.0388145	1	-0.209657	1	-0.209657	1	0.569368	1	-0.304844	1	0.059862	1	-0.470691	1
PCC6912_RS05700	11.2593	11.5346	11.4598	11.0619	10.9998	11.5899	11.211	11.3484	11.7435	11.3015	11.2573	11.478	11.2524	11.7133	11.6909	11.4869	11.6317	11.9255	11.686	11.6186	11.5453	0.107369	1	0.21176	1	0.10439	1	0.0512169	1	0.0512169	1	0.0756382	1	-0.326797	1	-0.270644	1	-0.241892	1
PCC6912_RS05705	10.9132	11.0408	10.9633	11.0686	11.2026	11.3703	10.9316	11.3746	11.3933	11.0278	11.3491	11.1769	11.1325	11.2633	11.2882	11.2594	11.1747	11.4011	11.1357	11.0332	11.1568	-0.0283869	1	0.0289102	1	0.0572971	1	-0.120421	1	-0.120421	1	0.172814	1	-0.0103342	1	0.0817001	1	-0.0338171	1
PCC6912_RS05710	9.28164	9.8846	9.48288	10.2671	10.3741	10.1984	10.0115	10.3865	10.1164	10.3429	10.6402	10.4346	9.96814	10.3245	10.2314	10.0598	10.3742	10.4786	9.8646	10.4505	10.3432	0.198959	1	-0.104071	1	-0.303031	1	0.0582789	1	0.0582789	1	0.0767971	1	0.101461	1	0.242141	1	-0.137687	1
PCC6912_RS05715	11.746	12.056	11.952	12.7384	12.6546	12.6921	11.9687	12.2346	12.3431	12.6088	13.1007	12.5805	12.7765	13.4633	12.7553	12.5726	12.6027	13.0787	12.7606	12.6726	13.1372	0.0886169	1	-0.506528	1	-0.595145	1	-0.166538	1	-0.166538	1	-0.10087	1	-0.342733	1	-0.0875777	1	-0.581853	1
PCC6912_RS05720	9.36586	10.3539	9.22848	11.0949	10.5548	11.0352	9.86481	10.3286	10.0705	10.4105	10.8855	10.6138	10.7562	11.8513	10.9901	10.2115	10.4522	11.0674	10.4003	10.7598	11.3221	-0.267006	1	-0.824054	1	-0.557048	1	-0.404849	1	-0.404849	1	-0.256866	1	-0.36794	1	-0.230096	1	-0.530278	1
PCC6912_RS05725	8.36846	9.77409	7.90953	9.10598	8.427	8.81482	7.95815	7.63573	7.57345	8.15276	8.64287	8.4124	8.42462	9.72331	8.81386	8.3251	8.79433	9.55197	7.91675	8.18226	9.12345	-0.409654	1	-1.13946	1	-0.729801	1	-0.611604	NA	-0.611604	1	0.495766	1	-0.293991	1	-0.0920409	1	-1.31761	1
PCC6912_RS05730	10.1926	11.1822	9.87226	10.5075	10.0774	10.6685	9.47844	9.37749	9.67357	10.1777	10.5755	10.355	10.0949	11.8066	10.7508	10.2932	10.2162	11.3973	9.72964	9.88197	11.3197	-0.060685	1	-0.939593	1	-0.878908	1	-0.562573	1	-0.562573	1	0.244407	1	-0.626024	1	-0.124136	1	-1.24745	1
PCC6912_RS05735	10.1552	11.0857	9.82008	10.4454	10.2621	10.4495	9.38501	9.74257	9.64762	10.1853	10.3812	10.1876	10.1163	11.6624	10.9016	9.6909	9.92215	11.0361	9.67242	9.87572	11.0805	-0.135709	1	-0.802631	1	-0.666922	1	-0.68297	1	-0.68297	1	-0.00894834	1	-0.646132	1	-0.098871	1	-0.756844	1
PCC6912_RS05740	10.3816	11.2375	9.20082	10.6023	10.1023	10.1743	9.2904	9.68499	9.20566	10.525	10.208	10.0717	9.35658	11.3975	10.5978	9.50174	9.68935	10.6692	9.27121	10.135	10.9575	-0.0299102	1	-0.918733	1	-0.888823	1	-0.398915	1	-0.398915	1	-0.234185	1	-0.368209	1	0.000795734	1	-0.653842	1
PCC6912_RS05745	13.0543	14.0324	13.5676	13.7772	13.7538	14.3166	13.5753	13.5634	13.8836	14.1411	14.1088	14.4072	13.6072	14.6892	14.7205	14.0223	14.6928	14.8214	13.8723	14.4456	14.4739	0.25211	1	-0.291935	1	-0.544045	1	-0.133757	1	-0.133757	1	0.263266	1	-0.449758	1	-0.0638906	1	-0.871201	1
PCC6912_RS05750	10.8339	11.4119	11.2905	11.554	11.5489	11.9981	11.1699	11.1356	11.1905	11.6332	11.7214	11.9433	11.5747	12.0892	11.88	11.2959	11.8228	11.9522	11.8501	11.7532	11.9097	0.0562099	1	-0.553959	1	-0.610169	1	-0.0239065	1	-0.0239065	1	-0.122714	1	-0.147578	1	-0.0674616	1	-0.554917	1
PCC6912_RS05755	11.1861	11.5884	11.4961	11.9158	11.7231	12.008	11.5602	11.3026	11.5785	12.0354	11.8192	11.9415	11.797	12.337	12.015	11.7494	11.7971	12.1024	11.273	12.0912	12.2136	0.0477956	1	-0.40313	1	-0.450926	1	-0.152538	1	-0.152538	1	-0.0231838	1	-0.180314	1	0.02002	1	-0.407722	1
PCC6912_RS05765	9.35491	9.29657	8.91153	9.73906	10.1758	9.88677	10.3538	11.2046	9.94832	10.2819	11.3664	10.4366	10.13	9.77645	9.56999	9.98873	10.2221	10.4806	10.8724	11.2405	10.3384	0.844769	1	0.662883	1	-0.181886	1	1.03251	1	1.03251	1	-0.625819	1	0.102988	1	-0.0847553	1	0.359178	1
PCC6912_RS05770	13.5175	13.4536	13.8097	12.3993	12.752	12.6053	13.118	13.4258	12.7256	12.7135	12.8157	12.7227	12.6313	13.0464	13.0794	12.5257	12.3775	12.2965	12.3778	12.6093	12.8384	0.159048	1	0.526093	1	0.367045	1	-0.313052	1	-0.313052	1	-0.218185	1	-0.340931	1	0.131169	1	0.7164	1
PCC6912_RS05775	11.9801	11.8765	12.2263	11.115	10.9992	11.1629	11.5264	11.6342	11.5378	11.2018	10.9234	11.1087	10.9722	11.4125	11.6532	11.1447	11.0464	11.378	10.758	10.973	11.4304	-0.0116299	1	0.476081	1	0.487711	1	-0.293424	1	-0.293424	1	0.116125	1	-0.28063	1	0.00116416	1	0.37275	1
PCC6912_RS05780	13.2756	13.1309	13.1957	13.6762	13.5582	13.3483	13.4074	13.4782	13.21	13.5894	13.1982	13.169	13.0427	13.4861	13.6098	13.2848	13.3565	13.1957	12.207	13.114	13.3047	-0.202272	1	-0.164549	1	0.0377229	1	-0.452059	1	-0.452059	1	0.333037	1	0.134782	1	0.38457	1	0.0892553	1
PCC6912_RS05785	8.76857	8.51112	8.48362	7.81119	7.90181	7.94387	8.34691	8.47344	8.35418	7.72251	7.90606	8.15608	8.02055	7.67039	7.56486	7.99258	7.19604	7.87579	8.25542	7.57775	7.80831	0.0581303	1	0.537066	1	0.478936	1	0.160958	NA	0.160958	1	-0.204409	1	0.128704	1	0.0258764	1	0.709221	1
PCC6912_RS05790	7.9354	8.69147	8.50814	8.82378	9.30564	9.27011	7.76603	7.90949	7.92589	8.24867	9.11014	8.71397	9.05466	9.59989	9.16458	7.91951	7.64294	8.17058	8.40963	8.88937	8.49706	-0.429693	1	-1.34579	1	-0.916092	1	-0.704553	NA	-0.704553	1	-0.724717	1	-0.146215	1	0.128645	1	-0.0627304	1
PCC6912_RS05795	9.80183	10.0536	10.0628	9.9925	10.2745	10.3628	9.45505	8.79716	9.34136	9.84359	10.0811	10.073	10.4527	10.5401	10.4257	8.94393	9.00512	8.84572	10.447	9.98045	9.73345	-0.218182	1	-1.0111	1	-0.792922	1	-0.392483	1	-0.392483	0.172313	-1.18185	1	-0.258407	1	-0.0841059	1	0.304819	1
PCC6912_RS05805	7.49723	8.26506	7.7773	8.1942	8.13025	7.87382	7.72745	7.76858	7.77159	7.9249	8.08455	7.73415	8.01147	7.89377	7.8782	7.67498	7.97205	7.81802	7.93804	8.00244	7.98481	-0.161955	1	-0.340913	1	-0.178958	1	0.0474289	NA	0.0474289	1	-0.157952	1	0.152938	1	-0.0564461	1	-0.077452	1
PCC6912_RS05810	8.06658	8.73986	8.36969	8.16962	8.36015	7.89165	8.38207	8.02903	8.01612	8.34945	8.30765	7.87481	8.0739	8.25193	8.08259	7.80919	8.5662	8.41947	7.77246	8.66593	8.48407	0.040278	1	-0.000207016	1	-0.040485	1	0.225434	NA	0.225434	1	-0.0525245	1	0.0173112	1	-0.167845	1	-0.155805	1
PCC6912_RS05815	12.3905	12.3603	12.3965	12.3786	12.5663	12.6167	12.5428	12.5875	12.5815	12.5149	12.6644	12.6731	12.6711	12.5401	12.6172	12.4465	12.6549	12.5327	12.9641	12.78	12.4809	0.0954858	1	0.0466677	1	-0.0488181	1	0.145313	1	0.145313	1	-0.208806	1	-0.0866617	1	-0.136489	1	0.0234987	1
PCC6912_RS05820	12.7087	12.6796	12.7978	12.174	11.3967	11.8382	12.9209	12.5785	12.5741	12.4943	11.941	12.0542	11.7377	12.215	11.5279	12.5984	12.901	12.0234	12.5207	12.4131	12.3459	0.347508	1	0.866367	1	0.518859	1	0.574701	1	0.574701	1	0.12377	1	-0.0187298	1	-0.245922	1	0.149166	1
PCC6912_RS05825	11.2768	11.2096	11.4544	12.2262	12.2008	12.3499	12.9896	13.3829	13.0389	12.6516	12.6529	12.4914	12.0953	12.0426	12.3836	12.8151	12.7196	12.9883	12.2298	12.3712	12.3246	0.341234	1	0.889647	1	0.548413	1	0.128012	1	0.128012	1	0.537349	1	0.0787484	1	0.29197	1	0.303034	1
PCC6912_RS05830	9.54513	9.79077	9.94332	8.82692	9.44452	9.25872	9.06795	9.26596	9.24879	9.25191	9.56933	9.42871	9.20158	9.72732	9.53296	8.98327	9.11158	9.46693	9.47266	8.70409	9.23617	0.229196	1	-0.00352667	1	-0.232722	1	-0.335305	NA	-0.335305	1	0.0271375	1	-0.310387	1	0.254114	1	-0.00574603	1
PCC6912_RS05835	8.7408	8.78924	8.50814	8.42765	8.54891	8.19425	8.34181	8.95863	8.42643	8.25446	8.34316	8.41659	8.41432	8.3225	8.34535	8.10119	8.16749	8.56693	8.33137	8.33604	8.23801	-0.0614204	1	0.206834	1	0.268254	1	-0.0626037	NA	-0.0626037	1	-0.00948514	1	0.0387426	1	0.0399259	1	0.317665	1
PCC6912_RS05840	10.9512	10.6925	10.7684	10.9394	11.13	11.0346	10.847	11.4382	11.0414	10.664	11.1643	10.787	11.1869	11.4012	11.0692	10.9222	10.8521	11.3284	10.9607	10.8218	11.1642	-0.150003	1	0.0932265	1	0.243229	1	-0.237942	1	-0.237942	1	0.061052	1	-0.190038	1	-0.102098	1	0.0800791	1
PCC6912_RS05845	13.0676	12.5621	12.705	13.2515	13.1822	13.2021	13.2838	13.6168	13.1903	13.0545	12.9102	12.7944	13.042	13.5475	13.1313	13.0763	12.9478	13.0307	12.7149	12.7817	13.0801	-0.289207	1	0.163408	1	0.452615	1	-0.390443	1	-0.390443	1	0.151784	1	-0.0452845	1	0.055952	1	0.356782	1
PCC6912_RS05850	9.97628	10.0986	10.1731	9.63167	9.12041	9.7306	9.81425	9.90988	10.1494	9.48378	9.50029	9.63494	9.27548	9.81647	9.86354	10.2076	10.0414	10.5833	9.26953	9.17055	9.81694	0.02474	1	0.457048	1	0.432308	1	-0.231627	NA	-0.231627	1	0.863421	1	-0.160837	1	0.0955301	1	-0.335583	1
PCC6912_RS05855	10.748	10.8678	10.8432	9.92074	9.72166	10.025	10.8023	11.2459	10.9283	10.3099	10.0758	10.3353	9.81615	10.3245	10.264	11.1816	11.2395	10.7991	10.3527	10.0357	10.4716	0.356312	1	1.12363	1	0.76732	1	0.150144	1	0.150144	1	0.795536	1	-0.261219	1	-0.0550512	1	-0.0832669	1
PCC6912_RS05860	7.42911	7.78019	7.71238	6.97123	6.45594	7.02662	6.96028	7.22187	7.29279	7.33101	6.79848	7.35165	6.67361	6.87898	6.96512	7.80919	7.87856	7.32248	7.06334	6.9877	7.33485	0.39391	1	0.375931	1	-0.017979	1	0.337939	NA	0.337939	1	0.613234	1	-0.00759101	1	0.0483802	1	-0.582832	1
PCC6912_RS05865	10.9693	11.4382	11.5354	11.3062	11.0147	11.2122	11.4615	11.808	11.6695	11.4569	11.424	11.6465	11.1738	11.0255	10.7827	11.9158	12.0106	11.6823	11.1903	11.5198	11.2587	0.332185	1	0.473392	1	0.141207	1	0.328972	1	0.328972	1	0.549686	1	0.181073	1	0.184286	1	-0.224193	1
PCC6912_RS05870	10.6528	10.9282	11.0957	11.787	12.1693	12.0158	11.4912	12.2216	11.9758	11.5574	12.0979	11.7856	12.1861	11.6456	11.7135	11.7733	11.6592	12.0622	12.465	11.829	11.6483	-0.169098	1	-0.0727041	1	0.096394	1	0.156742	1	0.156742	1	-0.184422	1	0.130534	1	-0.195306	1	0.0855101	1
PCC6912_RS05875	13.178	13.2884	13.1729	13.399	13.8992	13.449	13.2958	13.3775	13.6226	13.5398	13.7541	13.4356	13.9346	13.4881	13.321	13.5477	13.8647	13.3838	13.6209	13.6652	13.1412	-0.017908	1	-0.161956	1	-0.144048	1	-0.110811	1	-0.110811	1	0.118449	1	-0.00459796	1	0.0883048	1	-0.174192	1
PCC6912_RS05880	12.2635	12.5052	12.3838	12.6944	13.1946	12.7304	12.9294	13.2747	13.0121	13.0328	13.2901	12.8859	13.2067	12.7164	12.5047	13.2695	13.5529	12.7309	13.2358	13.1499	12.6934	0.188049	1	0.188255	1	0.000205746	1	0.205684	1	0.205684	1	0.178417	1	0.0518438	1	0.0342097	1	-0.144002	1
PCC6912_RS05885	11.9998	11.8986	12.0589	11.9136	12.0332	11.995	12.3269	12.8782	12.5841	12.0134	12.0835	12.0172	12.0028	11.808	12.1078	12.4707	12.0432	12.6821	12.3118	11.7291	12.018	0.0571411	1	0.634474	1	0.577332	1	0.0617312	1	0.0617312	1	0.38405	1	0.00321865	1	-0.0013715	1	0.191911	1
PCC6912_RS05890	11.5184	10.7095	10.9098	12.847	13.3588	13.145	11.9098	12.6963	11.9774	12.6458	13.7891	12.8857	13.6226	13.5574	13.4872	12.0238	12.9521	12.8548	13.5184	14.8372	13.7538	0.0631134	1	-0.894091	1	-0.957204	1	0.601266	1	0.601266	1	-1.49389	1	-0.425494	1	-0.963647	1	-0.426962	1
PCC6912_RS05895	11.8474	12.3105	12.0037	13.2542	13.5444	13.7393	11.2297	11.1098	11.5475	12.5201	13.0287	12.7328	13.8662	13.6982	13.6695	11.2869	11.3178	11.2426	12.9566	12.9771	12.3327	-0.751927	1	-2.22589	4.2751e-07	-1.47397	1	-0.964204	1	-0.964204	5.73502e-10	-1.50856	0.807557	-0.221342	1	-0.00906533	1	0.0255285	1
PCC6912_RS05900	9.62932	9.85196	9.73511	9.59526	9.64101	9.70228	9.41683	10.0293	9.74119	9.48624	10.2211	9.82796	9.5445	9.8221	9.63966	9.44435	9.61349	9.89661	10.0302	9.55672	9.59538	0.235069	1	0.10427	1	-0.130799	1	0.0747217	NA	0.0747217	1	-0.083912	1	-0.0264268	1	0.13392	1	0.087033	1
PCC6912_RS05905	12.4392	12.539	12.8482	11.2552	11.3656	11.2455	11.5072	11.5998	11.7255	11.2896	11.5603	11.3855	11.3456	11.2933	10.5554	11.3548	11.0697	11.1457	11.2279	11.002	11.414	0.127282	1	0.325763	1	0.198481	1	0.118749	1	0.118749	1	-0.0298144	1	0.184374	1	0.192907	1	0.421202	1
PCC6912_RS05910	12.9031	12.8107	12.9782	11.4287	11.3224	11.4887	11.8732	11.5515	12.211	11.4971	11.591	11.8101	11.3109	11.8938	11.1424	11.7397	11.7244	11.8331	11.1186	11.3445	11.8358	0.225333	1	0.49177	1	0.266437	1	-0.0213912	1	-0.0213912	1	0.303711	1	-0.071346	1	0.175378	1	0.138105	1
PCC6912_RS05915	11.4463	11.5062	11.737	11.2989	11.4124	11.3087	11.2678	11.5	11.4636	11.298	11.1487	11.3156	11.1809	11.202	11.1039	11.424	11.3354	11.2994	10.5996	10.8761	11.2175	-0.08566	1	0.0731677	1	0.158828	1	-0.245904	1	-0.245904	1	0.438362	1	0.1795	1	0.339744	1	0.0602102	1
PCC6912_RS05925	16.6552	16.6545	16.9782	16.1533	15.9845	16.5345	16.3972	16.2444	16.7714	16.2549	15.9908	16.5203	16.1911	16.4976	16.1653	16.343	16.5717	16.3847	16.4543	16.3361	16.4564	0.028701	1	0.245561	1	0.21686	1	0.123976	1	0.123976	1	0.0199116	1	-0.0499634	1	-0.145238	1	0.0517098	1
PCC6912_RS05930	10.6356	11.2749	11.149	10.8794	10.895	11.0062	10.8851	11.2085	11.1219	10.8135	10.8381	10.7593	10.8115	10.9683	11.0286	10.8586	10.9876	11.2286	10.6423	10.6879	10.9815	-0.125133	1	0.151042	1	0.276175	1	-0.161969	1	-0.161969	1	0.257106	1	-0.0109645	1	0.0258717	1	0.0449411	1
PCC6912_RS05935	7.83904	8.40839	7.93562	7.16332	7.19307	6.96035	7.52634	7.61234	7.40218	6.99894	7.42374	6.73712	7.07501	7.28022	7.07762	7.3055	7.43681	7.68069	6.68252	6.46877	7.54997	-0.0309771	1	0.451626	1	0.482603	1	-0.187109	NA	-0.187109	1	0.563331	1	-0.0405381	1	0.115594	1	0.034866	1
PCC6912_RS05940	10.3125	10.2417	10.3217	10.4637	10.112	10.3797	10.9609	10.9676	10.8845	10.4131	10.3112	10.5099	9.99487	10.0518	10.6473	10.7979	10.8273	11.1632	10.0664	10.1175	10.3587	0.0891204	1	0.619092	1	0.529972	1	-0.0778568	1	-0.0778568	1	0.761682	1	0.0635553	1	0.230533	1	-0.0011778	1
PCC6912_RS05945	9.66522	10.2612	10.5455	10.6947	10.5564	10.5379	10.0416	10.1065	10.0371	10.4118	10.457	10.5148	10.6447	10.7583	10.2812	9.9526	10.1072	9.86689	10.5875	10.78	10.4282	-0.137662	1	-0.543444	1	-0.405782	1	0.0306419	1	0.0306419	1	-0.634992	1	0.0232416	1	-0.145062	1	0.0841469	1
PCC6912_RS05950	9.72171	10.1383	10.2384	9.84522	10.2534	9.99097	9.40955	9.9731	9.76552	9.83782	9.94045	9.99956	10.1226	10.1265	10.0856	9.71267	9.53724	9.90895	9.95709	9.64271	9.95352	-0.114532	1	-0.313463	1	-0.198931	1	-0.256135	1	-0.256135	1	-0.134944	1	-0.0724189	1	0.069184	1	0.00519741	1
PCC6912_RS05955	9.64888	9.92701	9.85326	9.43551	9.46643	9.49263	9.28245	9.58361	9.52141	9.2286	9.68447	9.39092	9.32028	9.39615	9.36652	8.9922	8.99681	9.32226	8.93062	9.36168	9.37629	-0.0171516	1	0.00196776	1	0.0191193	1	-0.131311	NA	-0.131311	1	-0.124743	1	0.106766	1	0.220925	1	0.364788	1
PCC6912_RS05960	9.8559	10.4475	10.0804	10.0609	10.1706	9.67168	10.3166	10.4749	10.2364	10.0455	10.456	10.0516	9.73024	9.86453	9.79965	9.56493	9.95969	10.2112	9.57938	10.2214	10.2286	0.217859	1	0.367796	1	0.149937	1	0.243857	1	0.243857	1	-0.104199	1	0.187842	1	0.161844	1	0.41598	1
PCC6912_RS05965	10.7141	11.2272	10.7669	10.9027	11.1814	10.8922	10.8868	11.3288	10.8956	11.0538	11.6261	11.0358	11.0617	10.8694	10.8981	10.7461	11.0558	10.9911	11.2378	11.732	11.0997	0.269333	1	0.0535403	1	-0.215793	1	0.43985	1	0.43985	1	-0.448559	1	0.0532753	1	-0.117241	1	0.115524	1
PCC6912_RS05970	11.5551	10.818	10.8006	12.2796	13.3167	12.5619	11.0696	11.5614	11.1342	12.2354	13.4948	12.3806	13.1559	12.6861	12.4089	11.0937	12.0051	11.4201	13.1143	14.1308	13.1523	0.0320706	1	-1.52305	1	-1.55512	1	0.764727	1	0.764727	1	-1.99672	0.692625	0.0045753	1	-0.728081	1	-0.286489	1
PCC6912_RS05975	8.16606	7.76466	7.90426	8.69543	9.60956	8.68801	7.42383	8.15566	7.70337	8.48359	9.4665	8.73759	9.3166	8.97568	8.70389	7.57535	7.98332	7.91305	8.62697	9.76504	9.16744	-0.111652	1	-1.34572	1	-1.23406	1	0.245071	NA	0.245071	1	-1.49428	1	0.0476774	1	-0.309046	1	-0.0488288	1
PCC6912_RS05980	7.29003	7.50906	7.79451	7.37636	7.34673	7.37043	6.80531	6.9121	7.11712	7.15609	7.26585	7.28893	7.52864	7.65362	7.34592	7.19609	6.51169	7.27549	6.42741	7.04853	7.81525	-0.140313	1	-0.466338	1	-0.326025	1	-0.346076	NA	-0.346076	1	-0.193034	1	-0.165105	1	0.0406582	1	-0.0923328	1
PCC6912_RS05985	9.7747	9.97383	10.1477	10.3426	10.9154	10.4191	9.67949	9.71544	9.71644	10.1716	10.454	10.3507	10.485	10.8327	10.2587	9.74648	9.34988	9.47317	9.79171	10.4193	10.2644	-0.255324	1	-0.892516	1	-0.637192	1	-0.368701	1	-0.368701	1	-0.66015	1	0.0386567	1	0.152033	1	0.174991	1
PCC6912_RS05990	8.7408	8.63856	8.68448	8.46448	8.92496	8.73812	8.83775	9.12047	8.92901	8.66396	8.90577	8.66555	8.67518	8.86734	8.41295	8.73641	8.79113	8.54733	9.06431	8.7228	8.54371	0.0287118	1	0.251733	1	0.223022	1	0.141546	NA	0.141546	1	-0.106393	1	0.0636039	1	-0.0492307	1	0.280184	1
PCC6912_RS05995	7.88549	7.42588	7.90426	7.90355	7.25653	7.7025	7.86174	7.7365	8.33428	7.60952	7.62493	7.86871	7.98386	7.77483	8.06786	7.86216	7.86033	8.18079	8.64261	7.6083	7.80134	0.0685117	1	0.389016	1	0.320504	1	0.160895	NA	0.160895	1	-0.131678	1	-0.329571	1	-0.421953	1	0.0302292	1
PCC6912_RS06000	9.52084	9.11691	9.41413	9.29498	9.13099	9.56472	9.54419	9.31016	9.96457	9.31693	9.42777	9.48559	9.40243	9.5121	9.71086	9.58474	9.61711	9.99245	10.0143	9.03867	9.4997	0.0728497	1	0.299645	1	0.226795	1	0.0289598	NA	0.0289598	1	0.171509	1	-0.211582	1	-0.167692	1	-0.112406	1
PCC6912_RS06005	7.16983	7.19789	7.40377	7.61381	8.0022	7.66149	6.84927	7.17468	7.02049	7.16844	7.6177	7.36039	8.24255	7.82808	7.32124	7.23685	7.31701	7.34086	7.61207	7.47095	7.44643	-0.41047	1	-0.838609	1	-0.428139	1	-0.363122	NA	-0.363122	1	-0.23842	1	-0.0823964	1	-0.129745	1	-0.319464	1
PCC6912_RS06010	10.7055	9.39049	9.85052	9.62627	9.82307	9.60487	9.55303	9.71544	9.49703	9.56048	9.78142	9.3212	9.33491	9.72131	10.3547	10.2628	10.8659	11.1418	9.26617	8.96987	9.4516	-0.124378	1	-0.0992418	1	0.0251366	1	-0.637255	1	-0.637255	1	1.58578	1	-0.181165	1	0.331712	1	-1.22893	1
PCC6912_RS06015	8.68067	7.6899	7.77152	7.84885	7.78853	7.21829	7.57062	7.55215	7.26145	7.9103	7.71587	7.2705	6.98474	7.53961	8.31657	8.41198	9.09869	9.46066	7.00786	6.69568	7.08168	0.0105289	1	-0.195474	1	-0.206003	1	-0.867049	NA	-0.867049	1	2.27615	0.0770803	-0.0785717	1	0.799006	1	-1.68315	1
PCC6912_RS06020	13.9736	14.6233	13.9885	13.7813	13.8064	13.4713	14.1213	15.0232	14.1402	14.0206	13.9501	13.7876	13.8201	13.7193	13.4793	15.7795	15.603	13.6604	13.4106	13.9966	13.8596	0.228813	1	0.799651	1	0.570837	1	0.0967605	1	0.0967605	1	1.49987	1	0.0143146	1	0.146368	1	-0.782662	1
PCC6912_RS06025	13.8099	14.1015	13.8291	13.6577	13.7469	13.8778	14.003	14.1098	14.346	13.7169	13.8576	13.9047	14.0001	14.0501	13.7471	14.4178	14.5278	13.8893	13.8154	14.0516	13.983	0.0650529	1	0.396954	1	0.331901	1	0.0149538	1	0.0149538	1	0.351046	1	-0.174917	1	-0.124818	1	-0.143963	1
PCC6912_RS06030	11.8649	11.168	11.2701	11.3462	11.2348	11.509	12.5386	12.5634	12.9046	11.5516	11.5984	11.4994	11.6632	11.3253	11.8293	13.2801	12.7112	12.9547	11.836	11.7163	11.658	0.18378	1	1.31684	1	1.13306	1	0.118322	1	0.118322	1	1.26636	1	-0.254956	1	-0.189499	1	-0.3228	1
PCC6912_RS06035	7.24315	7.37901	7.78306	7.84264	8.08301	7.53851	7.10008	7.47643	7.46768	7.38487	7.78856	7.52485	8.06075	7.29112	7.31291	7.49371	6.76928	7.18681	7.41942	7.19016	7.75157	-0.284955	1	-0.528461	1	-0.243507	1	-0.144506	NA	-0.144506	1	-0.328649	1	0.253831	1	0.113383	1	0.198525	1
PCC6912_RS06050	7.10135	7.56395	7.57301	7.62109	7.87683	7.65454	7.35456	6.89275	7.40218	7.27504	7.22827	7.84403	8.10413	7.40579	7.90609	7.22677	7.08503	6.69414	8.12786	7.43729	7.56652	-0.266669	1	-0.53242	1	-0.265751	1	-0.0948236	NA	-0.0948236	1	-0.81201	1	-0.1244	1	-0.296245	1	0.250014	1
PCC6912_RS06055	8.63008	8.92332	8.91153	8.7023	8.97519	8.81171	7.95815	8.48635	8.14737	8.85503	8.38208	8.71397	8.88857	8.9347	8.87152	8.34848	7.86033	7.88832	8.54891	8.51846	8.83381	-0.179794	1	-0.656826	1	-0.477031	1	-0.267832	NA	-0.267832	1	-0.623812	1	-0.0657889	1	0.022249	1	0.16903	1
PCC6912_RS06060	8.18681	7.68441	7.99139	8.45231	8.54574	8.41982	7.89692	8.46042	8.15873	8.03663	8.43651	7.95765	8.51735	8.24077	8.60877	8.05645	8.41219	8.46197	8.87876	8.61175	8.50993	-0.331181	1	-0.304411	1	0.0267699	1	0.222129	NA	0.222129	1	-0.374046	1	0.00859772	1	-0.544712	1	-0.143896	1
PCC6912_RS06065	8.43239	8.13433	8.23342	9.47614	10.558	9.49652	8.62365	9.6015	8.33928	9.28337	10.351	9.30999	10.4041	9.97978	10.173	8.98626	9.08308	9.52417	10.6009	10.2763	10.0653	-0.202339	1	-1.00459	1	-0.80225	1	0.137078	NA	0.137078	1	-1.13689	1	-0.262416	1	-0.601833	1	-0.267195	1
PCC6912_RS06070	10.7756	9.6572	9.69297	9.5767	8.95387	9.33013	10.0258	9.66811	9.34881	9.88705	9.43601	9.34115	8.76976	9.56452	8.88558	8.947	8.97723	9.1328	9.30435	9.51709	9.20221	0.272382	1	0.408305	1	0.135923	1	0.237204	NA	0.237204	1	-0.335272	1	0.198227	1	0.233404	1	0.7046	1
PCC6912_RS06075	11.3884	10.884	10.5871	10.1223	9.72446	9.81547	10.4854	9.78756	9.77478	10.5592	10.1135	10.1428	9.43335	10.1727	9.3238	9.2864	9.88961	9.23187	9.86015	10.7347	9.97688	0.39513	1	0.161597	1	-0.233534	1	0.559792	1	0.559792	1	-0.756601	1	0.207564	1	0.0429024	1	0.56597	1
PCC6912_RS06080	10.7297	10.4708	10.2746	9.9897	9.35344	9.81236	10.091	9.9289	9.78763	10.0654	9.92444	9.98977	9.46362	10.0195	9.75134	9.32695	9.77606	9.82845	10.0674	10.3291	9.88273	0.257033	1	0.203118	1	-0.0539153	1	0.348749	1	0.348749	1	-0.451356	1	-0.0198936	1	-0.11161	1	0.285831	1
PCC6912_RS06085	9.87646	9.78181	9.73955	9.66016	9.72446	9.62984	9.58785	9.63953	9.47449	9.67272	10	9.84824	9.7522	9.60643	9.80558	9.43129	9.54865	9.91813	10.2193	9.8419	9.6699	0.178554	1	-0.106381	1	-0.284935	1	0.210983	NA	0.210983	1	-0.289127	1	-0.0533841	1	-0.0858135	1	-0.0816212	1
PCC6912_RS06090	10.015	9.86414	9.82008	9.90892	9.93363	9.95189	9.84875	10.0727	9.97264	10.1155	10.2989	9.97566	9.82135	10.0989	10.5089	9.9602	10.139	10.5472	10.1841	9.86524	10.015	0.207989	1	0.0359828	1	-0.172006	1	-0.144452	1	-0.144452	1	0.211484	1	-0.243163	1	0.109278	1	-0.274212	1
PCC6912_RS06095	8.65708	8.69692	8.54247	8.858	8.58633	8.64314	8.80482	9.08698	8.96825	8.63764	8.59583	8.89887	8.53013	8.04916	8.79611	8.84883	8.47339	9.16144	9.00306	8.65623	8.79577	0.0181828	1	0.266538	1	0.248355	1	0.349146	NA	0.349146	1	0.0275931	1	0.215947	1	-0.115016	1	0.105746	1
PCC6912_RS06100	6.90422	6.37487	6.34412	6.50212	6.61044	7.04805	7.743	6.70569	6.83385	7.25203	7.85159	7.47746	6.47489	6.74236	6.63092	6.618	7.53209	7.51272	7.80064	8.73206	7.6543	0.917347	1	0.502949	1	-0.414397	1	1.69986	NA	1.69986	1	-0.937498	1	0.143734	1	-0.638776	1	-0.115676	1
PCC6912_RS06105	9.59716	9.05026	9.24316	9.47212	9.38031	9.45917	10.0147	9.45171	9.84847	10.2734	10.3876	10.3528	9.27738	9.6086	9.52938	9.58474	10.2269	10.1771	9.81028	11.0892	10.4814	0.91801	1	0.361631	1	-0.556379	1	1.09152	1	1.09152	1	-0.534099	1	-0.04141	1	-0.214922	1	-0.237203	1
PCC6912_RS06110	11.2441	10.754	10.7785	10.5518	9.98355	10.2784	10.8261	10.2495	10.4501	10.4911	10.0111	10.1913	10.609	9.95438	10.0348	10.2089	9.70983	9.50805	10.9768	10.2231	10.3105	-0.0456796	1	0.242625	1	0.288305	1	0.319082	1	0.319082	1	-0.716482	1	0.0598802	1	-0.304881	1	0.699906	1
PCC6912_RS06115	7.14453	6.5187	6.46473	6.43713	6.20336	5.82773	6.17961	5.92542	5.44611	6.12939	5.39816	5.87281	5.84668	5.74173	5.69041	6.20736	4.93593	5.72047	4.97482	5.37003	5.33195	-0.460773	1	-0.388074	1	0.0726985	1	-0.797847	NA	-0.797847	1	0.731784	NA	0.549976	1	0.88705	1	0.227965	1
PCC6912_RS06120	5.68979	5.74189	5.79181	6.07945	5.72225	5.87734	5.42992	5.23559	5.62632	5.90821	5.12503	5.96902	4.92227	5.28124	5.90925	6.0997	5.70815	5.98166	5.75415	5.09481	5.33195	-0.252389	1	-0.635044	1	-0.382655	1	0.0177641	NA	0.0177641	1	0.693293	NA	0.657762	1	0.387609	1	-0.688339	1
PCC6912_RS06125	10.0505	10.1079	10.2162	10.4818	9.95523	10.492	10.605	10.4974	10.4326	10.289	10.0056	10.3937	9.93372	10.2665	10.5571	10.6535	10.5137	11.0494	9.8252	10.0708	10.1499	-0.0928425	1	0.185807	1	0.278649	1	-0.257448	1	-0.257448	1	0.745828	1	0.0563049	1	0.22091	1	-0.246269	1
PCC6912_RS06130	11.8626	11.8344	11.8478	12.0484	11.5599	11.9659	11.9046	12.0601	11.8873	11.8036	11.5055	11.745	11.4866	11.9569	12.0717	11.9657	11.9552	12.1593	11.3069	11.5633	11.7798	-0.183801	1	0.079814	1	0.263615	1	-0.298621	1	-0.298621	1	0.46969	1	0.0136759	1	0.128496	1	-0.0775793	1
PCC6912_RS06135	9.24257	8.70778	8.75643	9.25584	9.01917	9.16905	9.85769	10.3197	9.7506	9.80667	10.268	10.0065	9.24095	9.17063	9.26908	9.70545	10.0588	10.1053	10.71	10.8487	10.0826	0.90944	1	0.865046	1	-0.0443941	1	1.3813	NA	1.3813	1	-0.624778	1	-0.0790552	1	-0.550913	1	0.0294712	1
PCC6912_RS06140	9.62477	9.21525	9.3497	10.121	10.2349	10.2728	10.4727	10.4138	10.1998	10.5475	10.8704	10.6718	10.2573	10.4004	10.2292	10.0355	10.5819	10.1746	11.2587	11.5717	10.8612	0.498119	1	0.157662	1	-0.340457	1	0.971293	1	0.971293	1	-0.985493	1	-0.0874938	1	-0.560668	1	0.0843681	1
PCC6912_RS06145	9.80987	9.5361	9.56862	9.54649	9.56653	9.6544	9.39488	9.20484	9.57746	9.77081	9.7959	9.69818	9.81876	9.64716	9.81882	9.50174	9.36071	9.67803	9.65068	9.38241	9.67562	0.169197	1	-0.190891	1	-0.360088	1	-0.190746	NA	-0.190746	1	-0.0603012	1	-0.17875	1	0.181193	1	-0.118593	1
PCC6912_RS06150	6.52604	6.89834	6.67891	7.71248	8.84232	8.3992	6.54472	6.41051	5.981	7.24038	8.40326	7.61518	8.02055	9.08584	7.73005	5.34358	6.39736	5.74894	7.62264	8.47497	8.21198	-0.588312	1	-2.31359	0.183696	-1.72528	1	-0.2729	NA	-0.2729	0.00220989	-2.60425	0.0435566	-0.010761	1	-0.326173	1	0.5528	1
PCC6912_RS06155	13.5518	10.9778	12.5494	11.2102	10.6276	11.4794	12.6265	11.5484	12.3781	11.7651	10.8311	11.8275	11.1666	11.345	10.6944	12.0133	12.4429	11.8242	11.6689	11.7297	11.7271	0.395487	1	1.11123	1	0.715746	1	0.619002	1	0.619002	1	0.410214	1	0.0542758	1	-0.169239	1	0.136294	1
PCC6912_RS06160	12.3377	10.0159	11.4904	10.7278	10.2378	10.9221	11.7836	10.9256	11.6631	11.0219	10.253	11.1476	11.0345	10.6841	10.1299	11.3333	11.0881	10.7103	11.3661	10.6358	11.1444	0.203177	1	0.854311	1	0.651134	1	0.421329	1	0.421329	1	-0.0141825	1	-0.00604782	1	-0.2242	1	0.441116	1
PCC6912_RS06165	7.89056	7.68441	7.77152	8.35541	8.76284	8.47603	8.35704	8.03783	8.44045	8.27169	8.65351	8.62633	8.72602	8.39984	8.59856	8.11216	8.17242	8.47032	8.35054	8.30533	8.34728	-0.0143961	1	-0.262722	1	-0.248326	1	-0.260831	NA	-0.260831	1	-0.0791218	1	-0.0419286	1	0.204506	1	0.0353015	1
PCC6912_RS06170	9.85331	9.68904	9.84778	9.15685	9.05963	9.37092	9.49229	9.53477	9.62325	9.40276	9.1255	9.30549	9.02789	9.34234	9.29037	9.60622	9.52958	9.54408	9.26449	9.12557	9.32138	0.0826871	1	0.360014	1	0.277326	1	0.0175317	NA	0.0175317	1	0.327273	1	-0.0241822	1	0.0409732	1	-0.00897329	1
PCC6912_RS06175	7.73012	7.71166	7.53253	7.55423	7.47889	7.06916	6.77523	7.04065	6.88971	8.17124	7.26585	7.11382	7.3307	7.73555	7.44059	7.21661	6.64631	6.84386	6.83633	6.94032	7.52477	0.230089	1	-0.543061	1	-0.77315	1	-0.421966	NA	-0.421966	1	-0.240327	1	-0.140238	1	0.511816	1	-0.0210066	1
PCC6912_RS06180	11.1783	11.1749	11.0963	10.6151	9.84124	10.3435	9.98724	9.9616	10.112	10.2475	9.62805	10.2558	10.5855	10.4773	10.3446	10.5189	10.3827	10.024	11.0875	10.0617	10.3564	-0.232293	1	-0.283018	1	-0.0507253	1	0.0986653	1	0.0986653	1	-0.249908	1	-0.174057	1	-0.505015	1	-0.305833	1
PCC6912_RS06185	11.3314	11.0841	10.9971	10.9611	10.6254	10.7675	11.2124	11.4759	10.9107	11.093	10.7292	10.8277	10.705	10.8036	10.6759	11.2245	11.1833	10.6836	10.4033	11.0453	10.704	0.101201	1	0.429955	1	0.328754	1	0.0111135	1	0.0111135	1	0.31328	1	0.0626134	1	0.152701	1	0.168175	1
PCC6912_RS06190	9.9999	9.61171	9.86686	9.54459	9.12677	9.44114	9.49688	9.2547	9.58169	9.44637	9.32725	9.62773	9.27927	9.60208	9.53653	9.76395	9.58421	9.67442	9.52139	9.33153	9.53999	0.0944733	1	0.0745352	1	-0.0199381	1	-0.00933359	NA	-0.00933359	1	0.211939	1	-0.0998978	1	0.00390911	1	-0.227968	1
PCC6912_RS06195	10.9735	10.8696	10.863	10.6141	10.4146	10.6033	10.7704	10.6341	10.9332	10.9789	10.8528	10.9583	10.5855	10.7035	10.6198	11.0424	11.0464	10.9611	10.8812	10.6651	10.9892	0.388378	1	0.242027	1	-0.146351	1	0.218148	1	0.218148	1	0.166078	1	-0.0912566	1	0.0789733	1	-0.233455	1
PCC6912_RS06200	11.251	11.0893	11.5624	11.3755	11.539	11.4043	12.0856	12.6361	12.0297	11.9604	12.106	11.9932	11.4919	11.4584	11.6853	12.2104	12.4667	12.3318	11.5655	12.4967	12.3694	0.582784	1	0.839584	1	0.256799	1	0.652312	1	0.652312	1	0.142589	1	-0.107941	1	-0.177468	1	-0.0632581	1
PCC6912_RS06205	12.2392	12.8392	13.2043	12.8961	12.4403	13.4545	12.8374	12.7063	13.0228	13.0052	12.3407	13.1601	12.0775	13.6539	14.1523	12.6335	13.1375	13.5695	11.9987	12.5737	13.4692	-0.113539	1	-0.128797	1	-0.0152574	1	-0.719666	1	-0.719666	1	0.355119	1	-0.538307	1	0.0678193	1	-0.302557	1
PCC6912_RS06210	8.9829	8.81456	9.19651	9.07193	8.76284	9.09666	8.94574	9.22036	9.30095	8.78081	8.97528	9.09704	8.87111	8.78134	9.42929	9.03891	9.11158	9.11161	8.8655	9.08639	9.23617	-0.0272011	1	0.184803	1	0.212004	1	0.0113544	NA	0.0113544	1	0.0195429	1	-0.0762909	1	-0.114846	1	0.0776151	1
PCC6912_RS06215	13.0104	12.5274	12.5967	12.7174	12.5558	12.867	12.8674	12.7296	13.0149	13.036	12.732	12.9653	12.5909	13.0234	12.7932	12.9641	13.2655	12.9198	12.4082	13.1127	13.0933	0.198353	1	0.15686	1	-0.0414922	1	0.0930918	1	0.0930918	1	0.15238	1	-0.0945445	1	0.0107162	1	-0.183156	1
PCC6912_RS06220	8.23939	7.28042	8.65027	11.1443	12.5153	11.9265	9.79947	11.167	9.90348	10.8962	12.9122	11.6349	12.8294	12.2805	12.6995	10.8455	10.9608	11.9689	13.4957	12.7772	13.038	0.0916616	1	-1.54623	1	-1.63789	1	0.514379	1	0.514379	1	-1.78957	1	-0.656755	1	-1.07947	1	-0.927799	1
PCC6912_RS06225	8.30157	8.09765	8.24598	8.10886	8.52341	8.38669	8.59397	8.54303	8.53934	8.4983	8.68843	8.57481	8.4651	8.32779	7.88382	8.50643	8.2584	8.1757	8.40963	8.57618	8.1639	0.250808	1	0.218514	1	-0.0322944	1	0.152739	NA	0.152739	1	-0.0747576	1	0.110823	1	0.208892	1	0.251355	1
PCC6912_RS06230	10.6098	9.98725	9.69449	8.23741	7.79388	8.11553	8.34181	8.23428	8.48624	8.33313	8.19071	8.17103	8.1952	8.4922	8.25722	8.41641	8.05984	8.15512	8.13525	8.01768	8.53114	0.184231	1	0.317992	1	0.133761	1	-0.0774507	NA	-0.0774507	1	-0.0292277	1	-0.27543	1	-0.0137482	1	0.149241	1
PCC6912_RS06235	8.59016	8.35759	8.22921	8.18932	8.25947	7.96648	8.07946	7.63573	7.97814	7.44695	7.88813	7.91683	7.88782	7.8055	7.8669	7.57535	7.36958	7.59151	8.53502	7.70569	7.56652	-0.402924	1	-0.24644	1	0.156484	1	0.169581	NA	0.169581	1	-0.538509	1	0.310235	1	-0.26227	1	0.432724	1
PCC6912_RS06240	10.1006	9.653	9.72319	9.7121	9.65428	9.51387	9.10449	9.82103	9.16121	9.45393	9.51786	9.34993	9.56326	9.27828	9.6757	9.09524	8.01661	9.12224	8.33459	8.73667	9.18359	-0.19136	1	-0.235978	1	-0.0446188	1	-0.746718	NA	-0.746718	1	0.0372727	1	0.11604	1	0.671398	1	0.589506	1
PCC6912_RS06245	10.7824	10.0071	10.2623	9.82963	8.95626	9.85081	10.4923	9.95001	10.415	9.92743	9.092	9.66515	9.10673	10.1535	10.0746	10.5745	10.8429	11.2524	9.25266	9.61794	10.3492	0.00082389	1	0.717039	1	0.716215	1	-0.0366788	1	-0.0366788	1	1.11867	1	-0.25376	1	-0.216257	1	-0.618709	1
PCC6912_RS06250	8.83313	7.36534	7.95615	7.49207	8.58633	7.7619	6.97357	7.48933	6.9696	7.40586	8.04196	7.64407	8.07826	7.32331	7.47081	6.94844	6.07364	6.31841	7.54143	7.17661	7.19265	-0.327347	1	-0.947088	1	-0.619741	1	-0.383797	NA	-0.383797	1	-0.950982	1	0.39031	1	0.446759	1	0.778001	1
PCC6912_RS06255	8.66892	8.55085	8.53567	8.20875	7.85654	7.99974	8.20262	8.3233	8.44045	8.20152	7.76255	8.1359	7.71941	7.75925	8.06786	8.90033	8.21127	8.55912	8.06733	8.16868	8.34728	0.0175921	1	0.31634	1	0.298748	1	0.362853	NA	0.362853	1	0.406568	1	0.182051	1	-0.16321	1	-0.27103	1
PCC6912_RS06260	8.70961	8.72391	8.7209	8.97035	8.50398	8.63611	8.49651	8.30155	8.49523	8.52248	8.39905	8.78369	8.2032	8.67752	9.14834	8.59898	8.43698	9.07102	7.5907	8.31769	8.47971	-0.145039	1	-0.294606	1	-0.149567	1	-0.582254	NA	-0.582254	1	0.583281	1	-0.0108977	1	0.426318	1	-0.306531	1
PCC6912_RS06265	9.8559	9.83721	9.98882	9.72564	9.70759	9.79984	9.51282	9.19308	9.62938	9.59963	9.53138	9.50143	9.50624	10.0325	9.86496	9.67066	9.55621	9.5715	9.19904	9.38241	9.71505	-0.204753	1	-0.291984	1	-0.0872308	1	-0.377466	NA	-0.377466	1	0.157371	1	-0.072464	1	0.100249	1	-0.144353	1
PCC6912_RS06270	11.3871	11.1357	11.5083	10.0965	9.16848	9.99372	10.4373	10.0918	10.4775	9.95077	9.1204	9.83109	9.20357	10.4962	10.6012	9.8887	9.81123	10.5659	9.46389	9.38828	10.1971	-0.133199	1	0.546677	1	0.679875	1	-0.500447	1	-0.500447	1	0.405951	1	-0.42234	1	-0.0550911	1	0.218834	1
PCC6912_RS06275	9.23064	9.09434	9.26798	8.88239	9.26199	9.46712	8.76352	9.10382	9.00645	8.85121	9.56182	9.21947	8.95637	9.29186	9.39038	9.02737	9.10644	9.50805	8.86993	9.20754	9.40413	0.0176316	1	-0.268533	1	-0.286164	1	-0.0499729	NA	-0.0499729	1	0.0560225	1	3.52523e-05	1	0.0676397	1	-0.274547	1
PCC6912_RS06280	10.5724	10.7592	10.5953	10.2809	10.8354	10.6328	9.91195	9.87352	9.75435	10.1501	11.0108	10.3219	10.5468	10.9893	10.3033	9.71806	10.0654	10.0197	10.3956	10.9991	10.7481	-0.0571017	1	-0.764162	1	-0.70706	1	0.0943003	1	0.0943003	1	-0.802608	1	-0.0403578	1	-0.19176	1	-0.0962115	1
PCC6912_RS06285	8.63008	8.93722	9.02267	8.50433	8.32367	8.92274	8.64449	7.79996	8.23046	8.8664	8.16613	8.55216	8.79907	9.23674	8.47751	8.30612	8.89317	8.24062	8.84763	9.23386	9.23875	-0.0526053	1	-0.353422	1	-0.300817	1	0.255082	NA	0.255082	1	-0.629261	1	-0.275826	1	-0.583514	1	-0.25507	1
PCC6912_RS06290	10.1404	9.95232	10.9841	10.4175	10.0686	10.7513	10.2705	9.25846	10.0539	10.6299	10.085	10.783	11.0267	11.0537	10.2036	10.3171	10.7094	9.09281	11.2713	11.4722	10.7891	0.0909254	1	-0.524035	1	-0.61496	1	0.396995	1	0.396995	1	-1.02925	1	-0.376301	1	-0.682371	1	-0.268078	1
PCC6912_RS06295	10.0808	10.1592	10.1753	9.50783	9.50112	9.7421	9.40223	9.16126	9.4608	9.69202	9.60448	9.801	9.32212	9.91806	9.83919	9.10624	9.74828	9.70834	9.25605	9.94704	9.88108	0.115955	1	-0.245562	1	-0.361516	1	0.00901845	NA	0.00901845	1	-0.178345	1	-0.130016	1	-0.0230797	1	-0.206251	1
PCC6912_RS06300	8.78226	8.4798	8.60876	8.98168	9.13099	9.02313	8.77491	9.06565	8.74918	8.5789	9.11271	9.03578	9.22925	8.65246	9.26908	8.74348	8.78471	9.00934	9.08353	8.97768	8.89396	-0.121518	1	-0.185448	1	-0.0639303	1	-0.0940169	NA	-0.0940169	1	-0.142525	1	-0.0331705	1	-0.0606717	1	0.0179234	1
PCC6912_RS06305	8.97577	8.08521	8.72689	8.50433	8.32736	8.64314	8.53718	8.69527	8.72265	8.31109	8.37781	8.50575	8.51735	8.29577	8.39339	8.645	7.95498	8.84572	8.21065	8.20241	8.77815	-0.100833	1	0.164107	1	0.264941	1	0.0179259	NA	0.0179259	1	0.111486	1	0.0956278	1	-0.0231313	1	0.130324	1
PCC6912_RS06315	11.9486	10.8894	11.1939	10.7312	9.95642	10.4374	10.9815	10.2324	11.2666	10.8007	9.60996	10.4127	10.1794	10.7883	10.3334	10.3976	10.3494	10.8702	9.57124	10.3397	10.7803	-0.055559	1	0.485278	1	0.540838	1	-0.147038	1	-0.147038	1	0.249883	1	-0.0485508	1	0.0429278	1	0.333883	1
PCC6912_RS06320	9.41061	9.66418	9.61611	10.4331	10.7266	10.744	10.2732	10.6471	10.3534	9.98248	10.8366	10.2824	10.8297	10.0927	10.88	10.8963	10.6364	11.3134	11.2417	10.8729	10.5721	-0.232384	1	-0.210772	1	0.0216119	1	0.281549	1	0.281549	1	0.0542917	1	-0.00187508	1	-0.515808	1	-0.548488	1
PCC6912_RS06325	6.63954	6.89834	6.4502	7.49999	8.0022	7.82515	7.78117	7.74727	7.34355	7.50645	8.34754	7.8062	7.61523	7.73555	8.06292	7.54325	7.98332	8.37123	8.37883	8.3421	8.3085	0.15116	1	-0.169944	1	-0.321105	1	0.561489	NA	0.561489	1	-0.359282	1	-0.0275387	1	-0.437868	1	-0.39969	1
PCC6912_RS06330	7.42911	7.64537	7.47672	7.17327	7.22515	6.8669	7.41413	7.23726	6.9825	7.02636	6.97938	7.03948	7.45673	6.94958	6.80779	6.84658	7.19604	6.75042	7.37634	6.78794	7.03476	-0.0947403	1	0.13896	1	0.2337	1	-0.00555609	NA	-0.00555609	1	-0.176789	1	-0.00728757	1	-0.0964718	1	0.314018	1
PCC6912_RS06335	8.47685	8.54178	8.11976	8.58085	8.82155	8.21328	8.58968	8.50549	8.4451	8.38153	8.76893	8.10509	9.13418	8.24636	8.13064	9.11445	8.95453	8.19598	9.05461	7.93981	8.00315	-0.121369	1	-0.0478396	1	0.0735292	1	-0.152346	NA	-0.152346	1	0.390289	1	-0.0193431	1	0.0116346	1	-0.305125	1
PCC6912_RS06340	9.81387	9.61891	9.60965	9.94265	9.72446	9.81547	10.1151	10.272	10.0448	9.98074	9.70507	9.86518	9.76171	9.59771	9.7203	10.3429	10.0575	10.1106	9.77526	9.68862	9.62328	0.024462	1	0.321235	1	0.296773	1	0.00224125	1	0.00224125	1	0.485834	1	0.136397	1	0.158618	1	-0.0304425	1
PCC6912_RS06345	9.49946	9.21525	9.49344	9.33528	8.98222	9.37092	9.57054	9.40832	9.51921	9.1929	9.08677	9.02211	9.17946	8.81561	9.05936	9.49338	9.46278	9.6041	9.23729	9.37356	9.40872	-0.141135	1	0.270815	1	0.41195	1	0.320655	NA	0.320655	1	0.185842	1	0.216091	1	-0.245699	1	-0.019591	1
PCC6912_RS06350	12.1027	11.8989	11.892	12.9299	12.5573	12.6661	12.7477	13.3834	12.5723	12.6576	12.4551	12.3413	12.6594	12.1815	12.6049	13.6215	12.9965	13.232	11.8028	12.481	12.5356	-0.236412	1	0.218739	1	0.455151	1	-0.188847	1	-0.188847	1	1.00007	1	0.229682	1	0.182117	1	-0.362799	1
PCC6912_RS06355	10.1636	10.0883	10.1036	9.84522	10.3688	10.0817	10.4969	10.6151	10.4043	10.4336	10.5857	10.343	10.2312	9.92331	10.3282	10.4121	10.2758	10.6081	10.5278	10.3382	10.1622	0.34723	1	0.397569	1	0.0503391	1	0.182	1	0.182	1	0.0881198	1	-0.0576047	1	0.107625	1	0.0698447	1
PCC6912_RS06360	7.37219	7.6283	7.74815	7.73947	7.48552	7.77478	8.66502	8.46695	8.20877	8.08291	8.13101	7.76735	7.69122	7.53961	7.87256	8.00441	8.53974	8.72182	8.55444	8.11301	7.84944	0.357019	1	0.841014	1	0.483995	1	0.534132	NA	0.534132	1	0.259604	1	-0.0414723	1	-0.218585	1	0.00580543	1
PCC6912_RS06365	9.12288	9.11487	9.34193	9.40217	9.37853	9.54422	10.8124	10.7787	10.6633	10.1686	10.033	10.0354	9.45527	9.35015	9.87204	10.1909	10.2792	10.8164	10.5228	9.77404	9.74257	0.649746	1	1.331	1	0.681257	1	0.494517	1	0.494517	1	0.399048	1	-0.137597	1	0.0176324	1	0.299841	1
PCC6912_RS06370	8.93469	8.86149	9.03477	9.26515	9.72306	9.25184	9.28775	9.48101	9.29582	9.14076	9.58609	9.32566	9.5382	8.96893	9.40021	9.44001	9.09351	9.91965	9.32548	8.83021	9.16473	-0.0698384	1	-0.0762727	1	-0.00643433	1	-0.205799	NA	-0.205799	1	0.411667	1	0.110442	1	0.246403	1	-0.171698	1
PCC6912_RS06375	15.232	15.8702	15.2121	15.7389	16.166	15.6372	15.7663	16.3957	15.6837	15.8966	16.1568	15.7089	16.0174	15.6415	15.9761	15.9879	15.8592	16.0616	15.7949	15.7098	15.6465	0.0664056	1	0.119002	1	0.0525964	1	-0.169612	1	-0.169612	1	0.253716	1	-0.0217911	1	0.214227	1	0.0131074	1
PCC6912_RS06380	9.57846	9.63889	9.68991	9.49207	9.3997	9.5721	9.52635	9.93126	9.64359	9.45141	9.42777	9.55177	9.41798	9.28372	9.88888	9.61009	9.25552	9.85579	9.41163	9.17055	9.47147	-0.0115962	1	0.224404	1	0.236	1	-0.201657	NA	-0.201657	1	0.241732	1	-0.0672633	1	0.122797	1	0.117066	1
PCC6912_RS06390	7.37943	7.70625	7.6507	7.62109	7.89685	7.53851	7.36466	7.12588	7.4585	7.0927	7.65353	7.23291	7.57259	7.72757	8.05796	6.89842	6.99853	7.47165	6.32668	7.24311	7.31538	-0.3804	1	-0.405399	1	-0.0249987	1	-0.872795	NA	-0.872795	1	0.149935	1	-0.1144	1	0.377995	1	0.20306	1
PCC6912_RS06395	8.31671	7.7437	7.84493	7.89758	8.34567	8.01609	8.19133	8.42735	8.30391	8.35485	8.1002	8.1257	8.02055	7.9634	8.51418	8.17104	8.0056	8.18079	8.02019	7.63822	8.23284	0.102168	1	0.22091	1	0.118742	1	-0.214413	NA	-0.214413	1	0.142051	1	-0.0940438	1	0.222537	1	0.199229	1
PCC6912_RS06400	7.6724	6.83008	7.13271	6.76254	6.95541	7.05865	6.89192	6.00068	6.47997	6.32032	6.75938	6.91425	7.2244	7.7435	7.34592	6.67868	6.72946	6.93155	6.84542	7.1211	7.22433	-0.28072	1	-0.490163	1	-0.209443	1	-0.429804	NA	-0.429804	1	-0.327495	1	-0.586628	1	-0.437544	1	-0.319493	1
PCC6912_RS06405	10.0139	9.66696	10.1499	9.59894	9.20702	9.28141	8.96243	8.90679	8.98429	9.34701	8.96677	8.88384	9.14874	9.96967	9.48575	8.87481	9.10901	8.83928	8.79496	9.12206	9.4954	-0.301677	1	-0.433403	1	-0.131725	1	-0.419324	NA	-0.419324	1	-0.225266	1	-0.205334	1	-0.0876872	1	0.00585375	1
PCC6912_RS06410	8.78226	8.44129	8.47298	8.34228	7.67139	8.19425	8.80852	8.39349	8.67994	8.20152	7.79498	8.14097	7.89277	8.21816	8.38153	8.5474	8.61045	9.14589	8.35372	8.38385	8.28871	-0.0419969	1	0.574638	1	0.616635	1	0.175062	NA	0.175062	1	0.47257	1	-0.0874307	1	-0.30449	1	-0.160424	1
PCC6912_RS06415	10.8293	10.274	10.5199	11.6472	11.8759	11.6543	11.2407	11.2907	10.8612	11.7323	12.1881	11.7237	12.4607	11.5829	11.6929	11.0979	11.0822	11.3392	12.3692	12.4654	11.9202	0.169244	1	-0.590597	1	-0.759842	1	0.303717	1	0.303717	1	-1.09819	1	-0.239163	1	-0.373636	1	-0.0352823	1
PCC6912_RS06420	7.20288	7.15079	6.95993	8.31565	8.16366	7.84359	7.55307	7.84076	7.24017	8.08941	8.39059	8.01403	8.42462	7.7435	7.80307	7.74012	7.35227	7.94937	8.58982	8.39556	7.89599	0.0570531	1	-0.604996	1	-0.662049	1	0.31478	NA	0.31478	1	-0.66705	1	0.0991748	1	-0.158552	1	-0.153551	1
PCC6912_RS06425	6.26745	5.92435	6.52138	6.57937	5.85386	6.03819	6.43319	6.10644	6.47997	5.93786	6.01076	6.03704	5.86741	6.55534	6.09814	6.24821	6.38025	5.6914	6.43951	6.32774	5.71653	-0.246759	1	0.20988	1	0.456639	1	0.00811097	NA	0.00811097	1	-0.0796442	NA	-0.00726627	1	-0.262136	1	0.274147	1
PCC6912_RS06430	8.42891	8.52653	8.75057	9.01516	9.05074	9.27916	9.07103	9.19701	8.93892	8.75655	9.4257	9.22425	9.03911	8.86734	9.10334	9.10898	9.27626	9.23921	9.53959	9.08278	8.7531	0.0450957	1	-0.0496039	1	-0.0946996	1	0.162559	NA	0.162559	1	0.0464686	1	0.115923	1	-0.00154007	1	-0.142708	1
PCC6912_RS06435	6.75586	7.11032	7.15068	7.18316	7.00251	6.72752	7.02553	7.6005	6.6024	6.98503	7.66059	7.47746	7.4767	7.09362	6.80779	6.618	6.88247	7.05932	7.96733	7.71508	6.70043	0.473766	1	0.16429	1	-0.309476	1	0.450307	NA	0.450307	1	-0.78122	1	-0.19445	1	-0.17099	1	0.300754	1
PCC6912_RS06440	8.59947	8.65828	8.63762	9.10598	9.15609	9.14449	8.51019	8.96325	8.5989	9.06708	9.47852	9.05738	9.19958	9.34495	9.0519	8.5393	8.81339	8.49099	9.43874	9.39121	8.8474	0.0821587	1	-0.451255	1	-0.533413	1	0.0488189	NA	0.0488189	1	-0.651104	1	-0.0691732	1	-0.0358333	1	0.0818576	1
PCC6912_RS06445	9.85719	8.68324	9.05631	8.78225	8.42356	8.81793	7.5353	7.07535	7.31331	8.60631	7.84541	8.33488	8.40395	8.87458	8.06786	7.42489	8.03297	6.54285	7.88201	8.69464	7.97245	-0.409544	1	-1.46188	1	-1.05233	1	-0.271767	NA	-0.271767	1	-0.831565	1	0.208144	1	0.0703668	1	-0.1504	1
PCC6912_RS06450	10.7749	9.6945	9.97758	9.5137	9.40145	9.62097	8.52824	7.64728	7.86476	9.24321	8.63215	8.99157	9.11311	9.80136	8.93779	7.60675	8.62131	7.04816	8.57087	9.4955	8.91347	-0.553728	1	-1.50951	1	-0.955783	1	-0.299242	NA	-0.299242	1	-1.19113	1	0.185892	1	-0.0685946	1	0.16675	1
PCC6912_RS06455	7.33542	6.34707	6.82072	6.8522	6.26699	6.79257	6.33302	6.03683	6.19781	6.6564	5.76562	6.62504	6.43432	6.94958	6.2292	6.22793	5.7894	5.60027	6.18971	6.37633	6.1108	-0.309684	1	-0.563239	1	-0.253555	1	-0.416195	NA	-0.416195	1	-0.428202	NA	0.110987	1	0.217498	1	0.392145	1
PCC6912_RS06460	8.07105	7.35153	7.00017	6.8522	6.81464	7.01579	6.54472	6.26668	6.83385	7.06653	7.10923	7.0064	6.85815	7.32331	7.06775	6.58666	6.68849	6.83088	6.91608	6.84057	7.13824	0.189455	1	-0.376849	1	-0.566304	1	-0.136808	NA	-0.136808	1	-0.30925	1	-0.223423	1	0.10284	1	-0.154215	1
PCC6912_RS06465	8.7877	8.56286	9.0915	8.77575	8.52019	8.60043	8.58968	8.36582	8.4451	8.88143	8.29411	8.61544	8.79378	8.61836	8.70707	8.39412	8.25376	8.09696	8.17165	8.21568	8.52269	-0.0219429	1	-0.171682	1	-0.149739	1	-0.417752	NA	-0.417752	1	-0.0610066	1	-0.0769899	1	0.318819	1	0.230087	1
PCC6912_RS06470	4.34164	5.0102	4.9818	5.71353	4.7937	4.43469	4.95223	4.56927	4.60388	4.87952	4.88656	4.59155	5.00387	5.49261	4.14265	4.55851	4.44243	4.38508	5.4211	4.89568	5.01183	-0.543203	1	-0.66902	NA	-0.125816	1	0.262287	NA	0.262287	1	-1.30434	NA	0.184928	1	-0.620562	1	0.557961	1
PCC6912_RS06480	7.71876	7.44551	7.21186	7.23157	6.96496	7.404	6.79035	6.89275	7.1631	6.25173	6.4831	6.98392	6.1957	7.40579	7.48569	7.12184	6.19659	8.01937	6.59889	6.02553	7.10457	-0.696691	1	-0.287077	1	0.409614	1	-0.565478	NA	-0.565478	1	0.749807	1	0.0857591	1	-0.0454545	1	-0.385647	1
PCC6912_RS06485	8.62401	8.09765	7.97135	8.41517	7.90181	8.25519	8.52375	8.1797	8.47266	8.08941	7.09885	8.29449	7.94143	8.32779	8.42455	8.6896	8.27683	8.60913	7.54143	8.04025	8.11416	-0.312193	1	0.206912	1	0.519105	1	-0.350204	NA	-0.350204	1	0.656421	1	-0.0418955	1	-0.00388456	1	-0.1412	1
PCC6912_RS06490	9.19629	8.9714	8.9272	9.15435	8.67873	9.231	9.36758	8.76045	9.38792	8.74838	7.9528	9.05201	8.94688	9.18235	9.303	9.43566	9.13449	9.47109	8.73302	8.73206	9.02228	-0.401602	1	0.166469	1	0.568071	1	-0.326552	NA	-0.326552	1	0.535889	1	-0.114226	1	-0.189276	1	-0.157094	1
PCC6912_RS06495	9.79645	9.67113	9.76883	9.51954	9.72306	9.64042	9.42648	9.36357	9.4608	9.79084	9.80864	9.37165	9.72747	9.89689	9.94768	9.25707	9.26246	9.56176	9.84785	9.43723	9.6094	0.0403399	1	-0.217347	1	-0.257687	1	-0.219499	NA	-0.219499	1	-0.283877	1	-0.234059	1	0.0257796	1	0.0519699	1
PCC6912_RS06500	11.2106	11.8846	11.1645	12.275	12.2495	12.2211	12.2758	12.4287	12.0118	12.7159	12.8784	12.4729	12.1493	12.1964	12.3263	11.9013	12.673	12.095	12.5521	13.0027	12.1458	0.451265	1	7.75597e-05	1	-0.451187	1	0.384292	1	0.384292	1	-0.348529	1	0.0228259	1	0.0897988	1	-0.0128595	1
PCC6912_RS06510	14.3696	12.7234	13.1308	14.5657	13.58	13.8343	14.6919	14.1586	14.4872	14.563	13.531	14.1953	14.1717	13.6706	13.2166	14.3931	14.3265	13.3673	14.0897	13.928	14.0721	0.100894	1	0.406617	1	0.305723	1	0.293212	1	0.293212	1	0.0669264	1	0.317638	1	0.12532	1	0.364116	1
PCC6912_RS06515	7.84428	7.96813	7.62526	7.51569	7.89187	7.83132	7.71961	7.78957	7.89225	7.44695	7.72936	7.30713	7.9885	7.44531	7.7548	7.74718	7.89656	8.21599	8.02816	7.28158	7.55827	-0.273485	1	0.0497082	1	0.323193	1	-0.0904933	NA	-0.0904933	1	0.323361	1	0.00639023	1	-0.176601	1	-0.176769	1
PCC6912_RS06520	11.0036	10.8111	11.1518	11.4685	11.7297	11.7575	11.8767	11.9866	12.1621	11.5201	11.6769	11.8013	11.7493	11.5662	11.585	12.1398	11.9588	12.0217	12.1122	11.4722	11.5422	0.0132013	1	0.357323	1	0.344121	1	0.103989	1	0.103989	1	0.303923	1	0.0217857	1	-0.0690019	1	-0.0288036	1
PCC6912_RS06525	11.3613	11.169	11.5131	11.6688	11.1546	11.6443	11.7227	11.8316	11.7274	11.7757	11.1531	11.5659	11.4191	11.5034	11.3498	12.1568	11.9527	11.5948	10.91	11.6574	11.3706	0.0129503	1	0.255005	1	0.242055	1	-0.0821276	1	-0.0821276	1	0.579121	1	0.0828306	1	0.177909	1	-0.159158	1
PCC6912_RS06530	10.7646	10.8292	11.342	10.7734	10.1798	11.1395	11.475	11.158	11.7197	11.0938	10.5116	11.2408	10.763	11.0279	11.0349	11.8221	12.1157	11.3607	11.3496	11.4695	11.1472	0.233884	1	0.725369	1	0.491485	1	0.383762	1	0.383762	1	0.473488	1	-0.199451	1	-0.349329	1	-0.331333	1
PCC6912_RS06535	10.7382	10.9189	11.2159	10.4976	10.0205	11.0832	11.5689	10.6599	11.8048	11.0744	10.5708	11.486	10.5405	11.0124	11.0506	11.6495	12.3522	11.6223	11.2053	11.5238	11.3215	0.49698	1	0.830747	1	0.333767	1	0.474197	1	0.474197	1	0.563084	1	-0.289432	1	-0.266649	1	-0.495965	1
PCC6912_RS06540	11.2336	11.6153	11.5354	11.6693	11.2061	11.553	12.219	12.1924	12.1684	11.6871	11.7357	11.9338	11.3165	11.1868	11.4525	12.0901	12.3025	12.4779	11.9602	11.9736	11.6685	0.302356	1	0.707856	1	0.4055	1	0.554377	1	0.554377	1	0.426382	1	0.167101	1	-0.0849203	1	-0.105802	1
PCC6912_RS06545	11.248	12.6115	12.531	11.9181	12.0545	12.5822	11.1949	11.161	11.642	12.032	12.2874	12.7514	12.3564	12.3594	12.1236	11.6244	12.1801	11.4254	11.9798	12.5179	12.2533	0.174586	1	-0.868621	1	-1.04321	1	-0.0171358	1	-0.0171358	1	-0.489146	1	-0.0699195	1	0.121802	1	-0.432258	1
PCC6912_RS06550	12.6401	12.9003	12.8194	13.3231	13.6427	13.894	13.0256	12.9431	13.4476	13.5478	13.7947	13.8029	13.9072	13.6453	13.4902	13.4337	13.5046	13.5206	13.5939	14.0961	13.6393	0.081348	1	-0.483128	1	-0.564476	1	0.103508	1	0.103508	1	-0.308334	1	-0.0527081	1	-0.0748681	1	-0.33101	1
PCC6912_RS06555	13.4979	13.2096	13.3266	13.7124	13.562	13.5445	13.4007	13.5472	13.3357	13.8913	13.5916	13.5503	13.5915	13.5411	13.374	13.5749	13.3192	13.3268	13.2876	13.8884	13.5161	0.0776906	1	-0.178044	1	-0.255735	1	0.0802465	1	0.0802465	1	-0.173602	1	0.103261	1	0.100705	1	0.0185724	1
PCC6912_RS06560	11.2989	12.5711	11.1826	13.1875	12.9973	13.1778	12.0692	12.6494	12.0142	13.1582	13.476	13.1241	12.8841	13.5027	13.2927	12.1943	12.4955	13.0505	12.9106	13.4872	13.1346	0.138496	1	-0.851861	1	-0.990357	1	-0.0516862	1	-0.0516862	1	-0.573859	1	-0.125481	1	0.0647009	1	-0.351798	1
PCC6912_RS06565	10.6969	10.8452	10.5147	11.0877	10.8296	11.0191	11.1424	11.6218	11.1154	11.2583	11.3442	11.097	10.8023	11.0672	11.2315	11.4224	11.5404	11.5958	10.8161	11.2118	11.104	0.256043	1	0.331454	1	0.0754115	1	0.00842004	1	0.00842004	1	0.472108	1	-0.061961	1	0.185662	1	-0.211034	1
PCC6912_RS06570	6.79984	6.57955	6.64114	6.82715	6.34269	6.41624	6.66464	6.81263	6.05707	6.38573	6.1996	6.5655	6.44797	5.77387	6.36539	7.04353	6.8207	7.68069	5.98893	6.37633	6.4896	-0.184433	1	-0.00467296	1	0.17976	1	0.0705032	NA	0.0705032	1	1.10411	1	0.378757	1	0.123822	1	-0.800528	1
PCC6912_RS06575	11.4325	11.187	11.7609	11.7184	11.5178	12.098	12.3137	12.4976	12.6094	11.7411	11.925	11.948	11.693	11.8094	12.2778	12.8639	12.9042	13.4073	12.291	11.8382	11.931	0.076399	1	0.682988	1	0.606589	1	0.0847207	1	0.0847207	1	1.04952	1	-0.151948	1	-0.16027	1	-0.603201	1
PCC6912_RS06580	10.7318	10.7461	11.3823	11.037	10.8367	11.5219	12.1424	12.305	12.533	11.6147	11.7168	11.8338	10.9873	11.4316	11.7752	12.5686	13.113	12.9181	11.5862	11.4591	11.8256	0.566979	1	1.18071	1	0.613728	1	0.199586	1	0.199586	1	1.25665	1	-0.274076	1	0.0933175	1	-0.5496	1
PCC6912_RS06585	9.68429	9.75198	10.2415	9.85449	9.84895	10.3097	10.9978	11.035	11.222	10.5651	10.6059	10.7234	9.73989	10.2471	10.5251	11.2899	12.0409	11.5324	10.7297	10.6783	10.6283	0.62064	1	1.0802	1	0.459561	1	0.479587	1	0.479587	1	0.983921	1	-0.187872	1	-0.0468187	1	-0.571179	1
PCC6912_RS06590	11.7501	11.8028	12.1224	11.5063	11.5386	11.7764	12.0726	12.2583	12.3296	11.8207	12.0305	12.0054	11.7933	11.7193	11.7377	12.3187	12.13	12.0848	12.3505	11.7549	11.9796	0.344861	1	0.614775	1	0.269914	1	0.301167	1	0.301167	1	0.1316	1	-0.139122	1	-0.0954269	1	0.042887	1
PCC6912_RS06595	9.69446	9.99058	10.0049	9.60261	9.95761	9.85686	9.39241	9.96851	9.99021	9.50091	9.8677	9.75877	9.78852	9.65138	9.91516	9.9602	9.67727	10.1733	9.45359	9.3557	9.69077	-0.0977144	1	-0.00574254	1	0.0919718	1	-0.288354	NA	-0.288354	1	0.452832	1	0.0246291	1	0.215269	1	-0.145591	1
PCC6912_RS06600	10.7361	11.0257	11.1158	10.9971	11.0492	11.3835	11.1721	11.2544	11.2699	10.9772	10.9321	11.1983	10.9745	11.5133	11.4833	11.1632	11.3044	11.3669	10.8618	10.8218	11.2581	-0.113754	1	0.0797087	1	0.193463	1	-0.35177	1	-0.35177	1	0.28847	1	-0.191299	1	0.0467165	1	-0.0482904	1
PCC6912_RS06605	11.3485	11.7292	11.9465	11.8102	11.6265	12.245	11.7732	11.7247	11.8826	11.8458	11.5331	12.0455	11.4551	12.6552	12.7507	11.7503	12.3894	12.3852	11.4336	11.7802	12.3863	-0.0947974	1	-0.123166	1	-0.0283684	1	-0.474622	1	-0.474622	1	0.284403	1	-0.478289	1	-0.0984637	1	-0.411235	1
PCC6912_RS06610	11.4625	11.9145	12.088	13.1076	13.2459	12.9813	11.6375	11.7977	11.6794	12.7774	12.6262	12.5074	12.9026	13.3075	13.1435	12.0444	12.249	11.8136	11.3575	12.5256	12.8509	-0.475558	1	-1.41394	1	-0.938381	1	-0.757123	1	-0.757123	1	-0.326747	1	-0.0116664	1	0.269898	1	-0.341736	1
PCC6912_RS06615	7.98837	7.53981	8.0829	6.63829	6.81464	7.12062	7.10008	7.17468	7.3829	6.15473	6.95655	7.09297	6.80631	7.30193	7.79712	6.94844	6.94168	8.18079	6.91608	6.71461	7.21385	-0.0898403	1	0.402756	1	0.492597	1	-0.444036	NA	-0.444036	1	0.583131	1	-0.5509	1	-0.196704	1	-0.287239	1
PCC6912_RS06620	6.91425	6.83008	7.37351	6.80165	7.16026	7.24634	7.01272	6.70569	6.55122	6.75827	6.66373	7.2705	7.04852	7.31266	7.50772	6.99678	6.61748	7.2269	6.45151	6.53434	6.83	-0.180444	1	-0.359871	1	-0.179427	1	-0.793189	NA	-0.793189	1	0.416724	1	-0.245105	1	0.367639	1	-0.228511	1
PCC6912_RS06625	8.86949	9.00917	9.10074	9.28586	8.99619	9.43913	8.62365	7.85078	8.42643	8.97549	8.66758	9.2573	9.01205	9.82957	9.50773	8.22256	9.42612	8.3167	9.13048	9.56192	9.23875	-0.273209	1	-0.949933	1	-0.676723	1	-0.170088	NA	-0.170088	1	-0.573932	1	-0.241679	1	-0.3448	1	-0.447592	1
PCC6912_RS06630	10.6706	10.7507	10.7597	10.3601	10.3715	10.4968	10.2284	10.4002	10.4338	10.4476	10.5319	10.508	10.398	10.6602	10.5562	10.1556	10.551	10.2211	10.8856	10.5216	10.4539	0.0867922	1	-0.0548137	1	-0.141606	1	0.0946779	1	0.0946779	1	-0.318788	1	-0.132313	1	-0.140199	1	0.0369832	1
PCC6912_RS06635	11.8597	12.1053	12.1706	12.0352	12.0258	12.3974	11.4662	11.4072	11.8044	12.115	12.2018	12.321	12.057	12.6192	12.6329	11.4102	11.7348	11.8694	12.5713	12.1263	12.3486	0.0519379	1	-0.595742	1	-0.64768	1	-0.0998372	1	-0.0998372	1	-0.679205	1	-0.2976	1	-0.145825	1	-0.114299	1
PCC6912_RS06640	10.977	11.1032	11.1468	11.3308	11.5234	11.4254	10.624	10.6018	10.5834	10.971	11.0066	10.8982	11.16	11.2858	11.7397	10.5715	10.3385	10.6509	10.3167	10.6687	11.0007	-0.47296	1	-0.832613	1	-0.359653	1	-0.735493	1	-0.735493	1	-0.163443	1	0.0115283	1	0.274061	1	0.0778512	1
PCC6912_RS06645	13.1519	12.9332	13.0388	12.9527	12.6456	12.8884	12.7358	12.4711	12.6472	12.8311	12.473	12.6511	12.5303	12.761	13.1643	12.3047	12.2833	12.6756	12.4121	12.6146	12.6507	-0.176227	1	-0.212993	1	-0.0367655	1	-0.280641	1	-0.280641	1	-0.130383	1	-0.00785555	1	0.0965576	1	0.190175	1
PCC6912_RS06650	13.7926	13.8656	13.9103	14.3953	14.0605	14.3745	15.1277	15.1452	15.024	14.6075	14.2865	14.4848	14.1326	14.1073	14.0623	14.7241	14.8858	14.3999	14.4222	14.6717	14.3219	0.181143	1	0.815876	1	0.634733	1	0.378767	1	0.378767	1	0.204506	1	0.183769	1	-0.0138556	1	0.416372	1
PCC6912_RS06655	11.6962	11.7971	11.7825	12.0604	12.4845	12.3112	12.2138	12.5969	12.3607	12.2966	12.6604	12.383	12.6539	12.146	12.1579	12.0526	11.9733	12.1538	13.3186	12.1932	11.9586	0.159906	1	0.10355	1	-0.0563558	1	0.281354	1	0.281354	1	-0.560047	1	-0.0437808	1	-0.165228	1	0.338463	1
PCC6912_RS06660	11.3131	11.5486	11.6182	12.1943	12.8536	12.6641	12.2587	12.6335	12.5715	12.3559	12.9925	12.6777	13.0064	12.3648	12.4525	12.0386	12.0669	12.4009	13.8555	12.4048	12.1938	0.102567	1	-0.0997315	1	-0.202299	1	0.384768	1	0.384768	1	-0.844862	1	-0.0407408	1	-0.322941	1	0.319623	1
PCC6912_RS06665	9.64289	9.81229	9.6145	9.37235	9.14777	9.28591	9.59643	9.62793	9.60677	9.04723	9.23582	9.23377	9.27359	8.9824	9.15067	9.30323	8.90801	9.48558	9.71862	8.84736	8.91347	-0.0986699	1	0.347617	1	0.446286	1	0.0833727	NA	0.0833727	1	0.0301825	1	0.133743	1	-0.0482993	1	0.367805	1
PCC6912_RS06670	9.99638	9.71616	9.64482	9.68982	9.46977	9.51579	10.1061	10.0093	9.93847	9.47884	9.38372	9.34555	9.6211	9.57789	9.87908	10.0541	9.32575	10.1618	9.23214	8.88522	9.50828	-0.161738	1	0.467326	1	0.629065	1	-0.478544	NA	-0.478544	1	0.674836	1	-0.140876	1	0.17593	1	0.130159	1
PCC6912_RS06675	10.1016	10.0483	9.7961	10.1825	9.84639	10.0236	10.3436	10.2739	10.0123	9.88705	9.51592	9.64031	10.0755	9.9595	10.2148	10.1779	9.76957	10.2709	9.92017	9.39413	9.68321	-0.341347	1	0.195887	1	0.537234	1	-0.410372	1	-0.410372	1	0.411496	1	-0.0648358	1	0.00418976	1	0.129928	1
PCC6912_RS06680	8.8592	8.55386	8.4037	9.50391	9.98004	9.38775	9.14598	9.78495	8.8784	8.9929	10.0599	9.34115	9.96814	9.58673	9.64793	9.31988	9.14706	9.62294	9.89755	9.9108	9.54417	-0.11457	1	-0.336638	1	-0.222069	1	0.0502953	NA	0.0502953	1	-0.426649	1	-0.0988587	1	-0.263724	1	-0.0591428	1
PCC6912_RS06685	10.8431	10.8489	10.3559	12.0063	11.8483	12.206	12.0408	12.1895	11.9862	12.1554	12.2731	12.2377	11.8377	12.2668	12.4478	12.0411	12.3449	12.3015	11.8546	12.5549	12.2431	0.196084	1	0.0471612	1	-0.148923	1	0.0392283	1	0.0392283	1	-0.00982989	1	-0.17907	1	-0.0222143	1	-0.161307	1
PCC6912_RS06690	11.9949	11.8412	11.7131	11.6414	11.4335	11.8045	12.5932	12.5698	12.8509	11.9187	11.7506	11.8528	11.194	11.9743	12.7284	12.5913	12.9117	13.4765	11.5644	11.6946	12.1086	0.209025	1	1.04679	1	0.837769	1	-0.291083	1	-0.291083	1	1.23622	1	-0.465884	1	0.0342235	1	-0.364225	1
PCC6912_RS06695	10.7389	10.8255	11.002	10.6205	10.9282	11.0238	10.5673	10.8098	11.1306	10.5499	10.9153	10.959	10.9198	11.0441	11.5021	11.138	11.2948	12.0088	11.1426	10.5467	10.921	-0.0484482	1	-0.0131452	1	0.035303	1	-0.288754	1	-0.288754	1	0.645901	1	-0.312749	1	-0.0724429	1	-0.683041	1
PCC6912_RS06700	8.52651	8.51422	8.51852	8.47655	8.82677	8.53012	8.19133	8.47991	8.39316	8.29994	8.78515	8.82836	8.70646	8.75804	8.80797	8.36232	8.44922	8.85212	7.9797	8.39556	8.59697	0.040107	1	-0.27576	1	-0.315867	1	-0.436222	NA	-0.436222	1	0.240897	1	-0.143163	1	0.333165	1	-0.223598	1
PCC6912_RS06705	8.08439	8.66942	8.61199	8.34228	8.6613	8.61838	7.978	8.22661	8.19228	8.0095	8.37781	8.54453	8.09985	8.73037	8.44369	7.74718	8.05984	8.2744	8.61381	7.77912	8.34728	-0.23003	1	-0.435174	1	-0.205144	1	-0.16012	NA	-0.16012	1	-0.265253	1	0.107864	1	0.0379539	1	0.0980631	1
PCC6912_RS06710	8.41843	8.78668	8.93238	8.19906	8.45087	8.29592	8.14528	8.27204	8.08919	8.07639	8.27585	8.36985	8.4651	8.46367	8.50692	7.90065	8.01112	8.32132	8.69853	7.84898	7.96623	-0.0768942	1	-0.159332	1	-0.0824373	1	-0.259847	NA	-0.259847	1	-0.152327	1	-0.167397	1	0.0155557	1	0.0854456	1
PCC6912_RS06715	10.5088	10.6139	10.7479	10.4341	10.6246	10.5576	9.89293	10.1877	10.2524	10.1092	10.2235	10.2709	10.5977	10.1204	10.6349	10.1003	9.90005	10.0423	10.3575	9.67428	10.0653	-0.342513	1	-0.427875	1	-0.0853619	1	-0.414111	1	-0.414111	1	-0.0460795	1	0.0717431	1	0.14334	1	0.104058	1
PCC6912_RS06720	9.72596	9.91301	9.7484	9.68637	9.71041	9.42288	9.93241	10.3692	10.0675	9.58364	9.90379	9.60774	9.77384	9.40618	9.57694	9.9917	9.56934	10.0918	9.92017	9.36763	9.58326	0.0958136	1	0.530742	1	0.434928	1	0.0512158	NA	0.0512158	1	0.261756	1	0.0183981	1	0.0629959	1	0.236168	1
PCC6912_RS06725	8.43932	8.72924	9.06342	8.87633	9.07726	8.74467	8.75971	9.44842	8.97147	8.85503	8.96677	8.76411	8.81481	8.50626	8.49229	9.31751	8.97442	9.08468	8.51816	8.82589	8.8575	-0.0437411	1	0.185309	1	0.22905	1	0.131062	NA	0.131062	1	0.407447	1	0.304905	1	0.130102	1	-0.048295	1
PCC6912_RS06730	8.32796	8.59245	8.98823	8.93289	9.11402	9.0096	8.93564	9.66811	9.13558	8.90369	9.04698	9.03578	9.03014	8.67337	8.75993	9.53267	9.11414	9.313	8.67845	8.84736	8.79226	-0.0245226	1	0.26388	1	0.288403	1	-0.0599654	NA	-0.0599654	1	0.575409	1	0.197273	1	0.232716	1	-0.0542907	1
PCC6912_RS06735	10.2518	9.21715	9.36895	11.2864	12.095	11.7064	10.8577	11.2094	11.0919	11.1083	12.4712	11.6532	12.4896	12.0657	12.1501	10.8876	11.4721	12.168	13.0119	12.6899	12.1944	0.121457	1	-0.6776	1	-0.799057	1	0.424546	1	0.424546	1	-1.0707	1	-0.51585	1	-0.81894	1	-0.547296	1
PCC6912_RS06740	13.575	13.4328	13.6451	12.7395	12.7535	13.0642	13.1098	13.1136	13.2593	12.8234	12.9289	13.0939	12.7657	13.1792	12.9541	13.0055	13.1349	13.3818	12.9319	12.8291	13.1473	0.0929865	1	0.302947	1	0.209961	1	-0.000413813	1	-0.000413813	1	0.207376	1	-0.115984	1	-0.0225841	1	-0.02	1
PCC6912_RS06745	14.1645	14.069	14.0892	13.2475	12.7862	13.4033	14.3959	12.9999	14.49	13.8754	13.0551	13.7425	12.459	13.6535	12.7027	13.7848	14.0277	14.2163	12.1448	12.9326	13.7457	0.431905	1	0.934964	1	0.503059	1	0.0508005	1	0.0508005	1	0.935919	1	0.133765	1	0.51487	1	0.0820096	1
PCC6912_RS06750	11.0433	11.1522	11.0398	10.2212	9.36604	10.367	11.5497	9.70995	11.3867	10.8232	9.71695	10.765	9.51591	10.5264	9.80853	10.7078	11.0671	10.6773	9.88446	10.1104	10.6391	0.475682	1	1.04983	1	0.574149	1	0.236016	1	0.236016	1	0.588728	1	0.0332515	1	0.272917	1	0.258338	1
PCC6912_RS06755	9.22864	9.37184	9.26593	9.31078	9.17872	9.56472	9.70747	8.34472	9.52799	9.23153	8.94094	9.31449	9.02564	9.80893	9.99253	9.29364	9.28993	9.61919	8.83634	8.98544	9.48457	-0.194744	1	-0.0527131	1	0.142031	1	-0.550292	NA	-0.550292	1	0.288294	1	-0.312427	1	0.0431198	1	-0.103143	1
PCC6912_RS06760	10.227	10.113	10.3462	9.535	9.45467	9.7872	10.0322	9.79794	10.1003	9.60869	9.49635	9.75382	9.56946	9.87178	9.73591	10.5892	10.3965	10.2828	9.45801	9.15686	9.89586	0.0250763	1	0.392215	1	0.367139	1	-0.197365	1	-0.197365	1	0.90702	1	-0.133928	1	0.0885128	1	-0.451368	1
PCC6912_RS06765	13.211	12.9897	13.4114	13.0247	12.8993	13.2422	13.3417	13.4388	13.4521	12.9692	13.0234	13.1119	13.0543	13.2009	13.1682	13.685	13.564	13.455	13.2459	12.9825	13.1303	-0.026352	1	0.34991	1	0.376262	1	-0.0186403	1	-0.0186403	1	0.44797	1	-0.0802089	1	-0.0879206	1	-0.159629	1
PCC6912_RS06770	11.9045	12.782	12.6386	11.6158	11.2888	11.7518	11.1555	10.8453	11.4307	11.1723	11.2053	11.3871	11.5786	12.3428	11.9365	11.5032	11.6535	11.4044	11.4332	11.4245	11.8791	-0.308672	1	-0.403529	1	-0.0948567	1	-0.393057	1	-0.393057	1	-0.071409	1	-0.423418	1	-0.339034	1	-0.362481	1
PCC6912_RS06775	15.8341	16.0655	15.8073	16.0316	15.477	15.9194	15.7598	15.2881	15.7382	16.0063	15.3351	15.6456	15.6736	16.3385	15.8756	15.9065	15.8524	15.5688	15.1508	16.0021	16.154	-0.1401	1	-0.217395	1	-0.0772956	1	-0.158654	1	-0.158654	1	-0.0480987	1	-0.161586	1	-0.143032	1	-0.172228	1
PCC6912_RS06780	15.9837	16.4523	16.2606	15.8203	15.1211	15.9392	15.8452	14.9295	15.98	15.8913	14.8799	15.7343	15.4595	16.4045	15.9333	15.9424	16.0245	15.8256	14.9784	15.8952	16.2411	-0.104225	1	-0.0150602	1	0.0891648	1	-0.187594	1	-0.187594	1	0.137196	1	-0.314325	1	-0.230956	1	-0.278987	1
PCC6912_RS06785	12.6515	13.0516	13.0584	11.9673	11.7494	11.9036	11.3385	11.0697	11.4914	11.5966	11.2573	11.6331	11.7924	12.4651	11.9632	11.6349	11.5719	11.4313	10.9356	11.3978	12.2337	-0.372971	1	-0.568995	1	-0.196024	1	-0.480241	1	-0.480241	1	-0.07632	1	-0.227094	1	-0.119825	1	-0.239528	1
PCC6912_RS06790	14.3109	14.6345	14.663	13.7838	13.7717	13.8114	13.1012	13.1214	13.2626	13.5804	13.414	13.4582	13.8353	14.0165	13.2402	13.3094	12.9396	12.659	13.0035	13.2828	13.8308	-0.303529	1	-0.626468	1	-0.32294	1	-0.319907	1	-0.319907	1	-0.420804	1	0.0555472	1	0.0719253	1	0.16979	1
PCC6912_RS06795	9.46763	9.73617	9.76738	9.40427	9.64987	9.429	9.13425	9.79276	9.52799	9.24902	9.56182	9.34555	9.49489	9.38859	9.54541	9.86784	9.29446	9.78059	8.93909	8.97378	9.55041	-0.109788	1	0.00915355	1	0.118942	1	-0.303922	NA	-0.303922	1	0.498757	1	0.021442	1	0.215576	1	-0.164239	1
[truncated: 5,436 more rows]

## Sheet: Selected genes
Gene name	Gene ID	pool_0h_1	pool_0h_2	pool_0h_3	48h_SOL_TER_1	48h_SOL_TER_2	48h_SOL_TER_3	48_FR_TER_1	48_FR_TER_2	48_FR_TER_3	48_M7_TER_1	48_M7_TER_2	48_M7_TER_3	48h_SOL_MOD_1	48h_SOL_MOD_2	48h_SOL_MOD_3	48h_FR_MOD_1	48h_FR_MOD_2	48h_FR_MOD_3	48h_M7_MOD_1	48h_M7_MOD_2	48h_M7_MOD_3	lfc_m7_vs_sol_ter	qval_m7_vs_sol_ter	lfc_fr_vs_sol_ter	qval_fr_vs_sol_ter	lfc_fr_vs_m7_ter	qval_fr_vs_m7_ter	lfc_m7_vs_sol_mod	qval_m7_vs_sol_mod	lfc_fr_vs_sol_mod	qval_fr_vs_sol_mod	lfc_fr_vs_m7_mod	qval_fr_vs_m7_mod	lfc_ter_vs_mod_sol	qval_ter_vs_mod_sol	lfc_ter_vs_mod_m7	qval_ter_vs_mod_m7	lfc_ter_vs_mod_fr	qval_ter_vs_mod_fr
[truncated: 140 more rows]

[truncated: 3 more sheets: Heatmap genes, Annotations, Gene functional classes]
