# Supplementary material for: Transcriptomic and photosynthetic analyses of Synechocystis sp. PCC6803 and Chlorogloeopsis fritschii sp. PCC6912 exposed to an M-dwarf spectrum under an anoxic atmosphere
Source: Front Plant Sci. 2024 Jan 18;14:1322052. doi: 10.3389/fpls.2023.1322052 (PMC10830646; doi:10.3389/fpls.2023.1322052)
Supplement: Supplementary file 3 [file Table_2.xlsx]

## Sheet: All expression data
Gene ID	pool_0h_1	pool_0h_2	pool_0h_3	48h_SOL_TER_1	48h_SOL_TER_2	48h_SOL_TER_3	48_FR_TER_1	48_FR_TER_2	48_FR_TER_3	48_M7_TER_1	48_M7_TER_2	48_M7_TER_3	48h_SOL_MOD_1	48h_SOL_MOD_2	48h_SOL_MOD_3	48h_FR_MOD_1	48h_FR_MOD_2	48h_FR_MOD_3	48h_M7_MOD_1	48h_M7_MOD_2	48h_M7_MOD_3	lfc_m7_vs_sol_ter	qval_m7_vs_sol_ter	lfc_fr_vs_sol_ter	qval_fr_vs_sol_ter	lfc_fr_vs_m7_ter	qval_fr_vs_m7_ter	lfc_m7_vs_sol_mod	qval_m7_vs_sol_mod	lfc_fr_vs_sol_mod	qval_fr_vs_sol_mod	lfc_fr_vs_m7_mod	qval_fr_vs_m7_mod	lfc_ter_vs_mod_sol	qval_ter_vs_mod_sol	lfc_ter_vs_mod_m7	qval_ter_vs_mod_m7	lfc_ter_vs_mod_fr	qval_ter_vs_mod_fr
SGL_RS08075	11.7539	12.2222	12.1971	13.3598	14.2122	11.6582	11.2463	11.0185	13.5844	12.3026	13.3322	13.2777	14.4061	13.7075	13.3411	9.85375	9.20645	9.73888	12.7636	12.4596	12.857	-0.725568	1	-2.44621	9.83047e-05	-1.72065	0.337162	-1.16053	1	-4.30911	2.92615e-24	-3.14857	1.00367e-11	-0.122343	1	0.312624	1	1.74055	1
SGL_RS10275	11.2247	11.0179	11.0616	11.3965	11.797	13.8508	13.5075	13.5194	11.6093	11.3692	11.9881	12	11.9924	11.3473	11.8187	13.2422	13.191	13.659	11.902	11.7305	12.2266	0.205853	1	2.03393	9.83047e-05	1.82807	0.00640997	0.31483	1	1.64282	0.115194	1.32799	1	-0.135484	1	-0.244462	1	0.255621	1
SGL_RS15650	14.0614	13.9259	14.3994	13.6589	14.0706	16.8453	17.1254	16.7712	14.0657	13.5226	14.1657	14.2751	14.2284	13.6749	14.0984	16.6637	16.3799	16.8628	14.1093	14.028	14.5093	0.0798038	1	2.9801	8.98225e-16	2.90029	1.57619e-14	0.296804	1	2.63156	7.69492e-11	2.33475	2.90109e-08	-0.0752043	1	-0.292204	1	0.273337	1
SGL_RS04045	11.8358	11.3589	11.3624	12.8461	12.7851	16.1854	16.013	14.6531	12.467	12.9054	13.0126	13.5636	13.0043	12.1682	13.0756	15.5922	14.6641	15.9521	12.6371	12.7673	14.2531	0.483303	1	3.05577	8.90582e-05	2.57247	0.0103884	0.89087	1	2.69795	0.00411448	1.80708	0.953387	-0.0954586	1	-0.503026	1	0.262364	1
SGL_RS07700	12.3395	12.2763	12.5309	12.6909	13.1246	15.5189	15.4686	14.8242	13.1039	12.686	13.4257	13.5949	13.1503	12.9591	13.1795	14.7275	14.3029	15.1837	13.2206	13.1152	13.9081	0.30053	1	2.32059	8.88961e-05	2.02006	0.00924637	0.481948	1	1.68609	0.408271	1.20414	1	-0.113475	1	-0.294892	1	0.521022	1
SGL_RS09720	8.74079	8.4473	8.72315	8.83165	8.40995	10.7217	11.1058	10.4946	8.47778	8.96921	8.9708	9.06842	8.52801	8.4181	8.46263	10.6228	10.2615	10.7655	8.82669	8.81793	9.22454	0.4436	1	2.29105	8.76777e-10	1.84745	0.000435111	0.52488	1	2.17819	6.09166e-08	1.65331	0.0110263	0.12432	1	0.043041	1	0.237181	1
SGL_RS15250	10.7951	11.1475	10.9327	11.1103	11.8196	14.0251	13.742	13.1231	11.7686	10.9881	11.2989	11.4088	12.0177	11.819	11.6352	14.3714	14.6951	14.7171	11.7485	12.1858	12.0046	-0.36096	1	2.08602	8.68005e-05	2.44698	3.88756e-08	0.170393	1	2.77952	6.84372e-13	2.60913	5.679e-12	-0.234146	1	-0.765499	1	-0.927646	1
SGL_RS04030	14.6115	13.7262	15.0196	14.4199	15.5452	18.4512	17.4173	18.3389	13.6835	13.6247	14.8354	14.664	15.8361	15.5009	15.8702	18.654	19.1167	19.6475	14.4628	14.4818	15.1098	-0.289746	1	3.38462	8.41778e-07	3.67437	2.63717e-08	-0.933353	1	3.45195	3.68686e-07	4.3853	8.64133e-16	-0.991787	1	-0.34818	1	-1.05911	1
SGL_RS13460	12.3089	12.6007	12.4461	12.3652	11.8996	9.55167	9.71534	9.62864	11.6867	12.5364	11.8708	11.8172	11.9968	11.9021	11.9246	9.78541	9.68212	9.58707	12.5847	12.0601	11.9365	0.101889	1	-2.41717	8.16888e-09	-2.51906	7.16707e-10	0.236605	1	-2.29149	3.11483e-07	-2.5281	8.77789e-12	0.0710019	1	-0.0637135	1	-0.0546756	1
SGL_RS00410	6.68525	7.11994	7.08941	6.88106	6.91658	9.52086	8.2688	11.1699	6.74526	7.13626	7.152	6.81048	6.9345	6.59329	6.80612	11.797	11.9043	11.541	6.87797	6.82181	6.99482	0.238136	1	3.5967	8.16207e-08	3.35857	3.29201e-06	0.136238	1	5.33068	7.07491e-22	5.19444	4.10013e-23	0.0805321	1	0.18243	1	-1.65344	1
SGL_RS18330	9.39411	9.38709	9.58264	9.91375	10.1261	12.6319	12.0663	11.713	9.92929	10.0157	10.1346	10.1974	10.1104	9.94276	10.0434	10.6936	10.1233	10.5714	10.2081	10.1313	10.4564	0.12845	1	2.22288	8.14354e-08	2.09443	4.62608e-06	0.206122	1	0.457723	1	0.251602	1	-0.0423729	1	-0.120045	1	1.72278	0.861651
SGL_RS04820	12.2372	12.3696	12.5139	12	12.3785	14.644	13.5038	14.3398	11.4467	12.0807	12.0905	11.9254	12.6989	12.4126	12.7507	14.5381	14.445	15.1572	11.9692	12.0402	12.166	0.0435456	1	2.25408	6.98279e-05	2.21054	0.000252912	-0.525907	1	2.12586	0.000912983	2.65177	1.28057e-09	-0.640765	1	-0.0713128	1	-0.512543	1
SGL_RS12000	9.04209	9.32996	9.13473	10.234	9.90634	8.14147	8.34049	8.18189	9.92445	9.58628	9.5204	9.20538	9.73553	10.2742	9.91573	8.06051	7.98902	7.89055	9.14304	9.5346	9.42073	-0.602566	1	-1.89626	6.69508e-05	-1.2937	1	-0.686889	1	-2.12714	1.90387e-07	-1.44025	0.393905	0.0385658	1	0.122889	1	0.269445	1
SGL_RS16855	13.5413	12.9973	13.7561	13.3685	12.8758	16.7523	15.9722	16.2332	12.8647	13.335	13.6747	13.6762	13.3904	13.0124	13.2819	16.4745	15.9816	16.6673	13.4624	13.678	13.6959	0.515851	1	3.3043	6.21327e-20	2.78845	8.36271e-12	0.402577	1	3.16907	7.18275e-18	2.76649	2.27573e-13	-0.181174	1	-0.0678998	1	-0.0459405	1
SGL_RS06145	13.1562	13.237	13.342	12.8127	12.9831	10.4409	10.67	11.1049	13.0024	12.7826	12.8101	12.5258	12.9357	12.5981	12.3019	11.131	10.6461	10.6963	13.0856	12.683	12.3166	-0.224359	1	-2.18511	6.1839e-06	-1.96075	0.000835907	0.024112	1	-1.80882	0.0118831	-1.83293	0.0036194	0.301165	1	0.0526937	1	-0.0751275	1
SGL_RS06805	13.7636	12.8428	13.7885	12.7294	13.6302	16.6337	16.1187	16.1563	13.1417	12.7737	14.207	14.1272	13.8435	13.302	14.0362	16.0669	15.917	16.3821	14.0011	13.9933	14.6384	0.621315	1	3.11212	5.95349e-08	2.4908	0.000701367	0.588543	1	2.37811	0.00267397	1.78957	0.393905	-0.546583	1	-0.513812	1	0.187422	1
SGL_RS06590	10.9304	12.6158	11.3754	10.7176	10.3462	7.19997	6.8451	6.83496	9.20875	11.486	11.8304	10.5402	9.67877	10.6558	9.94496	7.40846	7.23356	7.36828	11.6461	12.402	10.7252	1.17895	1	-3.54873	5.94483e-06	-4.72768	1.49747e-12	1.43417	1	-3.03038	0.000984901	-4.46455	7.85525e-13	0.0670383	1	-0.188183	1	-0.451311	1
SGL_RS07275	9.35251	9.05468	9.56418	9.48182	10.1385	12.7423	12.0929	11.8836	10.0426	9.36603	9.9539	10.2185	10.5158	9.95072	10.4307	11.6055	11.0797	12.1283	10.0719	9.91366	10.2317	-0.0273661	1	2.40421	5.53848e-05	2.43158	5.97296e-05	-0.21356	1	1.36533	1	1.57889	0.736127	-0.414563	1	-0.228369	1	0.624315	1
SGL_RS10995	11.4123	11.7284	11.7068	10.6603	10.8628	8.53031	8.56378	8.77959	11.0724	10.2468	10.1931	9.99493	11.2178	11.2841	11.4081	8.98933	9.24374	8.99749	10.3193	10.353	10.0503	-0.740075	1	-2.31916	5.47386e-14	-1.57909	0.0125779	-1.12239	1	-2.27746	6.03545e-14	-1.15507	1	-0.435697	1	-0.0533796	1	-0.477397	1
SGL_RS12005	14.0894	14.0053	14.1563	14.6887	14.8794	12.6617	12.2008	12.6296	14.848	14.2348	14.6953	14.4429	14.8956	15.0109	14.8008	12.6282	12.3997	12.2766	14.4892	14.6144	14.2684	-0.338105	1	-2.30149	5.47386e-14	-1.96338	1.81502e-07	-0.48614	1	-2.46824	5.22438e-18	-1.9821	3.93571e-09	-0.0973473	1	0.0506876	1	0.0694115	1
SGL_RS04495	12.0391	11.5703	12.6454	12.4015	12.6527	15.8678	16.1016	15.3667	12.5551	11.8512	12.7276	13.0829	12.8817	12.8377	12.996	15.403	15.0254	16.0308	12.4534	12.7159	13.5212	0.10074	1	3.27586	5.35467e-09	3.17512	5.7647e-08	0.251051	1	2.64453	0.000141889	2.39348	0.00107926	-0.368022	1	-0.518333	1	0.263309	1
SGL_RS04500	12.4649	11.6588	12.8156	12.5684	12.8601	16.4664	16.2581	15.7322	12.5865	12.2413	13.1374	13.3695	13.208	13.0358	13.2561	15.796	15.3458	16.5154	12.8598	13.1914	13.8092	0.314956	1	3.51146	4.9116e-11	3.19651	3.78496e-08	0.336444	1	2.80121	1.42781e-05	2.46477	0.000397607	-0.493482	1	-0.51497	1	0.216766	1
SGL_RS05420	13.1709	12.9006	13.1421	12.9964	13.0813	16.6736	16.3084	15.452	13.3052	13.0936	13.8365	13.9809	13.6311	13.0363	13.5367	15.8246	15.3925	16.3837	13.7845	13.8134	14.0526	0.553738	1	3.09964	4.9116e-11	2.5459	8.84313e-06	0.507339	1	2.5031	1.44888e-05	1.99576	0.0110263	-0.291136	1	-0.244737	1	0.305397	1
SGL_RS09025	11.4427	10.8655	11.1294	11.3013	12.0927	14.7384	14.1054	14.1628	11.7901	11.1092	12.4168	12.2417	12.3546	11.3787	12.1347	14.0283	13.7123	14.6376	12.2096	12.1865	12.618	0.265048	1	2.61034	4.55564e-05	2.34529	0.00206331	0.39004	1	2.17278	0.0147757	1.78274	0.324482	-0.250714	1	-0.375705	1	0.186847	1
SGL_RS11810	13.9045	14.6351	14.9587	13.6265	14.3092	11.9784	11.6077	11.0975	13.996	13.826	14.1717	14.1203	14.5337	13.7504	14.0085	11.1115	10.5289	10.7957	14.3091	13.9986	13.7274	0.0433523	1	-2.40955	4.55564e-05	-2.45291	4.00312e-05	-0.176635	1	-3.32277	8.78132e-14	-3.14613	2.63074e-13	-0.131532	1	0.0884544	1	0.781679	1
SGL_RS07125	12.1742	12.3204	12.052	12.6971	12.5694	9.98696	10.2116	10.2757	11.7911	12.7221	12.2013	11.9073	12.5772	12.4224	12.1843	10.2972	10.1415	10.2653	12.766	12.4242	11.9538	-0.0877405	1	-2.26625	4.37127e-05	-2.17851	0.000329633	-0.0915191	1	-2.19262	0.00022617	-2.1011	0.000337188	0.000631273	1	0.0044098	1	-0.0729959	1
SGL_RS10335	12.9006	12.7382	13.2568	12.2955	13.3543	16.2986	15.5261	15.2515	12.5551	11.5632	13.5249	13.214	13.8622	12.806	13.5349	15.2104	14.6544	15.6709	13.1806	13.2538	13.4542	0.17696	1	2.95925	4.37127e-05	2.78229	0.000479059	-0.131035	1	1.77457	1	1.90561	0.409544	-0.658743	1	-0.350748	1	0.525933	1
SGL_RS18210	12.3246	12.7789	13.4445	12.3315	13.3122	16.9302	15.8774	15.4683	12.9226	11.5495	13.3036	13.6497	13.563	12.9576	13.5593	15.4512	14.6552	15.9684	12.674	12.8947	13.8767	0.169653	1	3.32342	4.37127e-05	3.15376	0.000344731	0.0404062	1	2.07077	0.644324	2.03037	0.503149	-0.478055	1	-0.348809	1	0.774587	1
SGL_RS15830	9.88643	10.8361	10.4994	10.1613	10.3404	8.0863	7.8353	8.54153	10.8213	9.02393	9.4151	9.23128	10.2167	10.27	9.60772	8.18387	8.19381	7.45105	8.57999	8.81284	8.75948	-1.27422	1	-2.38935	4.35544e-05	-1.11512	1	-1.40062	1	-2.19269	0.00131615	-0.792066	1	0.416619	1	0.54302	1	0.219963	1
SGL_RS09020	10.464	9.87036	10.2174	10.858	11.0552	14.0453	13.3092	13.0419	11.0976	10.5356	11.6054	11.6199	11.406	10.8843	11.0796	13.384	13.0968	13.6605	11.4612	11.4912	11.8197	0.331036	1	2.538	4.26617e-06	2.20696	0.00115528	0.54123	1	2.27252	0.000482045	1.73129	0.200219	-0.133982	1	-0.344176	1	0.131501	1
SGL_RS07950	10.4636	10.5914	10.7454	10.9519	11.5802	8.92513	9.17539	8.92305	11.3715	10.5525	10.1622	10.4344	10.8824	11.3478	11.1609	8.94358	9.16493	9.03532	10.1703	10.4576	10.6163	-0.945316	1	-2.36921	4.2077e-10	-1.42389	0.529493	-0.642269	1	-2.14733	4.47258e-07	-1.50506	0.205262	0.183296	1	-0.119752	1	-0.0385864	1
SGL_RS04040	13.7661	13.2593	13.1109	14.9947	14.8365	18.3863	18.3593	16.8944	14.4419	15.0105	15.0519	15.7461	15.0806	14.1482	15.1597	17.829	16.821	18.1541	14.6939	14.7613	16.378	0.535342	1	3.25133	4.08032e-05	2.71598	0.00662609	0.91684	1	2.84136	0.00256051	1.92452	0.684739	-0.0873814	1	-0.468879	1	0.322585	1
SGL_RS04665	12.9587	12.9671	13.2368	12.9827	13.1366	10.7485	10.5693	10.8547	12.6944	13.0272	12.7188	12.7075	13.4438	12.8018	13.0947	11.3404	10.2675	10.7247	13.4439	12.7067	12.8814	-0.124108	1	-2.23835	4.08032e-05	-2.11424	0.000491345	-0.135573	1	-2.30964	1.29832e-05	-2.17406	3.8693e-05	-0.188699	1	-0.177234	1	-0.11741	1
SGL_RS12925	17.5065	16.7502	17.9002	17.6228	16.902	20.0851	19.8447	19.3208	16.5651	17.9966	17.4959	17.47	17.0615	16.4426	16.7927	19.6348	19.1725	19.5881	17.6586	17.4266	18.1313	0.575972	1	2.68503	3.70554e-06	2.10906	0.0125751	1.0803	1	2.69229	4.40123e-06	1.61199	0.785331	0.311894	1	-0.192435	1	0.304632	1
SGL_RS19635	14.594	13.6352	14.818	14.492	15.511	18.1697	18.1792	17.7375	14.5482	14.1629	15.3368	15.5113	15.8686	15.4246	15.8396	17.5823	17.0161	17.893	15.2559	14.8681	16.1312	0.184037	1	3.11334	3.70554e-06	2.9293	5.88399e-05	-0.0276642	1	1.817	0.860441	1.84466	0.503881	-0.794496	1	-0.582795	1	0.501847	1
SGL_911,1:2	11.1817	11.6125	11.536	10.9447	11.3878	8.42317	9.03727	9.58487	11.666	10.3225	10.4244	10.5338	11.0643	10.8739	10.8462	9.41842	9.38116	8.93021	9.89677	10.0494	10.0322	-0.946561	1	-2.31754	3.70554e-06	-1.37098	1	-0.904876	1	-1.71352	0.111355	-0.808646	1	0.436359	1	0.394674	1	-0.167662	1
SGL_RS11620	9.68781	9.53723	9.75318	11.7107	10.7438	14.1196	14.4543	13.0646	9.937	11.3159	11.0662	11.3623	10.5997	10.5179	10.6808	13.5964	13.1139	14.1625	10.3714	10.6278	11.681	0.280266	1	3.02983	3.67618e-05	2.74956	0.000935662	0.635375	1	3.10872	1.7257e-05	2.47334	0.00625725	0.381737	1	0.0266277	1	0.302848	1
SGL_RS07945	17.5784	17.0644	17.7247	18.5752	19.5323	15.9871	15.5485	15.1896	19.3883	17.4639	18.7664	18.7099	19.4955	19.5169	19.4402	15.4974	15.2585	16.0354	18.5092	19.0681	19.3465	-0.797978	1	-3.61115	3.50414e-13	-2.81318	3.79048e-06	-0.38139	1	-3.8507	6.13034e-16	-3.46931	2.27573e-13	-0.262151	1	-0.678739	1	-0.0226014	1
SGL_RS16860	13.8301	13.3866	14.164	13.6009	13.1795	17.2854	16.717	16.8804	12.9846	13.6058	14.0191	13.9477	13.7767	13.5202	13.6297	17.058	16.2963	17.2903	13.6932	13.9501	13.9498	0.59139	1	3.70633	3.46449e-25	3.11494	5.05971e-15	0.256409	1	3.29668	4.50082e-18	3.04027	3.76635e-16	-0.368525	1	-0.0335437	1	0.0411232	1
SGL_RS11550	17.4698	16.0977	17.6417	17.2615	17.7569	20.6807	20.4841	20.0468	16.9948	17.2157	18.5752	18.6934	18.0189	17.8539	18.0907	20.0155	19.7144	20.6241	18.3326	18.537	19.0749	0.924916	1	3.05472	3.20756e-06	2.1298	0.067587	0.801028	1	2.17772	0.0636905	1.37669	1	-0.618404	1	-0.494516	1	0.258599	1
SGL_RS11615	13.0283	13.0772	13.3928	14.476	14.1427	17.7556	17.6637	16.471	14.1294	14.3072	14.356	14.7427	14.0076	13.6917	14.3057	17.0594	16.3133	17.6441	13.7118	13.9686	15.2803	0.223932	1	3.14579	3.16624e-06	2.92186	7.31547e-05	0.708855	1	3.08353	8.47874e-06	2.37468	0.00909083	0.235545	1	-0.249378	1	0.297806	1
SGL_RS04180	13.9329	13.9923	14.1253	13.6484	13.7307	15.5702	15.8184	15.2549	13.4533	13.7904	13.916	14.001	13.7688	13.6825	13.8086	15.2652	14.8481	15.2571	13.7869	13.7953	14.2458	0.290246	1	1.95297	2.91908e-06	1.66273	0.00564529	0.275577	1	1.3836	0.708374	1.10802	1	-0.139144	1	-0.124476	1	0.430236	1
SGL_RS16225	9.44373	9.04228	9.40352	8.5682	8.92703	12.3899	11.9269	11.4057	8.71839	8.5604	9.45177	9.64393	9.66492	8.68347	9.34706	11.7034	10.6168	11.8643	9.58416	9.04295	9.72513	0.574018	1	3.29839	2.88614e-09	2.72437	4.99398e-05	0.307552	1	2.25165	0.012031	1.9441	0.128031	-0.57129	1	-0.304824	1	0.475447	1
SGL_RS06595	12.1692	11.8793	10.8815	11.9483	10.3636	7.6643	8.235	7.67161	10.6115	13.2204	12.0422	12.1234	10.1083	11.8559	10.8959	7.76603	8.13538	8.21704	12.8395	12.9131	12.9631	1.42551	1	-3.41872	2.77394e-06	-4.84423	1.87443e-15	1.81166	1	-3.20774	3.0277e-05	-5.0194	3.51477e-20	0.0256474	1	-0.360501	1	-0.185331	1
SGL_RS18205	13.0545	13.5842	14.2372	12.9714	13.8075	17.5696	16.4585	16.2508	13.5471	12.1231	13.977	14.3564	14.1265	13.4761	14.1327	16.141	15.296	16.6766	13.3051	13.5402	14.5036	0.276054	1	3.40337	2.62361e-05	3.12731	0.000482759	0.112226	1	2.20309	0.362381	2.09086	0.399214	-0.461219	1	-0.297391	1	0.739056	1
SGL_RS05415	12.8515	12.7053	12.7808	12.7468	12.5966	16.0612	15.4108	14.6974	13.305	13.0869	13.2671	13.6896	13.0899	12.6565	13.3299	15.0742	14.8394	15.4727	13.3311	13.2434	13.6115	0.455676	1	2.5825	2.39663e-06	2.12682	0.00366673	0.411651	1	2.10459	0.00510973	1.69294	0.288153	-0.135915	1	-0.0918907	1	0.341991	1
SGL_RS04825	15.2679	13.9801	15.6309	14.4307	15.8394	19.464	18.4556	18.9898	13.6996	14.1311	15.2061	14.9886	16.3966	16.2828	16.695	19.1144	19.0058	19.7169	15.2057	14.9709	15.6524	-0.0914026	1	4.09309	2.37354e-10	4.18449	8.4823e-11	-1.07259	1	2.84587	0.00135759	3.91845	1.28883e-10	-1.53389	1	-0.552703	1	-0.286664	1
SGL_RS17600	11.7533	12.5487	12.6492	9.51519	10.3559	6.05054	6.21323	6.21678	9.2293	9.15345	10.1854	9.77428	10.2243	9.68078	9.32789	6.16516	6.36659	6.05914	8.89005	9.22036	8.65482	-0.0181291	1	-4.15943	2.32907e-15	-4.1413	5.05971e-15	-0.983105	1	-4.11314	1.36198e-15	-3.13004	5.56722e-08	-0.0106461	1	0.954329	1	-0.0569332	1
SGL_RS15825	15.0914	15.4352	15.3272	14.8043	15.2332	12.9067	12.8563	13.4403	15.5331	13.9698	14.494	14.2586	14.9799	14.945	14.7146	13.4105	13.2675	12.9963	13.8178	13.9476	13.731	-0.965011	1	-2.13082	2.3223e-06	-1.16581	1	-1.07123	1	-1.65232	0.0508743	-0.581095	1	0.336356	1	0.442571	1	-0.142141	1
SGL_RS07705	10.4915	10.7418	10.7932	11.202	11.6145	14.1421	14.3223	13.3394	11.6593	11.1164	11.87	12.102	11.4889	11.6208	11.6729	12.9532	12.8294	13.7393	11.5845	11.5954	12.1931	0.249715	1	2.49819	2.31e-05	2.24847	0.0012054	0.344865	1	1.64507	0.755813	1.30021	1	-0.0909701	1	-0.18612	1	0.762144	1
SGL_RS16170	9.89258	10.2049	10.2838	10.1977	10.2466	8.15494	7.88852	8.42356	9.90297	10.3523	9.67618	9.99725	10.329	10.1621	10.303	8.40275	8.23767	8.41064	10.288	9.75852	10.0809	-0.089968	1	-2.05158	1.98284e-05	-1.96161	0.000240213	-0.214992	1	-2.00506	5.35292e-05	-1.79006	0.00232421	-0.146785	1	-0.0217607	1	-0.19331	1
SGL_RS07940	11.9416	11.6849	12.0267	12.6534	14.0289	10.5744	10.1091	10.0856	13.6461	11.6906	12.6938	12.3665	13.7743	13.739	13.4957	10.4619	10.4829	10.8051	12.3267	13.0795	13.0022	-1.24635	1	-3.30517	1.83483e-12	-2.05882	0.0136093	-0.777372	1	-3.10532	1.74555e-10	-2.32794	0.000140637	-0.125291	1	-0.594271	1	-0.325144	1
SGL_RS09030	9.80633	9.14689	9.69925	9.38735	10.1773	12.2922	12.0891	12.4345	9.69254	9.36603	10.4534	10.4128	10.3993	9.69507	10.164	12.3805	12.0517	12.466	10.3421	10.3095	10.949	0.377922	1	2.52591	1.71625e-05	2.14799	0.00509054	0.577718	1	2.22222	0.0020272	1.64451	0.503881	-0.335028	1	-0.534824	1	-0.03134	1
SGL_RS12920	16.5132	15.8626	17.0188	16.7271	15.931	19.1823	18.7175	18.3834	15.6612	17.0692	16.5939	16.6002	16.2226	15.5293	15.8369	18.6116	18.1536	18.7145	16.7336	16.4975	17.1265	0.592065	1	2.61872	1.6047e-05	2.02666	0.0341404	1.01205	1	2.62265	1.7257e-05	1.61059	0.828974	0.28946	1	-0.13053	1	0.285537	1
SGL_RS16230	11.1334	10.8139	10.7792	10.6136	10.8109	14.2225	13.9771	12.9005	10.698	10.8651	11.1315	11.627	11.7174	10.6188	11.4473	13.3096	12.2631	13.6953	11.563	10.9716	11.7057	0.540598	1	3.11382	1.53815e-07	2.57322	0.000479059	0.156097	1	1.88413	0.365716	1.72803	0.638772	-0.630205	1	-0.245703	1	0.599484	1
SGL_RS04675	9.89314	9.99041	10.056	10.2613	10.4939	7.6643	7.98125	8.1888	10.1837	10.1424	9.88617	9.62452	10.8661	10.3763	10.2912	8.30474	8.08137	8.00419	10.0216	9.82436	9.74437	-0.429491	1	-2.46975	1.53316e-11	-2.04026	1.45481e-05	-0.684252	1	-2.5116	8.26344e-13	-1.82735	0.000465747	-0.220129	1	0.0346322	1	-0.178273	1
SGL_RS04505	10.7683	10.4343	11.0808	10.872	11.83	15.0943	15.6769	14.2248	11.0601	10.6268	11.769	12.0161	11.9916	11.836	12.0333	14.4459	13.9539	15.2228	11.5966	11.7536	12.8283	0.270933	1	3.81362	1.4079e-09	3.54269	1.46183e-07	0.394099	1	2.68889	0.00246825	2.29479	0.0370009	-0.645348	1	-0.768513	1	0.479384	1
SGL_RS16280	7.48401	7.73878	7.87123	7.51194	7.62703	11.3028	11.0545	9.97026	7.24321	7.46677	7.58613	8.00562	8.49391	7.1918	8.02114	10.2359	9.48343	10.7231	7.69756	7.58702	8.59242	0.27274	1	3.61627	1.4079e-09	3.34353	1.81502e-07	0.13049	1	2.35624	0.0183122	2.22575	0.0299936	-0.601334	1	-0.459084	1	0.658697	1
SGL_RS06810	11.8093	11.8279	12.3736	11.3668	12.3468	14.7611	14.8687	14.8146	11.807	11.6243	12.6197	12.7615	12.458	12.1793	12.5619	14.5478	14.5451	14.872	12.4506	12.2359	13.0882	0.52325	1	2.92845	1.07434e-08	2.4052	0.000205206	0.382671	1	2.26032	0.00135759	1.87765	0.069985	-0.515819	1	-0.37524	1	0.152314	1
SGL_RS01880	8.25007	8.01443	7.85228	8.5114	8.36837	7.73788	8.25538	7.62131	8.88915	8.93697	8.32964	8.15908	8.01859	8.80568	8.38303	7.53785	8.02525	7.63204	8.01938	8.63705	7.95133	-0.0992707	1	-0.769521	1	-0.67025	1	-0.253692	1	-0.757276	1	-0.503584	1	0.182962	1	0.337384	1	0.170717	1
SGL_RS01885	9.98762	10.2807	9.89741	9.47618	10.4034	10.7284	11.1936	10.7064	10.6007	9.61202	10.2258	10.3624	10.3714	10.3108	10.2581	10.7936	10.4137	10.7444	10.0518	10.0397	10.4486	-0.137835	1	0.670235	1	0.80807	1	-0.0408636	1	0.352026	1	0.392889	1	-0.0794067	1	-0.176378	1	0.238803	1
SGL_RS01890	9.55514	9.81211	9.74194	9.25861	10.0192	10.0531	10.3939	9.90476	10.1534	9.50621	9.90029	10.1238	9.90419	9.88575	10.0505	9.90475	9.74631	9.84613	9.71502	9.47796	9.98175	0.00542707	1	0.279431	1	0.274004	1	-0.0959264	1	-0.118409	1	-0.0224823	1	-0.0906978	1	0.0106557	1	0.307142	1
SGL_RS01895	13.9932	14.0521	14.3097	13.7017	13.4776	12.7802	12.6923	13.6291	13.9411	13.6835	13.5833	13.2973	13.2601	13.4784	13.4775	13.0898	13.5383	12.9651	13.5934	13.4188	12.8182	-0.189194	1	-0.621411	1	-0.432218	1	-0.207061	1	-0.189959	1	0.0171024	1	0.310983	1	0.32885	1	-0.12047	1
SGL_RS01900	10.9819	11.2638	11.292	10.4607	10.0801	9.61626	9.9054	9.83614	10.0577	10.3544	10.1699	10.0664	10.2421	10.3939	10.1055	9.89757	10.2153	9.96568	10.368	10.3539	9.96817	-0.0103965	1	-0.428556	1	-0.41816	1	-0.0978202	1	-0.223212	1	-0.125392	1	-0.0409202	1	0.0465036	1	-0.246264	1
SGL_RS01905	10.9645	11.0915	11.1848	10.3144	9.92858	8.81084	8.91466	8.95173	9.89111	10.3705	10.1078	9.94526	9.96311	10.0822	9.99808	9.06818	9.43857	8.73376	10.3299	10.2619	9.48696	0.0962264	1	-1.20802	1	-1.30425	1	-0.0281065	1	-0.935472	1	-0.907365	1	0.0437293	1	0.168062	1	-0.228821	1
SGL_RS01910	19.5198	19.1714	19.4142	19.6387	21.0664	22.6733	21.7417	21.6007	20.6564	19.6352	21.034	20.8716	21.1061	20.9319	21.1241	21.5171	21.2041	21.7366	20.6415	20.7705	20.7999	0.0650636	1	1.51974	1	1.45468	1	-0.303287	1	0.445633	1	0.74892	1	-0.48818	1	-0.11983	1	0.585928	1
SGL_RS01915	11.5448	11.8461	11.7888	12.0681	11.9141	11.6827	11.8889	11.7687	12.3602	12.1138	11.7383	11.8445	11.8235	11.992	11.8995	11.7346	11.9047	11.7569	11.6475	11.6298	11.722	-0.220069	1	-0.345304	1	-0.125235	1	-0.235443	1	-0.106253	1	0.12919	1	0.221258	1	0.236631	1	-0.0177934	1
SGL_RS01920	9.67423	9.75901	9.72647	9.79425	9.92208	9.76391	9.68317	9.67358	9.55027	9.6052	9.71928	9.62452	9.85258	9.79724	9.54601	9.54631	9.57648	9.73888	9.6419	9.8605	9.50588	-0.115838	1	-0.0588663	1	0.0569716	1	-0.0708921	1	-0.12087	1	-0.0499779	1	0.0249206	1	-0.0200252	1	0.0869244	1
SGL_RS01925	10.0166	9.84918	9.77841	9.64648	10.0008	10.5894	10.0866	9.91311	9.54145	9.71218	9.6707	9.63052	10.1566	9.72942	10.1411	10.5284	10.2122	10.4901	9.5871	9.90295	9.66244	-0.0731563	1	0.490585	1	0.563741	1	-0.352607	1	0.402587	1	0.755194	1	-0.288216	1	-0.00876549	1	-0.200219	1
SGL_RS01930	8.44716	7.8571	8.15692	8.19135	7.53405	7.93832	8.13588	7.89115	8.00243	8.66908	8.18315	8.09531	8.22187	7.82344	7.9272	7.96279	7.75869	7.80528	8.5041	8.26488	8.25005	0.440664	1	0.0631108	1	-0.377553	1	0.342403	1	-0.175953	1	-0.518356	1	-0.0713974	1	0.0268628	1	0.167666	1
SGL_RS01935	7.64183	7.59039	7.72474	7.95184	8.04265	7.82483	8.21433	7.94116	7.79263	8.32728	7.78252	7.51358	7.89554	7.48464	7.54268	7.67908	8.14857	7.49849	7.75121	7.95412	7.28725	-0.0192168	1	0.0859476	1	0.105164	1	0.0877343	1	0.177039	1	0.0893043	1	0.313346	1	0.206395	1	0.222255	1
SGL_RS01940	7.44168	7.44114	7.30637	7.73694	7.25444	6.81127	7.10896	7.30123	6.80633	8.0235	7.40338	7.41218	7.28089	7.04938	7.02432	6.58751	7.13029	6.78654	7.64181	7.61074	7.38921	0.380929	1	-0.255378	1	-0.636307	1	0.477745	1	-0.325761	1	-0.803506	1	0.229852	1	0.133036	1	0.300235	1
SGL_RS01945	9.15905	8.82786	8.66585	10.1356	9.01287	9.10908	9.10612	9.07229	9.2151	10.5257	10.166	10.357	9.37106	9.18015	9.22799	9.02491	9.10201	9.44574	10.6632	10.0941	9.70889	0.837471	1	-0.465655	1	-1.30313	1	0.88119	1	-0.0634637	1	-0.944653	1	0.291368	1	0.247649	1	-0.110824	1
SGL_RS01950	7.62032	7.26218	7.50918	7.43806	7.13245	7.48346	7.12392	7.47023	7.34591	7.81416	7.58613	7.46716	7.58304	6.9565	7.17052	7.50025	7.47358	7.57422	7.39415	7.56291	7.57356	0.366482	1	0.0542112	1	-0.312271	1	0.274787	1	0.293231	1	0.0184437	1	0.0585652	1	0.15026	1	-0.180454	1
SGL_RS01955	6.38824	6.69456	6.7107	6.32596	6.41126	5.54394	5.96186	5.97284	6.60466	6.70428	5.95557	6.37345	6.29356	5.86094	6.24624	5.48918	5.90183	5.71081	6.61066	5.98941	5.89922	-0.0987228	1	-0.857952	1	-0.75923	1	0.261864	1	-0.672898	1	-0.934762	1	0.428079	1	0.0674926	1	0.243025	1
SGL_RS01960	6.88975	6.82618	6.83305	7.14076	6.52808	6.94265	6.42507	7.09466	6.70913	6.88644	7.0306	6.85271	7.25132	6.66076	6.92462	6.76911	7.18287	6.67969	7.19098	6.82181	7.07889	0.131741	1	0.0304203	1	-0.101321	1	-0.0991301	1	-0.080689	1	0.0184411	1	-0.18674	1	0.0441313	1	-0.0756307	1
SGL_RS01965	6.52424	6.49716	7.07633	6.02396	6.41126	6.97367	6.47327	6.64432	6.47013	6.335	6.34593	6.44498	6.94382	6.30188	6.31205	6.51279	6.24572	6.70718	6.73461	6.13215	6.973	0.0864103	1	0.513361	1	0.426951	1	-0.0507904	1	-0.0848217	1	-0.0340313	1	-0.32925	1	-0.192049	1	0.268933	1
SGL_RS01970	6.49449	7.14689	6.95993	6.66674	6.66148	7.48346	7.31835	6.83496	6.50235	6.19224	6.93526	6.41682	6.65635	6.49296	6.63918	7.33907	6.92918	7.28041	6.71288	6.47431	6.31027	-0.0871641	1	0.765182	1	0.852346	1	-0.14958	1	0.740624	1	0.890204	1	0.0160796	1	0.0784955	1	0.0406371	1
SGL_RS01975	9.17933	8.71853	8.78624	9.04097	9.29469	10.5079	10.256	10.1003	9.35405	9.08892	9.72634	9.70774	9.40313	9.13659	9.43212	10.1778	9.53447	10.6131	9.51785	9.41733	9.75389	0.312596	1	1.09379	1	0.78119	1	0.260725	1	0.86848	1	0.607755	1	-0.0981624	1	-0.0462914	1	0.127144	1
SGL_RS01980	7.3366	7.7031	7.33951	7.13355	7.38975	7.4177	7.0631	7.00278	7.11203	7.38106	7.51417	7.10877	7.19803	7.1918	7.30304	7.14102	6.95972	7.29843	7.32487	7.10844	7.17741	0.150946	1	-0.0782369	1	-0.229183	1	-0.0411851	1	-0.122177	1	-0.0809914	1	-0.0218344	1	0.170297	1	0.0221052	1
SGL_RS01985	6.57624	7.03589	6.40705	6.33879	6.47091	6.77641	6.51985	6.4471	6.22046	6.35184	5.67552	6.0425	6.36576	6.49296	5.7398	6.56305	6.60009	6.47038	6.35225	6.26115	5.94653	-0.417306	1	0.310881	1	0.728187	1	0.0364404	1	0.429078	1	0.392637	1	0.151281	1	-0.302466	1	0.0330843	1
SGL_RS01990	9.61929	9.79639	9.18391	9.14059	9.30072	10.3239	10.0828	10.0726	9.19916	9.40384	9.67983	9.45908	9.36422	9.09885	9.36599	9.97461	9.52188	10.2331	9.64896	9.47314	9.67587	0.316735	1	0.979176	1	0.662442	1	0.317907	1	0.676783	1	0.358876	1	-0.0704422	1	-0.0716142	1	0.231951	1
SGL_RS01995	7.43552	7.86921	6.83305	6.97304	6.68669	5.71025	5.89079	6.56011	6.32102	6.92019	6.57129	6.68732	6.91568	6.78664	6.61361	5.78566	5.72692	5.65236	6.47455	6.60004	6.78505	0.0646336	1	-0.757115	1	-0.821748	1	-0.0805648	1	-1.51765	1	-1.43709	1	-0.120315	1	0.0248837	1	0.640225	1
SGL_RS02000	7.94162	8.64309	7.65643	7.52846	6.93762	6.87849	5.92681	6.68459	6.69995	7.17393	6.89777	6.67557	7.00735	6.86847	6.68895	5.48918	5.93415	5.76669	6.62239	6.61201	6.34525	-0.209483	1	-0.721689	1	-0.512206	1	-0.343003	1	-1.58459	1	-1.24158	1	0.29488	1	0.4284	1	1.15778	1
SGL_RS02005	9.80098	10.2815	9.11901	9.86282	8.48966	7.79068	8.09876	7.63151	8.42936	9.67848	7.87465	7.74778	8.93383	7.61792	7.97247	7.00379	7.16991	7.0227	8.14477	7.70736	8.19507	-0.386596	1	-1.33646	1	-0.949861	1	-0.28187	1	-1.39542	1	-1.11355	1	0.857844	1	0.753119	1	0.916807	1
SGL_RS02010	7.69935	8.03607	7.22589	7.19021	6.80634	6.62756	6.86312	6.72372	6.51293	7.64433	6.89777	7.07364	6.91568	6.68686	6.61361	6.91072	6.41209	6.62304	6.95377	6.85225	6.8585	0.464261	1	-0.146704	1	-0.610964	1	0.32199	1	-0.110953	1	-0.432943	1	0.149913	1	0.292184	1	0.114162	1
SGL_RS02015	8.63657	9.09468	8.05468	8.14938	7.27105	7.11929	7.64206	7.44728	7.37476	8.1742	7.28324	7.62041	7.94695	7.58403	7.27912	7.09111	7.00433	7.45105	7.50469	7.40898	7.46893	0.0969025	1	-0.263181	1	-0.360083	1	-0.20481	1	-0.515151	1	-0.310341	1	0.0294723	1	0.331184	1	0.281442	1
SGL_RS02020	7.1497	6.97694	6.88669	6.64646	6.7478	7.22588	6.37511	6.21678	6.74526	6.47957	6.87222	6.91377	7.19803	6.60705	6.78346	6.79023	6.69447	7.0227	7.07734	7.05732	6.47684	0.0708044	1	-0.11034	1	-0.181144	1	0.0794823	1	-0.0650659	1	-0.144548	1	-0.221565	1	-0.230243	1	-0.266839	1
SGL_RS02025	8.60282	8.48446	8.62634	8.38155	8.64013	8.95619	8.47395	8.79324	8.79467	8.84733	8.89447	9.04839	8.7982	8.64796	8.61606	8.81227	8.57201	8.74686	8.72876	8.77414	8.59949	0.337775	1	0.136288	1	-0.201487	1	0.00349177	1	0.0225126	1	0.0190209	1	-0.0796672	1	0.254616	1	0.0341086	1
SGL_RS02030	8.97088	8.70286	9.04275	9.14237	9.19454	10.3907	9.72995	9.8449	8.97781	9.26582	9.52648	9.49569	9.17777	9.10838	9.10271	9.84382	9.83245	9.87621	9.56786	9.49867	9.47165	0.341177	1	0.935563	1	0.594385	1	0.337459	1	0.74803	1	0.41057	1	-0.0242038	1	-0.0204857	1	0.163329	1
SGL_RS02035	7.31998	6.96181	7.10882	7.04407	6.8844	7.14669	7.10896	7.32664	6.95982	7.11705	7.41222	7.08251	6.9714	6.71248	6.72514	7.12458	7.06171	7.16725	7.10247	7.10005	7.23339	0.293847	1	0.288194	1	-0.00565336	1	0.421477	1	0.377201	1	-0.0442754	1	0.194769	1	0.0671394	1	0.105761	1
SGL_RS02040	7.35955	7.61941	7.86368	7.40263	6.81776	7.92265	7.25193	7.50398	7.33421	7.42845	7.56254	6.85271	7.12644	6.76235	6.737	7.18924	7.81777	7.12744	7.60729	7.40219	6.78505	0.119087	1	0.426893	1	0.307806	1	0.398679	1	0.643761	1	0.245082	1	0.394819	1	0.115226	1	0.177951	1
SGL_RS02045	9.09449	9.35021	9.23001	9.37529	9.01532	8.96385	9.49637	9.25757	9.27413	9.53877	9.12839	9.4924	8.68737	9.13659	9.0119	9.33231	9.08498	9.03532	9.34259	9.27865	9.40469	0.175515	1	0.0343265	1	-0.141188	1	0.380557	1	0.211156	1	-0.169401	1	0.28767	1	0.0826275	1	0.11084	1
SGL_RS02050	7.93294	8.18875	8.25237	8.0464	8.14477	8.80232	8.64834	8.33296	8.71391	7.64433	8.14142	8.53074	8.00101	8.41426	8.2301	8.46241	8.47595	8.75983	8.36683	8.05245	8.45107	-0.199394	1	0.289079	1	0.488474	1	0.1737	1	0.375032	1	0.201332	1	0.119876	1	-0.253218	1	0.0339236	1
SGL_RS02055	7.93294	8.69155	8.58801	7.53936	7.65882	7.80785	7.48937	8.36989	7.82216	7.38907	7.88734	7.76977	7.91445	8.12572	7.75359	7.76603	7.95937	8.04724	7.94774	8.09919	7.85993	0.0206972	1	0.295959	1	0.275262	1	-0.00382276	1	-0.0123799	1	-0.00855711	1	-0.293381	1	-0.268861	1	0.014958	1
SGL_RS02060	8.35442	8.76024	8.70641	7.61862	7.76776	7.56667	7.47781	8.13972	7.62071	7.87797	7.84243	7.74778	8.05311	8.00315	7.70669	7.92554	8.10863	7.99323	7.98401	8.03068	7.49962	0.174177	1	0.114883	1	-0.059294	1	-0.0856125	1	0.0929546	1	0.178567	1	-0.293015	1	-0.0332262	1	-0.271087	1
SGL_RS02065	11.7423	11.8882	11.8239	11.8436	11.9747	12.7916	12.6913	12.4479	11.715	11.9862	12.2978	12.2672	12.122	11.7659	11.8344	12.3693	12.1782	12.543	12.0297	12.1929	12.3861	0.344414	1	0.80638	1	0.461966	1	0.316353	1	0.457443	1	0.14109	1	-0.0682827	1	-0.0402223	1	0.280654	1
SGL_RS02070	10.7378	10.7247	10.7757	11.0433	11.3461	12.0157	11.8149	11.3636	10.8578	11.0794	11.5012	11.5401	11.404	10.9988	11.0773	11.2634	11.0325	11.4688	11.2464	11.3445	11.6951	0.295095	1	0.665363	1	0.370268	1	0.320224	1	0.0952055	1	-0.225018	1	-0.0756847	1	-0.100814	1	0.494473	1
SGL_RS02075	10.7873	10.5082	10.5512	11.7176	12.0126	12.7323	12.658	11.7612	11.5803	11.5962	12.0122	12.0573	12.0484	11.6662	11.7822	11.8338	11.6653	12.1182	11.772	11.9386	12.203	0.122404	1	0.667874	1	0.545469	1	0.223802	1	0.0433043	1	-0.180498	1	-0.0603237	1	-0.161721	1	0.564246	1
SGL_RS18630	6.91223	6.93105	6.80146	7.64913	7.17723	7.93832	8.31483	7.85682	7.21793	7.21964	6.79264	6.84227	7.28819	7.1552	6.96535	7.8873	7.92142	8.22643	6.83849	7.09161	7.33914	-0.48371	1	0.784042	1	1.26775	1	-0.0282282	1	1.00556	1	1.03379	1	0.265841	1	-0.189641	1	0.044322	1
SGL_RS18635	7.36927	7.26218	7.45986	7.65415	7.30368	8.45616	8.47973	8.1888	7.77115	7.40495	7.152	7.42613	7.52875	7.54932	7.47422	8.50715	8.11537	8.74686	7.25205	7.55681	7.85993	-0.300509	1	0.872481	1	1.17299	1	0.10232	1	1.0628	1	0.96048	1	0.0872254	1	-0.315604	1	-0.103093	1
SGL_RS02085	10.9057	11.0305	10.9621	11.5236	11.3363	12.8624	12.4291	12.2736	11.7767	11.8081	11.7207	12.0422	11.0622	11.272	11.5111	12.2783	12.3125	12.4566	11.7739	11.3515	12.0158	0.308969	1	0.992126	1	0.683156	1	0.544432	1	1.06574	1	0.521311	1	0.266269	1	0.0308067	1	0.192651	1
SGL_RS02090	8.95492	8.3384	8.50572	8.97051	8.78498	8.81931	9.10238	8.93951	8.95899	9.18123	8.77351	8.93172	8.5064	8.66743	8.7633	9.12256	9.48083	9.16289	8.93927	8.82552	8.93732	0.0680612	1	0.0578923	1	-0.0101689	1	0.224333	1	0.652298	1	0.427965	1	0.275176	1	0.118904	1	-0.319229	1
SGL_RS02095	9.13376	9.45813	9.37204	9.2668	9.20316	9.16331	9.55773	9.46215	9.30275	9.32719	9.32029	9.295	9.0599	9.25497	8.97539	9.63241	9.34445	9.13826	9.15896	9.18147	9.46393	0.0580002	1	0.159401	1	0.1014	1	0.169797	1	0.2998	1	0.130003	1	0.164846	1	0.0530492	1	0.024447	1
SGL_RS02100	10.2927	10.4763	10.6474	10.465	10.257	10.1602	10.1976	10.5439	10.356	10.8246	10.432	10.5306	10.298	10.4142	10.0352	10.4844	10.2944	10.321	10.4846	10.3739	10.4269	0.248136	1	-0.0490818	1	-0.297218	1	0.172869	1	0.113768	1	-0.0591009	1	0.106755	1	0.182022	1	-0.0560952	1
SGL_RS02105	11.3906	11.5169	11.8694	11.2784	11.2692	11.6139	11.5305	11.4848	11.2802	11.4669	11.5967	11.4968	11.4185	11.4576	11.4884	11.5525	11.4516	11.6169	11.5113	11.3993	11.3156	0.247529	1	0.269687	1	0.0221581	1	-0.0469661	1	0.0870263	1	0.133992	1	-0.180921	1	0.113575	1	0.00174039	1
SGL_RS02110	7.94379	7.90888	8.32825	8.55755	8.79642	7.79068	7.78938	8.19567	8.88317	8.20163	8.83689	8.79677	8.97484	9.06255	8.72861	7.91608	8.06754	7.91401	9.0286	8.43676	8.77829	-0.12024	1	-0.876831	1	-0.756591	1	-0.13177	1	-1.03677	1	-0.904997	1	-0.187202	1	-0.175672	1	-0.0272661	1
SGL_RS02115	9.28435	9.08089	9.59519	9.40675	9.79251	8.77645	8.53631	8.80227	9.43522	9.0085	9.44751	9.42151	10.0742	9.84645	10.194	8.77095	8.60106	9.07739	9.71098	9.56966	9.75389	-0.258669	1	-0.889235	1	-0.630566	1	-0.360429	1	-1.26948	1	-0.909047	1	-0.505646	1	-0.403886	1	-0.125405	1
SGL_RS02120	11.3034	10.6883	10.9563	12.0212	11.3255	11.8156	11.5757	11.5901	11.3446	12.3497	11.9358	12.0006	11.5418	11.4011	11.5472	11.615	11.4302	11.6258	12.4636	11.9307	11.7016	0.508967	1	0.0628807	1	-0.446086	1	0.480312	1	0.0618503	1	-0.418462	1	0.10445	1	0.133105	1	0.10548	1
SGL_RS02125	13.2463	12.5198	12.8045	13.6265	13.4089	14.2111	13.9459	13.96	13.2338	13.8327	14.1275	13.9639	13.6007	13.4193	13.4001	14.0939	13.6642	13.9756	14.2606	14.021	13.8577	0.548833	1	0.613239	1	0.0644059	1	0.52913	1	0.446907	1	-0.0822237	1	-0.0443576	1	-0.0246549	1	0.121975	1
SGL_RS02130	12.0994	11.5709	11.6942	12.4351	12.286	13.0399	12.5057	12.6979	12.1497	12.5961	13.0699	12.9112	12.5243	12.3	12.2791	12.7633	12.5321	12.7239	13.1482	12.8733	12.6396	0.579743	1	0.471454	1	-0.108288	1	0.460475	1	0.305649	1	-0.154826	1	-0.0775866	1	0.041681	1	0.088219	1
SGL_RS02135	10.9793	10.5613	10.7211	11.3203	11.2015	11.8282	11.2664	11.4967	11.4053	11.5863	11.6455	11.8319	11.2418	11.1847	11.3566	11.5996	11.4799	11.5126	11.8414	11.5723	11.5098	0.383739	1	0.237275	1	-0.146464	1	0.342558	1	0.271409	1	-0.0711484	1	0.0493519	1	0.0905336	1	0.015218	1
SGL_RS02140	10.043	9.71172	9.76837	10.2324	10.1238	10.5844	10.403	10.5358	10.4096	10.3173	10.5148	10.3369	10.2101	10.2038	10.2842	10.6083	10.5314	10.5379	10.5158	10.493	10.2475	0.134056	1	0.252392	1	0.118336	1	0.128912	1	0.332982	1	0.204069	1	0.028238	1	0.0333811	1	-0.052352	1
SGL_RS02145	10.2558	10.4383	10.2048	10.8981	11.054	11.4313	11.5193	10.7779	11.6853	10.7927	10.6983	11.0338	10.9091	10.84	11.0944	10.9998	10.7544	11.0425	10.8277	10.5528	10.9112	-0.410738	1	0.023552	1	0.43429	1	-0.136186	1	-0.0148363	1	0.12135	1	0.306265	1	0.0317128	1	0.344653	1
SGL_RS02150	10.1677	10.2822	10.3646	10.46	11.0665	12.6391	12.019	11.5512	10.9648	10.3058	11.0431	11.2673	11.2025	10.6029	11.1538	11.495	10.8742	11.926	11.0667	10.7344	11.4079	0.0744051	1	1.29675	1	1.22235	1	0.170699	1	0.48812	1	0.317421	1	-0.159375	1	-0.255669	1	0.649255	1
SGL_RS02155	8.3528	8.40084	8.4107	8.61517	8.62417	7.95382	8.37813	7.63151	8.42936	8.66908	8.7355	8.62699	8.32428	8.50008	8.38303	7.97196	8.24383	7.99323	8.72876	8.54192	8.81518	0.127658	1	-0.581732	1	-0.70939	1	0.338288	1	-0.353569	1	-0.691857	1	0.166343	1	-0.0442874	1	-0.0618209	1
SGL_RS02165	9.66053	9.50275	9.73783	9.95486	10.1272	11.6041	11.4621	11.1734	10.3852	10.0119	10.3383	10.4137	10.1053	10.1564	10.2316	11.0928	10.956	11.4539	10.0645	10.1784	10.3702	0.100304	1	1.27538	1	1.17508	1	0.0685682	1	1.03381	1	0.965243	1	0.00169439	1	0.0334305	1	0.243266	1
SGL_RS02170	9.44068	9.20366	9.23731	9.48883	9.8526	11.4788	10.9781	10.8207	10.165	9.24623	10.212	10.3157	10.0044	9.99632	10.0976	10.917	10.6191	11.3279	9.99198	10.0386	10.2157	0.140156	1	1.28158	1	1.14143	1	0.144262	1	0.967761	1	0.823499	1	-0.176442	1	-0.180548	1	0.13738	1
SGL_RS02175	12.5362	12.1835	12.2917	12.5408	12.7457	14.1734	13.7441	13.6154	12.5455	12.5177	13.219	13.0625	12.9543	12.7566	12.7868	13.6495	13.4193	13.9155	12.9321	13.0583	13.0036	0.350465	1	1.25388	1	0.903417	1	0.151499	1	0.842635	1	0.691137	1	-0.222285	1	-0.0233181	1	0.188962	1
SGL_RS02180	7.06825	6.77501	7.05647	7.329	7.44924	8.31941	8.79925	7.99738	7.54672	6.86347	7.73414	7.49387	7.30986	7.4624	7.47422	8.71757	7.65137	8.36888	7.55993	7.55069	8.303	-0.0427406	1	1.08149	1	1.12424	1	0.730738	1	1.00169	1	0.270949	1	0.0319939	1	-0.741485	1	0.111801	1
SGL_RS02185	8.71069	7.79916	8.87317	9.43027	9.09156	9.06703	8.0215	8.1888	9.70049	9.62387	10.0956	10.5849	9.1933	8.99481	9.59495	8.79176	8.42811	8.77908	10.5918	9.99888	10.133	0.747907	1	-0.989573	1	-1.73748	0.460611	0.914742	1	-0.641677	1	-1.55642	1	0.152161	1	-0.0146734	1	-0.195734	1
SGL_RS02190	10.2632	10.2144	10.3593	10.4305	10.4824	10.6139	10.2185	10.052	10.8769	10.4287	11.0203	11.3917	10.7502	10.5987	10.8523	10.2862	10.1283	10.5969	11.2538	10.9527	11.0478	0.39465	1	-0.30551	1	-0.70016	1	0.323286	1	-0.395286	1	-0.718572	1	-0.128586	1	-0.0572216	1	-0.0388104	1
SGL_RS02195	8.92901	9.22888	9.17634	8.88796	8.92963	8.14147	8.2821	8.76119	9.26955	8.79433	9.08235	9.00516	8.9522	9.01521	9.00708	8.64509	8.75974	8.53669	8.81669	8.96033	8.66159	-0.0790956	1	-0.64666	1	-0.567564	1	-0.150607	1	-0.359386	1	-0.208779	1	0.0513964	1	0.122908	1	-0.235877	1
SGL_RS02200	9.12047	9.26133	9.37204	9.1758	9.45657	8.85271	9.4734	9.21766	9.2726	8.93969	9.19609	9.20739	9.31006	9.0796	9.35656	9.31086	8.92961	9.02998	9.09215	9.06662	9.60395	-0.194705	1	-0.0982442	1	0.0964603	1	0.045013	1	-0.162637	1	-0.20765	1	0.0539726	1	-0.185745	1	0.118366	1
SGL_RS02205	9.73589	9.48323	9.70031	10.0115	9.96955	10.7149	10.48	10.5452	9.91082	9.78034	10.2578	10.5128	10.2579	9.85213	10.1918	10.4489	10.093	10.4586	10.3184	10.295	10.4109	0.25678	1	0.630817	1	0.374037	1	0.24614	1	0.235434	1	-0.0107059	1	-0.150912	1	-0.140271	1	0.244472	1
SGL_RS02210	7.98637	8.38127	8.64184	7.8894	7.22064	6.66628	6.32325	7.30123	6.5848	7.96063	7.29285	7.29543	7.42019	7.68337	7.34972	7.02169	7.43087	7.33378	7.62466	7.58702	7.17741	0.259629	1	-0.608952	1	-0.868581	1	-0.0129185	1	-0.25587	1	-0.242952	1	-0.188985	1	0.0835624	1	-0.542067	1
SGL_RS02215	7.75465	7.79916	8.20245	7.52846	7.13245	6.32108	6.32325	7.07975	6.66262	7.4362	7.13069	7.06472	6.92512	7.31294	6.85037	6.37851	7.51505	6.33478	7.33195	7.36775	6.07907	0.0827671	1	-0.648209	1	-0.730977	1	-0.00414519	1	-0.217908	1	-0.213762	1	0.130356	1	0.217268	1	-0.299946	1
SGL_RS02220	10.2082	9.79216	10.0082	9.97898	9.50266	8.81931	8.63286	9.03831	9.88215	10.2136	9.44964	9.32676	9.25933	9.73097	9.55263	8.82747	9.5716	8.43513	9.48824	9.49709	9.15912	-0.0858836	1	-1.00419	1	-0.918302	1	-0.183741	1	-0.520789	1	-0.337049	1	0.28478	1	0.382637	1	-0.198617	1
SGL_RS02225	9.08377	8.95426	8.77424	9.15124	9.2434	8.45616	8.78998	8.80227	9.091	9.35184	8.92856	9.44553	8.86033	9.27626	8.91497	8.74984	8.90654	8.45922	9.35473	9.1991	9.1922	0.10208	1	-0.488363	1	-0.590443	1	0.21425	1	-0.324514	1	-0.538764	1	0.140921	1	0.0287523	1	-0.0229273	1
SGL_RS02230	8.64588	8.63367	8.60166	8.96448	8.51066	8.28309	8.82672	9.12719	9.2293	9.08892	9.01761	8.8747	8.20662	8.72123	8.39045	8.89152	9.17139	8.38573	8.70997	9.0836	8.5272	0.0671257	1	-0.144908	1	-0.212033	1	0.383868	1	0.428933	1	0.0450651	1	0.509956	1	0.193214	1	-0.0638847	1
SGL_RS02235	9.95592	9.12523	9.33306	10.3001	9.94537	10.4188	10.6342	10.5954	10.9724	10.6107	10.4808	10.5615	9.50927	9.71235	9.75709	10.5681	10.9709	10.408	9.96961	10.5444	10.4738	0.0826758	1	0.083886	1	0.00121015	1	0.75907	1	1.03045	1	0.271376	1	0.82806	1	0.151667	1	-0.118499	1
SGL_RS02240	7.37893	7.41376	7.02275	7.63903	7.58792	6.21927	6.77061	6.93803	7.64927	7.90606	7.21408	7.26468	7.19803	7.51375	7.60161	6.89134	6.81673	6.78654	7.53564	7.33959	7.83613	-0.147272	1	-1.11081	1	-0.963534	1	0.180236	1	-0.743541	1	-0.923777	1	0.206955	1	-0.120553	1	-0.16031	1
SGL_RS02245	10.1117	10.2709	10.3316	9.63893	9.16618	7.62605	8.1577	8.56825	9.12008	9.76818	9.31795	9.44553	9.12612	9.3564	9.33174	8.51343	8.66206	8.0366	9.53928	9.45205	9.32171	0.202748	1	-1.21924	1	-1.42199	1	0.081215	1	-0.892721	1	-0.973936	1	0.0558712	1	0.177404	1	-0.270652	1
SGL_RS02250	8.438	9.0981	8.76012	7.7322	7.47092	6.81127	7.15338	7.13845	6.84006	7.58292	7.47257	7.78064	7.3661	7.59768	7.48818	6.92983	7.38685	7.08647	8.04963	7.72917	7.43758	0.261839	1	-0.404101	1	-0.66594	1	0.228338	1	-0.395453	1	-0.623791	1	-0.108995	1	-0.0754939	1	-0.117643	1
SGL_RS02255	6.31482	6.51821	6.68489	6.28674	5.78202	5.24175	5.81563	5.53948	5.86367	6.46423	5.79494	6.06113	6.08559	6.03861	5.92394	5.09411	5.90183	5.04059	6.24894	6.16557	6.31027	0.206366	1	-0.678693	1	-0.885059	1	0.327831	1	-0.951969	1	-1.2798	1	-0.0279491	1	-0.149415	1	0.245327	1
SGL_RS02260	7.40436	7.59527	6.90906	7.44968	7.30368	6.27113	6.96665	6.51601	7.01975	7.64433	7.3213	7.12601	6.98949	7.12711	7.15305	6.68126	6.05603	6.10215	7.65314	7.34668	7.01631	0.131686	1	-0.78604	1	-0.917726	1	0.420149	1	-1.0157	1	-1.43585	1	0.212605	1	-0.0758581	1	0.442262	1
SGL_RS02265	11.2681	10.9485	10.6589	11.254	10.2277	9.76829	10.2694	9.50699	10.8774	11.4574	11.2009	10.9937	10.1114	10.4333	10.1156	8.9983	9.46249	9.16776	11.0305	11.4995	10.7837	0.388281	1	-0.982082	1	-1.37036	1	0.794927	1	-1.03752	1	-1.83245	0.0715777	0.62967	1	0.223024	1	0.685107	1
SGL_RS02270	12.9864	12.6246	12.9005	12.9593	13.5202	14.6476	14.3626	13.8249	12.9783	13.0658	13.6334	13.6543	13.8624	13.2467	13.622	13.8766	13.1082	14.1975	13.6701	13.3797	13.8176	0.299586	1	1.14255	1	0.842962	1	0.0860647	1	0.196972	1	0.110907	1	-0.42304	1	-0.209519	1	0.522536	1
SGL_RS02275	13.0856	12.8548	13.2064	12.7342	13.5755	14.9559	14.0256	13.5063	13.0492	12.7203	13.6387	13.6246	14.0191	13.3191	13.9344	13.9015	12.9147	14.203	13.674	13.4091	13.7079	0.225391	1	1.13006	1	0.904674	1	-0.177806	1	-0.0204883	1	0.157317	1	-0.628966	1	-0.225769	1	0.521587	1
SGL_RS02280	11.8117	11.4751	11.7808	11.9622	12.5103	11.9127	11.7678	11.7807	12.0462	11.289	12.5176	12.4585	12.8625	12.3974	12.1962	12.0248	11.1361	11.3016	12.5045	12.5918	12.695	-0.00604413	1	-0.374287	1	-0.368243	1	0.110689	1	-0.978045	1	-1.08873	1	-0.321069	1	-0.437802	1	0.282689	1
SGL_RS02285	8.86099	8.83609	8.90652	8.96045	9.92077	9.24729	9.24827	9.15915	9.17491	8.35196	9.76285	9.32861	9.81294	9.62712	9.24035	8.97575	8.36174	8.6386	9.45319	9.60094	9.76336	-0.15984	1	-0.202069	1	-0.0422287	1	0.0422675	1	-0.944513	1	-0.986781	1	-0.173532	1	-0.37564	1	0.568912	1
SGL_RS02290	6.60985	6.89164	6.91644	6.73551	7.11413	6.62756	7.03167	7.27536	6.88112	6.49473	6.73696	6.61527	7.19803	6.94579	7.18778	5.98901	6.61948	6.43771	6.75601	7.15778	6.8585	-0.380961	1	0.140783	1	0.521745	1	-0.254252	1	-0.947923	1	-0.693671	1	-0.247446	1	-0.374155	1	0.84126	1
SGL_RS02295	13.751	13.9181	14.1551	14.5047	14.444	14.1728	14.7845	14.1899	14.1758	14.2839	14.0766	13.6668	14.2579	14.6419	14.2602	14.1516	14.2413	13.8719	13.8887	14.3233	13.836	-0.350959	1	0.0300285	1	0.380988	1	-0.386683	1	-0.301959	1	0.0847244	1	-0.0165755	1	0.0191484	1	0.315412	1
SGL_RS02300	9.3411	9.53217	9.51219	9.32912	9.98587	10.3445	9.93723	9.7455	9.42977	9.26798	9.94182	9.85847	10.0731	9.79134	9.9336	9.81364	9.43857	9.74215	9.95031	9.83817	9.82791	0.112109	1	0.428873	1	0.316763	1	-0.0940726	1	-0.272944	1	-0.178872	1	-0.337219	1	-0.131037	1	0.364598	1
SGL_RS02305	9.99856	10.0719	9.83626	9.66394	9.87972	8.99409	9.43526	9.30596	10.3894	10.0119	9.42382	9.5521	9.59943	10.0701	10.0965	9.35695	9.53698	9.15309	9.5589	9.53614	9.69248	-0.335086	1	-0.77523	1	-0.440144	1	-0.364246	1	-0.599237	1	-0.23499	1	0.0739461	1	0.103107	1	-0.102047	1
SGL_RS02310	9.32049	9.62058	9.33442	9.1862	9.33248	8.12787	8.78532	8.47531	9.59481	9.45593	8.94075	8.91706	9.02777	9.36834	9.45351	8.76043	9.17783	8.16915	8.97342	9.20687	8.90916	-0.266021	1	-0.93569	1	-0.669669	1	-0.280357	1	-0.555987	1	-0.275631	1	0.0907787	1	0.105115	1	-0.288924	1
SGL_RS02315	9.8524	10.0005	10.0031	9.85741	10.5346	9.82824	9.50489	9.94808	10.5867	9.65886	10.1464	9.95605	10.525	10.5044	10.5034	9.83884	9.85872	9.65806	9.83127	10.2739	10.0734	-0.438317	1	-0.605597	1	-0.16728	1	-0.450837	1	-0.739398	1	-0.288561	1	-0.1519	1	-0.139381	1	-0.0180994	1
SGL_RS02320	10.3868	10.42	10.7897	10.1158	11.0469	10.8449	9.64255	10.6376	11.1815	9.24623	10.6666	10.5298	11.2488	11.1551	11.1017	10.7264	10.5735	11.1022	10.3731	10.4842	10.4564	-0.590464	1	-0.3988	1	0.191664	1	-0.699587	1	-0.356763	1	0.342824	1	-0.321308	1	-0.212185	1	-0.363345	1
SGL_RS02325	10.2064	10.5331	10.6248	10.2424	10.9688	10.3179	9.69066	10.1664	10.73	9.5007	10.336	10.1883	11.0117	11.1007	10.9011	10.1215	10.174	10.0552	10.2439	10.3425	10.1084	-0.638901	1	-0.610139	1	0.0287619	1	-0.78922	1	-0.904795	1	-0.115575	1	-0.334223	1	-0.183904	1	-0.0395675	1
SGL_RS18640	6.46408	6.62861	6.37484	6.82823	6.42641	7.11929	6.34943	6.78045	6.80633	6.40114	6.24834	6.44498	6.37975	6.30188	6.62645	6.63517	6.94453	6.97853	6.62239	6.60004	6.41262	-0.446691	1	0.060105	1	0.506796	1	0.0697441	1	0.544972	1	0.475228	1	0.346106	1	-0.170329	1	-0.138761	1
SGL_RS02330	8.01749	8.26705	8.04471	8.11707	7.67134	6.21927	7.5458	7.40024	8.00611	8.37221	7.9791	7.987	7.7557	7.67696	7.89098	7.72322	8.11537	7.36828	7.97051	7.71284	7.51471	0.198978	1	-0.856251	1	-1.05523	1	-0.0300453	1	-0.00182301	1	0.0282223	1	0.188222	1	0.417245	1	-0.666207	1
SGL_RS02335	10.1256	9.97093	10.0716	9.81673	10.2414	11.0815	10.7534	10.5679	9.96177	9.91736	10.2651	10.2722	10.3255	10.0192	10.2692	10.7358	10.4738	10.6913	10.2023	10.1675	10.3432	0.147665	1	0.812349	1	0.664684	1	0.0546273	1	0.434756	1	0.380129	1	-0.198989	1	-0.105952	1	0.178603	1
SGL_RS02340	10.2198	10.2511	10.3158	9.98395	10.4584	11.3663	11.2041	10.9562	10.3639	10.0437	10.4777	10.5047	10.5895	10.4698	10.5815	11.129	10.956	11.1706	10.3594	10.3885	10.5686	0.0761044	1	0.915485	1	0.839381	1	-0.0435446	1	0.547612	1	0.591157	1	-0.270851	1	-0.151202	1	0.097022	1
SGL_RS02345	7.21597	7.29261	7.23179	6.47252	6.90593	7.8416	7.41857	7.66169	6.84006	6.96398	7.0306	7.24117	7.19803	6.935	7.09015	7.55017	7.47358	7.85463	7.30341	7.19762	7.38921	0.420429	1	1.0709	1	0.650474	1	0.11929	1	0.646327	1	0.527037	1	-0.413507	1	-0.112368	1	0.011069	1
SGL_RS02350	5.96453	6.32808	6.05817	5.69565	6.10495	6.32108	6.42507	6.49342	6.02412	5.80136	5.73663	5.86182	5.81804	6.24963	5.76431	6.19777	6.34326	6.53348	6.01511	5.69477	5.63251	-0.231627	1	0.68993	1	0.921557	1	-0.201334	1	0.585574	1	0.786908	1	-0.0142851	1	-0.0445783	1	0.0900707	1
SGL_RS02355	8.42723	8.5001	9.0708	8.88371	8.93223	9.16994	9.13569	8.68024	9.51078	8.69502	8.49605	9.02352	8.93151	9.23337	9.37535	8.60449	8.76403	9.11321	8.7578	8.74508	9.19687	-0.404448	1	-0.136839	1	0.267609	1	-0.225942	1	-0.369023	1	-0.143081	1	-0.0549879	1	-0.233494	1	0.177196	1
SGL_RS02360	10.1741	9.85425	9.79828	9.70549	9.45657	8.76772	9.00558	9.18007	9.52747	9.99764	9.23126	9.01207	9.42137	9.53301	9.47981	9.22553	9.63378	9.17746	9.39895	9.5891	9.23365	-0.0925065	1	-0.593384	1	-0.500878	1	-0.116743	1	-0.120581	1	-0.00383762	1	0.0918301	1	0.116067	1	-0.380973	1
SGL_RS02365	11.9061	11.9811	11.9424	12.2409	12.3692	12.9284	13.2267	12.7361	12.525	12.3261	12.2978	12.2349	12.2322	12.2624	12.2689	12.8207	12.8409	12.6887	12.0076	12.1215	12.3505	-0.0968921	1	0.597482	1	0.694374	1	-0.0509921	1	0.533046	1	0.584039	1	0.129224	1	0.0833242	1	0.19366	1
SGL_RS02370	10.8738	11.1806	10.8284	11.1626	11.2936	11.0222	11.4245	10.8547	11.6526	11.1775	10.8818	10.6645	11.1607	11.0584	11.2358	11.2634	11.2984	10.7815	10.4463	10.7303	10.5432	-0.4672	1	-0.26654	1	0.20066	1	-0.597711	1	-0.019874	1	0.577837	1	0.233982	1	0.364494	1	-0.0126833	1
SGL_RS02375	10.3705	10.8909	10.3956	10.6334	10.9389	11.0602	11.3796	11.1355	10.9988	10.8165	10.597	10.7295	10.7973	10.8577	10.9217	11.1722	11.1228	10.8901	10.336	10.5391	10.7041	-0.15057	1	0.338122	1	0.488692	1	-0.271791	1	0.210489	1	0.48228	1	0.00593044	1	0.127151	1	0.133564	1
SGL_RS02380	12.6657	12.942	12.8095	12.9983	13.4332	14.6148	14.6033	14.0428	13.2348	13.0528	13.6162	13.6809	13.4522	13.3797	13.4738	13.8202	13.6105	14.1838	13.4892	13.3764	13.7595	0.243912	1	1.2131	1	0.969184	1	0.168862	1	0.456234	1	0.287372	1	-0.203392	1	-0.128342	1	0.55347	1
SGL_RS02385	7.99473	7.59527	7.7577	8.62029	7.23764	6.50444	6.44938	6.32397	7.27419	8.95049	7.84893	7.70847	7.55314	7.61792	7.05291	7.15728	7.30637	6.59382	8.42727	8.10753	7.26952	0.460431	1	-1.75892	1	-2.21935	0.171828	0.444128	1	-0.446341	1	-0.890468	1	0.4997	1	0.516004	1	-0.812882	1
SGL_RS02390	9.14036	8.65943	8.40032	10.1621	8.45759	7.54632	7.91441	8.17494	9.10133	10.8961	9.42164	9.46748	8.46218	8.83467	8.75757	8.19955	8.68032	8.00419	9.98976	9.36275	8.76578	0.710252	1	-1.61725	1	-2.3275	0.0730231	0.62051	1	-0.396216	1	-1.01673	1	0.758788	1	0.848531	1	-0.462246	1
SGL_RS02395	8.97826	8.60504	8.14453	9.96998	8.71438	7.62605	8.13588	8.32043	8.94376	10.8009	9.47082	9.88129	8.84074	8.85746	8.98766	8.152	8.48637	8.04724	10.416	9.4602	9.22911	0.870184	1	-1.34409	1	-2.21428	0.0675501	0.755445	1	-0.702367	1	-1.45781	1	0.443136	1	0.557876	1	-0.198592	1
SGL_RS02400	8.77149	8.09567	8.20245	8.75918	8.34907	9.03102	8.31483	8.74255	8.05664	8.91784	8.3389	8.50809	8.63429	8.42956	8.47664	9.09772	8.95233	9.22968	8.37367	8.63705	8.44324	0.20689	1	0.322137	1	0.115246	1	0.00218693	1	0.615646	1	0.613459	1	-0.106956	1	0.0977479	1	-0.400465	1
SGL_RS02405	9.46416	9.29008	9.28879	9.68119	8.89015	8.57102	8.66365	8.47531	8.82409	9.91736	9.00605	9.22138	8.92222	8.8086	9.01909	8.48175	8.78948	8.74686	9.30555	9.48277	9.06018	0.259417	1	-0.651806	1	-0.911223	1	0.346605	1	-0.254939	1	-0.601544	1	0.282171	1	0.194982	1	-0.114697	1
SGL_RS02415	7.3432	6.91542	7.07633	7.55019	7.26277	7.56667	7.04747	7.4588	8.0388	7.80822	7.18338	7.24905	7.33121	7.40137	7.58223	6.96729	7.32983	6.78654	6.96297	7.10844	6.75968	-0.247458	1	-0.339019	1	-0.0915618	1	-0.56552	1	-0.460466	1	0.105053	1	0.248155	1	0.566217	1	0.369602	1
SGL_RS18645	7.37893	7.6098	7.39309	7.29717	7.33559	8.36645	8.22125	7.83052	7.76682	7.22861	7.40338	7.55854	7.69679	7.30462	7.45302	8.17597	7.87451	8.35182	7.38056	7.28153	7.28725	-0.0948175	1	0.743696	1	0.838514	1	-0.172713	1	0.727004	1	0.899716	1	-0.0117041	1	0.0661912	1	0.00498851	1
SGL_RS02430	10.9493	10.9622	10.7787	10.5785	10.643	9.63556	9.54951	9.92142	10.4268	10.6335	10.4113	10.3723	10.6033	10.7667	10.7349	9.99044	10.0602	9.69228	10.5734	10.6656	10.3744	-0.0763434	1	-0.858945	1	-0.782602	1	-0.220394	1	-0.794369	1	-0.573976	1	-0.153866	1	-0.00981621	1	-0.218443	1
SGL_RS02435	14.2131	14.4146	14.8373	13.5243	14.7862	14.237	14.015	14.0799	14.0244	13.568	14.9143	14.6992	14.9862	14.1694	14.4513	14.0657	13.3367	13.6678	14.9085	14.6178	14.7732	0.296623	1	-0.092608	1	-0.389231	1	0.193606	1	-0.856592	1	-1.0502	1	-0.3706	1	-0.267582	1	0.393384	1
SGL_RS02440	11.6578	12.2045	12.1879	10.8801	10.9889	10.1899	9.94977	10.8784	10.8608	10.6812	10.9437	10.9111	11.1013	11.1649	11.0715	10.3938	10.3931	10.0735	11.2058	10.8179	10.4109	-0.0618807	1	-0.52304	1	-0.461159	1	-0.355216	1	-0.831262	1	-0.476046	1	-0.204736	1	0.0885995	1	0.103486	1
SGL_RS02445	10.4711	10.7125	10.6359	9.69339	10.0636	8.68669	9.03727	9.35278	9.89705	9.92011	9.79006	9.58491	9.95174	10.1689	9.98834	9.49334	9.65239	8.91289	9.85099	9.69781	9.60395	-0.12446	1	-0.864461	1	-0.740001	1	-0.364158	1	-0.669997	1	-0.305839	1	-0.151194	1	0.0885043	1	-0.345658	1
SGL_RS02450	9.63806	9.46079	9.34797	9.52614	8.99809	8.35484	8.79925	8.87252	9.30573	9.8088	8.74944	9.13326	8.85789	9.16654	9.04046	8.81736	9.2468	8.4829	8.98909	8.95111	9.03435	0.00571348	1	-0.625843	1	-0.631556	1	0.0340295	1	-0.147519	1	-0.181548	1	0.279205	1	0.250889	1	-0.199119	1
SGL_RS02455	9.60437	9.47798	9.10152	9.42881	8.76766	8.56095	8.71356	8.63547	9.22301	9.8641	8.94681	9.1012	8.58213	8.88267	8.85995	8.8425	8.92579	8.5958	9.12897	9.08149	9.06018	0.204823	1	-0.556939	1	-0.761762	1	0.314167	1	0.0170684	1	-0.297098	1	0.406832	1	0.297488	1	-0.167175	1
SGL_RS02460	8.84261	8.4713	8.23495	9.17754	8.52792	8.66804	8.5083	8.28864	8.63548	9.67848	8.83689	9.11411	8.41657	8.54991	8.60016	8.21506	8.89486	8.30828	8.96439	8.82552	8.72112	0.466949	1	-0.340024	1	-0.806973	1	0.319777	1	-0.0155131	1	-0.33529	1	0.305459	1	0.45263	1	-0.0190522	1
SGL_RS02465	9.65922	9.85324	10.1276	9.85415	10.4754	9.33849	9.82148	9.53702	10.2846	9.83235	10.0708	10.0948	10.2561	10.5532	10.4897	9.66659	9.47038	9.34606	9.98419	9.85186	10.2786	-0.228184	1	-0.661499	1	-0.433316	1	-0.362578	1	-0.962932	1	-0.600354	1	-0.215886	1	-0.0814922	1	0.0855467	1
SGL_RS02470	10.3892	10.1275	10.5102	10.3301	10.8291	9.69198	10.5014	10.233	10.6073	9.92285	10.3395	9.83529	10.4679	11.0204	10.528	10.457	10.0196	9.83698	9.7522	10.331	10.3968	-0.565254	1	-0.428048	1	0.137206	1	-0.46945	1	-0.576181	1	-0.106731	1	-0.0924851	1	-0.188289	1	0.0556481	1
SGL_RS02475	12.1874	12.3819	12.478	12.6617	12.9148	13	13.0671	12.9513	12.5441	12.5348	13.0577	12.8864	13.0165	12.985	12.8817	12.8184	12.6709	12.8252	12.9647	12.9774	13.0941	0.127668	1	0.29287	1	0.165201	1	0.0755783	1	-0.189795	1	-0.265373	1	-0.248006	1	-0.195916	1	0.234659	1
SGL_RS02480	14.1389	14.0501	14.1482	14.3718	14.8204	15.1514	15.3854	15.0421	14.4836	14.1687	14.6681	14.4607	14.805	14.83	14.7634	15.0887	14.743	14.8631	14.6483	14.6743	14.8551	-0.124718	1	0.629364	1	0.754082	1	-0.033425	1	0.105798	1	0.139223	1	-0.228543	1	-0.319836	1	0.295023	1
SGL_RS02485	11.2861	11.3823	11.5478	12.0253	12.4519	12.9589	12.8654	12.5829	11.8667	11.6757	12.4795	12.2775	12.3696	12.3754	12.2903	12.1822	12.3151	12.5842	12.1287	12.2014	12.5093	0.0467896	1	0.677851	1	0.631061	1	0.0126957	1	0.0246012	1	0.0119055	1	-0.210642	1	-0.176548	1	0.442607	1
SGL_RS02490	10.1284	10.1516	10.3975	11.2744	11.1175	10.6989	11.088	10.6992	11.5341	10.9985	11.0015	10.9613	11.0371	11.1025	11.2562	10.4472	10.5213	10.6148	10.879	10.8261	11.1403	-0.336082	1	-0.482812	1	-0.14673	1	-0.138302	1	-0.614892	1	-0.47659	1	0.186571	1	-0.0112094	1	0.318651	1
SGL_RS02495	9.74334	9.86836	9.83144	10.0452	9.83192	8.82773	9.18956	9.26085	9.59724	10.1054	9.6652	9.84693	9.63539	9.89953	9.96496	8.8325	9.36715	9.02461	9.65458	9.68118	9.82791	0.0494299	1	-0.751575	1	-0.801005	1	-0.171577	1	-0.773851	1	-0.602274	1	-0.00380766	1	0.217199	1	0.0184679	1
SGL_RS02500	9.43302	9.54101	9.52537	9.80328	9.93765	10.2999	9.88161	10.2162	9.96271	9.69783	9.95239	9.76204	9.99446	10.093	9.88327	9.91663	9.74197	10.193	9.89321	9.8568	9.90403	-0.0979538	1	0.24314	1	0.341093	1	-0.172148	1	-0.0342947	1	0.137853	1	-0.0923357	1	-0.0181414	1	0.185099	1
SGL_RS02505	8.26397	8.55602	8.2291	8.63556	8.87674	8.82773	8.6432	8.72366	8.90889	8.47687	8.61505	8.43447	8.69558	8.92642	8.70203	8.46888	8.43351	8.41064	8.4371	8.53576	8.67503	-0.322753	1	-0.0890312	1	0.233722	1	-0.189577	1	-0.363758	1	-0.174181	1	0.0358366	1	-0.0973399	1	0.310563	1
SGL_RS02510	10.9589	10.867	10.8119	10.9018	11.4506	10.8366	11.0565	10.909	11.2527	10.8187	10.8498	11.023	11.4819	11.3658	11.4698	11.1593	10.8791	10.6414	11.0125	10.8267	11.2157	-0.32266	1	-0.284354	1	0.0383053	1	-0.365743	1	-0.536799	1	-0.171056	1	-0.223585	1	-0.180502	1	0.0288592	1
SGL_RS02515	12.5317	12.4607	12.6011	12.6567	12.8978	12.6439	12.5541	12.7586	12.7812	12.5258	12.741	12.4713	12.9244	13.0155	12.9888	12.8348	12.7665	12.6609	12.477	12.6022	12.3453	-0.198662	1	-0.127599	1	0.0710633	1	-0.528015	1	-0.221492	1	0.306524	1	-0.195628	1	0.133725	1	-0.101736	1
SGL_RS02520	10.8496	11.0786	10.9497	10.6327	11.2154	10.6618	10.6611	11.1585	10.7737	10.4082	11.1421	10.6528	11.3431	11.197	11.0512	11.047	10.8811	10.693	10.9245	10.9206	10.3474	-0.13044	1	-0.0482875	1	0.082152	1	-0.535927	1	-0.324948	1	0.21098	1	-0.310422	1	0.0950651	1	-0.0337624	1
SGL_RS02525	10.1645	10.8499	10.2445	9.9293	10.4992	9.241	9.44415	9.73847	9.89804	9.93513	10.1306	10.0123	10.3867	10.4046	10.3823	9.66377	9.60542	9.29796	10.0896	9.92783	9.60044	-0.110126	1	-0.661941	1	-0.551816	1	-0.563866	1	-0.882403	1	-0.318538	1	-0.261276	1	0.192464	1	-0.0408142	1
SGL_RS02530	8.91258	9.18445	9.05931	8.70715	8.92443	7.73788	8.12853	8.13972	8.59947	8.9451	8.5043	8.57812	8.8432	8.79686	8.75757	7.87758	8.29216	8.01508	8.52576	8.57534	8.7081	-0.063005	1	-0.779825	1	-0.71682	1	-0.29459	1	-0.781242	1	-0.486652	1	-0.0544495	1	0.177135	1	-0.0530324	1
SGL_RS02540	12.0147	12.3075	12.6173	11.6139	13.3067	13.1849	13.0365	13.0182	12.5831	11.0121	12.7073	12.74	13.6171	12.702	13.2478	12.9264	11.8494	12.3166	12.6408	12.2877	12.8829	-0.316693	1	0.424344	1	0.741037	1	-0.540071	1	-0.807828	1	-0.267757	1	-0.579616	1	-0.356238	1	0.652556	1
SGL_RS18650	11.1828	11.6852	11.6533	11.1117	11.9375	11.4708	11.5095	11.701	11.3035	11.0402	11.5443	11.7789	12.1426	11.4711	11.6622	11.4758	10.9419	11.0971	11.6919	11.2719	11.7155	-0.00917678	1	0.069503	1	0.0786798	1	-0.137362	1	-0.603426	1	-0.466064	1	-0.294176	1	-0.165991	1	0.378754	1
SGL_RS02545	9.76911	9.80584	9.92839	10.0461	11.551	10.9138	10.9534	10.6438	10.6455	9.66707	10.5036	10.4464	11.7281	10.8843	11.3021	10.4828	10.055	10.1616	10.6847	10.2923	10.5358	-0.639673	1	-0.0384961	1	0.601177	1	-0.793206	1	-1.11819	1	-0.324984	1	-0.470416	1	-0.316883	1	0.609278	1
SGL_RS02550	9.82224	10.3649	10.2845	9.7999	10.4062	10.2506	10.3739	10.2757	9.46352	9.67685	10.2712	9.77699	10.6561	10.1564	10.2971	10.1479	9.79526	10.3449	10.21	10.0783	9.97633	-0.0109629	1	0.367484	1	0.378447	1	-0.356679	1	-0.279517	1	0.0771627	1	-0.4535	1	-0.107783	1	0.193501	1
SGL_RS02555	11.1334	11.1318	11.3208	10.7904	10.7438	11.1735	11.0409	10.8794	10.4819	10.7345	11.0218	10.5449	10.8312	10.9043	10.6557	11.098	11.0111	11.3323	10.8026	10.9241	10.6575	0.103513	1	0.361748	1	0.258235	1	-0.0536918	1	0.356608	1	0.4103	1	-0.124645	1	0.0325599	1	-0.119505	1
SGL_RS02560	11.1872	11.4485	11.5047	11.3093	10.8003	9.81137	9.81693	10.0689	10.649	11.5186	10.9662	10.7218	10.6242	11.0046	10.792	10.0016	10.6227	9.6855	10.8413	11.0871	10.4641	0.162289	1	-1.06397	1	-1.22626	1	-0.0792986	1	-0.668748	1	-0.589449	1	0.134708	1	0.376296	1	-0.260519	1
SGL_RS02565	8.36574	8.65943	8.633	8.78222	8.10847	7.77329	8.02942	8.05147	8.16585	8.78531	8.08199	8.38913	8.26665	8.23429	8.16665	7.8873	8.05358	8.29942	8.83166	8.53576	7.74961	0.0667458	1	-0.465845	1	-0.532591	1	0.120898	1	-0.14843	1	-0.269328	1	0.177824	1	0.123672	1	-0.139592	1
SGL_RS02570	10.4412	10.1358	9.87044	10.5338	9.86215	9.42979	9.21749	9.2007	9.66495	10.7291	10.2578	10.1355	10.2205	10.0104	9.98712	9.3252	9.48602	9.44975	10.5441	10.2987	9.82189	0.33454	1	-0.812598	1	-1.14714	1	0.127725	1	-0.675397	1	-0.803122	1	-0.0065704	1	0.200245	1	-0.143771	1
SGL_RS02580	7.89768	7.74318	7.85989	7.95184	9.07757	9.55674	9.39304	9.03065	8.55503	7.88927	8.84989	8.93172	9.1037	8.755	8.81105	8.9983	8.2682	9.2436	8.83414	8.74508	9.0653	0.0316431	1	0.783314	1	0.751671	1	0.0751338	1	-0.00938183	1	-0.0845156	1	-0.319047	1	-0.362538	1	0.473649	1
SGL_RS02585	12.5344	11.6436	11.8837	12.8883	12.7202	13.1865	13.0958	12.7463	12.6118	13.2828	13.4434	13.4107	12.8727	12.7874	12.9031	12.9143	12.5794	12.8978	13.7493	13.2349	13.2311	0.63801	1	0.277763	1	-0.360246	1	0.518184	1	-0.0503857	1	-0.56857	1	-0.111008	1	0.00881741	1	0.217141	1
SGL_RS02590	10.1649	10.1148	9.89372	10.5719	10.858	10.9353	11.2024	10.9048	10.842	11.064	11.2538	11.3668	10.6406	10.9526	10.8742	10.6315	10.5074	10.492	11.6097	11.0236	11.1463	0.476843	1	0.26195	1	-0.214893	1	0.423984	1	-0.287842	1	-0.711826	1	-0.0662799	1	-0.0134216	1	0.483511	1
SGL_RS02595	7.63111	8.02168	7.66515	8.38758	8.18017	8.23319	8.70372	8.09627	8.58481	8.61237	7.9552	8.60276	8.05311	8.43336	8.49397	8.02574	8.43351	8.0787	8.25268	7.96793	8.11833	0.0303191	1	-0.024349	1	-0.0546681	1	-0.18185	1	-0.157316	1	0.0245333	1	0.0607755	1	0.272944	1	0.193743	1
SGL_RS02600	11.6371	12.1921	12.7012	11.4431	12.4367	12.2245	11.8681	11.8503	11.7361	11.0849	12.4195	12.1812	12.6348	11.9096	12.0265	11.8085	11.4668	11.9296	12.3141	12.1612	12.0696	0.0672071	1	0.057569	1	-0.00963811	1	-0.0645532	1	-0.482183	1	-0.41763	1	-0.294579	1	-0.162818	1	0.245173	1
SGL_RS02605	10.9552	10.8815	11.1712	10.9432	11.0688	12.3554	12.2548	11.9188	10.9956	10.8399	11.3316	11.3815	11.0748	11.0565	11.0887	11.9213	11.5373	12.1598	11.3282	11.2816	11.417	0.203295	1	1.19452	1	0.99122	1	0.284991	1	0.828683	1	0.543693	1	-0.0709257	1	-0.152621	1	0.294907	1
SGL_RS02610	12.2723	11.9704	12.0833	11.633	11.4641	11.2109	11.3742	11.1355	11.4355	11.775	11.5423	11.4395	11.611	11.5884	11.6089	11.3083	10.9447	11.2347	11.757	11.6384	11.5686	0.0795365	1	-0.272242	1	-0.351779	1	0.0146042	1	-0.437216	1	-0.45182	1	-0.0899869	1	-0.0250546	1	0.0749865	1
SGL_RS02615	10.3032	10.938	10.8177	10.3231	10.408	10.3678	10.4886	10.1382	10.2046	10.2545	10.4619	10.2558	10.3731	10.3802	10.151	10.0798	10.1149	10.2284	10.3985	10.2776	10.0835	0.0133609	1	0.0246934	1	0.0113325	1	-0.0125686	1	-0.167171	1	-0.154603	1	0.00885531	1	0.0347849	1	0.20072	1
SGL_RS19540	10.329	10.8139	10.5704	10.0763	9.95815	8.38941	8.84921	9.17661	9.99446	10.3635	10.0625	10.073	10.071	10.206	10.0017	8.679	9.17783	8.57392	10.1204	10.093	9.80671	0.166686	1	-1.20532	1	-1.372	0.924215	-0.0907044	1	-1.30492	1	-1.21421	1	-0.0869191	1	0.170471	1	0.0126805	1
SGL_RS18655	10.7594	11.0655	10.9831	10.4413	10.394	9.03829	9.34638	9.70519	10.4472	10.7531	10.5321	10.5378	10.5523	10.6517	10.4749	9.13482	9.66618	8.99749	10.5584	10.6045	10.2362	0.186988	1	-1.06075	1	-1.24774	1	-0.104519	1	-1.29683	1	-1.19231	1	-0.136136	1	0.15537	1	0.0999482	1
SGL_RS02620	7.89321	8.01443	8.11943	7.48397	7.50634	6.87849	7.68285	7.07975	7.87947	7.80822	7.5939	7.59599	7.37981	7.92964	7.93738	7.03937	6.7999	7.08647	7.57787	7.29627	7.61615	0.0373689	1	-0.418964	1	-0.456333	1	-0.320516	1	-0.937374	1	-0.616858	1	-0.151202	1	0.206683	1	0.367208	1
SGL_RS02625	9.44068	9.58927	9.86951	8.88796	9.23921	9.07412	8.91892	8.69001	9.09445	9.05679	9.07959	8.8671	9.28673	9.15049	9.32789	8.54443	8.64357	8.82919	9.27485	9.07089	8.99203	-0.0805039	1	-0.194797	1	-0.114293	1	-0.205119	1	-0.614801	1	-0.409682	1	-0.185648	1	-0.0610331	1	0.234356	1
SGL_RS02630	10.843	10.3485	10.6181	10.4486	10.0894	9.84077	10.5639	10.1021	10.2556	10.5736	10.2108	10.0608	9.88042	9.93876	10.1586	10.0903	10.3281	10.164	10.3421	10.3747	10.2157	0.0262381	1	-0.0692899	1	-0.095528	1	0.299949	1	0.205565	1	-0.0943834	1	0.28136	1	0.00764961	1	0.00650506	1
SGL_RS02635	10.3298	9.4162	8.91929	8.81834	8.80494	9.08821	8.87136	8.89801	8.49356	8.88442	8.91625	9.02352	8.74385	8.6249	8.77468	8.74984	8.66206	9.22032	9.088	8.85301	9.02913	0.243964	1	0.255183	1	0.011219	1	0.329913	1	0.191142	1	-0.138771	1	-0.0034592	1	-0.0894084	1	0.0605812	1
SGL_RS02640	8.10894	6.66668	6.4994	6.10226	6.42641	5.92486	6.49676	6.56011	5.82908	6.0536	6.30773	6.44498	6.37975	6.47801	6.35939	6.09746	6.24572	6.62304	6.52561	6.69302	6.83444	0.204582	1	0.338448	1	0.133866	1	0.392679	1	-0.100301	1	-0.492979	1	-0.382023	1	-0.570119	1	0.056726	1
SGL_RS02655	13.2037	12.6264	12.6487	13.6396	13.0059	13.8582	13.8947	13.6176	13.4524	13.7137	13.4049	13.3273	12.9669	13.174	13.2482	13.777	13.9638	13.7975	13.4767	13.3274	13.3761	0.102292	1	0.406344	1	0.304052	1	0.244744	1	0.71573	1	0.470986	1	0.255932	1	0.11348	1	-0.0534541	1
SGL_RS02660	9.28435	8.86454	8.94982	9.55451	8.90607	9.06703	9.90326	9.4593	9.63328	9.7636	9.17817	9.33781	8.93613	9.15739	9.11171	9.46448	9.79107	9.46567	9.20375	9.17356	9.27394	0.0497846	1	0.126632	1	0.0768475	1	0.222317	1	0.533922	1	0.311606	1	0.344197	1	0.171665	1	-0.0630934	1
SGL_RS02665	10.0949	10.1777	10.1456	10.3725	10.1663	9.7103	10.1976	9.90894	10.2268	10.5302	10.0819	9.99144	9.93568	10.2636	10.0965	9.72181	10.174	9.73888	9.94229	10.3407	10.2654	-0.037878	1	-0.308777	1	-0.270899	1	0.036348	1	-0.214082	1	-0.25043	1	0.156988	1	0.0827617	1	0.0622921	1
SGL_RS02670	12.6975	14.0626	14.2535	11.1617	12.839	12.2028	11.1653	11.1855	11.1252	11.319	11.9468	11.4997	13.3632	11.9239	12.0136	11.5418	10.4881	11.0778	11.9571	11.7469	11.5971	-0.337085	1	-0.346597	1	-0.00951224	1	-0.877197	1	-1.50753	1	-0.630329	1	-0.650571	1	-0.110458	1	0.510358	1
SGL_RS02675	13.5631	14.7943	14.963	12.0161	13.1423	12.1145	11.1271	11.4233	11.5993	12.0884	12.2781	11.7663	13.5683	12.1981	12.3043	11.7737	10.8781	10.9815	12.3413	12.1037	11.8144	-0.348799	1	-0.795978	1	-0.447179	1	-0.814447	1	-1.57493	1	-0.760486	1	-0.42948	1	0.0361681	1	0.349475	1
SGL_RS02680	11.864	13.1605	13.3234	10.6168	11.2631	10.5467	9.98674	10.1203	10.0453	10.5918	10.6322	10.2234	11.4846	10.4408	10.5111	10.0903	9.46513	9.94027	10.7159	10.5158	10.3177	-0.236897	1	-0.499079	1	-0.262182	1	-0.443401	1	-1.06224	1	-0.618834	1	-0.171593	1	0.0349115	1	0.391564	1
SGL_RS02685	10.7804	11.9765	12.0768	9.38885	9.7982	8.73227	7.91441	8.51431	8.96466	9.65061	9.25587	8.7941	9.96537	9.22682	8.9124	8.79176	8.18744	7.99323	9.45641	9.17158	9.10555	-0.154242	1	-1.05883	1	-0.904589	1	-0.326015	1	-1.13486	1	-0.808842	1	-0.0156495	1	0.156124	1	0.060377	1
SGL_RS02690	12.5811	13.7114	13.8431	11.1181	11.4009	10.085	9.24827	9.94401	10.3625	11.2848	11.1006	10.533	11.6353	11.0651	10.6518	10.1719	9.90017	9.37164	11.4267	10.9796	10.294	-0.0165777	1	-1.24654	1	-1.22996	1	-0.370787	1	-1.34743	1	-0.976641	1	-0.15316	1	0.20105	1	-0.0522661	1
SGL_RS02695	12.3161	13.5385	13.5679	11.1665	12.0381	10.4519	9.9267	10.1769	10.7443	11.114	11.7392	11.1511	12.2534	11.3623	11.2161	10.3331	9.90987	9.7024	11.8524	11.3849	11.1643	-0.0559573	1	-1.23845	1	-1.18249	1	-0.280603	1	-1.7071	1	-1.4265	1	-0.270204	1	-0.0455586	1	0.198448	1
SGL_RS02700	14.8035	15.8293	15.9274	13.694	14.4878	13.2868	12.4604	12.8743	13.2453	13.7506	14.3627	13.8015	14.7031	13.9063	13.7393	12.8822	12.7207	12.5477	14.4134	14.1447	13.7212	0.0970387	1	-0.992146	1	-1.08918	1	-0.139176	1	-1.46075	1	-1.32158	1	-0.27852	1	-0.0423055	1	0.190085	1
SGL_RS02705	13.3109	14.2283	14.439	12.4564	13.1182	11.4104	11.3149	11.5364	12.1809	12.5586	12.8979	12.5485	13.0951	12.4877	12.3928	11.5616	11.4569	11.1086	13.0335	12.6558	12.5191	0.0374794	1	-1.22489	1	-1.26237	1	-0.00250485	1	-1.31348	1	-1.31097	1	-0.0533629	1	-0.0133787	1	0.0352249	1
SGL_RS02710	12.7652	13.2981	12.6732	13.662	13.7096	14.2573	14.5862	13.8906	13.6539	13.9748	13.0133	13.3191	13.5103	13.3298	13.7794	14.2783	14.2818	14.1988	12.8576	12.897	13.7941	-0.182751	1	0.59808	1	0.780831	1	-0.155897	1	0.702948	1	0.858845	1	0.123865	1	0.0970114	1	0.0189975	1
SGL_RS02715	9.92787	10.2387	10.1433	10.8329	10.4682	10.4735	11.0487	10.6005	10.0336	10.9543	10.207	9.97031	10.306	10.0774	10.164	10.9784	10.749	10.7655	9.92262	10.1364	10.2294	-0.0415594	1	0.253667	1	0.295226	1	-0.0858391	1	0.661245	1	0.747084	1	0.301828	1	0.346108	1	-0.105749	1
SGL_RS02720	9.64934	9.46743	9.40092	9.65024	9.69968	9.49466	9.80087	9.73847	9.28625	9.48593	9.40193	9.39708	9.84277	9.25926	9.39022	10.0819	9.70235	9.92883	9.45962	9.47475	9.35547	-0.131845	1	0.136766	1	0.268611	1	-0.10381	1	0.403598	1	0.507408	1	0.0365959	1	0.00856087	1	-0.230237	1
SGL_RS02725	9.92515	10.2192	9.98929	9.85415	9.93247	9.60651	9.11357	9.41587	9.85087	9.92559	9.96737	9.82486	9.99667	9.95337	10.0017	9.61793	9.46249	9.42146	9.85343	10.0634	9.90688	0.0281792	1	-0.513897	1	-0.542077	1	-0.0728863	1	-0.495734	1	-0.422848	1	-0.107732	1	-0.00666653	1	-0.125895	1
SGL_RS02730	12.052	12.0125	12.1657	12.3472	12.6181	13.5482	13.9789	13.182	12.3744	12.233	12.7276	12.7971	12.6773	12.5535	12.6266	13.1597	12.9195	13.3183	12.4698	12.5266	13.1207	0.15581	1	1.15856	1	1.00275	1	0.217205	1	0.523414	1	0.306208	1	-0.169057	1	-0.230452	1	0.466094	1
SGL_RS02735	7.65775	8.01079	7.56619	7.60311	7.42722	8.11415	7.88852	7.74859	7.88347	7.42845	7.14139	7.355	7.58304	7.37779	7.48818	7.73404	7.72381	7.71461	7.44071	7.47514	7.63007	-0.39358	1	0.289998	1	0.683578	1	0.00354311	1	0.272771	1	0.269228	1	0.193184	1	-0.203939	1	0.210412	1
SGL_RS02740	6.9987	7.5048	7.08289	7.08204	6.99894	6.16535	6.71202	6.39916	7.65397	7.22861	6.84619	6.57779	6.90618	6.55118	6.62645	6.65841	6.94453	6.67969	6.9352	6.80115	6.6807	-0.452067	1	-1.02848	1	-0.576415	1	0.145463	1	0.0871444	1	-0.0583182	1	0.710191	1	0.112661	1	-0.405436	1
SGL_RS02745	8.06593	8.3355	7.86746	8.00383	7.83047	7.80785	7.63168	7.78559	7.98763	8.03372	8.00843	7.72545	7.89554	7.94037	7.81014	7.47462	8.33892	8.13963	8.08344	7.99066	7.63007	-0.0177673	1	-0.228557	1	-0.210789	1	-0.0124036	1	0.16614	1	0.178543	1	0.067959	1	0.0625952	1	-0.326738	1
SGL_RS02750	9.54594	9.03872	9.20789	9.33068	9.26207	9.20268	9.51618	9.16616	9.73848	9.54235	9.26074	9.47584	9.28673	9.34436	9.28876	9.02929	9.11212	9.31564	9.48667	9.46506	9.62487	-0.030013	1	-0.16041	1	-0.130397	1	0.233417	1	-0.158238	1	-0.391655	1	0.160192	1	-0.103239	1	0.158019	1
SGL_RS02755	9.97766	10.2987	9.8208	10.0499	10.1957	10.4048	10.0618	10.1311	10.1191	10.3005	10.2032	10.2014	10.1196	10.2137	10.4126	10.1419	10.3524	10.2447	10.0666	10.0909	10.2271	0.115939	1	0.0812798	1	-0.0346594	1	-0.104265	1	-0.00424834	1	0.100016	1	-0.134219	1	0.0859844	1	-0.0486912	1
SGL_RS02760	6.30104	7.05025	6.61364	6.88967	6.71146	5.62986	7.23826	6.21678	7.05596	6.99595	6.34593	6.40252	6.24833	6.67387	6.50636	6.56305	6.51967	6.18422	6.53808	6.16557	6.53821	-0.359195	1	-0.436338	1	-0.0771424	1	0.0692899	1	-0.0657204	1	-0.13501	1	0.530117	1	0.101631	1	0.159499	1
SGL_RS02760	6.30104	7.05025	6.61364	6.88967	6.71146	5.62986	7.23826	6.21678	7.05596	6.99595	6.34593	6.40252	6.24833	6.67387	6.50636	6.56305	6.51967	6.18422	6.53808	6.16557	6.53821	-0.359195	1	-0.436338	1	-0.0771424	1	0.0692899	1	-0.0657204	1	-0.13501	1	0.530117	1	0.101631	1	0.159499	1
SGL_RS02765	9.71584	9.92924	9.56998	9.58102	10.3128	9.53635	9.9054	9.57174	9.92929	9.3498	10.0343	10.0088	10.4242	10.271	10.25	9.84382	9.54198	9.57611	10.2374	9.73185	10.3411	-0.144816	1	-0.297028	1	-0.152212	1	-0.156933	1	-0.67457	1	-0.517637	1	-0.354303	1	-0.342187	1	0.023238	1
SGL_RS02770	8.84261	9.08608	8.86753	8.87516	9.09619	8.16828	8.76653	8.44102	9.25883	8.99552	8.72496	9.00747	8.76739	9.0076	9.15588	8.44279	8.55727	8.4829	8.94846	8.85796	9.07039	-0.17843	1	-0.630625	1	-0.452194	1	-0.110043	1	-0.520829	1	-0.410785	1	0.105442	1	0.037055	1	-0.00435428	1
SGL_RS02775	7.90213	7.29261	7.68672	7.74637	7.31972	7.62605	7.871	7.53694	7.56683	7.77203	7.26382	7.36951	7.52875	7.12711	7.38001	7.97196	7.60416	8.0787	7.74594	7.48802	7.60209	-0.0819328	1	0.149641	1	0.231574	1	0.344406	1	0.614761	1	0.270354	1	0.23382	1	-0.19252	1	-0.2313	1
SGL_RS02780	10.7652	10.9164	10.8623	10.6807	10.2497	8.64916	9.29161	9.54779	10.3632	10.9286	10.1556	10.1249	9.91711	10.3792	10.0954	9.48697	9.89822	9.28456	10.1869	10.4576	10.0165	0.010473	1	-1.26362	1	-1.27409	1	0.0431073	1	-0.57791	1	-0.621017	1	0.306519	1	0.273884	1	-0.379187	1
SGL_RS02785	9.41914	9.51305	9.8563	9.10266	8.55849	8.47774	8.1792	8.49772	8.76247	9.27659	8.92242	8.5625	8.62286	8.96102	8.49741	8.46888	8.40633	8.4829	8.56513	9.0078	8.39529	0.12988	1	-0.468136	1	-0.598016	1	-0.0887738	1	-0.272855	1	-0.184081	1	0.127135	1	0.345789	1	-0.0681455	1
SGL_RS02790	8.49506	9.06697	8.98668	7.67406	8.81903	7.4177	7.80792	7.51505	8.32438	7.90606	8.47941	8.32019	8.16779	8.74892	8.56781	8.01692	7.56524	6.97853	8.27112	8.29438	8.35407	-0.0982559	1	-0.834759	1	-0.736503	1	-0.20656	1	-1.02778	1	-0.821222	1	-0.183037	1	-0.0747324	1	0.00998667	1
SGL_RS02795	7.67349	8.35857	8.12259	7.69371	7.64619	7.14669	7.46616	7.64164	7.55681	8.14153	7.58613	7.44679	7.53489	7.82344	7.39491	7.62192	7.40903	6.73413	7.46021	7.78751	7.88333	0.140923	1	-0.217528	1	-0.358451	1	0.193334	1	-0.330755	1	-0.52409	1	0.0436491	1	-0.00876181	1	0.156877	1
SGL_RS19405	9.12713	9.07742	9.28598	9.44477	9.60859	10.7217	10.5127	10.0633	9.56278	9.75284	9.88932	10.1481	9.844	9.63208	9.92724	10.0692	9.90017	10.4566	10.0085	9.8752	10.2453	0.412506	1	0.938799	1	0.526292	1	0.248513	1	0.361772	1	0.113259	1	-0.275296	1	-0.111303	1	0.30173	1
SGL_RS02800	10.9735	10.8924	11.3744	11.2079	11.7237	12.8536	12.0682	11.7989	11.5306	11.3499	11.9205	12.0461	12.0785	11.5479	12.0887	11.8855	11.5615	12.4008	11.8697	11.804	11.8724	0.302279	1	0.814356	1	0.512076	1	-0.0714736	1	0.0650236	1	0.136497	1	-0.426863	1	-0.0531099	1	0.322469	1
SGL_RS02805	10.7637	11.1039	11.0421	10.6733	11.7378	12.0093	12.0234	11.5405	11.2328	10.6829	11.5135	11.4902	11.746	11.3909	11.71	11.5729	11.0002	11.6008	11.3466	11.3659	11.5918	-0.00187787	1	0.600644	1	0.602521	1	-0.13634	1	-0.210099	1	-0.0737597	1	-0.348832	1	-0.214371	1	0.461911	1
SGL_RS02810	13.1101	13.2936	13.2595	13.5258	13.8764	14.1572	14.0368	13.8289	13.8471	13.4051	13.8062	13.661	13.9288	13.7734	13.8926	13.864	13.7238	14.0353	13.5117	13.694	13.6803	-0.125047	1	0.255874	1	0.380921	1	-0.229296	1	0.0133969	1	0.242692	1	-0.108414	1	-0.00416478	1	0.134064	1
SGL_RS02815	13.6119	13.7494	13.8082	14.0113	14.5237	15.2286	14.7966	14.5554	14.6376	13.662	14.4421	14.5058	14.5668	14.3313	14.6062	14.4857	14.14	14.7302	14.2277	14.2416	14.4783	-0.16488	1	0.472404	1	0.637284	1	-0.133227	1	-0.0345744	1	0.0986528	1	-0.0910701	1	-0.122723	1	0.415909	1
SGL_RS02820	12.0918	12.0364	12.0311	12.6073	12.9188	13.3554	13.4468	13.0904	13.0675	12.2404	12.6583	12.6881	12.9502	12.9906	13.0202	13.0542	12.8507	13.1123	12.436	12.6667	12.7073	-0.335431	1	0.429437	1	0.764867	1	-0.365424	1	0.0226091	1	0.388033	1	-0.110684	1	-0.0806905	1	0.296143	1
SGL_RS02825	13.0115	13.0184	12.8191	13.9687	13.5066	12.6193	13.3965	13.0201	13.6132	14.2341	13.8656	13.6952	12.9706	13.7289	13.142	12.9514	13.5361	12.767	13.3289	13.9652	13.6977	0.239879	1	-0.664745	1	-0.904624	1	0.37112	1	-0.195256	1	-0.566376	1	0.392637	1	0.261395	1	-0.0768527	1
SGL_RS02830	7.72727	8.22373	8.24659	8.22541	8.04745	6.84528	7.77059	7.50398	7.91121	8.1971	7.99091	7.23325	7.58304	8.13509	7.30304	7.14102	8.03238	7.20599	7.14339	8.57834	6.973	-0.227922	1	-0.7179	1	-0.489979	1	-0.0335785	1	-0.218428	1	-0.18485	1	0.39315	1	0.198807	1	-0.106322	1
SGL_RS02835	9.337	9.8006	9.52775	9.61476	9.57911	9.02371	9.37145	9.15211	9.84372	9.76053	9.47292	9.57716	9.24264	9.72324	9.48154	9.05963	9.32718	9.12829	9.43697	9.44386	9.60044	-0.0784466	1	-0.509094	1	-0.430648	1	0.00287499	1	-0.330317	1	-0.333192	1	0.196258	1	0.114937	1	0.0174807	1
SGL_RS02840	9.88025	10.2641	10.2639	9.81561	10.1306	10.4735	10.4771	10.9753	9.72407	9.99633	10.2784	9.89132	10.1704	10.3262	10.0976	10.843	10.7469	10.8901	9.93884	10.2702	9.82189	0.168544	1	0.780429	1	0.611885	1	-0.243377	1	0.63802	1	0.881397	1	-0.308776	1	0.103145	1	-0.166367	1
SGL_RS02845	7.84772	7.62896	8.03131	8.09881	8.07594	8.30741	8.82672	8.91475	8.24575	7.96598	8.3843	7.82855	7.81731	7.99287	7.98724	9.12666	8.65746	8.79177	7.72999	8.24613	7.84808	-0.0725087	1	0.621151	1	0.69366	1	0.0684756	1	1.01589	1	0.947411	1	0.230943	1	0.0899585	1	-0.163793	1
SGL_RS02850	10.234	10.4691	10.1717	10.8017	10.453	10.4244	10.7074	10.7064	10.6797	11.0198	10.5629	10.7735	10.4283	10.6935	10.6861	10.6473	11.0129	10.6308	10.4176	10.6081	10.884	0.147765	1	-0.0318836	1	-0.179649	1	0.0853207	1	0.170989	1	0.0856685	1	0.0454448	1	0.107889	1	-0.157428	1
SGL_RS02855	10.0495	10.2785	10.5418	9.82562	10.117	9.61626	9.68317	9.58748	9.79471	10.0374	10.0171	10.126	10.1175	10.2454	10.2783	9.70273	9.64544	9.31124	9.96396	9.98765	9.95447	0.146165	1	-0.297881	1	-0.444046	1	-0.235259	1	-0.667608	1	-0.432349	1	-0.303837	1	0.0775868	1	0.06589	1
SGL_RS02860	11.3723	11.4638	11.706	11.0251	11.3388	12.3126	12.0465	11.947	11.0876	11.1866	11.4192	11.3482	11.4822	11.3608	11.2937	12.0997	11.7346	12.1506	11.3535	11.3215	11.3795	0.1664	1	0.960608	1	0.794208	1	-0.0327645	1	0.629732	1	0.662496	1	-0.226978	1	-0.0278132	1	0.103898	1
SGL_RS02865	10.8058	10.7543	10.8418	10.7372	10.7745	10.8304	11.0594	11.0726	10.8522	10.8172	10.8683	10.8182	10.8262	10.7972	10.661	11.2324	10.9257	11.0622	10.8096	10.7537	10.7884	0.0464249	1	0.209835	1	0.16341	1	0.0186993	1	0.319081	1	0.300381	1	0.0259218	1	0.0536474	1	-0.0833238	1
SGL_RS02870	10.6869	11.2684	11.198	10.5923	10.9401	10.7618	10.6081	10.6834	10.2307	10.2325	11.0225	10.6819	10.9496	10.7906	10.5783	10.7398	10.3223	10.7214	10.8475	10.8932	10.7697	0.0659912	1	0.0702941	1	0.00430292	1	0.00705576	1	-0.177521	1	-0.184577	1	-0.167439	1	-0.108504	1	0.0803764	1
SGL_RS02875	12.9368	13.771	13.705	12.9003	13.2072	12.0476	12.1222	12.2829	12.2865	12.5661	13.0187	12.2797	12.9813	12.9834	12.468	12.4871	12.0291	11.7528	12.9525	13.2047	12.5545	-0.193405	1	-0.69533	1	-0.501925	1	0.0207602	1	-0.711694	1	-0.732454	1	0.0162279	1	-0.197937	1	0.0325917	1
SGL_RS02880	12.0742	13.0155	12.8738	12.3189	12.5237	11.3907	11.4556	11.6986	11.748	12.0591	12.5624	11.9636	12.2938	12.2514	11.83	11.9522	11.3899	10.8693	12.4247	12.551	11.9885	-0.0128502	1	-0.716156	1	-0.703306	1	0.123564	1	-0.673327	1	-0.796891	1	0.09328	1	-0.0431341	1	0.0504512	1
SGL_RS02885	12.3804	13.0573	12.9616	12.4058	12.5516	11.7867	11.6454	11.7841	11.883	12.1505	12.7232	12.2265	12.4038	12.3603	12.0196	12.0204	11.7082	11.3258	12.5823	12.8195	12.2458	0.0828388	1	-0.570915	1	-0.653754	1	0.211382	1	-0.562172	1	-0.773554	1	0.0364025	1	-0.0921404	1	0.0276599	1
SGL_RS02890	12.2305	12.8583	12.7232	12.2621	12.479	11.593	11.5214	11.6185	12.0608	12.2169	12.6385	12.3969	12.1615	12.2379	11.8429	11.8212	11.362	11.0358	12.529	12.4969	12.3723	0.151248	1	-0.703989	1	-0.855237	1	0.347148	1	-0.652611	1	-0.999758	1	0.187745	1	-0.00815439	1	0.136366	1
SGL_RS02895	12.2193	12.1507	12.7083	12.4002	12.3775	13.2891	13.4284	13.2256	12.5839	12.2563	12.4006	12.2185	12.3263	12.4095	12.326	13.308	12.9159	12.8893	12.4117	12.3822	12.4881	-0.163884	1	0.86306	1	1.02694	1	0.0857657	1	0.699234	1	0.613468	1	0.103027	1	-0.146622	1	0.266853	1
SGL_RS02900	11.798	11.8942	11.6655	11.8539	11.8459	12.5536	12.2426	12.0989	12.0668	11.853	11.8235	11.5325	11.7238	11.8908	11.8838	12.655	12.5045	12.4526	11.6626	11.7372	11.612	-0.184217	1	0.385614	1	0.569831	1	-0.172991	1	0.709383	1	0.882375	1	0.0919263	1	0.0807007	1	-0.231843	1
SGL_RS02905	11.2846	11.3593	11.236	11.567	11.2366	12.8023	12.2877	12.4785	11.4304	11.5136	11.5155	11.1082	11.3016	11.2993	11.0732	12.8528	12.528	12.5846	11.3409	11.4337	11.2554	-0.0269511	1	1.12738	1	1.15433	1	0.0523354	1	1.44373	0.233639	1.39139	0.332172	0.191174	1	0.111888	1	-0.125169	1
SGL_RS02910	10.563	10.5607	10.2668	10.4876	10.6813	11.4788	10.8288	11.3281	10.3725	10.2846	10.8204	10.541	10.8393	10.6104	10.5034	11.6418	11.6648	11.7308	10.5464	10.7774	10.4718	0.0467113	1	0.726985	1	0.680274	1	-0.081397	1	1.03358	1	1.11498	1	-0.141435	1	-0.0133265	1	-0.44803	1
SGL_RS02915	9.01053	9.05996	8.79418	9.32912	9.1967	9.23469	8.94422	9.04973	9.62971	9.35794	9.07959	9.0394	8.82337	9.32406	9.10271	9.20629	9.29497	9.15309	9.11272	9.1354	8.84521	-0.242091	1	-0.336878	1	-0.0947864	1	-0.00563981	1	0.129651	1	0.135291	1	0.314621	1	0.0781692	1	-0.151908	1
SGL_RS19550	8.4728	8.29123	8.67448	8.99832	8.67464	9.61626	9.60076	9.49868	8.88517	9.00073	9.11769	8.94863	8.83332	8.86872	8.70798	9.38801	9.07467	9.59794	8.76041	9.00558	9.16389	0.172284	1	0.744274	1	0.57199	1	0.195404	1	0.588095	1	0.39269	1	0.0586436	1	0.0355232	1	0.214823	1
SGL_RS02920	9.68071	9.45946	9.73164	10.0183	9.74315	10.7035	10.3908	10.5532	10.0935	9.91322	10.0329	9.91731	9.79779	9.7463	9.90801	10.299	10.3638	10.8693	9.8188	9.97065	9.89832	-0.00502385	1	0.605371	1	0.610395	1	0.10017	1	0.729457	1	0.629287	1	0.14523	1	0.0400353	1	0.0211435	1
SGL_RS02925	8.90263	8.80497	8.91201	8.92983	9.01042	9.25979	9.62181	9.58225	9.29528	9.20398	9.18588	9.02124	9.00155	8.91289	8.94801	9.53402	9.45986	9.96847	9.02209	9.14554	8.94843	0.0531392	1	0.433742	1	0.380603	1	0.130511	1	0.743922	1	0.613411	1	0.140275	1	0.0629024	1	-0.169906	1
SGL_RS02930	9.60164	9.23356	9.38524	9.47618	9.55576	9.79429	9.98064	10.1328	9.69935	9.45214	9.6943	9.58027	9.36593	9.45489	9.29272	10.0607	9.99614	10.3599	9.52093	9.48756	9.73478	-0.00187806	1	0.412352	1	0.41423	1	0.24821	1	0.797277	1	0.549068	1	0.215766	1	-0.0343218	1	-0.169159	1
SGL_RS02935	6.87151	7.11313	7.09591	6.80105	7.19476	6.50444	6.42507	6.88744	7.08427	6.85185	6.77892	6.98181	7.15871	7.06922	7.28714	6.48696	6.38953	6.95591	6.75601	6.88203	6.99482	-0.195409	1	-0.5061	1	-0.310691	1	-0.339571	1	-0.704557	1	-0.364986	1	-0.172059	1	-0.0278967	1	0.026398	1
SGL_RS02940	10.4904	10.4538	10.3877	10.4275	10.708	10.9236	11.2689	10.9602	10.686	10.6251	10.5471	10.6033	10.538	10.6279	10.6966	11.0481	10.8482	11.1863	10.5019	10.4347	10.7041	-0.020464	1	0.455643	1	0.476107	1	-0.0683888	1	0.416585	1	0.484974	1	-0.00991092	1	0.0380139	1	0.0291472	1
SGL_RS02945	7.70957	7.41376	7.69525	7.58744	7.19476	7.68306	7.68285	7.78559	7.49518	7.69679	7.60933	7.41218	7.47869	7.49197	7.23833	7.5129	8.02525	8.0366	7.46021	7.56291	7.42164	0.158463	1	0.323541	1	0.165078	1	0.0382819	1	0.537537	1	0.499255	1	0.0367719	1	0.156953	1	-0.177224	1
SGL_RS02950	8.67215	8.45801	8.78025	8.51691	8.167	8.74121	8.83576	8.88956	8.42936	8.646	8.44555	8.20007	8.19894	8.63812	8.37931	8.69012	9.00758	9.22032	8.44037	8.5873	8.31164	0.0655399	1	0.477951	1	0.412411	1	0.0394718	1	0.609061	1	0.569589	1	-0.0380891	1	-0.0120211	1	-0.169199	1
SGL_RS02955	8.58633	9.05644	8.87129	8.53602	8.51759	8.44525	8.46815	8.87252	8.91476	8.62254	8.47102	8.27487	8.33483	8.84611	8.46263	8.68457	8.72058	8.70721	8.36683	8.31971	8.15721	-0.222136	1	-0.0578013	1	0.164334	1	-0.290855	1	0.150652	1	0.441507	1	0.113396	1	0.182116	1	-0.0950565	1
SGL_RS02960	8.21472	8.37845	7.91933	7.60311	8.14028	7.99935	7.8171	7.90802	8.22066	8.05894	7.87465	7.7643	8.16779	7.84074	8.08204	8.47533	7.68805	7.9371	7.64749	7.40219	8.02679	-0.12072	1	-0.118112	1	0.0026078	1	-0.299702	1	0.0362134	1	0.335915	1	-0.0275815	1	0.1514	1	-0.181907	1
SGL_RS02965	8.77392	9.05644	8.66585	8.81834	8.95792	7.25132	7.93985	8.49772	8.95899	8.75481	8.3389	8.48175	8.55533	8.80274	8.65662	8.31915	8.20016	8.06829	8.54103	8.50456	8.62742	-0.401707	1	-0.976468	1	-0.574762	1	-0.178489	1	-0.511948	1	-0.333459	1	0.253139	1	0.029921	1	-0.211381	1
SGL_RS02970	9.36383	9.54603	9.36139	8.99636	8.74422	7.46187	8.11372	8.31413	9.01653	9.21969	8.32033	8.00099	8.51879	8.74281	8.61922	8.10282	8.41726	7.5889	8.41406	8.68235	8.25901	-0.334898	1	-0.977533	1	-0.642635	1	-0.23903	1	-0.595118	1	-0.356088	1	0.313588	1	0.21772	1	-0.0688269	1
SGL_RS02975	11.1021	10.9776	10.9009	12.1302	11.6904	11.3194	11.7749	11.1924	12.1345	12.2612	11.496	11.5925	11.4636	11.6467	11.6744	11.2947	11.3406	10.9004	11.6351	11.5027	11.6041	-0.175739	1	-0.552291	1	-0.376552	1	-0.015797	1	-0.409586	1	-0.393789	1	0.404864	1	0.244922	1	0.262159	1
SGL_RS02980	12.0456	11.7593	11.7653	13.0542	12.7099	12.462	12.4295	11.9757	13.1603	13.2534	12.6362	12.8897	12.5365	12.628	12.7353	12.1387	12.2371	11.7967	12.894	12.5415	12.8193	-0.0385628	1	-0.685322	1	-0.646759	1	0.132637	1	-0.568479	1	-0.701117	1	0.353114	1	0.181914	1	0.236271	1
SGL_RS02985	11.7704	11.0607	10.8857	13.0653	12.2915	12.1265	12.3166	11.7166	12.5351	13.3543	12.8667	12.9701	12.2265	12.384	12.3833	12.1132	11.8121	11.3991	13.573	12.7452	12.7619	0.413096	1	-0.596479	1	-1.00957	1	0.675451	1	-0.532287	1	-1.20774	1	0.336122	1	0.073768	1	0.271931	1
SGL_RS02990	9.75751	9.96625	9.78041	9.74118	10.0766	9.07412	9.45299	8.86392	10.237	9.68334	9.84623	9.93439	9.90655	10.1518	10.1801	9.14698	9.34158	9.04065	9.81127	9.54689	9.82791	-0.213305	1	-0.910817	1	-0.697513	1	-0.338212	1	-0.931206	1	-0.592994	1	-0.0529334	1	0.0719744	1	-0.0325444	1
SGL_RS02995	8.97826	9.72507	9.26328	9.23209	9.04198	8.10029	8.42084	8.47531	9.56402	9.40188	8.84665	8.81797	8.80579	9.4972	9.36033	8.21506	8.71173	8.0787	8.83414	8.90409	8.81518	-0.260008	1	-1.00758	1	-0.747573	1	-0.390932	1	-0.938686	1	-0.547754	1	0.0483423	1	0.179267	1	-0.0205518	1
SGL_RS03000	7.815	8.32675	7.76583	7.7322	7.4346	6.70396	6.80835	6.60285	7.57181	8.01321	7.26382	7.66218	7.43996	7.54228	7.68265	6.74766	7.16991	6.50229	7.47944	7.59299	7.61615	0.108255	1	-1.06495	1	-1.1732	1	-0.0144002	1	-0.850798	1	-0.836397	1	0.0322779	1	0.154933	1	-0.181873	1
SGL_RS03005	9.14599	9.50791	9.14253	8.86225	8.56853	7.6453	7.10896	7.30123	8.26735	9.61372	8.66003	8.92929	8.81335	8.58448	8.70203	7.33907	7.46302	7.48285	9.59735	9.02768	8.64119	0.571681	1	-1.37346	1	-1.94514	0.0351018	0.364372	1	-1.41239	1	-1.77676	0.151493	-0.125	1	0.0823101	1	-0.0860733	1
SGL_RS03010	10.757	11.0202	10.8935	10.9101	10.4182	9.47872	9.58478	9.75017	10.9271	10.8743	10.3268	10.1709	10.3413	10.4512	10.4793	9.78541	9.88058	9.79979	10.314	10.4746	10.1666	-0.285859	1	-1.18676	1	-0.900897	1	-0.117411	1	-0.616781	1	-0.49937	1	0.351873	1	0.183425	1	-0.218102	1
SGL_RS03015	9.4619	9.32119	9.02092	9.15124	8.80211	9.13645	9.15025	9.17313	8.75158	9.77123	9.02049	8.8747	8.98157	8.59469	8.92011	9.15101	9.70235	9.37164	9.29838	9.20493	9.09559	0.383191	1	0.253156	1	-0.130034	1	0.408598	1	0.61418	1	0.205583	1	0.0749306	1	0.0495236	1	-0.286093	1
SGL_RS03020	8.4638	8.56348	8.48132	7.95996	8.22323	8.33132	8.0215	7.77643	7.86333	8.2937	8.45409	8.42067	8.33483	8.22993	8.1048	7.83801	7.76728	7.8667	8.45978	8.03943	8.51229	0.405623	1	0.0226674	1	-0.382956	1	0.112213	1	-0.44818	1	-0.560393	1	-0.227062	1	0.0663483	1	0.243786	1
SGL_RS03025	7.99682	7.66187	7.90837	7.992	7.49932	7.70156	7.29215	7.07975	7.79689	7.3649	7.05346	7.62041	7.38662	7.6112	7.81014	7.20496	7.50479	7.81778	7.36684	7.50711	7.17741	-0.47262	1	-0.482589	1	-0.00996929	1	-0.352117	1	-0.0998593	1	0.252257	1	0.18964	1	0.0691373	1	-0.193089	1
SGL_RS03030	8.80749	8.1823	8.97624	8.31354	8.40995	8.64916	8.37193	8.38199	8.50659	8.3882	8.27764	8.53074	8.33132	8.48185	8.41976	8.7338	8.41726	9.21091	8.40741	8.21946	8.42743	-0.00959196	1	0.0591667	1	0.0687587	1	-0.0257155	1	0.435355	1	0.46107	1	0.000378032	1	0.0165016	1	-0.37581	1
SGL_RS03035	9.83275	9.7306	9.8506	9.76102	9.77672	10.4299	10.164	10.3788	10.1089	9.67034	9.72634	9.91117	9.92177	9.88575	9.80224	10.317	10.1199	10.3012	9.62911	9.74658	9.88393	-0.122173	1	0.444435	1	0.566608	1	-0.117438	1	0.386159	1	0.503597	1	0.0220303	1	0.0172952	1	0.0803066	1
SGL_RS03040	10.7017	10.3563	10.6837	10.1865	10.2424	10.2877	9.74202	10.2902	10.2709	9.93921	10.2258	10.0508	10.2271	10.2465	10.2202	10.1049	10.2885	10.4264	10.2383	10.2384	9.92667	-0.161002	1	-0.110759	1	0.0502429	1	-0.11258	1	0.0482431	1	0.160823	1	0.00247563	1	-0.0459464	1	-0.156527	1
SGL_RS03045	6.92995	6.45407	6.44886	6.75455	6.67414	5.78583	5.996	6.06962	6.74526	6.95316	6.43702	6.68732	6.56204	6.891	6.57436	6.29114	6.43429	6.36996	6.50032	6.52598	6.50787	-0.0195771	1	-1.04903	1	-1.02945	1	-0.156004	1	-0.419895	1	-0.263891	1	0.0571258	1	0.193553	1	-0.572009	1
SGL_RS03055	10.5429	10.7363	10.4189	10.7738	10.665	10.5644	10.6775	10.4694	10.8176	11.0521	10.5835	10.762	10.5658	10.699	10.6973	10.2733	10.612	10.5322	10.6415	10.4625	10.8855	0.0595903	1	-0.183735	1	-0.243325	1	0.0720366	1	-0.178428	1	-0.250465	1	0.100092	1	0.0876456	1	0.0947852	1
SGL_RS03060	8.58495	8.99159	8.51537	9.09532	8.1537	7.43996	8.39046	8.06656	9.05779	9.39991	8.08199	8.2041	7.7557	8.47081	8.38675	8.22275	8.80621	7.77996	8.32154	8.56932	8.14759	-0.145884	1	-0.870497	1	-0.724613	1	0.144266	1	0.106515	1	-0.0377516	1	0.637656	1	0.347506	1	-0.339355	1
SGL_RS03065	9.92569	9.88034	9.65307	10.0222	9.51309	10.085	10.096	9.80731	9.84679	10.2181	9.63363	9.88631	9.52009	9.83645	9.70306	9.67221	9.93288	9.97126	9.84116	9.85927	9.71215	0.126541	1	0.19582	1	0.0692793	1	0.118693	1	0.177867	1	0.0591741	1	0.121849	1	0.129698	1	0.139803	1
SGL_RS03070	8.56965	9.0476	8.80208	8.97851	9.39398	10.0459	11.2275	9.90685	9.01289	9.03412	9.34344	9.87751	8.97484	8.70247	9.05686	9.6439	9.61256	9.71244	9.35818	8.82299	10.2918	0.334643	1	1.42638	1	1.09174	1	0.987075	1	0.770008	1	-0.217066	1	0.233063	1	-0.419369	1	0.889435	1
SGL_RS03070	8.56965	9.0476	8.80208	8.97851	9.39398	10.0459	11.2275	9.90685	9.01289	9.03412	9.34344	9.87751	8.97484	8.70247	9.05686	9.6439	9.61256	9.71244	9.35818	8.82299	10.2918	0.334643	1	1.42638	1	1.09174	1	0.987075	1	0.770008	1	-0.217066	1	0.233063	1	-0.419369	1	0.889435	1
SGL_RS03075	7.37893	7.23735	7.24935	7.48961	7.04808	6.91094	7.22446	7.01851	7.02707	7.53326	7.11991	6.90377	7.02499	7.2008	7.31877	6.91072	6.86603	6.93293	7.38737	6.93031	6.99482	0.00286607	1	-0.167402	1	-0.170268	1	-0.020207	1	-0.347845	1	-0.327638	1	0.0247715	1	0.0478445	1	0.205215	1
SGL_RS03080	12.5278	12.6218	13.0571	13.2581	13.3813	13.1865	13.047	12.9422	13.6209	12.7943	13.0771	12.9516	13.6815	13.4311	13.5583	13.0402	12.779	13.1224	13.0396	13.0387	13.1433	-0.483857	1	-0.367394	1	0.116463	1	-0.477405	1	-0.574616	1	-0.0972112	1	-0.13284	1	-0.139292	1	0.0743821	1
SGL_RS19410	9.86668	10.0693	10.2048	10.4827	10.8897	10.0815	10.1711	10.0726	10.9511	9.95001	10.2927	10.2998	11.1054	10.8249	10.9414	10.2226	9.72669	10.164	10.2411	10.1231	10.1134	-0.610358	1	-0.692488	1	-0.0821296	1	-0.824437	1	-0.92707	1	-0.102633	1	-0.175608	1	0.0384706	1	0.058974	1
SGL_RS03085	9.79562	9.89223	9.63219	9.89275	10.1586	8.72326	9.4412	9.18698	10.2424	9.99764	9.75769	10.1228	9.99888	10.0541	9.98223	9.39142	9.17783	9.01382	9.92029	9.75852	10.2498	-0.141181	1	-0.981184	1	-0.840003	1	-0.00612034	1	-0.836585	1	-0.830465	1	0.0957482	1	-0.0393126	1	-0.0488505	1
SGL_RS03090	10.5867	10.5865	10.5365	10.6856	11.0124	10.0019	10.7558	10.581	11.0915	10.5631	10.7486	10.4783	10.7717	11.0989	10.8156	10.6727	10.7779	10.5435	10.5509	10.8615	10.8295	-0.344588	1	-0.461777	1	-0.117189	1	-0.149314	1	-0.237648	1	-0.0883338	1	0.0380263	1	-0.157248	1	-0.186103	1
SGL_RS03095	10.557	11.0161	10.8745	10.6033	11.2202	10.777	10.977	10.9287	10.8859	10.3163	11.1592	10.8436	11.1681	11.2426	10.935	10.6964	10.6356	10.8558	10.9315	11.0148	10.9267	-0.113074	1	-0.0276058	1	0.0854686	1	-0.153778	1	-0.394718	1	-0.24094	1	-0.198759	1	-0.158055	1	0.168353	1
SGL_RS03100	8.98875	9.37302	9.27467	9.47477	9.42377	8.80232	9.37765	9.27064	9.55152	9.67034	9.47292	9.6018	9.29034	9.62381	9.44642	9.00277	9.33871	9.4775	9.48667	9.34174	9.23365	0.103305	1	-0.315883	1	-0.419188	1	-0.126943	1	-0.181603	1	-0.05466	1	0.0261584	1	0.256406	1	-0.108122	1
SGL_RS03105	10.7216	10.3017	10.2459	11.2445	10.0777	10.2126	10.1035	10.3219	10.4713	11.5553	10.9014	10.7469	10.1467	10.2679	10.1334	10.2935	10.6691	10.2308	11.1417	10.8926	10.2983	0.436514	1	-0.475242	1	-0.911756	1	0.573097	1	0.232741	1	-0.340356	1	0.507531	1	0.370948	1	-0.200452	1
SGL_RS03110	9.92351	9.5672	9.68117	10.2037	9.59393	10.0386	9.77292	9.81846	9.7862	10.631	10.0942	9.96319	9.91594	9.73558	9.70604	9.79574	10.2645	9.93742	10.3543	10.1695	9.63521	0.384108	1	-0.00540187	1	-0.38951	1	0.257036	1	0.231158	1	-0.0258783	1	0.098445	1	0.225516	1	-0.138115	1
SGL_RS03115	8.86555	8.81542	9.15028	8.46941	8.20616	7.48346	7.51221	7.53694	8.34194	8.92607	8.04285	8.30148	8.37287	8.43715	8.36054	7.5984	8.21277	7.99323	8.57407	8.04812	7.88333	0.140058	1	-0.929345	1	-1.0694	1	-0.242028	1	-0.473097	1	-0.231069	1	-0.0505639	1	0.331522	1	-0.506812	1
SGL_RS03120	11.6386	11.123	12.418	10.8433	11.1967	11.2317	10.5392	11.2918	11.1121	10.845	11.4408	11.3873	11.269	11.0923	11.2967	11.269	10.9672	11.1237	11.6688	11.4948	11.2885	0.192171	1	-0.000119092	1	-0.192291	1	0.217128	1	-0.0982463	1	-0.315374	1	-0.165801	1	-0.190758	1	-0.0676739	1
SGL_RS03125	10.1397	9.7306	9.81983	10.3301	9.65956	9.37914	9.49066	9.56645	9.81263	10.77	10.2108	10.3082	9.67186	9.84929	9.83927	9.50912	10.0947	9.51623	10.5711	10.244	9.96271	0.49825	1	-0.497244	1	-0.995495	1	0.394422	1	-0.0548939	1	-0.449315	1	0.180007	1	0.283836	1	-0.262343	1
SGL_RS03130	9.36302	9.32996	9.30277	9.28787	8.89547	7.77329	8.69877	8.82015	8.98898	9.72167	9.23869	9.10767	8.52187	8.86591	8.79717	8.62783	9.21273	8.30828	9.155	8.90409	9.21077	0.327429	1	-0.588448	1	-0.915877	1	0.404802	1	0.0377075	1	-0.367095	1	0.351394	1	0.274021	1	-0.274761	1
SGL_RS03135	9.53311	9.67205	9.5396	9.17754	9.19454	8.1815	8.24182	8.388	8.85902	9.29789	9.16524	9.07284	8.90582	8.82604	9.14934	8.59859	8.46018	8.17886	9.40897	9.33467	9.21997	0.102101	1	-0.860189	1	-0.96229	1	0.297035	1	-0.575859	1	-0.872894	1	0.122969	1	-0.0719652	1	-0.161361	1
SGL_RS03140	6.30104	7.01407	6.99517	6.65664	7.23764	7.34876	8.25538	7.30123	6.62425	6.6781	6.98373	7.40516	6.59816	6.83398	6.43484	7.10794	7.07569	7.0227	7.24456	6.71532	7.91773	0.235836	1	1.00905	1	0.77321	1	0.874165	1	0.55361	1	-0.320555	1	0.300487	1	-0.337842	1	0.755923	1
SGL_RS03140	6.30104	7.01407	6.99517	6.65664	7.23764	7.34876	8.25538	7.30123	6.62425	6.6781	6.98373	7.40516	6.59816	6.83398	6.43484	7.10794	7.07569	7.0227	7.24456	6.71532	7.91773	0.235836	1	1.00905	1	0.77321	1	0.874165	1	0.55361	1	-0.320555	1	0.300487	1	-0.337842	1	0.755923	1
SGL_RS03145	11.1967	10.7775	11.175	10.4435	9.97961	9.73288	9.38383	10.1021	9.82929	10.4826	10.524	10.2234	9.91594	10.3251	9.98345	9.89997	10.434	10.1493	10.5502	10.6859	10.0191	0.314028	1	-0.34805	1	-0.662079	1	0.273267	1	0.0944643	1	-0.178803	1	0.0230878	1	0.063849	1	-0.419427	1
SGL_RS03150	9.11952	8.81125	8.81385	8.36026	8.40995	8.70509	8.27547	9.24108	8.22066	8.45046	8.7529	8.63597	8.12382	8.44846	8.27891	8.94358	8.78948	8.78544	8.84894	8.51399	8.40339	0.308545	1	0.499738	1	0.191193	1	0.231388	1	0.592887	1	0.361499	1	0.0464495	1	0.123606	1	-0.0466996	1
SGL_RS03155	9.30211	9.09981	9.06917	8.77074	8.62095	9.00155	8.79462	9.23776	8.61157	8.77014	8.84015	8.49827	8.64563	8.70875	8.69905	9.54631	9.41152	9.35036	8.83166	8.93483	8.67503	0.0414417	1	0.375051	1	0.333609	1	0.0383909	1	0.793501	1	0.75511	1	-0.0156555	1	-0.0126047	1	-0.434106	1
SGL_RS03160	11.1	10.8154	10.6991	10.8629	10.8186	11.198	11.2479	11.1203	10.7828	11.2332	10.7495	10.6327	10.7639	10.8662	11.05	11.187	11.5621	11.4176	10.6764	10.8658	10.7041	0.0751808	1	0.372643	1	0.297462	1	-0.123487	1	0.505126	1	0.628613	1	-0.077526	1	0.121142	1	-0.210008	1
SGL_RS03170	10.7849	10.3986	10.3309	10.3113	9.80388	8.85271	9.23808	9.22774	9.67536	10.66	9.89403	9.80245	9.61248	9.8148	9.83656	9.48697	9.82016	9.35464	10.1235	10.2684	9.86061	0.220778	1	-0.867321	1	-1.0881	1	0.232934	1	-0.195281	1	-0.428216	1	0.205125	1	0.192969	1	-0.466915	1
SGL_RS03175	10.1232	10.2371	10.0285	10.234	10.2978	9.88983	10.079	9.6159	10.0082	10.2446	9.99686	9.75106	10.1655	10.1587	10.3915	9.73798	10.1644	9.51623	9.99531	9.96494	10.0683	-0.177953	1	-0.319427	1	-0.141474	1	-0.269532	1	-0.418039	1	-0.148508	1	-0.0590932	1	0.0324855	1	0.0395196	1
SGL_RS03180	11.7811	11.6215	11.6435	11.9695	12.4148	12.302	12.5036	11.8932	11.8162	11.9503	12.1438	11.8893	12.4939	12.1006	12.3851	11.9864	11.9808	11.7983	12.0633	12.0218	12.2654	-0.0915587	1	0.165952	1	0.25751	1	-0.194467	1	-0.41374	1	-0.219273	1	-0.24785	1	-0.144941	1	0.331842	1
SGL_RS03185	10.7304	10.7374	11.0346	10.872	12.4643	12.6885	13.0375	12.0087	11.268	10.5552	11.7172	11.7284	12.8651	11.9476	12.4915	12.2008	11.1768	11.8108	11.819	11.4976	12.3938	-0.275962	1	0.942773	1	1.21874	1	-0.410121	1	-0.697999	1	-0.287878	1	-0.786141	1	-0.651982	1	0.85463	1
SGL_RS03190	10.6302	10.6232	11.0321	9.99877	11.6657	12.2197	12.5061	11.829	10.5247	9.77427	11.0697	11.1296	11.9073	11.0298	11.6025	12.0498	10.8411	11.357	11.0087	10.7662	11.7822	-0.127279	1	1.32034	1	1.44762	1	-0.152906	1	-0.0566274	1	0.0962789	1	-0.661936	1	-0.636309	1	0.715034	1
SGL_RS03210	11.3725	11.0958	11.1539	11.0707	10.5157	10.5441	10.5761	10.4101	10.7661	11.3377	10.9729	10.8749	10.7437	10.8335	10.8306	10.5816	10.6239	10.9732	10.9545	11.341	10.6076	0.277229	1	-0.295691	1	-0.57292	1	0.123824	1	-0.0678847	1	-0.191709	1	-0.000814337	1	0.152591	1	-0.22862	1
SGL_RS03225	12.4352	14.1865	12.3229	11.9462	11.4854	12.4166	12.1069	11.6089	11.3808	12.4286	11.783	11.1968	11.1784	11.1308	10.303	11.4726	11.6699	11.2335	11.0353	11.8382	11.4407	0.266073	1	0.458751	1	0.192678	1	0.53045	1	0.553417	1	0.0229669	1	0.710752	1	0.446375	1	0.616086	1
SGL_RS03230	8.52132	8.68016	8.91383	8.11344	7.62058	7.70156	7.25193	7.15275	7.35752	8.27661	8.06535	7.9538	7.6636	7.68337	7.60161	7.47462	7.37563	7.24369	7.99737	8.26488	7.78733	0.415861	1	-0.4176	1	-0.833461	1	0.284221	1	-0.32447	1	-0.608691	1	0.0937626	1	0.225402	1	0.000633041	1
SGL_RS03235	6.8437	6.59936	6.77728	7.56093	7.16839	6.41582	7.89721	6.81703	7.24321	8.24621	7.3024	7.43994	7.12644	7.12711	6.66428	6.40643	6.88208	6.67969	6.91638	7.38162	7.33914	0.452588	1	-0.152603	1	-0.605192	1	0.407418	1	-0.400846	1	-0.808264	1	0.417662	1	0.462832	1	0.665904	1
SGL_RS03240	12.1358	11.7839	11.8683	12.1588	11.8671	11.539	11.8889	11.7983	11.9738	12.4615	11.9004	12.0868	11.7923	11.8825	11.9366	11.8394	12.2452	11.8108	12.0996	12.0475	11.9811	0.164734	1	-0.256199	1	-0.420932	1	0.145957	1	0.108872	1	-0.0370851	1	0.134337	1	0.153114	1	-0.230733	1
SGL_RS03245	8.90152	9.49368	9.62331	10.1212	10.3207	8.8361	9.0911	8.97985	9.86609	10.1967	9.87351	9.66162	10.2514	9.58851	9.49019	7.33907	7.81777	7.84245	10.1102	9.4455	9.59691	-0.191693	1	-1.18185	1	-0.990157	1	-0.146696	1	-2.28516	0.000124973	-2.13846	0.000465747	0.303761	1	0.258763	1	1.40707	1
SGL_RS03250	10.964	10.7924	10.8726	10.0518	9.81516	8.92513	8.76653	9.2996	9.5056	9.9146	9.63551	9.45063	10.2262	9.69507	9.98956	9.22934	9.55933	9.27556	9.88844	9.9372	9.14953	-0.13249	1	-0.823466	1	-0.690976	1	-0.431807	1	-0.644226	1	-0.212419	1	-0.183928	1	0.115389	1	-0.363168	1
SGL_RS19555	11.2666	10.7982	10.9246	10.0856	9.52345	9.30872	8.69877	9.28358	9.30126	9.33545	9.58397	9.36864	10.3211	9.61548	10.0458	9.58554	9.83652	9.60155	9.79737	10.0888	9.01863	-0.251023	1	-0.577274	1	-0.326251	1	-0.499969	1	-0.353328	1	0.146642	1	-0.357446	1	-0.108499	1	-0.581392	1
SGL_RS03255	9.50709	9.82354	10.2248	10.0115	10.8312	9.52086	9.70058	9.66619	11.2577	9.56184	10.0171	10.3687	11.0388	10.5277	10.9719	9.49651	8.82274	9.34606	10.2952	9.97179	10.3411	-0.783104	1	-1.18238	1	-0.399273	1	-0.617883	1	-1.65861	0.616118	-1.04072	1	-0.0769405	1	-0.242162	1	0.399289	1
SGL_RS03260	9.18664	8.68473	9.02092	8.57085	8.3722	7.8416	7.73226	7.80373	8.45377	8.71417	8.52471	8.4379	8.17564	8.66743	8.62552	7.8873	8.16814	7.6178	8.71267	8.57233	8.303	0.101991	1	-0.746601	1	-0.848592	1	-0.034333	1	-0.643883	1	-0.60955	1	-0.0393065	1	0.0970174	1	-0.142025	1
SGL_RS03265	13.233	13.3097	13.504	12.6147	13.9191	14.5189	13.535	13.7944	12.7162	12.4575	13.787	13.4039	14.4848	13.6477	13.8237	13.9462	13.1197	13.735	13.7452	13.7365	13.3612	0.103227	1	0.800084	1	0.696857	1	-0.463096	1	-0.392072	1	0.0710247	1	-0.820717	1	-0.254394	1	0.371439	1
SGL_RS03270	11.5404	11.3308	11.3863	11.9262	12.069	12.6965	12.9161	12.4052	12.0115	11.6813	11.8596	11.9924	12.0355	11.9052	12.0515	12.3467	12.0112	12.5603	11.718	11.7476	12.2632	-0.154354	1	0.687734	1	0.842088	1	0.00518777	1	0.325951	1	0.320763	1	0.00451999	1	-0.155022	1	0.366302	1
SGL_RS03280	11.1263	10.6619	10.5773	12.0618	11.8245	11.8018	12.0499	11.6937	12.0012	12.1807	11.9892	11.8432	11.5762	12.053	11.7498	11.5317	11.7021	11.4767	11.6584	11.9456	11.9566	0.0452124	1	-0.110294	1	-0.155507	1	0.0988263	1	-0.234654	1	-0.33348	1	0.160645	1	0.107031	1	0.285005	1
SGL_RS03285	10.4232	9.99226	10.0519	11.2752	10.5087	11.1418	11.3317	11.0396	10.6624	11.6095	11.2882	11.3505	10.5568	10.7584	10.7765	10.8714	11.1303	11.0504	11.5874	11.4095	11.1281	0.574537	1	0.325326	1	-0.249211	1	0.613902	1	0.325612	1	-0.28829	1	0.157021	1	0.117657	1	0.156735	1
SGL_RS03290	11.6704	11.0287	11.1493	12.5508	11.5523	12.2521	12.5085	12.2246	11.5293	12.9712	12.5386	12.7065	11.8755	11.9222	11.9185	12.0697	12.2383	12.2226	13.0361	12.7262	12.5224	0.792993	1	0.375596	1	-0.417397	1	0.809873	1	0.275027	1	-0.534846	1	0.0557777	1	0.0388975	1	0.156347	1
SGL_RS03295	15.8083	15.8437	16.4263	17.9359	17.86	17.9137	17.51	16.5321	17.8673	17.7908	18.1342	18.3997	17.908	17.5238	17.6885	16.5414	16.8941	17.0601	17.9137	18.2096	18.3443	0.241371	1	-0.462085	1	-0.703456	1	0.506739	1	-0.867831	1	-1.37457	1	0.172781	1	-0.0925867	1	0.578527	1
SGL_RS03300	10.7906	10.7175	10.6649	10.8699	11.3052	11.5183	11.3765	11.2651	11.2332	10.7369	11.1114	11.2008	11.2173	10.9453	11.1213	11.269	11.1991	11.173	10.9499	11.109	11.2587	-0.119486	1	0.243711	1	0.363197	1	0.0734749	1	0.116542	1	0.0430666	1	0.0494925	1	-0.143469	1	0.176662	1
SGL_RS03305	11.5413	12.0016	12.3017	12.0442	12.3882	12.5649	12.4216	12.3582	11.9885	12.135	12.4722	12.4207	12.2713	12.539	12.3965	12.2975	12.2072	12.193	12.3785	12.3792	12.4314	0.199911	1	0.300817	1	0.100906	1	-0.00436519	1	-0.173928	1	-0.169563	1	-0.256532	1	-0.0522559	1	0.218213	1
SGL_RS03310	9.89258	10.2595	10.465	10.0622	10.2724	10.3029	10.2254	10.4057	10.07	10.1294	10.486	10.3579	10.3577	10.5876	10.3157	10.3542	10.2765	10.3166	10.3211	10.4657	10.1451	0.19827	1	0.17972	1	-0.0185505	1	-0.131844	1	-0.111471	1	0.0203724	1	-0.293734	1	0.03638	1	-0.00254286	1
SGL_RS03315	10.6187	11.0484	10.7054	10.8779	10.9908	10.8553	10.7664	10.8752	11.0007	10.9066	11.1335	11.1805	10.8848	10.8206	10.9879	10.6811	10.7864	10.4978	11.0125	10.9897	11.0413	0.122577	1	-0.126559	1	-0.249136	1	0.125024	1	-0.241426	1	-0.36645	1	0.0588267	1	0.0563796	1	0.173693	1
SGL_RS03320	10.0982	10.1499	9.87606	9.95486	10.0859	9.51565	9.11357	9.30913	10.4653	9.8162	9.99977	10.2529	10.2215	10.2367	10.1971	9.23695	9.37558	9.35464	10.1752	10.0067	9.91822	-0.154879	1	-0.898246	1	-0.743367	1	-0.188758	1	-0.922929	1	-0.734171	1	-0.0334488	1	0.000429917	1	-0.00876659	1
SGL_RS03325	13.1357	13.0606	13.2559	13.123	13.2333	13.8819	13.8924	13.7422	13.0445	13.087	13.4731	13.1645	13.2698	13.3387	13.2503	13.8094	13.6045	13.7216	13.3375	13.443	13.372	0.116003	1	0.706396	1	0.590393	1	0.0833474	1	0.42845	1	0.345102	1	-0.151595	1	-0.11894	1	0.126351	1
SGL_RS03330	10.7115	10.7478	11.1216	10.8268	11.0528	12.1015	11.9056	11.9577	10.6694	10.8551	11.252	11.0417	11.1876	11.1802	11.0773	11.9819	11.6382	12.1506	11.0087	11.1382	11.1354	0.203351	1	1.14351	1	0.940156	1	-0.0636923	1	0.796146	1	0.859838	1	-0.295206	1	-0.0281632	1	0.0521551	1
SGL_RS03335	9.72402	9.99318	10.0927	9.50277	9.7402	10.362	10.1959	10.233	9.80843	9.69141	9.73337	9.37937	9.72889	9.93876	9.84333	10.0924	10.0303	10.3662	9.4156	9.6156	9.48696	-0.0834701	1	0.589285	1	0.672755	1	-0.371954	1	0.337873	1	0.709827	1	-0.154344	1	0.13414	1	0.0970689	1
SGL_RS03340	10.3741	10.0588	10.3418	10.0883	10.4745	11.3735	11.4896	11.2355	10.3189	10.5454	10.5698	10.7134	10.4151	10.196	10.5068	11.3074	10.8968	11.3939	10.3774	10.3469	10.7572	0.315442	1	1.08382	1	0.76838	1	0.195664	1	0.848297	1	0.652633	1	-0.0780509	1	0.0417269	1	0.157474	1
SGL_RS03345	10.9751	11.4595	11.6087	10.4018	9.75785	8.41201	9.01755	9.83394	10.16	10.703	9.44751	9.48083	9.74346	10.2942	9.85676	9.29273	9.35016	8.88947	9.83869	9.59355	9.1922	-0.13021	1	-0.951134	1	-0.820924	1	-0.577889	1	-0.820649	1	-0.24276	1	0.149569	1	0.597248	1	0.019084	1
SGL_RS03350	14.2867	14.6989	15.1666	13.9118	13.9489	13.6062	13.2993	14.1395	13.772	13.9234	13.9888	13.6344	14.0666	13.8853	13.9408	13.7653	13.8306	13.4825	14.0531	13.8157	13.2969	-0.0226835	1	-0.155581	1	-0.132897	1	-0.300149	1	-0.26616	1	0.0339888	1	-0.0868824	1	0.190583	1	0.0236971	1
SGL_RS03355	7.52513	7.24982	7.42943	7.7789	7.61411	7.9068	8.06835	8.01304	7.42526	7.54763	7.90617	8.01485	7.80215	7.40137	7.74781	7.75545	8.02525	8.29049	7.84793	7.9308	7.94022	0.254417	1	0.438641	1	0.184224	1	0.151329	1	0.419561	1	0.268232	1	-0.0568564	1	0.0462321	1	-0.037776	1
SGL_RS03360	12.9425	12.9414	13.1808	12.2317	12.5696	11.7737	11.4621	12.3432	12.2215	12.112	12.4059	12.2165	12.6552	12.6473	12.4263	12.3445	12.2486	12.0226	12.3902	12.3234	12.0165	-0.100737	1	-0.4455	1	-0.344763	1	-0.410204	1	-0.370307	1	0.0398969	1	-0.231077	1	0.0783903	1	-0.30627	1
SGL_RS03365	10.926	11.1562	11.062	11.0721	10.9726	11.0386	11.3912	11.0482	11.2274	11.126	10.725	10.9398	10.9283	11.0516	11.0715	11.1948	11.1336	10.998	10.7563	10.5941	10.9872	-0.157049	1	0.0763463	1	0.233395	1	-0.200023	1	0.0943355	1	0.294358	1	0.0773415	1	0.120315	1	0.0593523	1
SGL_RS03370	7.40751	7.33998	7.16548	6.78264	7.06727	7.27631	7.10896	7.26225	7.3105	7.15522	7.00736	7.07364	7.22111	7.32943	7.39491	7.12458	7.30637	7.31622	7.08577	7.07457	6.973	0.0114166	1	0.169915	1	0.158498	1	-0.301931	1	-0.0766984	1	0.225233	1	-0.293598	1	0.0197491	1	-0.0469851	1
SGL_RS03370	7.40751	7.33998	7.16548	6.78264	7.06727	7.27631	7.10896	7.26225	7.3105	7.15522	7.00736	7.07364	7.22111	7.32943	7.39491	7.12458	7.30637	7.31622	7.08577	7.07457	6.973	0.0114166	1	0.169915	1	0.158498	1	-0.301931	1	-0.0766984	1	0.225233	1	-0.293598	1	0.0197491	1	-0.0469851	1
SGL_RS03375	9.03502	8.84223	9.01243	9.04859	8.59498	9.10215	8.41482	8.7189	8.61878	9.16045	8.95285	8.65965	8.72794	8.5109	8.53471	8.90591	9.24067	8.68696	8.96439	8.91124	8.73402	0.177876	1	-0.00850443	1	-0.186381	1	0.210002	1	0.394917	1	0.184915	1	0.187108	1	0.154983	1	-0.216313	1
SGL_RS03380	12.2004	12.1711	12.2435	12.6343	12.5543	12.8134	13.271	13.0711	12.9109	12.5683	12.5207	12.2795	12.307	12.5824	12.496	12.9904	12.9889	12.7638	12.1964	12.4366	12.4909	-0.247796	1	0.357705	1	0.605501	1	-0.0665281	1	0.454042	1	0.52057	1	0.243015	1	0.0617472	1	0.146678	1
SGL_RS03385	9.14973	9.43258	9.3547	9.68853	10.0192	10.6499	10.7498	10.2213	9.54145	9.33339	9.96588	9.71623	10.0033	9.88298	9.65156	10.3612	10.0585	10.4244	9.71098	9.85927	9.74118	-0.0707158	1	0.812942	1	0.883658	1	-0.102901	1	0.446385	1	0.549286	1	-0.0932394	1	-0.061054	1	0.273318	1
SGL_RS03390	9.03805	9.0878	9.07243	9.31813	9.36164	9.41869	9.663	9.67112	9.11839	8.99291	9.04046	8.862	9.20483	9.43988	9.23624	9.37773	9.47038	9.44173	8.85628	9.17752	9.16865	-0.317658	1	0.339741	1	0.657399	1	-0.200446	1	0.139536	1	0.339982	1	-0.0292975	1	-0.14651	1	0.170907	1
SGL_RS03395	9.13942	9.45412	9.20937	9.1583	8.84129	7.60653	8.07601	8.13972	8.58481	9.5334	8.58815	8.70872	8.70645	9.0025	8.76044	7.81781	8.05358	7.52927	8.78626	8.63128	8.70155	0.134618	1	-0.983999	1	-1.11862	1	-0.160856	1	-1.09601	1	-0.935158	1	0.0549838	1	0.350458	1	0.166999	1
SGL_RS03400	12.8117	12.4208	12.7692	14.0838	14.3605	14.5674	13.7927	13.4506	13.4529	14.3832	14.4727	14.6792	14.7048	14.1122	14.6344	13.4582	12.1088	14.0428	14.306	14.4234	14.9751	0.504406	1	0.00141244	1	-0.502994	1	0.189015	1	-1.10371	1	-1.29272	1	-0.494249	1	-0.178858	1	0.610873	1
SGL_RS03405	10.7843	10.6871	10.8698	11.883	12.5233	12.5574	11.9879	11.4686	11.5941	12.2538	12.494	12.7167	12.7552	12.1398	12.726	11.3271	9.89237	11.8583	12.2788	12.2627	12.9966	0.449232	1	0.01855	1	-0.430682	1	0.100195	1	-1.34194	1	-1.44213	1	-0.515795	1	-0.166758	1	0.84469	1
SGL_RS03410	8.06195	8.15949	7.76987	8.62795	8.86864	8.65863	8.12115	8.23625	8.41285	8.89004	8.99147	9.04165	9.10985	8.95311	9.14496	7.91608	7.80948	7.75418	8.78113	8.59916	9.07546	0.34968	1	-0.328743	1	-0.678423	1	-0.221482	1	-1.34475	1	-1.12326	1	-0.450756	1	0.120406	1	0.565247	1
SGL_RS03415	6.37518	6.40958	6.04436	6.52925	5.44819	6.10917	6.06175	5.83163	6.64357	6.81639	5.9042	5.72571	5.636	6.24963	5.81196	5.87085	6.41209	5.82022	5.61178	6.36476	5.57169	-0.102897	1	-0.452663	1	-0.349766	1	-0.0592225	1	0.227378	1	0.2866	1	0.57187	1	0.528196	1	-0.10817	1
SGL_RS03420	9.28605	9.1502	9.03774	9.22706	9.04438	8.47774	8.87575	9.03065	9.59967	9.47849	8.7701	8.83886	8.81084	9.19364	9.09819	8.74984	9.44392	8.75983	8.85139	8.66835	8.58532	-0.255339	1	-0.515459	1	-0.260119	1	-0.375952	1	-0.0170383	1	0.358914	1	0.279856	1	0.40047	1	-0.218564	1
SGL_RS03425	10.0565	9.92152	9.67903	10.2432	9.75345	9.72839	9.9622	9.99997	10.1166	10.3142	9.7951	9.94164	9.8242	9.79871	9.90024	9.9517	9.9815	9.7356	10.0096	9.83567	9.82189	-0.0194836	1	-0.151863	1	-0.132379	1	0.03066	1	0.054944	1	0.0242841	1	0.217222	1	0.167079	1	0.0104155	1
SGL_RS03430	12.8597	12.0094	12.3198	13.61	12.774	12.2615	12.6916	12.3731	12.7905	13.9976	13.0671	12.9007	12.6787	13.0182	12.8828	12.7144	12.8063	12.0754	13.6276	13.4656	12.9087	0.294048	1	-0.662301	1	-0.956349	1	0.405569	1	-0.300978	1	-0.706547	1	0.247984	1	0.136463	1	-0.11334	1
SGL_RS03435	13.9361	13.7724	13.8912	14.1128	13.9825	13.7199	13.9001	14.1079	14.158	13.7375	13.6936	13.3561	13.9278	14.1067	13.8168	14.2663	14.0823	13.8943	13.587	13.7658	13.458	-0.48182	1	-0.168307	1	0.313513	1	-0.381926	1	0.13381	1	0.515735	1	0.131166	1	0.0312718	1	-0.170951	1
SGL_RS03440	12.3184	12.3928	12.5531	12.7606	12.6966	11.5593	11.9654	12.4071	12.9144	12.7035	12.4881	12.3482	12.2834	12.6842	12.4204	12.1468	12.5068	11.5513	12.1487	12.3914	12.2157	-0.273941	1	-0.777498	1	-0.503558	1	-0.226961	1	-0.353318	1	-0.126357	1	0.322518	1	0.275539	1	-0.101662	1
SGL_RS03445	12.7611	12.9336	13.0818	13.1899	13.1825	12.3066	12.2724	12.7664	13.4185	13.2097	13.1168	13.1337	12.9103	13.2175	13.0329	12.526	12.9365	12.1189	12.9636	12.9352	13.2128	-0.114229	1	-0.803715	1	-0.689486	1	0.0149537	1	-0.494853	1	-0.509807	1	0.209412	1	0.0802289	1	-0.0994498	1
SGL_RS03450	8.90817	9.2598	9.13786	8.51415	8.14028	7.98434	7.8171	8.00523	8.34484	8.89004	8.57255	8.60276	8.26665	8.18103	8.01634	8.10282	8.03238	7.91401	8.57703	8.47267	8.57101	0.37959	1	-0.448628	1	-0.828217	1	0.308837	1	-0.152399	1	-0.461235	1	0.201024	1	0.271777	1	-0.0952047	1
SGL_RS03455	8.8701	9.09981	8.96925	8.46086	8.05224	7.32502	7.65237	7.23566	8.11569	8.66253	8.02574	8.03312	7.63535	8.4522	7.90142	7.65649	7.89032	7.55939	8.39737	8.10753	7.81194	0.0557668	1	-0.90393	1	-0.959697	1	0.073175	1	-0.362118	1	-0.435293	1	0.204419	1	0.18701	1	-0.337393	1
SGL_RS03460	9.15812	9.42168	9.28879	8.94216	8.60152	7.99935	8.19335	8.48095	8.95899	9.14642	8.66739	8.65377	8.71185	8.82892	8.78878	8.2531	8.57201	8.0993	8.80914	8.61968	8.40339	-0.00362053	1	-0.640169	1	-0.636549	1	-0.182385	1	-0.482331	1	-0.299947	1	0.0718476	1	0.250612	1	-0.0859903	1
SGL_RS03465	12.7724	13.0272	13.1916	12.3834	12.745	12.7835	12.6235	12.8654	12.2749	12.4816	12.6107	12.5316	12.988	12.4305	12.4484	12.9448	12.5061	12.5932	12.6342	12.5026	12.4905	0.0606188	1	0.280143	1	0.219524	1	-0.121308	1	0.0478455	1	0.169154	1	-0.165247	1	0.0166804	1	0.0670509	1
SGL_RS03470	11.852	11.8233	11.7298	11.7786	10.7824	9.8858	10.4106	10.3344	10.8234	12.1924	11.3247	11.1412	10.6077	11.0541	10.7262	10.3542	11.0891	10.1068	11.3483	11.5447	10.9027	0.427412	1	-0.99229	1	-1.4197	1	0.405346	1	-0.231814	1	-0.63716	1	0.402756	1	0.424823	1	-0.357719	1
SGL_RS03475	9.04912	9.02258	9.10152	8.9665	9.34226	9.12965	9.26509	9.57174	9.28323	9.26798	9.31561	9.35058	9.22197	9.25068	9.31431	9.49016	9.50406	9.52004	9.27485	9.32042	9.26952	0.111369	1	0.144807	1	0.0334388	1	0.0320259	1	0.251753	1	0.219727	1	-0.0599605	1	0.0193822	1	-0.166906	1
SGL_RS03480	9.17475	8.66175	8.99703	9.16006	9.40709	9.44628	9.60076	9.81624	9.21985	9.33751	9.38864	9.38825	9.40812	9.14818	9.43929	9.78541	9.68664	9.78718	9.31977	9.4602	9.36379	0.111057	1	0.384002	1	0.272944	1	0.0421306	1	0.430027	1	0.387896	1	-0.0761451	1	-0.0072183	1	-0.12217	1
SGL_RS03485	11.5736	11.9392	11.6059	11.2797	12.1411	12.9181	13.2919	12.5535	12.3562	11.4565	11.8102	12.5145	11.8157	11.8074	11.9188	12.6336	12.5265	12.8299	11.8649	11.5207	12.5904	0.000867147	1	0.962062	1	0.961195	1	0.347595	1	0.825104	1	0.477509	1	0.147899	1	-0.198829	1	0.284856	1
SGL_RS03490	12.629	12.3886	12.4938	13.0125	12.6082	12.7748	12.8786	12.8759	13.0204	13.1663	12.9576	12.925	12.4946	12.608	12.6424	12.9961	13.1619	12.957	12.8076	12.9245	12.7783	0.127764	1	-0.0489088	1	-0.176673	1	0.239808	1	0.460046	1	0.220238	1	0.311181	1	0.199137	1	-0.197774	1
SGL_RS03495	9.72025	9.68805	9.72958	10.0017	9.78248	9.52086	9.75636	10.08	10.1748	10.0933	10.0915	9.91117	9.68702	10.0002	9.70157	9.80344	9.81191	9.77126	9.99531	10.2106	9.7665	0.0391034	1	-0.19083	1	-0.229933	1	0.188168	1	-0.0075352	1	-0.195703	1	0.19827	1	0.0492053	1	0.0149754	1
SGL_RS03500	6.94745	6.65726	5.76736	5.49304	6.68669	5.62986	6.26936	6.13043	5.57796	6.09469	6.28822	6.35869	6.98949	6.56536	6.737	6.26072	6.38953	5.71081	5.92053	6.04474	6.6807	0.328447	1	0.0423659	1	-0.286081	1	-0.689716	1	-0.836081	1	-0.146366	1	-1.03268	1	-0.0145161	1	-0.154231	1
SGL_RS03500	6.94745	6.65726	5.76736	5.49304	6.68669	5.62986	6.26936	6.13043	5.57796	6.09469	6.28822	6.35869	6.98949	6.56536	6.737	6.26072	6.38953	5.71081	5.92053	6.04474	6.6807	0.328447	1	0.0423659	1	-0.286081	1	-0.689716	1	-0.836081	1	-0.146366	1	-1.03268	1	-0.0145161	1	-0.154231	1
SGL_RS03505	12.8113	12.7004	12.8675	12.9373	12.9314	13.4117	13.4955	13.1824	12.7038	13.1197	13.1427	13.3352	13.0408	12.9657	12.9019	13.2814	12.8717	13.3249	13.2491	13.2169	13.3601	0.342178	1	0.509111	1	0.166933	1	0.338203	1	0.202919	1	-0.135284	1	-0.109512	1	-0.105537	1	0.196679	1
SGL_RS19420	5.9556	5.59519	5.7844	6.32596	4.82206	4.63174	5.10163	4.93592	5.93023	5.8988	5.73663	5.62615	5.47964	5.70968	4.91925	5.48918	5.52396	4.28486	6.03323	5.93165	5.36855	-0.139443	1	-1.80454	1	-1.66509	1	0.541214	1	-0.305779	1	-0.846993	1	0.750303	1	0.0696464	1	-0.748455	1
SGL_RS03515	9.79562	9.48454	9.81788	9.78971	9.52173	10.1401	9.9456	10.1803	9.56029	10.0273	9.91889	9.92831	9.53692	9.25497	9.43571	10.5438	10.4646	10.759	9.88366	10.1272	9.73478	0.339888	1	0.475637	1	0.135749	1	0.447808	1	1.21098	1	0.763173	1	0.222823	1	0.114903	1	-0.512522	1
SGL_RS03520	9.56148	9.56349	9.46324	9.39783	9.35778	10.4895	10.0069	10.3391	9.27868	9.90769	9.80847	9.67183	9.51546	9.34436	9.32596	10.3401	10.3121	10.7526	9.56935	9.68952	9.81584	0.469711	1	0.971387	1	0.501676	1	0.327285	1	1.11276	1	0.785478	1	-0.0549384	1	0.0874882	1	-0.196313	1
SGL_RS03530	9.45964	9.74815	9.74501	10.1882	10.5277	11.0762	10.4986	10.7972	10.3739	10.0811	10.5391	10.5497	10.3413	10.1712	10.1345	10.7142	10.6262	11.1022	10.4406	10.4961	10.6592	0.0369858	1	0.445175	1	0.408189	1	0.3812	1	0.620752	1	0.239552	1	0.154194	1	-0.19002	1	-0.0213835	1
SGL_RS03535	10.1011	10.4717	10.3485	10.8134	10.708	10.9527	10.5557	10.8449	11.0066	10.7133	10.7503	10.8912	10.5997	10.4133	10.4071	10.725	10.7295	10.8528	10.8615	10.7276	10.8724	-0.0621695	1	-0.0581907	1	0.00397887	1	0.376598	1	0.298313	1	-0.0782848	1	0.378286	1	-0.060481	1	0.0217826	1
SGL_RS03540	8.66955	9.05996	9.13942	8.81387	8.99809	10.0386	9.48493	10.1506	9.32055	9.04928	8.96484	9.05287	9.22764	8.66097	8.59053	10.0456	9.78897	10.2653	9.01774	9.05806	8.74681	-0.0388605	1	0.890956	1	0.929817	1	0.168095	1	1.23593	1	1.06784	1	0.214651	1	0.00769545	1	-0.130326	1
SGL_RS03545	8.32324	8.19838	8.67878	8.30719	8.62095	9.80286	9.24149	9.44784	8.32438	8.52468	8.56862	8.55305	8.5673	8.4181	8.15798	9.71094	9.14535	9.64763	8.61216	8.4268	8.57818	0.135297	1	1.14749	1	1.0122	1	0.145814	1	1.19264	1	1.04682	1	0.0344009	1	0.0238844	1	-0.0107406	1
SGL_RS03550	8.10508	8.62181	8.70641	8.39956	9.10312	10.3209	9.99483	10.0463	8.60432	8.34787	9.00605	8.79142	9.03641	8.30652	8.23835	10.3507	9.67075	10.1954	8.61216	8.67956	9.21077	0.00832205	1	1.45164	1	1.44332	1	0.385471	1	1.59151	0.88723	1.20604	1	0.167475	1	-0.209674	1	0.0276035	1
SGL_RS03555	7.97372	8.19838	8.36874	8.12431	8.62095	9.71484	9.08732	9.41292	7.97642	8.21515	8.15721	8.15074	8.71992	7.60446	7.97247	9.47738	9.08155	9.76805	7.84793	8.27971	8.57818	-0.100002	1	1.22948	1	1.32948	1	0.0919237	1	1.37113	1	1.27921	1	0.0967995	1	-0.0951265	1	-0.0448502	1
SGL_RS03560	9.63873	9.86535	9.91298	9.88638	10.1892	11.0762	10.3378	10.7279	9.84985	10.026	9.90962	10.0019	10.4494	9.59021	9.80779	10.8505	10.6542	10.9843	9.69879	9.97747	9.8897	-0.00281837	1	0.775293	1	0.778112	1	-0.10616	1	0.854617	1	0.960778	1	-0.0150003	1	0.0883416	1	-0.0943245	1
SGL_RS03565	11.7761	11.6521	11.5717	11.8306	11.6919	12.7715	12.5588	12.2123	11.868	12.0211	11.6459	11.9011	12.0635	11.7262	11.9404	12.3034	12.3256	12.5832	11.7736	11.7479	12.0979	0.0661035	1	0.736747	1	0.670643	1	0.0197958	1	0.495591	1	0.475795	1	-0.118741	1	-0.0724336	1	0.122414	1
SGL_RS03570	11.928	11.5458	11.9193	12.0658	12.1355	13.5273	13.0473	13.0441	12.3519	11.9934	11.97	11.9165	12.2469	11.9611	12.1904	13.3165	12.9087	13.4065	11.6657	11.9257	11.9804	-0.230775	1	1.03857	1	1.26934	1	-0.234101	1	1.09252	1	1.32663	0.947241	0.0519063	1	0.0552331	1	-0.00205245	1
SGL_RS03580	9.10417	9.28558	8.9427	9.61091	9.97333	11.1197	10.4	10.6501	9.85698	9.35184	9.2656	9.54576	10.2449	9.59868	9.19026	10.9852	10.5163	10.6794	9.31446	9.14756	9.57916	-0.443366	1	0.951544	1	1.39491	1	-0.321793	1	1.01785	1	1.33965	1	0.0788453	1	-0.0427283	1	0.0125359	1
SGL_RS03585	9.82106	10.0978	9.69608	9.99975	10.895	11.8726	11.2522	11.3712	10.6786	9.94597	10.3452	10.248	10.9655	10.4075	10.4253	11.7225	10.9727	11.4114	10.0464	10.01	10.2226	-0.390087	1	0.963772	1	1.35386	1	-0.499892	1	0.787179	1	1.28707	1	-0.0528558	1	0.0569496	1	0.123737	1
SGL_RS03590	10.1279	10.3986	10.2137	10.5706	11.1485	12.6114	11.7602	11.9089	11.1248	10.4928	10.7469	10.7977	11.3003	11.0204	11.0169	12.298	11.6858	12.0473	10.7739	10.536	10.7946	-0.290406	1	1.18121	1	1.47162	0.556499	-0.380679	1	0.920968	1	1.30165	1	-0.149346	1	-0.0590728	1	0.110897	1
SGL_RS03600	10.6106	11.3657	11.2169	10.8395	11.6881	12.9097	12.0938	12.3742	11.5938	10.4919	11.5216	11.2869	11.6732	11.5187	11.4379	12.4219	12.1945	12.4501	11.3918	11.223	11.1354	-0.260235	1	1.0862	1	1.34644	1	-0.298939	1	0.818828	1	1.11777	1	-0.12745	1	-0.0887457	1	0.139926	1
SGL_RS03605	10.8898	11.365	11.3084	11.1167	11.7762	13.2673	12.5135	12.8289	11.8229	10.7037	11.612	11.5156	11.8257	11.7423	11.6352	12.9629	12.6671	13.0331	11.4656	11.5701	11.5541	-0.278024	1	1.3042	1	1.58223	0.300208	-0.209779	1	1.16584	1	1.37562	1	-0.131723	1	-0.199968	1	0.00663984	1
SGL_RS03610	9.62535	9.63833	9.86763	9.44043	10.2867	11.6392	11.205	11.2537	10.3618	9.27659	10.3464	10.0362	10.4806	10.1529	10.2181	11.5045	11.0378	11.317	10.1224	10.074	10.2042	-0.136876	1	1.31416	1	1.45104	1	-0.174821	1	1.02327	1	1.19809	1	-0.210448	1	-0.172503	1	0.0804441	1
SGL_RS03615	9.20833	9.46875	9.48793	9.13165	10.1685	11.277	10.8491	10.9552	10.1918	8.9478	10.075	9.9891	10.3334	9.95204	9.96867	10.9897	10.6262	11.0596	10.014	9.75984	9.81584	-0.158952	1	1.1525	1	1.31145	1	-0.197572	1	0.822893	1	1.02047	1	-0.193495	1	-0.154874	1	0.136112	1
SGL_RS03620	10.4424	10.8055	10.7981	10.8912	11.8356	13.4568	12.3693	12.753	11.8441	10.4901	11.8102	11.6724	11.9387	11.7804	11.7422	12.8612	12.6165	12.8753	11.7243	11.5644	11.5784	-0.155846	1	1.35152	1	1.50737	1	-0.204724	1	0.971228	1	1.17595	1	-0.237753	1	-0.188875	1	0.142543	1
SGL_RS03630	10.2808	9.90988	10.0822	11.0726	11.3572	12.9102	12.0115	12.2845	11.6263	10.4817	11.5542	11.4564	11.3885	11.5307	11.3173	12.3796	12.3504	12.5695	11.4564	11.4676	11.5793	-0.132891	1	1.08961	1	1.2225	1	0.0889639	1	1.02871	1	0.939748	1	-0.0455948	1	-0.26745	1	0.0153018	1
SGL_RS03635	10.4355	9.99134	10.0716	11.2303	11.3354	13.1071	12.3291	12.4425	11.4628	10.7791	11.6154	11.5673	11.5054	11.4506	11.3786	12.4504	12.4277	12.7782	11.6387	11.6878	11.5098	0.0222352	1	1.33081	1	1.30857	1	0.149766	1	1.12266	1	0.972899	1	-0.100824	1	-0.228354	1	0.107318	1
SGL_RS03640	11.3517	10.8825	10.6359	11.66	11.543	13.1763	12.6707	12.7449	11.6429	11.5759	11.9101	11.9725	11.6077	11.6402	11.5372	12.7517	12.7352	13.0791	11.8203	11.8709	11.973	0.215154	1	1.27182	1	1.05666	1	0.292348	1	1.27563	1	0.983282	1	0.020777	1	-0.0564175	1	0.0169614	1
SGL_RS03645	8.57244	8.00348	8.05136	9.21357	9.41453	10.9963	10.0069	10.1577	9.52492	8.8328	9.5204	9.6365	9.26852	9.30761	9.31626	10.3206	10.3077	10.8207	9.56189	9.5097	9.87232	-0.0197701	1	1.09231	1	1.11208	1	0.430629	1	1.24018	1	0.809547	1	0.0963506	1	-0.354049	1	-0.0515151	1
SGL_RS03650	7.84772	6.87556	7.21401	8.42907	8.63377	10.26	9.38074	9.54511	8.80525	8.23298	8.62264	8.74791	8.49704	8.60819	8.44136	9.74065	9.54944	10.0016	8.73674	8.7689	9.10555	-0.0857835	1	1.19957	1	1.28535	1	0.470906	1	1.3204	1	0.849497	1	0.122175	1	-0.434515	1	0.00133716	1
SGL_RS03655	9.16368	8.64074	8.64184	10.1212	9.86215	11.8542	10.9367	11.1382	10.0595	9.79239	10.2221	10.1964	9.94603	10.1483	9.82019	11.3958	11.1792	11.5532	10.0979	10.4347	10.3723	0.0661509	1	1.36702	1	1.30087	1	0.324648	1	1.42991	1	1.10526	1	0.0420039	1	-0.216493	1	-0.0208864	1
SGL_RS03660	9.63206	9.30498	9.39571	10.5759	10.4664	12.2922	11.3935	11.623	10.5922	10.3401	10.8651	10.9488	10.5026	10.6743	10.3588	11.5661	11.4167	11.8651	10.9146	10.7748	11.0568	0.199357	1	1.28895	1	1.08959	1	0.43751	1	1.12423	1	0.686725	1	0.0288923	1	-0.20926	1	0.193609	1
SGL_RS03665	9.58723	9.22419	9.42668	10.4657	10.4503	12.0539	11.3397	11.5862	10.7008	10.3685	10.6397	10.8044	10.306	10.4171	10.2551	11.6553	11.2227	11.7167	10.7146	10.5582	10.8811	0.0728732	1	1.15932	1	1.08645	1	0.418353	1	1.23665	1	0.8183	1	0.220398	1	-0.125082	1	0.143068	1
SGL_RS03670	9.878	9.84408	9.79136	10.9185	10.5061	12.3799	11.4967	11.6858	10.6525	10.7927	10.8651	10.9661	10.5576	10.6607	10.5229	11.7157	11.5732	11.9274	11.0519	10.8436	10.837	0.176253	1	1.21403	1	1.03778	1	0.311559	1	1.17818	1	0.866616	1	0.12336	1	-0.0119465	1	0.159218	1
SGL_RS03675	9.97976	9.87136	9.79532	10.9148	10.6199	12.397	11.6096	11.5953	10.6134	10.7934	10.9192	10.8514	10.7852	10.6927	10.6	11.6882	11.5323	12.0539	10.9447	10.9434	10.9993	0.134423	1	1.20584	1	1.07141	1	0.249215	1	1.09201	1	0.842794	1	0.0289024	1	-0.08589	1	0.14273	1
SGL_RS03695	10.1146	9.80165	9.88817	10.4428	10.3893	11.496	11.4072	11.2635	10.5544	10.5727	10.7188	10.6616	10.3646	10.3959	10.178	11.3658	11.1856	11.317	10.4964	10.6022	10.8739	0.191338	1	0.939399	1	0.748061	1	0.352193	1	0.989975	1	0.637781	1	0.151205	1	-0.00964987	1	0.10063	1
SGL_RS03700	8.99397	8.7753	8.96045	9.40378	9.48157	10.2693	10.4684	10.2692	9.74178	9.60861	9.75941	9.70774	9.3914	9.46234	9.22592	10.1818	9.98884	10.1018	9.54534	9.63732	9.55756	0.147287	1	0.811873	1	0.664586	1	0.23681	1	0.752456	1	0.515646	1	0.194807	1	0.105284	1	0.254224	1
SGL_RS03705	9.50417	9.37019	9.66827	10.4173	10.2806	12.0111	11.4237	11.2263	10.335	10.491	10.6047	10.5136	10.3959	10.3424	10.1334	11.1502	11.1752	11.6805	10.4909	10.5718	10.7333	0.195415	1	1.26257	1	1.06716	1	0.318779	1	1.07687	1	0.758093	1	0.0515481	1	-0.0718164	1	0.23725	1
SGL_RS18675	11.2886	11.1676	11.4482	11.2654	11.6723	13.0253	12.2383	12.0623	11.2975	11.108	11.612	11.5381	11.9173	11.3014	11.9781	12.3856	12.0336	12.6929	11.4218	11.6902	11.7868	0.0122431	1	1.08828	1	1.07603	1	-0.10291	1	0.636285	1	0.739195	1	-0.34221	1	-0.227057	1	0.109783	1
SGL_RS03715	10.695	10.7971	11.0334	10.8022	11.2486	12.6379	11.8943	11.8107	11.1713	10.6966	11.3642	11.1723	11.3876	11.2485	11.5389	11.8879	11.5019	12.321	11.1566	11.1753	11.4049	0.0175119	1	1.08597	1	1.06845	1	-0.141979	1	0.54972	1	0.6917	1	-0.313332	1	-0.153841	1	0.222914	1
SGL_RS03720	10.0084	10.1809	10.5252	10.3876	10.8675	12.2061	11.5144	11.5235	10.9742	10.3756	11.0282	11.0602	10.945	11.0033	11.0264	11.2892	11.1044	11.853	10.921	10.814	11.0491	0.0904839	1	1.03121	1	0.940729	1	-0.0257696	1	0.464296	1	0.490066	1	-0.230492	1	-0.114239	1	0.336424	1
SGL_RS03725	11.7261	11.8557	11.9168	12.2965	12.4636	13.7575	13.2616	12.9846	12.473	12.3031	12.5612	12.5645	12.5855	12.4622	12.6362	13.026	12.7745	13.3463	12.4331	12.4115	12.5131	0.0684267	1	0.960043	1	0.891617	1	-0.0809471	1	0.506396	1	0.587343	1	-0.15058	1	-0.00120619	1	0.303068	1
SGL_RS03730	11.7644	11.8504	11.8436	12.4169	12.4178	13.4996	13.1482	12.7452	12.5502	12.6328	12.6803	12.7059	12.456	12.3786	12.5312	12.8273	12.5714	12.9952	12.7123	12.4479	12.5676	0.211174	1	0.702118	1	0.490944	1	0.135063	1	0.352906	1	0.217843	1	0.00649174	1	0.0826031	1	0.355704	1
SGL_RS03735	11.8038	11.9779	11.9124	12.5529	12.3668	13.3634	13.0512	12.6305	12.5188	12.6597	12.5242	12.5855	12.4517	12.2656	12.4299	12.7662	12.8055	13.0421	12.5328	12.4857	12.6781	0.109573	1	0.564993	1	0.455419	1	0.18422	1	0.493558	1	0.309339	1	0.0974939	1	0.0228476	1	0.168928	1
SGL_RS03745	10.2497	10.2503	10.6847	11.0786	11.0481	12.7165	12.1519	12.2043	11.2024	11.2305	11.3165	11.4573	11.1151	11.0052	11.0494	12.1852	12.053	12.4992	11.2885	11.3383	11.3795	0.229073	1	1.27822	1	1.04915	1	0.301456	1	1.21053	1	0.90907	1	0.0546978	1	-0.0176848	1	0.122394	1
SGL_RS03750	9.44677	9.48977	9.79631	10.361	10.2968	11.8261	11.6778	11.2635	10.4653	10.6107	10.4492	10.4128	10.2449	10.32	10.0931	11.343	11.101	11.4053	10.2988	10.5017	10.6076	0.119417	1	1.24682	1	1.1274	1	0.302559	1	1.08285	1	0.780288	1	0.157237	1	-0.0259045	1	0.321206	1
SGL_RS03755	10.9727	11.4183	11.2319	11.4932	11.4699	11.4815	11.5977	11.3006	11.5828	11.5113	11.1074	10.9925	11.1963	11.5012	11.1993	11.4268	11.3058	11.0103	11.1165	11.2458	11.2464	-0.297919	1	-0.0517614	1	0.246158	1	-0.112366	1	-0.0478582	1	0.064508	1	0.212204	1	0.0266512	1	0.208301	1
SGL_RS03760	9.80217	9.92538	9.96313	9.88319	10.2968	9.86551	10.0885	9.8601	10.3603	10.0298	9.90496	9.90993	10.0615	10.3221	10.0829	9.99941	9.8786	9.56507	9.86923	9.80658	10.04	-0.251619	1	-0.257491	1	-0.00587212	1	-0.212308	1	-0.341131	1	-0.128823	1	0.0355482	1	-0.00376295	1	0.119188	1
SGL_RS03765	9.20294	9.52964	9.57344	10.1149	9.83746	10.9177	11.3341	10.7514	9.55027	9.95135	9.8956	9.81436	9.67047	9.45302	9.39943	10.7637	10.7885	10.9718	9.69197	9.92665	9.7852	0.0367123	1	1.19423	1	1.15752	1	0.312	1	1.36315	0.941298	1.05115	1	0.350804	1	0.075516	1	0.181882	1
SGL_RS03780	13.6184	13.2742	13.7487	13.1714	14.192	15.6888	14.7736	14.4762	14.3447	13.1313	14.076	14.3584	14.6473	14.0084	14.8029	14.7389	13.9558	15.0943	14.1767	13.875	14.4803	-0.0451608	1	1.08907	1	1.13424	1	-0.252361	1	0.145319	1	0.397681	1	-0.537662	1	-0.330461	1	0.406093	1
SGL_RS03785	11.1329	10.9924	11.3372	10.9998	11.6516	13.3433	12.5145	12.3651	11.6901	11.1769	11.7282	11.8814	12.1654	11.5505	12.2193	12.4911	11.8744	12.8941	11.7639	11.647	11.9831	0.14721	1	1.33598	1	1.18877	1	-0.169546	1	0.472404	1	0.64195	1	-0.532844	1	-0.216088	1	0.330732	1
SGL_RS03790	10.1165	10.5121	10.2739	10.156	10.6797	11.0584	11.1454	10.9173	10.5431	10.0613	10.4964	10.5014	10.7891	10.7868	10.6503	10.9405	10.5735	10.8191	10.4696	10.2164	10.754	-0.110707	1	0.576321	1	0.687028	1	-0.19733	1	0.0422245	1	0.239554	1	-0.272327	1	-0.185704	1	0.26177	1
SGL_RS19170	9.35818	9.78581	9.72439	9.67259	10.2288	10.8573	10.9811	10.9317	9.93411	9.55832	10.2345	10.2095	10.3087	10.1286	10.1521	10.8529	10.4273	10.6501	9.87767	9.8837	10.1256	0.0722455	1	0.981387	1	0.909142	1	-0.188437	1	0.463523	1	0.65196	1	-0.242322	1	0.0183606	1	0.275543	1
SGL_RS03815	11.1899	11.1313	11.0677	11.0505	11.465	12.5118	11.7959	11.9146	11.3374	10.9415	11.5125	11.6127	11.6728	11.2667	11.5238	12.0707	11.5442	12.3357	11.5889	11.5534	11.5864	0.0909557	1	0.820464	1	0.729508	1	0.0954572	1	0.525748	1	0.430291	1	-0.205133	1	-0.209634	1	0.0895832	1
SGL_RS03820	10.8458	11.047	11.3734	10.8406	11.1897	12.5781	11.5635	11.5947	11.0085	10.8009	11.2047	11.2391	11.4296	11.1597	11.4113	11.9441	11.3269	12.1182	11.0903	11.1599	11.2841	0.0759629	1	0.981342	1	0.905379	1	-0.137786	1	0.49947	1	0.637256	1	-0.322596	1	-0.108847	1	0.159276	1
SGL_RS03840	8.76784	8.83198	8.32001	8.48072	8.09462	8.53031	8.46232	8.45254	8.36215	8.82107	7.67676	8.03312	7.90503	8.07794	8.22595	8.42291	8.40633	8.36888	8.05816	8.08237	8.34568	-0.0681412	1	0.171271	1	0.239412	1	0.0887783	1	0.354778	1	0.266	1	0.270882	1	0.113963	1	0.0873748	1
SGL_RS03845	11.8681	11.4764	11.5734	11.5126	11.3543	11.8198	11.699	11.4778	11.5923	11.5737	11.4137	11.4952	11.4209	11.4515	11.446	11.7007	11.5386	11.6495	11.7263	11.4044	11.5686	0.00579747	1	0.182329	1	0.176531	1	0.116914	1	0.193071	1	0.076157	1	0.0509827	1	-0.0601338	1	0.0402405	1
SGL_RS03850	11.7508	11.7322	11.607	11.9539	11.6222	11.7023	11.6953	11.3289	12.0589	12.1423	11.4224	11.6618	11.4418	11.8103	11.8913	11.641	11.9397	11.5917	11.6404	11.5168	11.5468	-0.117048	1	-0.307544	1	-0.190497	1	-0.174236	1	0.00578005	1	0.180016	1	0.164156	1	0.221344	1	-0.149169	1
SGL_RS03855	11.5521	11.5064	11.6418	11.5022	11.6314	12.28	12.0605	12.0443	11.4915	11.6061	11.7225	11.6735	11.7161	11.5969	11.8004	12.0127	11.8574	12.0387	11.9402	11.6559	11.6685	0.12629	1	0.592148	1	0.465859	1	0.043036	1	0.266232	1	0.223196	1	-0.165457	1	-0.0822038	1	0.160459	1
SGL_RS03865	12.4687	12.6892	13.0075	12.4078	13.1758	14.4595	14.0857	13.9734	12.9616	12.0163	12.9092	13.1458	13.3634	13.0317	13.1753	13.95	13.3979	14.0261	12.8596	12.6616	13.0721	-0.117469	1	1.30795	1	1.42542	1	-0.245848	1	0.62199	1	0.867838	1	-0.314412	1	-0.186033	1	0.37155	1
SGL_RS03870	9.84087	9.55354	9.7368	10.0404	10.2927	11.3678	11.5811	11.2684	10.3336	10.1234	10.1635	10.3138	10.3603	10.3444	10.4662	11.2578	10.8472	11.5259	10.0539	10.1515	10.6094	-0.0256454	1	1.20222	1	1.22786	1	-0.0644547	1	0.856933	1	0.921387	1	-0.166932	1	-0.128122	1	0.178352	1
SGL_RS03890	9.97239	9.98949	10.07	10.1436	9.97459	11.4761	11.0399	10.8794	10.1276	10.3605	10.2542	10.2115	10.0099	9.96913	9.92342	11.0153	10.8441	11.2815	10.2961	10.3902	10.133	0.196846	1	1.08479	1	0.88794	1	0.284137	1	1.1095	1	0.825366	1	0.119348	1	0.0320571	1	0.0946314	1
SGL_RS03895	10.4999	10.9125	10.642	10.4421	10.8749	10.8878	10.4567	10.6847	10.4323	10.2214	11.0001	10.7984	11.1074	10.9859	10.947	10.7872	10.6985	10.6605	11.001	10.8026	10.6626	0.113186	1	0.0887759	1	-0.0244104	1	-0.2119	1	-0.302999	1	-0.0910995	1	-0.423631	1	-0.0985453	1	-0.0318563	1
SGL_RS03900	11.0327	10.8973	10.8375	10.7841	10.8977	11.219	11.3734	11.4615	10.8024	10.8693	11.1493	10.9761	10.9621	11.1102	10.9639	11.4613	11.2535	11.5606	11.1129	11.2406	10.9791	0.176344	1	0.534613	1	0.358269	1	0.0926718	1	0.420622	1	0.32795	1	-0.187517	1	-0.103845	1	-0.0735263	1
SGL_RS03905	11.8237	11.7011	11.7655	11.5808	11.5455	11.8858	11.7429	11.6185	11.5714	11.6336	11.841	11.9168	11.745	11.7324	11.785	11.8008	11.659	12.1214	11.9653	11.9251	11.8621	0.23802	1	0.187185	1	-0.050835	1	0.127531	1	0.118885	1	-0.00864565	1	-0.189864	1	-0.0793752	1	-0.121565	1
SGL_RS03920	9.19933	8.90032	9.03606	9.37074	8.88212	10.3764	9.99483	9.9152	9.27868	9.29365	8.94379	9.09904	9.12814	9.03533	9.16671	9.95631	9.68212	10.2811	9.03509	9.05591	9.20615	-0.0773559	1	0.943591	1	1.02095	1	0.0925826	1	0.912693	1	0.820111	1	0.0862215	1	-0.083717	1	0.117119	1
SGL_RS03925	10.3166	10.4275	10.216	10.4442	11.135	11.9556	11.6903	11.0291	11.1349	10.4199	10.8936	11.2362	11.1823	10.9619	11.3428	11.1899	10.763	11.6071	10.9199	10.5536	11.3005	-0.0519184	1	0.675411	1	0.72733	1	-0.137949	1	0.0567449	1	0.194694	1	-0.234407	1	-0.148376	1	0.38426	1
SGL_RS03930	10.5411	10.4288	10.3988	10.6142	10.7585	11.8376	11.7266	11.3406	10.8373	10.7141	10.8547	10.9983	10.6948	10.6799	10.6433	11.5425	11.2312	11.6805	10.9505	10.9135	11.175	0.122717	1	0.91941	1	0.796693	1	0.349722	1	0.833126	1	0.483404	1	0.067868	1	-0.159137	1	0.154152	1
SGL_RS03935	9.89704	10.0579	10.0642	9.90748	9.88642	10.3268	10.1368	10.0175	9.58011	10.2588	10.007	10.1164	10.0284	9.73865	9.87669	10.0861	10.0088	10.3254	10.0687	10.0645	9.92947	0.342222	1	0.373308	1	0.0310864	1	0.111609	1	0.264393	1	0.152785	1	-0.091013	1	0.1396	1	0.0179018	1
SGL_RS03940	9.38303	9.20366	9.20044	9.26843	9.21599	9.37914	9.64513	9.5638	9.15025	9.71851	9.21378	9.28362	9.2389	9.19364	9.17102	9.53093	9.7398	9.50472	9.47718	9.28783	9.3513	0.220223	1	0.340075	1	0.119852	1	0.171348	1	0.412445	1	0.241098	1	0.0111082	1	0.0599833	1	-0.0612622	1
SGL_RS03945	10.0001	9.83795	9.99877	9.18447	9.59229	9.53635	9.37455	10.113	9.34538	9.04676	9.76457	9.4076	9.54601	9.13891	9.38652	9.60036	10.1464	9.50086	9.58416	9.86173	9.48315	0.0541292	1	0.341456	1	0.287326	1	0.205391	1	0.427886	1	0.222495	1	0.016925	1	-0.134337	1	-0.0695059	1
SGL_RS03950	9.99076	10.2137	10.2115	10.049	10.1597	11.1128	11.3727	11.0567	10.4186	10.0412	10.2963	10.2988	10.2514	10.1472	10.2551	10.7371	10.9865	10.962	10.2862	10.074	10.234	-0.000916677	1	0.986302	1	0.987218	1	0.00112339	1	0.692942	1	0.691819	1	-0.000962535	1	-0.0030026	1	0.292397	1
SGL_RS03960	11.044	11.1267	11.1057	11.0164	11.1356	11.0512	11.1875	11.0576	10.984	11.1092	11.0311	10.9726	11.1617	11.1734	11.2275	11.2634	11.2633	11.3866	10.9134	11.1167	11.0401	-0.00780052	1	0.0560702	1	0.0638708	1	-0.160065	1	0.11812	1	0.278185	1	-0.143263	1	0.0090022	1	-0.205312	1
SGL_RS03965	11.024	10.7086	10.9717	11.0856	11.0493	11.8552	11.8137	11.6575	11.1163	11.0376	11.2659	11.2209	11.1568	10.984	11.1554	11.9113	11.6111	11.803	11.2822	11.2509	11.4805	0.0950952	1	0.699804	1	0.604708	1	0.276661	1	0.685396	1	0.408735	1	-0.0172362	1	-0.198802	1	-0.00282819	1
SGL_RS03970	8.94849	9.00077	9.04441	8.75452	8.69922	9.76391	9.54401	9.34662	8.37924	8.85021	8.66371	8.62097	8.5064	8.68027	8.57759	9.10605	9.22521	9.35891	8.67718	8.7689	9.05505	0.102573	1	0.983406	1	0.880833	1	0.247972	1	0.679871	1	0.431899	1	0.0317215	1	-0.113678	1	0.335257	1
SGL_RS03975	9.02995	8.95615	8.67233	8.60486	8.66842	8.99409	8.86254	8.05147	8.06371	8.96388	8.15197	8.19602	8.05737	8.34737	8.28689	8.6734	8.64357	8.64561	8.23399	8.39653	8.38714	0.0208061	1	0.231246	1	0.21044	1	0.123131	1	0.452351	1	0.329219	1	0.253377	1	0.151052	1	0.0322726	1
SGL_RS03980	11.4376	11.9483	12.1018	11.3962	11.9388	11.099	10.7968	11.0957	11.3417	11.5217	11.9528	11.8158	12.1072	12.0598	11.9781	11.0142	11.0615	10.9251	11.809	11.9517	11.7333	0.191302	1	-0.587706	1	-0.779008	1	-0.249211	1	-1.05745	1	-0.808235	1	-0.468179	1	-0.0276656	1	0.00156114	1
SGL_RS03980	11.4376	11.9483	12.1018	11.3962	11.9388	11.099	10.7968	11.0957	11.3417	11.5217	11.9528	11.8158	12.1072	12.0598	11.9781	11.0142	11.0615	10.9251	11.809	11.9517	11.7333	0.191302	1	-0.587706	1	-0.779008	1	-0.249211	1	-1.05745	1	-0.808235	1	-0.468179	1	-0.0276656	1	0.00156114	1
SGL_RS03985	12.1782	12.6344	12.699	11.9939	12.6888	11.8938	11.6996	11.8874	12.1015	12.0025	12.6199	12.4358	12.7552	12.7852	12.703	11.8338	11.7659	11.6408	12.4764	12.4723	12.3405	0.0808661	1	-0.468239	1	-0.549105	1	-0.341266	1	-1.00462	1	-0.663354	1	-0.455541	1	-0.0334087	1	0.0808402	1
SGL_RS03990	11.8368	12.3162	12.2604	11.8487	12.5627	12.3422	12.082	12.1589	11.6453	11.6878	12.3629	12.1544	12.721	12.55	12.4966	12.1763	11.7541	11.9453	12.1405	12.1916	12.2111	0.0206967	1	0.124451	1	0.103755	1	-0.382359	1	-0.627009	1	-0.244651	1	-0.520655	1	-0.117599	1	0.230806	1
SGL_RS03995	8.48026	8.91594	8.86753	8.5114	9.31669	10.099	9.35583	9.44208	8.60916	8.38422	8.92549	8.47843	9.39476	9.40938	8.85995	9.64675	9.32137	9.89984	8.81669	8.91599	8.62742	-0.258134	1	0.845869	1	1.104	1	-0.462646	1	0.412758	1	0.875404	1	-0.405543	1	-0.20103	1	0.0275681	1
SGL_RS04005	9.61321	9.43934	9.21086	10.2825	9.48863	8.47774	9.20708	8.92305	10.4533	10.5311	9.89089	10.494	8.88684	10.1472	9.62824	8.63936	9.02554	8.92446	10.3594	10.0331	10.6473	0.20608	1	-1.27478	1	-1.48086	1	0.828393	1	-0.804889	1	-1.63328	0.682213	0.503734	1	-0.118579	1	0.0338405	1
SGL_RS04010	8.88365	9.78049	9.84392	9.5797	8.76183	9.64988	9.25839	9.14148	8.81155	9.56008	9.6707	9.0551	8.57918	8.72123	8.7547	9.23315	9.22521	9.81229	9.41229	9.85186	8.85705	0.364973	1	0.273324	1	-0.0916494	1	0.639464	1	0.801851	1	0.162386	1	0.439652	1	0.16516	1	-0.0888753	1
SGL_RS04015	8.56264	8.55602	8.61741	8.14582	8.18017	9.27834	8.91039	8.50327	7.91904	7.77203	8.25337	8.15908	7.93774	7.84074	7.94245	8.87699	8.68937	9.02998	8.318	8.37253	8.01625	-0.0104767	1	0.898872	1	0.909349	1	0.327397	1	1.04243	1	0.715034	1	0.196504	1	-0.14137	1	0.0529441	1
SGL_RS04020	9.81695	9.86333	9.98236	10.3081	10.0565	10.1367	10.8832	10.6712	10.1982	10.3925	9.78669	9.54576	9.60959	10.2657	9.709	10.6387	11.1052	10.551	9.22091	10.0011	9.90403	-0.243866	1	0.415492	1	0.659358	1	-0.137752	1	0.914698	1	1.05245	1	0.307992	1	0.201878	1	-0.191214	1
SGL_RS04025	8.68511	8.466	8.18441	8.72391	8.40622	9.00897	8.88013	8.79776	8.46449	8.76403	8.24355	8.0601	8.21426	8.3189	8.24246	8.77618	9.25291	9.30683	8.01501	8.47911	8.12815	-0.163558	1	0.37975	1	0.543308	1	-0.0875676	1	0.930384	1	1.01795	1	0.302952	1	0.226961	1	-0.247682	1
SGL_RS04035	8.39603	8.70735	8.29221	9.53159	9.00796	10.416	10.5988	9.92555	9.10305	9.50621	8.83035	8.97482	8.89399	8.68665	9.17102	10.2283	10.0567	10.6674	8.41074	8.42347	9.55029	-0.103435	1	1.14186	1	1.24529	1	0.0772298	1	1.45919	1	1.38196	1	0.317227	1	0.136562	1	-0.000103968	1
SGL_RS04055	9.76179	9.43529	9.452	9.79538	9.94022	10.8878	10.9155	10.5263	9.83239	9.87831	9.59559	9.94766	10.1165	9.67117	10.1844	10.7398	10.4619	10.987	9.67409	9.49392	10.1378	-0.0428591	1	0.949098	1	0.991957	1	-0.119807	1	0.751222	1	0.871029	1	-0.155293	1	-0.078345	1	0.0425831	1
SGL_RS04060	10.1987	10.4035	10.1174	11.0943	10.5616	10.1932	10.8557	10.5954	11.2159	11.0702	10.4608	10.6564	10.3959	10.525	10.6048	10.5861	11.2473	10.833	10.4291	10.4657	10.7204	-0.235686	1	-0.414803	1	-0.179117	1	0.0798489	1	0.411098	1	0.331249	1	0.480763	1	0.165228	1	-0.345138	1
SGL_RS04065	8.24657	8.23624	8.16614	8.70715	8.11763	7.6643	8.2621	8.0889	8.67292	8.6918	8.15721	7.85449	7.91914	8.20346	8.14047	7.73404	8.62011	7.99323	7.89632	8.35514	7.73681	-0.268691	1	-0.533362	1	-0.264671	1	-0.165044	1	0.0856751	1	0.250719	1	0.470501	1	0.366854	1	-0.148536	1
SGL_RS04070	8.24307	8.35283	8.20245	8.62285	7.63344	7.68306	8.01354	7.98154	8.04953	8.99813	7.9672	8.15908	7.62963	7.94037	7.50886	7.73404	8.36739	8.01508	8.15275	8.35514	7.77487	0.312348	1	-0.282854	1	-0.595202	1	0.374191	1	0.403914	1	0.0297229	1	0.510056	1	0.448213	1	-0.176712	1
SGL_RS04075	8.1147	8.27313	8.10031	8.46941	8.09925	8.2953	8.78998	8.23625	8.39334	9.04172	8.68925	9.01437	8.04456	8.13975	8.14486	8.4559	8.60585	8.14954	8.76302	8.55111	8.91484	0.635308	1	0.149458	1	-0.485851	1	0.652321	1	0.340134	1	-0.312188	1	0.241899	1	0.224886	1	0.0512229	1
SGL_RS19425	9.30882	9.6158	9.63882	9.62753	9.76368	9.71937	9.64255	9.59529	9.59481	9.76053	9.89246	9.93196	9.69385	9.84503	9.70752	9.48058	9.57405	9.40917	9.83499	9.7808	9.82791	0.207045	1	-0.0132883	1	-0.220334	1	0.0511506	1	-0.266974	1	-0.318124	1	-0.089996	1	0.0658988	1	0.163689	1
SGL_RS04080	10.5742	10.8665	10.6794	10.8084	11.1339	10.8716	10.8163	10.7444	10.9008	10.8165	11.1585	11.1269	10.949	11.0559	10.9325	10.6053	10.763	10.4665	11.1306	10.9976	10.9614	0.0893453	1	-0.145198	1	-0.234543	1	0.0353842	1	-0.36723	1	-0.402615	1	-0.0266925	1	0.0272686	1	0.19534	1
SGL_RS04085	9.64272	10.1744	10.21	9.57575	9.67512	8.95619	9.56045	9.39514	9.55027	9.58801	9.63738	9.46581	9.58184	9.5834	9.35087	9.38801	9.33007	9.29351	9.37871	9.51909	9.21077	-0.0371922	1	-0.276294	1	-0.239102	1	-0.169909	1	-0.178244	1	-0.00833492	1	0.0948827	1	0.2276	1	-0.00316725	1
SGL_RS04090	12.0896	13.0867	13.0589	12.4809	13.0136	13.3208	13.2407	12.7641	11.8599	12.4916	13.511	13.3684	13.0888	12.8634	12.9885	12.6848	12.5058	12.8886	13.4367	13.3309	13.5378	0.664402	1	0.604065	1	-0.0603377	1	0.479664	1	-0.282732	1	-0.762396	1	-0.458332	1	-0.273594	1	0.428464	1
SGL_RS04095	10.0797	10.2286	10.3739	10.3664	9.68284	9.59669	9.32086	9.22103	10.077	11.0502	10.2407	10.2722	9.61248	9.63703	9.67754	9.40498	8.9967	9.11321	10.4365	10.0677	10.1972	0.513389	1	-0.707095	1	-1.22048	1	0.617667	1	-0.479533	1	-1.0972	1	0.439363	1	0.335085	1	0.211801	1
SGL_RS04100	8.67476	8.80497	8.66151	9.34931	8.67773	8.27078	8.35943	8.67041	8.73397	9.59319	8.87235	8.75617	8.44281	8.47081	8.22595	8.28284	8.46546	8.08904	8.84648	8.71269	8.45107	0.177929	1	-0.539424	1	-0.717352	1	0.242165	1	-0.101458	1	-0.343623	1	0.609442	1	0.545207	1	0.171477	1
SGL_RS04105	10.1458	9.75142	9.63882	11.2736	10.5524	10.3445	10.5211	10.6134	10.3992	11.6978	11.0481	11.1007	10.4695	10.4084	10.3729	10.8039	10.7577	10.2901	11.4011	10.9807	10.4966	0.525702	1	-0.301311	1	-0.827013	1	0.495517	1	0.222199	1	-0.273318	1	0.383443	1	0.413628	1	-0.140067	1
SGL_RS04120	5.51032	5.63647	5.64122	5.27908	5.98511	5.12025	5.16998	6.00589	5.3684	5.0589	5.57788	5.79556	5.636	5.33773	5.85792	6.13174	5.68888	5.45841	5.7308	5.51712	6.03634	-0.10329	1	-0.0732645	1	0.0300251	1	0.198359	1	0.278492	1	0.0801322	1	-0.0950995	1	-0.396749	1	-0.446856	1
SGL_RS04125	6.81054	6.58948	6.91644	6.59441	6.77151	7.22588	7.04747	7.61103	7.07725	5.96738	6.80622	6.41682	6.67896	6.891	6.68895	7.76603	7.56524	7.60342	6.23352	6.42063	6.34525	-0.519963	1	0.597522	1	1.11749	1	-0.703384	1	1.07341	1	1.7768	0.116486	0.095596	1	0.279017	1	-0.380294	1
SGL_RS04130	6.76671	6.21559	6.80146	6.23261	6.72367	6.77641	6.86312	7.54776	6.91313	5.98946	6.76507	5.86182	6.26357	6.67387	6.44944	6.94869	7.25825	7.26217	5.92053	6.42063	5.44015	-0.531793	1	0.584391	1	1.11618	1	-0.475213	1	0.880869	1	1.35608	1	0.239864	1	0.183284	1	-0.0566137	1
SGL_RS04135	7.86152	8.17906	8.01097	8.35719	8.00857	8.58103	8.56378	8.96385	8.32732	7.28126	8.06535	7.65037	7.97424	8.29404	7.84843	8.65079	9.1938	9.15799	7.54175	7.86833	7.01631	-0.602436	1	0.51471	1	1.11715	1	-0.544037	1	1.04447	1	1.58851	0.399195	0.208616	1	0.150218	1	-0.321148	1
SGL_RS04140	6.59873	7.11313	7.08289	7.25136	6.60965	7.09134	7.65237	7.89115	7.22429	6.0536	6.9956	6.68732	6.9345	7.13654	6.83944	7.71231	8.14199	7.75418	6.59882	6.46108	6.12046	-0.54643	1	0.633382	1	1.17981	1	-0.657559	1	1.06698	1	1.72454	0.399195	0.106335	1	0.217464	1	-0.327261	1
SGL_RS04145	7.092	7.87723	7.80577	7.75106	7.70218	7.79068	8.12853	8.67041	7.60622	6.86347	7.79605	6.92369	7.60653	7.88032	7.56259	8.152	8.40633	8.23576	6.79786	7.55681	6.83444	-0.499331	1	0.626778	1	1.12611	1	-0.781837	1	0.644946	1	1.42678	1	-0.00250024	1	0.280006	1	-0.0206684	1
SGL_RS04150	7.63648	7.88123	8.00412	7.78349	7.84158	8.50951	8.59074	8.99173	8.25813	7.14577	8.05414	7.11742	8.10749	7.92964	7.89098	8.679	8.79368	9.03532	7.75647	7.88784	6.92831	-0.53595	1	0.802476	1	1.33843	1	-0.49363	1	0.934713	1	1.42834	1	-0.00160366	1	-0.0439239	1	-0.133841	1
SGL_RS04155	11.0692	10.9125	11.0893	10.6715	11.3524	11.5593	11.1608	11.6451	11.4892	10.4714	10.9565	11.0076	11.4189	11.4553	11.5575	11.3753	11.5279	11.7092	10.9522	10.8324	11.0139	-0.386392	1	0.259483	1	0.645876	1	-0.526685	1	0.0658358	1	0.59252	1	-0.268457	1	-0.128165	1	-0.0748099	1
SGL_RS04160	13.758	13.4256	13.9763	13.6632	13.8765	14.1209	13.6988	14.7675	13.715	13.2582	13.5248	13.2194	14.0826	13.6667	13.8191	14.3361	14.1801	14.3799	13.5354	13.5249	13.3139	-0.414784	1	0.510018	1	0.924801	1	-0.451981	1	0.435386	1	0.887367	1	-0.112244	1	-0.0750468	1	-0.0376122	1
SGL_RS18685	10.5286	10.0632	10.171	10.4062	10.4629	11.847	11.7596	11.4299	10.5298	10.5392	10.8122	10.9983	10.9885	10.5653	10.5187	11.517	11.2535	11.6564	11.0076	10.9981	11.0632	0.333943	1	1.23713	1	0.903184	1	0.320697	1	0.78705	1	0.466353	1	-0.244058	1	-0.230812	1	0.206019	1
SGL_RS04175	12.05	11.5672	11.5337	13.0182	12.7466	13.2552	13.4009	12.9634	12.5928	13.3953	13.3794	13.4497	12.82	12.8744	12.9634	12.922	12.703	12.9243	13.7321	13.1693	13.1056	0.613619	1	0.422375	1	-0.191244	1	0.43071	1	-0.034005	1	-0.464715	1	-0.0908179	1	0.092091	1	0.365562	1
SGL_RS04185	7.97161	7.86519	7.62995	7.61347	7.39732	7.75569	7.41857	7.49282	7.62551	7.87797	7.52235	7.31056	7.28089	7.49197	7.34205	7.64506	7.68805	7.81778	7.52334	7.43581	7.05834	0.0423094	1	-0.00398145	1	-0.0462909	1	-0.0336598	1	0.395842	1	0.429502	1	0.207454	1	0.283423	1	-0.19237	1
SGL_RS04190	10.7077	10.1532	10.5471	10.8817	9.92729	9.60651	9.73479	10.0078	10.0559	11.4953	10.5669	10.5217	9.92061	9.97044	9.77419	9.99717	10.2293	9.73231	11.0604	10.8817	10.0835	0.591294	1	-0.573704	1	-1.165	1	0.732269	1	0.113482	1	-0.618786	1	0.474163	1	0.333188	1	-0.213023	1
SGL_RS04195	10.9068	10.6392	10.6885	11.0294	10.8997	11.346	10.975	10.9399	10.9382	11.1038	10.9595	10.982	10.9996	10.8278	11.0588	11.0959	11.0993	11.0804	10.9771	10.8652	10.8941	0.0603762	1	0.139008	1	0.0786323	1	-0.0388727	1	0.128141	1	0.167014	1	-0.00863211	1	0.0906168	1	0.00223535	1
SGL_RS04200	11.7888	11.9045	12.0015	11.9358	12.4013	13.7764	13.6284	13.2573	12.3551	12.0134	12.6448	12.885	12.5298	12.3503	12.466	13.2115	12.9691	13.4366	12.5016	12.4271	13.0042	0.315213	1	1.32932	1	1.01411	1	0.309564	1	0.770348	1	0.460784	1	-0.20633	1	-0.200681	1	0.352646	1
SGL_RS04205	11.6694	12.0312	11.5636	12.0537	12.0872	12.323	12.9737	12.274	12.2096	12.2674	11.9278	12.1807	12.0296	12.079	12.0807	12.2353	12.2099	12.3111	11.9919	11.9278	12.307	0.0140815	1	0.444842	1	0.430761	1	0.0841269	1	0.190489	1	0.106362	1	0.0554894	1	-0.0145559	1	0.309843	1
SGL_RS04210	12.717	12.6254	12.6497	13.0328	12.816	13.2986	13.9748	13.5868	13.0212	13.0228	12.8826	12.6348	12.7843	12.7431	12.643	13.6678	13.5065	13.4857	12.7074	12.9857	12.7496	-0.105018	1	0.689164	1	0.794183	1	0.082295	1	0.83349	1	0.751195	1	0.236282	1	0.0489681	1	0.0919558	1
SGL_RS04215	9.71395	10.2176	9.86386	9.93548	10.0045	10.5518	10.6342	10.2627	9.858	10.0811	10.0372	10.2234	9.88879	9.80605	9.73689	10.1297	10.1964	10.1762	10.2542	9.89576	10.2632	0.187707	1	0.56953	1	0.381823	1	0.320032	1	0.36521	1	0.045178	1	0.12497	1	-0.0073547	1	0.32929	1
SGL_RS04220	7.55095	7.95127	7.53797	7.16216	6.7597	7.32502	7.39417	7.124	7.58666	7.50409	7.07596	7.27243	6.9345	6.78664	7.28714	7.05683	7.39798	7.24369	7.58381	7.33246	7.35603	0.0965525	1	0.0810082	1	-0.0155443	1	0.424044	1	0.270545	1	-0.153498	1	0.237896	1	-0.0895953	1	0.0483586	1
SGL_RS04225	9.79024	9.7383	10.0201	9.96395	10.0553	10.1899	10.1203	10.1149	10.1966	9.90908	9.8751	10.0564	10.1226	10.1701	10.092	10.2641	10.1964	10.2214	9.68512	10.0386	9.90688	-0.12906	1	0.0666326	1	0.195692	1	-0.220249	1	0.101176	1	0.321426	1	-0.0543673	1	0.0368224	1	-0.088911	1
SGL_RS19430	6.35535	6.16243	6.44886	6.02396	6.24967	6.10917	5.73581	6.18861	6.2463	6.0536	6.22795	5.70155	6.58622	6.11923	6.24624	6.51279	6.29536	6.59382	6.13711	6.18198	6.19961	-0.256657	1	-0.237364	1	0.0192931	1	-0.209603	1	0.175654	1	0.385257	1	-0.227896	1	-0.27495	1	-0.640914	1
SGL_RS04230	9.81342	10.1106	9.9148	9.60058	9.94408	10.078	9.95807	10.5425	9.9646	9.23302	9.74558	9.60637	9.97213	9.85779	9.48328	10.4174	10.2569	10.6639	9.48667	9.70742	9.22454	-0.311699	1	0.381162	1	0.692861	1	-0.313838	1	0.68526	1	0.999098	1	0.061545	1	0.0636842	1	-0.242553	1
SGL_RS04235	10.6481	10.7619	10.5406	10.2003	10.6199	10.609	10.4857	10.2708	10.2936	10.1576	10.5481	10.4932	10.8746	10.4927	10.7129	10.486	10.8227	10.7973	10.464	10.5657	10.2654	0.0280889	1	0.079083	1	0.0509941	1	-0.315568	1	0.00802144	1	0.323589	1	-0.325811	1	0.0178458	1	-0.254749	1
SGL_RS04240	12.5598	12.5415	12.6588	12.1936	12.2707	10.8408	11.4896	12.2687	12.2583	12.5407	12.0027	11.8656	12.1336	12.3903	12.0342	12.0374	12.4388	11.9367	11.7932	12.1101	11.7953	-0.0749343	1	-0.593109	1	-0.518175	1	-0.299658	1	-0.0395428	1	0.260116	1	0.0475867	1	0.272311	1	-0.50598	1
SGL_RS04245	12.0767	11.9378	11.9922	12.0248	11.8755	10.6404	11.1813	11.859	11.9267	12.1078	11.5773	11.2964	11.6314	12.0832	11.7174	11.5699	12.0586	11.4339	11.3518	11.7379	11.1655	-0.245037	1	-0.634227	1	-0.38919	1	-0.432231	1	-0.111539	1	0.320692	1	0.120296	1	0.30749	1	-0.402392	1
SGL_RS04250	8.34465	8.26705	8.76619	8.1207	8.36453	6.81127	7.69287	7.70097	8.12924	8.1834	8.18315	7.97759	8.15196	8.15364	8.21763	7.69024	8.18744	7.60342	8.15275	8.27602	8.14759	-0.09986	1	-0.806798	1	-0.706938	1	0.01787	1	-0.349335	1	-0.367205	1	0.0365143	1	-0.0812157	1	-0.420948	1
SGL_RS04255	8.68511	8.72076	8.84286	8.75219	9.09619	9.3207	9.46469	9.29322	9.00924	8.40795	9.19863	9.20337	9.09958	9.20034	9.10045	9.20241	9.40879	9.65459	9.07966	9.14352	9.20615	0.0238937	1	0.422547	1	0.398654	1	0.0749854	1	0.311081	1	0.236096	1	-0.183994	1	-0.235086	1	-0.0725286	1
SGL_RS04275	13.1792	13.0936	13.3382	12.614	13.015	13.47	13.1002	13.3238	12.5669	12.5404	12.6413	12.4057	13.0985	12.8755	12.9797	13.2921	13.1585	13.3314	12.7352	12.6417	12.6647	-0.2148	1	0.561053	1	0.775853	1	-0.311971	1	0.27578	1	0.587752	1	-0.242151	1	-0.144979	1	0.0431226	1
SGL_RS04280	10.2619	10.2679	10.5796	10.2556	10.3855	10.8573	10.5211	10.607	10.7693	10.0157	10.1879	10.1626	10.406	10.5348	10.562	10.5238	10.5881	10.7783	9.91679	10.0687	10.0296	-0.37124	1	0.181526	1	0.552766	1	-0.493146	1	0.133219	1	0.626366	1	-0.0151486	1	0.106758	1	0.0331578	1
SGL_RS04285	9.4012	9.37725	9.3111	9.62244	8.99809	8.57102	8.64834	8.77959	9.0019	9.92559	9.25098	9.27981	8.98157	9.26139	8.79717	8.70666	8.81449	8.55914	9.81504	9.29149	8.66159	0.293229	1	-0.599843	1	-0.893071	1	0.19489	1	-0.346826	1	-0.541716	1	0.223385	1	0.321724	1	-0.0296315	1
SGL_RS04290	7.48996	7.83255	7.51884	7.34777	7.29559	6.05054	5.96186	6.42334	7.28031	7.46677	6.89777	6.43097	7.02499	7.24498	6.70111	6.4338	6.43429	6.0147	6.63403	7.18974	6.83444	-0.38022	1	-1.47496	1	-1.09474	1	-0.056016	1	-0.901319	1	-0.845303	1	0.363286	1	0.0390817	1	-0.210357	1
SGL_RS04295	8.53427	8.7006	8.48868	8.5031	8.32556	7.87457	7.75155	7.90802	8.54749	8.63264	8.08199	8.34597	8.3453	8.30652	8.32999	8.01692	7.73261	7.91401	8.22267	8.11995	8.09849	-0.0981579	1	-0.680956	1	-0.582798	1	-0.17923	1	-0.483954	1	-0.304723	1	0.147351	1	0.228424	1	-0.0496513	1
SGL_RS04300	9.46266	9.39964	9.71501	9.65149	9.73129	10.2785	10.0129	10.1094	9.8671	9.39399	9.59172	9.73723	9.99667	9.63538	9.89504	10.0713	9.82631	10.3935	9.66437	9.74391	9.76963	-0.177156	1	0.392727	1	0.569883	1	-0.0606134	1	0.269333	1	0.329946	1	-0.10071	1	-0.217252	1	0.0226845	1
SGL_RS18690	6.63725	6.44308	6.03041	6.38894	6.48542	5.85721	6.21323	6.06962	6.54419	6.59647	6.34593	6.21808	6.52495	6.71248	6.32801	6.40643	6.34326	6.78654	6.15367	6.39298	6.16062	-0.109186	1	-0.566665	1	-0.457479	1	-0.414491	1	-0.0224359	1	0.392055	1	-0.0741678	1	0.231136	1	-0.618397	1
SGL_RS18695	6.25167	5.989	6.08535	6.03999	6.49979	5.24175	6.21323	6.10037	6.33308	6.22936	5.98052	6.26658	6.24833	6.41655	6.263	5.87085	5.79976	6.40426	6.05112	6.11512	5.63251	-0.188782	1	-0.479315	1	-0.290532	1	-0.348312	1	-0.404567	1	-0.0562549	1	-0.0145418	1	0.144987	1	-0.0892901	1
SGL_RS04310	8.99397	8.62419	8.51777	9.03139	8.69312	8.24583	8.47395	8.57353	8.79679	9.27659	8.88819	8.78874	8.55833	8.5037	8.62552	8.78139	8.89095	9.04065	8.98239	8.97405	8.66833	0.160521	1	-0.431392	1	-0.591913	1	0.227971	1	0.365723	1	0.137752	1	0.303516	1	0.236066	1	-0.493599	1
SGL_RS04315	8.07779	7.86519	7.82534	8.1098	7.75017	6.66628	7.48937	7.3516	8.67292	8.51378	7.74115	8.05117	7.15871	7.76422	7.41698	7.02169	7.13029	6.90956	8.04535	7.83353	8.04765	-0.101442	1	-1.13301	1	-1.03157	1	0.569416	1	-0.525004	1	-1.09442	1	0.85919	1	0.188331	1	0.251179	1
SGL_RS04320	6.35535	5.82475	6.20129	5.77615	6.42641	5.78583	6.06175	5.27772	6.74526	6.46423	5.95557	6.18475	5.36291	6.44762	5.55343	5.09411	5.76386	5.13768	6.24894	5.95119	6.75968	-0.217966	1	-0.946916	1	-0.728949	1	0.623698	1	-0.842197	1	-1.46589	1	0.737589	1	-0.104075	1	0.63287	1
SGL_RS04325	13.0821	12.6933	13.0836	11.8854	12.012	12.8943	12.2857	12.7954	11.7632	11.849	12.2545	12.3259	12.2947	12.1427	12.3662	12.6768	12.8737	13.3325	12.5764	12.534	12.4343	0.269325	1	0.795486	1	0.526161	1	0.228724	1	0.719704	1	0.49098	1	-0.382895	1	-0.342294	1	-0.307113	1
SGL_RS04330	10.0836	10.3592	10.1884	9.75055	9.89575	9.90582	10.4435	9.85794	9.84064	9.99894	9.76628	10.0146	9.74215	9.89815	9.955	10.0924	9.99067	10.034	9.93538	9.79375	9.70889	0.104503	1	0.275454	1	0.170951	1	-0.0235444	1	0.176445	1	0.199989	1	-0.0387934	1	0.0892541	1	0.0602163	1
SGL_RS04335	8.60827	9.00808	8.6852	8.58927	8.64647	7.87457	8.67881	8.72841	8.76681	8.82988	8.47941	8.54988	8.44281	8.64141	8.79158	8.51969	8.79368	8.58125	8.65489	8.28706	8.57818	-0.0444724	1	-0.187491	1	-0.143019	1	-0.0968717	1	0.00698563	1	0.103857	1	0.0404203	1	0.0928196	1	-0.154057	1
SGL_RS04340	14.1975	14.2764	14.4696	13.3768	12.4613	11.3878	11.7649	11.1751	12.3254	13.6313	12.9686	12.5758	12.2884	12.7051	12.2709	11.0567	11.1688	10.833	13.0521	13.1624	12.1613	0.325632	1	-1.34556	1	-1.67119	0.586752	0.273502	1	-1.42097	1	-1.69448	0.511239	0.366702	1	0.418832	1	0.442114	1
SGL_RS04345	9.79502	9.33578	9.61773	10.0697	10.3978	10.3179	10.1604	10.458	10.0101	9.99373	10.2333	10.2818	10.3317	10.1541	10.2108	10.7331	10.4123	10.6553	10.385	10.3513	10.243	0.0066443	1	0.152017	1	0.145372	1	0.102095	1	0.378695	1	0.2766	1	-0.0672295	1	-0.16268	1	-0.293907	1
SGL_RS04350	9.05612	9.16171	9.25611	9.72701	9.90897	10.6594	10.8141	10.2145	10.1592	9.82796	9.98954	10.4067	9.71686	9.86483	9.89634	10.2321	10.2153	10.5132	9.85587	9.94998	10.3682	0.157454	1	0.654845	1	0.497391	1	0.357123	1	0.510455	1	0.153331	1	0.118173	1	-0.0814955	1	0.262564	1
SGL_RS04355	11.3556	11.8661	11.9692	11.1275	12.0199	11.4477	11.4147	11.3667	11.4711	10.9782	12.0489	11.6523	12.1555	11.7285	11.8028	11.4243	11.2829	11.0958	11.7065	11.9243	11.5173	0.0380924	1	-0.178465	1	-0.216557	1	-0.204754	1	-0.639462	1	-0.434708	1	-0.323736	1	-0.0808892	1	0.137261	1
SGL_RS04360	9.40511	9.617	9.91844	9.55718	10.4745	10.1502	10.5042	9.95011	9.89903	9.21745	10.2963	10.073	10.2533	9.91725	9.93992	10.1235	9.68212	9.7091	10.0019	10.1159	10.1643	-0.0978366	1	0.198326	1	0.296163	1	0.0924169	1	-0.197771	1	-0.290187	1	-0.0190404	1	-0.209294	1	0.377056	1
SGL_RS04365	7.71971	7.80338	7.87498	7.91888	8.2401	8.46699	8.48549	8.33296	8.06371	7.47432	8.1467	8.29771	8.47813	8.08762	8.09574	8.34756	8.08823	8.1885	8.10829	8.33043	8.44324	-0.069654	1	0.381772	1	0.451426	1	0.0761464	1	-0.024675	1	-0.100821	1	-0.169947	1	-0.315747	1	0.2365	1
SGL_RS04370	9.25251	8.98605	8.99014	9.29429	8.79072	7.9068	8.40877	8.35768	8.75376	9.27659	8.732	8.75342	8.31365	8.58789	8.66887	8.152	8.74681	8.14954	8.93234	8.92779	8.80909	-0.0263628	1	-0.767308	1	-0.740945	1	0.371598	1	-0.158527	1	-0.530125	1	0.465867	1	0.0679063	1	-0.142915	1
SGL_RS04375	6.31482	6.39823	6.59524	5.9913	6.26672	6.62756	6.58691	5.93894	5.81142	6.40114	6.40131	6.06113	6.18557	5.86094	6.37482	6.09746	5.83468	6.18422	6.23352	6.19819	6.34525	0.385689	1	0.531238	1	0.145548	1	0.298575	1	-0.182392	1	-0.480967	1	-0.192389	1	-0.105275	1	0.521241	1
SGL_RS04380	7.91982	7.84896	8.10031	8.21527	7.9012	7.79068	8.00554	8.05147	7.95374	8.33142	8.18315	8.33498	7.90503	8.25162	7.88046	7.74478	7.85047	8.29049	8.28208	8.20399	7.55907	0.279515	1	-0.0770433	1	-0.356558	1	0.0200769	1	-0.051852	1	-0.0719289	1	0.0103953	1	0.269834	1	-0.0147959	1
SGL_RS04385	9.69487	9.43122	9.97015	9.83115	9.80388	9.46799	9.22094	9.18353	9.96271	9.93649	9.7281	9.88003	9.72222	9.57311	9.82019	9.23315	9.44125	9.52385	9.8656	9.64876	9.74118	-0.0172077	1	-0.599016	1	-0.581808	1	0.0825789	1	-0.316364	1	-0.398943	1	0.163921	1	0.0641343	1	-0.118731	1
SGL_RS04390	7.93946	7.76929	8.18744	7.86365	7.97367	7.82483	7.30531	7.89115	7.62071	8.09352	8.03147	8.3276	7.99214	7.89695	7.96751	7.63354	7.54537	7.71461	8.43383	8.09501	8.01625	0.370003	1	-0.153179	1	-0.523182	1	0.152014	1	-0.364614	1	-0.516628	1	-0.143452	1	0.0745371	1	0.0679833	1
SGL_RS04395	8.26224	8.07143	8.16614	8.1207	8.19755	8.30741	7.53469	7.85682	8.12586	8.18798	8.37982	8.51135	8.42317	8.11155	8.27491	7.89696	8.20016	7.76712	8.39737	8.44992	8.1379	0.238369	1	-0.263175	1	-0.501544	1	-0.00336897	1	-0.333436	1	-0.330067	1	-0.140517	1	0.101221	1	-0.0702558	1
SGL_RS04400	9.4536	9.47403	9.39049	9.07495	9.63748	9.47872	9.63222	9.71716	9.34683	9.14172	9.38195	9.4557	9.49682	9.57826	9.56087	9.69723	9.76352	9.74541	9.32154	9.57867	9.42073	-0.0381917	1	0.256734	1	0.294926	1	-0.150054	1	0.196686	1	0.346739	1	-0.182891	1	-0.0710289	1	-0.122842	1
SGL_RS04405	11.8163	12.4825	12.6743	11.5716	12.1814	11.986	11.417	11.7432	11.4457	11.3921	12.1189	11.7943	12.3518	12.1476	12.053	11.7426	11.675	11.7422	11.9933	12.0882	11.5079	0.0288932	1	-0.0369147	1	-0.0658079	1	-0.40375	1	-0.472484	1	-0.0687338	1	-0.422478	1	0.010165	1	0.013091	1
SGL_RS04410	12.8921	13.2826	13.6515	12.4884	13.171	12.7091	12.0396	12.5665	12.4508	12.3034	13.0601	12.7519	13.342	13.0824	13.0373	12.5871	12.6342	12.5045	12.923	13.0209	12.4309	-0.00521179	1	-0.278709	1	-0.273497	1	-0.429422	1	-0.586058	1	-0.156636	1	-0.418687	1	0.00552314	1	-0.111338	1
SGL_RS04415	11.2922	11.0932	11.5007	11.0916	11.2936	12.3267	11.9437	11.9682	11.3308	11.0069	11.2091	11.1754	11.2501	11.0893	11.5555	12.1245	11.8147	12.4188	11.2034	10.983	11.415	-0.110518	1	0.854121	1	0.964638	1	-0.057675	1	0.834842	1	0.892517	1	-0.0698174	1	-0.12266	1	-0.0505385	1
SGL_RS04420	9.36222	9.50791	9.76232	9.44909	9.39586	10.4272	10.2408	10.3141	9.86509	9.38605	9.42382	9.65133	9.59066	9.3014	9.65925	10.3366	10.1398	10.6501	9.51939	9.24509	9.72835	-0.0976369	1	0.761869	1	0.859506	1	-0.0356867	1	0.887517	1	0.923204	1	0.063243	1	0.00129286	1	-0.0624047	1
SGL_RS04425	10.0415	9.19088	9.79334	9.53023	9.53202	10.1834	9.59811	9.47349	9.80422	9.6801	9.71219	9.68486	9.56254	8.8404	8.98031	9.7353	9.55933	9.62654	9.78589	9.42067	9.83391	0.0662736	1	0.157329	1	0.0910558	1	0.532138	1	0.497663	1	-0.0344744	1	0.483474	1	0.01761	1	0.14314	1
SGL_RS04430	9.14599	8.96368	9.31248	9.32442	9.45296	9.67342	9.41431	9.31229	9.17328	9.72796	9.63363	9.42669	9.59797	9.28469	9.14934	9.20241	9.01119	9.44173	9.87887	9.51597	9.82189	0.291335	1	0.154532	1	-0.136802	1	0.387972	1	-0.137215	1	-0.525187	1	-0.0379954	1	-0.134633	1	0.253752	1
SGL_RS04435	8.38017	8.63603	8.89733	8.11344	8.40622	8.02893	7.60008	7.69125	7.99505	8.2374	8.32033	7.86474	8.3557	8.37924	8.4306	7.92554	7.87451	7.57422	8.18425	8.08659	7.67103	-0.0305415	1	-0.455437	1	-0.424895	1	-0.463378	1	-0.644912	1	-0.181534	1	-0.227574	1	0.205262	1	-0.0380986	1
SGL_RS04440	12.1933	12.1703	12.3773	11.9439	12.1231	11.8868	11.5938	11.846	11.6535	12.2467	12.4956	12.4545	12.2548	12.1456	12.0978	11.8028	11.6987	11.5259	12.6753	12.3643	12.1281	0.486414	1	-0.139853	1	-0.626267	1	0.186252	1	-0.490366	1	-0.676618	1	-0.249772	1	0.0503907	1	0.100741	1
SGL_RS04445	11.4711	10.7603	10.7561	12.7503	12.095	12.0735	12.0639	11.8767	12.112	13.3043	13.1225	13.193	12.2185	12.2028	12.3019	11.8028	11.7098	11.7496	13.6528	12.9001	12.7045	0.859082	1	-0.347447	1	-1.20653	1	0.829088	1	-0.490388	1	-1.31948	1	0.11164	1	0.141634	1	0.254581	1
SGL_RS04450	9.85526	10.1441	10.0494	10.2315	10.0754	10.2538	10.5169	10.4946	10.4686	10.4354	10.3245	10.2626	9.95402	9.95337	9.96247	10.5621	10.4027	10.3726	10.3299	10.1675	10.1643	0.0753534	1	0.165283	1	0.08993	1	0.258435	1	0.503183	1	0.244748	1	0.319683	1	0.136601	1	-0.0182165	1
SGL_RS04460	10.8979	11.0975	10.8332	10.92	10.7208	11.1784	11.4752	10.9481	10.6091	10.9966	10.7615	11.023	10.7871	10.6887	10.5521	11.2485	11.2724	11.5174	10.845	10.8944	11.294	0.178793	1	0.467415	1	0.288622	1	0.396851	1	0.680237	1	0.283386	1	0.077717	1	-0.140341	1	-0.135105	1
SGL_RS04465	11.9037	11.9178	11.906	11.9067	12.091	12.3778	12.5619	12.185	12.0285	11.9713	12.0812	12.2629	12.0598	12.021	11.9961	12.2934	12.2115	12.4416	12.0139	12.0625	12.6085	0.100208	1	0.37453	1	0.274322	1	0.328356	1	0.294218	1	-0.0341386	1	-0.0152985	1	-0.243447	1	0.0650135	1
SGL_RS04470	8.81458	8.73624	8.71061	9.04097	8.65592	10.1299	9.94977	9.64126	8.73619	9.31261	8.87871	9.06399	8.67912	8.91289	8.67191	9.6121	9.5716	9.94879	8.86601	8.91124	9.07546	0.290202	1	1.14054	1	0.850342	1	0.209516	1	1.00411	1	0.794592	1	0.0671226	1	0.147808	1	0.203558	1
SGL_RS04475	8.94956	8.89244	9.02767	8.43781	8.3722	8.71421	8.30183	8.96786	7.89543	8.35603	8.5043	8.25556	8.36603	8.60483	8.19237	8.80717	8.89095	8.96424	8.56214	8.59916	8.21363	0.132054	1	0.467088	1	0.335033	1	-0.0242385	1	0.525085	1	0.549323	1	-0.156527	1	-0.000233868	1	-0.214524	1
SGL_RS04480	11.4201	11.2252	11.5898	11.2897	11.0197	11.4518	11.5716	11.7658	10.9483	11.3651	11.3642	10.9843	11.1779	11.1671	11.0145	11.8438	11.8337	11.8545	11.1635	11.3366	11.0504	0.156574	1	0.515167	1	0.358593	1	0.0243468	1	0.729054	1	0.704707	1	-0.0285113	1	0.103716	1	-0.242398	1
SGL_RS04485	10.5315	10.479	10.2781	10.6046	10.0337	10.2569	10.3489	10.3297	10.4227	10.7149	9.82501	10.1302	10.0636	10.2182	10.2056	10.5284	10.9419	10.7623	10.1194	10.1118	10.234	-0.103546	1	-0.0616202	1	0.0419262	1	-0.00685869	1	0.601812	1	0.60867	1	0.213926	1	0.117238	1	-0.449506	1
SGL_RS04490	10.2867	10.3157	10.3452	10.564	10.163	10.0386	10.1332	10.3499	10.395	10.7516	10.248	10.2846	10.0763	10.3534	10.4226	10.0945	10.6679	10.4606	10.1975	10.198	10.3723	0.0645128	1	-0.206097	1	-0.27061	1	0.00182315	1	0.138821	1	0.136998	1	0.09417	1	0.15686	1	-0.250748	1
SGL_RS04510	12.2834	12.717	12.6951	11.9017	12.4765	11.402	11.8476	11.9677	12.2366	11.7682	12.2255	11.7916	12.4622	12.2003	12.0181	12.0929	11.8224	11.3645	12.1532	12.1926	11.8962	-0.281455	1	-0.466936	1	-0.185482	1	-0.211734	1	-0.450588	1	-0.238855	1	-0.0147328	1	-0.0844539	1	-0.0310807	1
SGL_RS04515	12.2953	12.3566	12.3968	12.2931	12.2138	11.8838	12.1027	12.4097	12.6803	12.2582	11.9885	11.8387	12.0065	12.3677	12.2967	12.3988	12.5675	12.1138	11.8601	11.8903	11.7968	-0.373762	1	-0.262717	1	0.111045	1	-0.414386	1	0.141344	1	0.55573	1	0.179753	1	0.220377	1	-0.224308	1
SGL_RS04520	11.3429	11.6173	11.2808	11.187	11.6618	9.81561	9.92458	10.1021	10.9952	11.1402	11.4536	10.9625	11.6203	11.5012	11.2928	10.5816	10.5941	9.61231	11.1918	11.5817	11.067	-0.110386	1	-1.37918	1	-1.26879	1	-0.236694	1	-1.16267	1	-0.925974	1	-0.170503	1	-0.0441947	1	-0.38701	1
SGL_RS04525	11.5672	11.8708	11.5007	11.2837	11.8661	10.1735	10.4015	10.6847	11.4011	11.2349	11.7621	11.3142	11.7215	11.9215	11.5171	10.9795	11.029	10.2856	11.4996	11.7359	11.3484	-0.08394	1	-1.11718	1	-1.03324	1	-0.24738	1	-0.93629	1	-0.68891	1	-0.191702	1	-0.0282625	1	-0.372589	1
SGL_RS04530	13.4302	14.2397	14.3468	13.3713	13.1392	12.0111	11.7661	12.7121	12.8269	13.4595	13.3822	12.9531	13.3141	13.3515	12.909	12.6001	12.9584	12.2856	13.2563	13.3364	12.4857	0.152442	1	-0.912151	1	-1.06459	1	-0.249409	1	-0.565883	1	-0.316474	1	-0.0757099	1	0.326141	1	-0.421978	1
SGL_RS04535	12.8658	13.5174	13.6458	12.696	12.6826	12.3749	11.7643	12.6251	12.173	12.6852	12.8764	12.4196	12.8814	12.7841	12.4224	12.6465	12.6389	12.2354	12.7376	12.8384	12.1165	0.136147	1	-0.240081	1	-0.376228	1	-0.204825	1	-0.190497	1	0.0143281	1	-0.173004	1	0.167968	1	-0.222588	1
SGL_RS04540	11.8547	12.1707	12.3748	11.3545	11.8352	11.7518	11.2249	11.7983	11.147	11.2165	11.9081	11.4535	11.8698	11.7188	11.5575	11.9746	11.6538	11.3991	11.7075	11.7536	11.4957	0.0809125	1	0.140017	1	0.0591046	1	-0.113768	1	-0.0259058	1	0.0878617	1	-0.248376	1	-0.0536954	1	-0.0824526	1
SGL_RS04545	8.54142	8.19197	8.7479	7.90211	9.00303	8.85271	9.32086	9.00743	8.39894	7.3237	8.60742	8.59971	8.63144	8.5037	8.53471	9.38116	8.46018	8.3171	8.7837	8.2001	9.09058	-0.232477	1	0.607286	1	0.839763	1	0.256531	1	0.260113	1	0.00358212	1	-0.057855	1	-0.546863	1	0.289318	1
SGL_RS04550	9.0095	9.19888	9.16414	8.72153	8.67464	8.98659	8.75704	8.88107	8.38208	8.60555	9.04329	8.84919	8.89636	8.67708	8.71686	8.71757	8.78527	9.01923	9.08384	9.13336	8.75948	0.259434	1	0.291603	1	0.0321692	1	0.209316	1	0.080898	1	-0.128418	1	-0.179287	1	-0.129169	1	0.031418	1
SGL_RS04560	6.56485	6.40958	6.18889	6.65664	6.62279	6.32108	6.18427	6.51601	6.52343	6.52457	6.30773	6.29798	6.46084	6.44762	6.68895	6.26072	6.27077	6.18422	6.29418	6.18198	6.12046	-0.297195	1	-0.337866	1	-0.0406704	1	-0.370347	1	-0.405675	1	-0.0353279	1	0.0852953	1	0.158447	1	0.153104	1
SGL_RS04565	6.6957	6.57952	6.75268	6.6362	6.71146	7.22588	6.73183	6.72372	6.59477	6.98537	6.75108	6.40252	6.65635	6.87978	6.82842	6.87169	6.47764	6.8858	7.10247	6.50039	6.41262	0.108117	1	0.307588	1	0.199471	1	-0.122594	1	-0.0539479	1	0.0686465	1	-0.184782	1	0.0459293	1	0.176754	1
SGL_RS04570	7.93294	7.82012	8.08742	7.65415	7.83047	9.55167	8.91039	8.7887	7.92294	7.82008	8.18315	8.37131	8.38307	8.01842	8.23835	8.60449	8.1746	9.08256	8.25268	7.71831	8.04765	0.37418	1	1.41567	1	1.04148	1	-0.253605	1	0.476202	1	0.729807	1	-0.460111	1	0.167674	1	0.479351	1
SGL_RS04575	9.05612	9.19569	9.02261	9.55049	9.66112	9.18967	9.47917	9.31229	8.89708	10.1529	9.17817	9.62603	9.50927	9.43988	9.2383	9.13075	9.6547	9.19667	9.66576	9.57867	9.49834	0.312914	1	-0.0746499	1	-0.387564	1	0.180303	1	-0.053658	1	-0.233961	1	0.00562792	1	0.138239	1	-0.0153639	1
SGL_RS04580	9.8193	9.46345	9.43051	9.26353	9.26207	8.2953	8.53631	8.16096	8.51177	9.49887	8.86916	8.95582	9.08717	8.92912	8.96797	8.66214	8.80204	8.71389	9.31268	9.13947	8.64119	0.0881502	1	-0.759432	1	-0.847582	1	0.0422274	1	-0.284647	1	-0.326875	1	0.0585119	1	0.104435	1	-0.416273	1
SGL_RS04585	9.71584	10.0875	9.71606	9.97997	10.4638	9.35022	10.1368	9.73847	10.4976	10.1784	9.84946	10.1057	10.0908	10.3282	10.4262	9.82125	10.2523	9.76162	9.81504	9.71697	10.2676	-0.287218	1	-0.564345	1	-0.277126	1	-0.252752	1	-0.332625	1	-0.0798731	1	0.0447883	1	0.0103215	1	-0.186932	1
SGL_RS04590	9.97976	10.0411	9.97801	10.2929	10.0325	9.65461	10.3394	10.1221	10.5324	10.5525	9.95089	9.9356	9.95516	10.3743	10.3147	10.1994	10.5563	9.91151	9.91679	9.97065	10.1134	-0.127421	1	-0.235986	1	-0.108566	1	-0.223681	1	0.0228137	1	0.246494	1	0.0763697	1	0.17263	1	-0.182431	1
SGL_RS04595	8.28797	8.13964	8.02456	7.69371	7.76776	7.22588	7.48937	7.84811	8.06018	7.93905	7.48099	7.43994	7.28819	7.84074	7.91695	7.55017	7.66983	7.51396	7.42094	7.98161	7.57356	-0.240156	1	-0.332807	1	-0.0926509	1	-0.158577	1	-0.142992	1	0.0155854	1	0.16227	1	0.0806912	1	-0.0275452	1
SGL_RS04605	11.2729	10.4138	10.0486	11.5981	10.1441	9.02371	9.29816	9.2996	9.98054	12.3018	10.6721	11.0327	10.8399	10.391	10.5936	9.51538	10.0637	9.31564	11.824	11.2153	10.625	0.752239	1	-1.60071	1	-2.35295	0.059749	0.573099	1	-0.975004	1	-1.5481	1	0.15357	1	0.33271	1	-0.472138	1
SGL_RS04610	10.8755	10.2927	10.1015	10.5903	10.4006	10.4491	10.6637	10.3093	10.3137	10.8722	10.5056	10.4624	10.7509	10.3997	10.5936	10.7885	10.6714	10.6449	10.7359	10.5889	10.4427	0.189256	1	0.0429939	1	-0.146262	1	-0.0440371	1	0.116204	1	0.160241	1	-0.151913	1	0.0813794	1	-0.225124	1
SGL_RS04615	10.1098	10.1986	10.0461	9.83115	10.2235	10.5364	10.3266	10.3712	9.77978	10.1657	10.0471	10.1893	10.1467	10.0954	10.2408	10.2715	10.382	10.4386	9.99087	9.9854	10.0059	0.183288	1	0.464692	1	0.281403	1	-0.223817	1	0.207385	1	0.431202	1	-0.210465	1	0.196641	1	0.0468422	1
SGL_RS04625	6.8437	7.56574	7.10238	7.30359	6.7597	8.15494	7.6626	8.22957	6.84837	6.94226	7.63969	7.36228	6.78683	6.66076	6.62645	7.85793	7.99634	7.87868	7.52334	7.38162	6.59697	0.420387	1	1.20937	1	0.788984	1	0.565752	1	1.45349	1	0.887743	1	0.378201	1	0.232836	1	0.134077	1
SGL_RS04630	7.06024	7.6098	7.10882	7.12631	7.12332	7.85818	7.29215	8.14683	7.18568	7.13626	7.53856	7.30301	7.20577	7.45492	7.15305	7.73404	7.94431	6.95591	7.29619	7.25159	7.35603	0.225093	1	0.769213	1	0.54412	1	-0.0297404	1	0.394138	1	0.423878	1	-0.15694	1	0.0978927	1	0.218135	1
SGL_RS04635	9.33536	9.16498	9.50495	9.22538	8.97311	8.75894	8.85811	8.96786	9.15356	9.28087	8.88819	9.62302	8.89161	8.8086	8.96797	9.04671	9.32137	8.87165	9.25092	9.14554	9.76963	0.182597	1	-0.268551	1	-0.451148	1	0.652112	1	0.214748	1	-0.437364	1	0.243103	1	-0.226413	1	-0.240197	1
SGL_RS04640	13.485	13.6553	13.8176	12.7815	13.1556	13.1898	12.5565	13.4323	12.7942	12.6199	13.3201	13.1407	13.3859	13.0934	13.0856	13.3631	13.3476	13.6484	13.2247	13.4057	12.8872	0.135603	1	0.183941	1	0.048338	1	-0.0673826	1	0.265138	1	0.332521	1	-0.275055	1	-0.0720693	1	-0.356252	1
SGL_RS04645	9.8976	9.87336	9.91571	9.36465	9.38075	9.85319	9.71534	9.81846	9.28474	9.55478	9.73512	9.75793	9.85503	9.22464	9.70008	9.95401	9.74197	9.87621	9.67823	9.50341	9.51338	0.354585	1	0.467726	1	0.113141	1	-0.050127	1	0.248304	1	0.298431	1	-0.285221	1	0.11949	1	-0.0657993	1
SGL_RS04650	9.42455	9.12355	9.44445	8.66065	8.38363	8.43425	8.36569	8.31413	8.37641	9.05929	8.49191	8.1715	8.51261	8.58789	8.70203	8.4362	8.40083	8.27248	8.51652	8.31252	8.25005	0.151302	1	-0.119586	1	-0.270888	1	-0.308919	1	-0.247504	1	0.0614146	1	-0.131658	1	0.328563	1	-0.00373988	1
SGL_RS04655	9.3606	9.74487	10.1808	8.54952	8.99561	8.5406	8.24182	8.26268	8.62596	8.84733	8.92856	8.73403	9.1382	8.97672	9.04751	8.61036	8.22528	8.39408	9.08384	8.84557	8.80909	0.109132	1	-0.417765	1	-0.526897	1	-0.16327	1	-0.680589	1	-0.517319	1	-0.33887	1	-0.0664682	1	-0.0760467	1
SGL_RS04660	15.4564	15.3797	15.8994	15.2337	15.8809	16.2542	15.9437	15.7258	15.0926	15.4638	16.2594	16.0783	16.1174	15.5093	15.7102	15.7002	15.2486	15.6463	16.2227	16.0197	16.1601	0.527368	1	0.54634	1	0.018972	1	0.343326	1	-0.256395	1	-0.599721	1	-0.356848	1	-0.172806	1	0.445887	1
SGL_RS04680	9.81106	10.2418	10.0486	9.27006	9.85943	8.66804	9.40826	9.58487	9.30871	9.2894	9.78669	9.52337	9.80412	9.89953	9.53268	9.48378	9.75924	9.63361	9.6947	9.50183	9.17812	0.0441828	1	-0.233483	1	-0.277666	1	-0.266584	1	-0.127293	1	0.139291	1	-0.257683	1	0.0530839	1	-0.363873	1
SGL_RS04685	11.8344	11.5746	11.653	11.4785	11.3616	11.198	11.6493	11.8405	11.4191	11.8494	11.4799	11.365	11.2922	11.5579	11.2618	11.8951	12.0973	11.792	11.3775	11.5836	11.3928	0.160782	1	0.170182	1	0.00940084	1	0.0513526	1	0.562092	1	0.510739	1	0.0442181	1	0.153647	1	-0.347691	1
SGL_RS04690	13.3632	13.6495	13.8541	13.4568	14.0394	13.3477	13.3779	13.3473	13.46	13.3093	13.8615	13.5437	14.0934	13.9677	13.951	13.3872	12.9879	12.9634	13.6927	13.7506	13.7794	-0.0898941	1	-0.322054	1	-0.23216	1	-0.249986	1	-0.881129	1	-0.631142	1	-0.327032	1	-0.16694	1	0.232042	1
SGL_RS04695	6.73672	6.29161	6.58595	6.46088	6.44141	6.21927	6.24158	6.10037	6.56464	6.30069	6.45454	6.45885	6.72311	6.66076	6.81731	6.29114	6.14063	6.22346	6.13711	6.55111	6.88216	-0.115613	1	-0.428918	1	-0.313305	1	-0.370238	1	-0.703266	1	-0.333028	1	-0.320914	1	-0.0662891	1	-0.046566	1
SGL_RS18700	6.70089	6.73982	6.97413	6.83718	6.95836	7.25132	7.62122	7.01851	7.07725	6.63788	6.41928	6.722	6.81763	6.85706	6.87199	7.38111	7.22106	7.51396	6.36639	6.6473	6.5679	-0.458909	1	0.43659	1	0.895498	1	-0.176083	1	0.635473	1	0.811557	1	0.140961	1	-0.141865	1	-0.0579229	1
SGL_RS04705	9.69742	9.44608	9.49525	9.29909	9.44208	9.41869	9.25502	9.61334	9.21352	9.59147	9.7281	9.74831	9.74478	9.517	9.64383	9.47094	9.36997	9.64414	9.70963	9.8231	9.57916	0.384793	1	0.122138	1	-0.262655	1	0.0842041	1	-0.147537	1	-0.231741	1	-0.330733	1	-0.0301436	1	-0.0610578	1
SGL_RS18705	6.9987	6.83453	7.02275	6.98111	6.81776	5.9892	6.15467	6.29795	6.95214	6.88644	6.92287	7.15149	7.12644	7.07903	6.85037	6.63517	6.49882	5.52653	7.1353	7.221	7.15824	0.0912136	1	-1.00187	1	-1.09308	1	0.220306	1	-0.902751	1	-1.12306	1	-0.12791	1	-0.257002	1	-0.227029	1
SGL_RS04710	9.79502	9.20366	9.41515	9.62116	9.62951	9.76829	9.50206	9.43049	9.54649	9.67685	9.54457	9.79979	9.80032	9.64195	9.78829	9.45799	9.473	9.57611	9.93538	9.76379	9.74118	0.0815835	1	-0.0326572	1	-0.114241	1	0.0617944	1	-0.251558	1	-0.313352	1	-0.151078	1	-0.131289	1	0.0678231	1
SGL_RS04715	9.96444	9.63244	9.81007	9.64271	10.0069	10.5184	10.4376	10.336	10.178	10.0273	9.94485	10.3277	10.0284	10.0418	10.151	10.2072	10.198	10.4121	10.2952	10.0793	10.2065	0.154719	1	0.48242	1	0.327701	1	0.11281	1	0.204633	1	0.0918227	1	-0.118272	1	-0.076364	1	0.159514	1
SGL_RS04720	13.2903	13.495	13.4404	13.9019	13.4668	12.2746	12.0533	11.8056	12.5644	14.2338	14.2391	14.0242	13.7663	13.4192	13.3789	11.6099	11.5032	11.8139	14.9971	14.2446	13.9149	0.759144	1	-1.36015	1	-2.11929	0.00561027	0.800674	1	-1.89302	0.0809122	-2.6937	5.04561e-08	-0.121114	1	-0.162644	1	0.411764	1
SGL_RS19335	8.45777	8.44998	8.20842	8.24546	8.2855	7.30087	7.80792	7.16691	8.23012	8.13206	7.87465	8.13391	8.25928	8.06819	8.23423	7.5984	7.68805	7.6178	7.84793	8.11995	8.27677	-0.219588	1	-0.887761	1	-0.668173	1	-0.0556216	1	-0.618817	1	-0.563195	1	0.0690775	1	-0.0948891	1	-0.199866	1
SGL_RS04725	9.98606	9.92731	9.78141	9.82007	9.80812	8.90139	8.82217	8.62024	9.59967	9.81473	9.30622	9.5378	9.77991	9.61882	9.8714	8.78659	9.19062	8.66643	9.49139	9.57717	9.65229	-0.183146	1	-1.00888	1	-0.825732	1	-0.187721	1	-0.89202	1	-0.704299	1	-0.0153873	1	-0.0108125	1	-0.132245	1
SGL_RS04730	9.5374	9.8942	9.54902	10.1239	9.51655	8.43425	8.81762	8.43522	9.13189	10.1715	9.96886	9.91363	9.61536	9.56622	9.51583	8.74984	8.82274	8.74032	10.5403	10.3167	9.97904	0.383862	1	-1.12622	1	-1.51008	0.495501	0.65871	1	-0.832653	1	-1.49136	0.588927	0.0859651	1	-0.188883	1	-0.2076	1
SGL_RS04735	10.1246	10.2679	10.151	10.3301	10.024	9.28447	9.05673	9.38617	9.6914	10.4033	10.6509	10.6638	10.0908	10.0966	10.0575	9.49016	9.41969	9.3024	10.9877	10.6719	10.3599	0.550591	1	-0.817386	1	-1.36798	1	0.485714	1	-0.696515	1	-1.18223	1	-0.0443469	1	0.0205299	1	-0.165217	1
SGL_RS04740	11.3735	11.6591	11.4833	11.7723	11.2048	11.044	10.8037	11.1742	10.8337	11.9594	11.9682	11.9141	11.4365	11.3347	11.133	11.0556	11.1984	11.1349	12.3775	12.1029	11.5586	0.63011	1	-0.310896	1	-0.941006	1	0.631075	1	-0.177977	1	-0.809052	1	0.0158592	1	0.0148948	1	-0.11706	1
SGL_RS04745	10.3669	10.0196	9.71188	10.8279	9.01532	8.51995	8.8975	8.8768	9.4952	11.297	10.7312	10.6476	9.32775	9.43799	9.17961	8.77095	9.28308	8.41064	11.3885	11.0137	9.82189	0.946734	1	-1.26769	1	-2.21442	0.100813	1.39619	1	-0.473505	1	-1.8697	0.663434	0.697173	1	0.247712	1	-0.0970123	1
SGL_RS04750	10.0645	9.84612	9.78838	9.97098	9.69511	10.5744	10.6146	10.0136	9.72072	10.1483	10.2108	10.3016	9.99113	9.75087	9.93866	10.2453	10.0498	10.1616	10.6716	10.3833	10.0243	0.431461	1	0.637749	1	0.206288	1	0.43118	1	0.26333	1	-0.16785	1	-0.0989076	1	-0.0986265	1	0.275512	1
SGL_RS04755	9.29959	9.1535	9.27892	8.88584	9.30273	10.416	10.2611	9.81624	9.02017	9.06924	9.48546	9.52819	9.42466	9.06988	9.31626	10.0039	9.61256	10.0525	9.52554	9.41062	9.55029	0.309899	1	1.14218	1	0.832283	1	0.268922	1	0.644598	1	0.375675	1	-0.208663	1	-0.167686	1	0.288922	1
SGL_RS04760	10.7984	10.6131	10.7128	10.7223	9.96829	9.49466	9.53016	9.52072	10.0524	10.8054	10.4003	10.2314	9.93684	10.118	9.95249	9.57958	9.86072	9.56137	10.5266	10.4914	9.82189	0.214481	1	-0.795804	1	-1.01029	1	0.219593	1	-0.339512	1	-0.559105	1	0.291299	1	0.286187	1	-0.164993	1
SGL_RS04780	9.80455	9.77193	10.0494	10.702	11.0013	11.2983	11.5878	10.944	11.0526	10.4459	10.597	10.2998	10.8576	10.8577	10.7864	11.0621	10.6414	10.564	10.6143	10.5793	11.1391	-0.482008	1	0.378286	1	0.860294	1	0.042854	1	-0.0621078	1	-0.104962	1	0.0936625	1	-0.4312	1	0.534056	1
SGL_RS04785	11.8759	11.3692	11.6377	11.8151	12.179	12.4559	12.4641	12.2643	12.0493	11.8584	12.0118	11.9583	12.1416	12.1172	12.0907	12.2889	12.042	12.3362	12.0911	12.0216	12.2294	-0.0784247	1	0.377368	1	0.455793	1	0.0381752	1	0.111537	1	0.0733615	1	-0.0951952	1	-0.211795	1	0.170636	1
SGL_RS04790	12.3645	12.233	12.2473	12.903	12.448	12.9127	12.9078	12.7046	12.5417	13.1296	12.7801	12.6979	12.3361	12.4489	12.3754	12.6067	12.6831	12.8287	12.7925	12.8499	12.6045	0.237848	1	0.200703	1	-0.0371448	1	0.341993	1	0.322852	1	-0.019141	1	0.258338	1	0.154193	1	0.136189	1
SGL_RS04795	12.4783	12.401	12.4527	13.2309	12.3901	13.1767	12.9238	12.5868	12.3707	13.6328	13.1251	13.1157	12.4479	12.3981	12.4665	12.4935	12.6115	12.8655	13.2633	13.1854	12.7957	0.591406	1	0.193361	1	-0.398045	1	0.597918	1	0.228392	1	-0.369527	1	0.286121	1	0.279609	1	0.251091	1
SGL_RS04800	10.3872	10.682	10.6086	10.7692	10.0952	9.37914	9.67312	9.42466	10.5897	10.7624	10.7416	10.7661	9.68975	10.1723	9.91059	9.13075	9.4912	8.79177	10.6485	10.7025	10.3826	0.248548	1	-1.03928	1	-1.28783	1	0.590511	1	-0.795012	1	-1.38552	1	0.588001	1	0.246039	1	0.343736	1
SGL_RS04810	11.0739	10.4309	9.97801	12.1968	11.1328	9.84493	11.0301	10.3125	11.4225	12.5413	11.47	11.4607	10.5342	11.5492	10.9564	9.97915	11.376	9.99887	11.0098	11.8574	11.6967	0.26423	1	-1.19132	1	-1.45554	1	0.538072	1	-0.469222	1	-1.00729	1	0.588839	1	0.314997	1	-0.133254	1
SGL_RS04815	10.5069	10.1207	10.5698	10.3294	9.3481	11.2892	10.5653	11.0367	9.40358	10.5481	9.39309	9.77563	9.51701	9.75845	9.94496	11.0383	10.9238	11.8837	9.84116	9.61997	9.81584	0.226031	1	1.25036	1	1.02433	1	0.0155096	1	1.62785	1	1.61234	0.859442	0.0182288	1	0.22875	1	-0.359266	1
SGL_RS04830	7.24446	7.3046	7.45483	6.77334	7.10488	7.73788	6.56491	8.10361	6.64357	6.62421	6.9956	6.25061	7.38662	7.18273	7.31093	8.58673	8.80621	8.39408	6.90688	6.85225	6.65334	-0.255795	1	0.898144	1	1.15394	1	-0.638205	1	1.46654	1	2.10474	0.0105507	-0.543522	1	-0.161112	1	-1.11192	1
SGL_RS04835	6.70607	6.42084	6.27339	6.00773	6.47091	6.16535	6.91584	6.21678	6.18073	6.24755	6.14317	6.28237	6.4209	6.30188	6.56102	6.68126	7.07569	6.83705	6.57484	5.98941	6.12046	-0.00113993	1	0.375217	1	0.376357	1	-0.130738	1	0.583365	1	0.714103	1	-0.285921	1	-0.156323	1	-0.494069	1
SGL_RS04835	6.70607	6.42084	6.27339	6.00773	6.47091	6.16535	6.91584	6.21678	6.18073	6.24755	6.14317	6.28237	6.4209	6.30188	6.56102	6.68126	7.07569	6.83705	6.57484	5.98941	6.12046	-0.00113993	1	0.375217	1	0.376357	1	-0.130738	1	0.583365	1	0.714103	1	-0.285921	1	-0.156323	1	-0.494069	1
SGL_RS04840	12.3563	12.1546	12.4721	11.5566	12.2122	12.9117	12.4276	12.5894	11.8446	11.1934	11.6612	11.633	12.5127	12.1231	12.5905	12.9726	12.7647	13.0381	11.6895	11.5791	11.8651	-0.387904	1	0.764651	1	1.15256	1	-0.707027	1	0.508858	1	1.21588	1	-0.529971	1	-0.210849	1	-0.274178	1
SGL_RS04845	9.0591	8.96744	8.73351	9.10632	8.5917	8.02893	8.30835	8.29505	9.01107	9.29153	8.5125	8.44132	8.0273	8.73975	8.56781	8.19955	8.51719	7.85463	8.49785	8.27231	8.64119	-0.125175	1	-0.750549	1	-0.625374	1	0.0194772	1	-0.275335	1	-0.294812	1	0.475803	1	0.331151	1	0.000588485	1
SGL_RS04850	12.9287	13.4591	13.3455	12.967	12.9241	12.166	12.1815	12.3124	12.7455	12.9635	12.9762	12.9621	12.8896	12.9389	12.8587	12.3115	12.4826	12.1069	12.777	12.9352	12.7468	0.0856019	1	-0.66311	1	-0.748712	1	-0.0870016	1	-0.589527	1	-0.502526	1	-0.0141545	1	0.158449	1	-0.0877372	1
SGL_RS04855	9.57058	9.66398	10.1023	9.17406	9.39961	10.4437	9.30142	9.88154	9.78727	9.39596	9.75597	9.52175	9.45718	9.27626	9.78266	9.89757	9.62909	10.1834	9.73771	9.75322	9.43659	0.0922135	1	0.483257	1	0.391043	1	0.123256	1	0.411749	1	0.288494	1	-0.0460191	1	-0.0770611	1	0.0254883	1
SGL_RS04860	10.7631	10.4946	11.0989	10.1374	10.7268	11.9392	11.1644	11.2619	10.9919	10.2889	10.9692	10.9355	10.8144	10.561	11.0576	11.524	11.0192	11.7649	10.943	10.7955	11.0178	0.103831	1	0.846128	1	0.742297	1	0.129808	1	0.650247	1	0.520439	1	-0.166757	1	-0.192734	1	0.0291244	1
SGL_RS04865	8.65117	8.38689	8.42357	8.3167	8.25263	7.99935	8.09876	8.0889	7.68648	8.57793	8.37533	8.30899	8.48762	8.13975	8.25877	8.20732	8.01808	8.04724	8.64079	8.35514	7.72389	0.343556	1	-0.0492075	1	-0.392763	1	-0.0606556	1	-0.230426	1	-0.16977	1	-0.211545	1	0.192666	1	-0.030327	1
SGL_RS04870	10.0115	9.86031	9.86197	9.90434	10.0289	10.6236	10.4957	10.1751	9.79577	10.1692	10.1504	10.0981	10.1596	9.88436	9.95874	10.4828	10.3381	10.551	10.0729	10.12	10.0452	0.233331	1	0.539022	1	0.305691	1	0.0996696	1	0.462629	1	0.36296	1	-0.0967661	1	0.0368955	1	-0.0203733	1
SGL_RS04875	11.6483	11.271	11.6579	11.5439	11.595	11.4202	11.4041	11.4342	11.77	11.6465	11.6681	11.4476	11.6225	11.6041	11.7437	11.4392	11.2888	11.286	11.6737	11.6654	11.6285	-0.0496739	1	-0.222185	1	-0.172511	1	0.0177982	1	-0.321183	1	-0.338981	1	-0.0184897	1	-0.0859619	1	0.0805076	1
SGL_RS04880	8.98979	9.12523	9.00903	8.87516	8.85229	8.14147	8.11372	8.03622	8.94567	9.06427	8.7701	8.93415	8.84811	8.93448	8.83571	8.40275	8.52731	8.32586	8.83662	8.88968	8.93732	0.0389039	1	-0.861726	1	-0.900629	1	-0.0113819	1	-0.477082	1	-0.4657	1	0.0204936	1	0.0707793	1	-0.36415	1
SGL_RS04885	9.69806	9.83898	9.69396	9.96596	10.0069	9.55167	9.58745	9.34044	9.75383	9.97798	10.0114	9.84435	10.1104	10.0243	9.79109	9.26325	9.16816	9.39261	9.83869	9.84938	9.82791	0.0344425	1	-0.43145	1	-0.465892	1	-0.168933	1	-0.732022	1	-0.563089	1	-0.0713557	1	0.132019	1	0.229216	1
SGL_RS04890	9.27153	9.6158	9.52298	9.96395	10.5165	10.1468	10.2151	9.80057	9.90984	9.55301	10.0956	9.89132	10.6491	10.2529	10.0806	9.60624	9.13215	9.70575	9.59881	9.79632	9.85176	-0.300701	1	-0.0944388	1	0.206262	1	-0.617539	1	-0.87195	1	-0.254411	1	-0.195627	1	0.121211	1	0.581884	1
SGL_RS04895	11.4102	11.8071	11.6252	11.8991	12.5053	12.1058	12.2506	11.7612	12.2045	11.5733	12.1389	11.8468	12.6293	12.265	12.2888	11.74	11.297	11.5154	11.7528	11.84	11.9421	-0.354853	1	-0.171693	1	0.183159	1	-0.561938	1	-0.881689	1	-0.319751	1	-0.181269	1	0.0258163	1	0.528726	1
SGL_RS04900	11.7804	12.4376	12.2118	12.1765	13.0321	12.5737	12.7474	12.151	12.5658	11.8385	12.5125	12.4002	12.9736	12.735	12.8739	12.1291	11.6858	11.8124	12.1279	12.3311	12.4762	-0.356452	1	-0.122705	1	0.233748	1	-0.517645	1	-0.981225	1	-0.46358	1	-0.231196	1	-0.0700031	1	0.627324	1
SGL_RS04905	7.2515	7.5356	7.38782	6.54033	7.70218	8.24583	7.8171	7.68146	6.89722	6.82831	7.75507	7.62646	7.97424	7.08878	7.52248	7.29576	7.80114	7.87868	7.38737	7.80814	8.07837	0.39111	1	0.92676	1	0.53565	1	0.28667	1	0.119972	1	-0.166698	1	-0.5273	1	-0.422859	1	0.279489	1
SGL_RS04905	7.2515	7.5356	7.38782	6.54033	7.70218	8.24583	7.8171	7.68146	6.89722	6.82831	7.75507	7.62646	7.97424	7.08878	7.52248	7.29576	7.80114	7.87868	7.38737	7.80814	8.07837	0.39111	1	0.92676	1	0.53565	1	0.28667	1	0.119972	1	-0.166698	1	-0.5273	1	-0.422859	1	0.279489	1
SGL_RS19435	7.43552	6.97694	7.08289	6.81923	6.38043	5.12025	5.02858	6.06962	6.3569	7.22861	6.22795	6.65176	7.16666	6.26727	6.12279	6.02615	5.64965	6.10215	6.47455	6.96778	5.9922	0.298116	1	-1.53923	1	-1.83735	1	-0.0699094	1	-0.954791	1	-0.884882	1	-0.0874601	1	0.280565	1	-0.6719	1
SGL_RS04910	14.1329	13.8975	14.6411	13.5996	13.9262	13.6501	12.8087	13.7866	13.4702	13.4577	13.6443	13.6905	14.1092	13.7597	13.9001	13.6513	13.5359	14.0321	13.9105	13.7516	13.7613	-0.0774682	1	-0.20376	1	-0.126292	1	-0.143311	1	-0.174911	1	-0.0315996	1	-0.252423	1	-0.18658	1	-0.281272	1
SGL_RS04915	10.5156	10.7641	10.5187	10.5283	10.1147	9.05273	9.19308	9.32487	10.6152	10.7578	9.88459	10.2636	10.0186	10.3634	10.3748	8.98482	9.89627	8.95299	10.102	9.91722	9.88682	-0.090768	1	-1.27747	1	-1.1867	1	-0.303217	1	-0.93733	1	-0.634114	1	0.17798	1	0.390429	1	-0.162161	1
SGL_RS04920	9.12903	9.20842	9.25611	8.59448	8.48614	7.48346	7.98125	8.33918	8.77329	8.54265	8.178	8.06455	8.41325	8.72123	8.68102	8.13579	8.72498	8.12965	8.23399	8.33399	7.89489	-0.375028	1	-0.685718	1	-0.31069	1	-0.562031	1	-0.266245	1	0.295786	1	0.0134946	1	0.200498	1	-0.405978	1
SGL_RS04925	9.32381	9.07046	9.3547	8.99438	8.93223	10.3533	9.79625	9.92968	8.56502	9.10835	9.115	9.2094	9.33827	9.21805	9.23006	9.91426	9.68212	10.5075	8.98016	9.10246	9.23365	0.319656	1	1.24835	1	0.928696	1	-0.123175	1	0.838797	1	0.961971	1	-0.443227	1	-0.000396736	1	-0.0336719	1
SGL_RS04930	9.71142	9.61102	9.70873	9.32912	9.93118	11.2254	10.745	10.496	9.66843	9.17203	9.8543	9.7593	10.0327	9.79871	10.0702	10.5097	10.2974	11.0224	9.68374	9.51284	10.0759	-0.0394211	1	1.21605	1	1.25547	1	-0.124743	1	0.683725	1	0.808468	1	-0.318334	1	-0.233012	1	0.213994	1
SGL_RS04935	5.91001	5.92575	5.50088	5.33635	5.80622	5.9892	6.12441	5.79379	5.59916	5.27361	5.54355	5.62615	5.73028	4.89668	5.63673	6.02615	5.90183	6.14381	5.81858	5.59639	5.9922	-0.1759	1	0.633197	1	0.809097	1	0.524518	1	0.896285	1	0.371766	1	0.191869	1	-0.508549	1	-0.0712185	1
SGL_RS04940	11.1533	11.3997	11.2825	10.4084	10.9311	10.2444	9.74921	9.96425	10.4138	10.1599	10.7598	10.5473	11.3083	10.7868	11.1445	10.3224	9.73107	10.122	10.7706	10.8865	10.5541	-0.0974967	1	-0.621642	1	-0.524146	1	-0.383909	1	-1.03648	1	-0.65257	1	-0.497765	1	-0.211353	1	-0.0829285	1
SGL_RS04945	9.09449	9.10833	9.06096	8.37853	9.05632	8.23319	8.20737	7.99738	8.82824	8.20163	8.84665	8.70303	9.20292	9.09166	9.12732	8.50715	8.19381	8.17886	9.05649	8.98765	8.77205	-0.182228	1	-0.684397	1	-0.502168	1	-0.217216	1	-0.895501	1	-0.678285	1	-0.382093	1	-0.347106	1	-0.170989	1
SGL_RS04950	9.43532	9.41208	9.39571	9.33847	9.85534	10.8304	10.18	10.0329	9.73185	9.12513	9.75424	9.67329	10.0867	9.80018	10.0102	10.1679	10.0339	10.4466	9.79609	9.75057	9.70889	-0.118554	1	0.747427	1	0.865982	1	-0.227948	1	0.260699	1	0.488647	1	-0.322571	1	-0.213177	1	0.164157	1
SGL_RS04955	9.22794	9.57213	9.44697	9.28465	9.22236	8.6774	8.8975	9.08713	9.31612	9.14642	8.8976	8.98188	9.20675	9.13659	9.13837	8.89152	9.01479	8.75336	8.89481	9.1354	8.72112	-0.275256	1	-0.386568	1	-0.111312	1	-0.260656	1	-0.280948	1	-0.0202926	1	0.119426	1	0.104826	1	0.0138061	1
SGL_RS04960	8.23956	8.4473	8.13517	8.06157	7.98873	8.28309	7.93985	7.83934	8.45377	8.05894	7.99091	8.30148	8.28128	8.15364	8.25064	7.80761	7.98902	7.81778	8.05816	8.24235	8.1379	-0.0662425	1	-0.187859	1	-0.121617	1	-0.0689415	1	-0.38986	1	-0.320918	1	-0.0483612	1	-0.0456622	1	0.15364	1
SGL_RS04965	8.41639	8.27009	8.28094	8.68775	8.38363	8.84443	8.98947	8.85961	8.7603	8.62591	8.49605	8.35326	8.29215	8.49645	8.34916	8.82242	8.85524	8.75336	8.38726	8.32329	8.58532	-0.13711	1	0.297285	1	0.434395	1	0.0299303	1	0.462835	1	0.432904	1	0.26041	1	0.0933694	1	0.0948598	1
SGL_RS04970	8.50387	8.69608	7.95882	8.40254	8.5002	9.20914	9.30793	8.70453	8.97781	8.45046	8.24355	8.31273	8.53107	8.41041	8.427	9.23315	8.88309	8.54421	8.41406	7.90709	8.48964	-0.336049	1	0.470605	1	0.806654	1	-0.153369	1	0.489429	1	0.642797	1	0.207257	1	0.0245765	1	0.188433	1
SGL_RS04975	10.9693	10.4322	10.3936	10.4586	10.7163	11.8978	12.0691	11.4813	10.6519	10.4724	10.8336	10.7337	11.0627	10.4753	10.7063	11.9172	11.4058	11.9382	10.532	10.7215	10.7445	0.0760445	1	1.23756	1	1.16152	1	-0.115532	1	1.01567	1	1.1312	1	-0.158419	1	0.033157	1	0.0634761	1
SGL_RS04980	10.9597	10.8029	10.7702	11.0971	11.3344	12.1907	12.3126	11.7385	11.599	11.2371	11.1799	11.4471	11.3736	11.4683	11.5657	11.8344	11.6716	12.1207	11.1507	11.2673	11.6224	-0.0659945	1	0.748348	1	0.814343	1	-0.0459137	1	0.419233	1	0.465147	1	-0.114285	1	-0.134366	1	0.21483	1
SGL_RS04985	11.6782	11.8646	11.7236	12.0816	12.6339	13.9899	13.9433	13.1316	12.3999	12.0884	12.582	12.7495	12.6763	12.5022	12.6897	13.1178	12.7227	13.4011	12.5436	12.4043	12.8793	0.11083	1	1.35314	1	1.24231	1	0.0417568	1	0.483168	1	0.441411	1	-0.237073	1	-0.168	1	0.632902	1
SGL_RS04995	10.7825	10.2587	10.4612	10.6609	11.0142	10.5105	11.0804	10.6883	11.2297	10.88	10.836	11.08	10.9812	10.9969	11.1096	10.93	10.8612	10.7395	10.9799	10.7031	11.3672	-0.051579	1	-0.208291	1	-0.156712	1	0.0927231	1	-0.186939	1	-0.279662	1	-0.0439157	1	-0.188218	1	-0.0652677	1
SGL_RS05000	11.061	11.3685	11.0961	11.1735	11.4274	10.8387	11.4592	11.0088	11.9287	11.356	11.0931	11.1195	11.2235	11.5977	11.5816	11.0844	11.2266	10.816	11.1621	10.8473	11.2363	-0.353895	1	-0.421059	1	-0.0671636	1	-0.412771	1	-0.429315	1	-0.0165436	1	0.0679083	1	0.126784	1	0.0761645	1
SGL_RS05005	11.5232	11.4015	11.4222	11.5994	11.6198	12.2669	12.0234	11.8644	11.7751	11.3606	11.4631	11.4079	11.7872	11.727	11.8874	12.1224	11.8372	12.1701	11.3439	11.3968	11.4747	-0.258259	1	0.394795	1	0.653053	1	-0.402917	1	0.249401	1	0.652318	1	-0.136087	1	0.00857098	1	0.00930626	1
SGL_RS05010	10.8516	10.8237	10.8931	10.5317	10.2673	10.609	10.7342	10.8953	10.6548	10.8069	10.6416	10.5112	10.2205	10.2082	10.0126	10.7975	10.7327	10.7767	10.5189	10.4189	10.3453	0.166604	1	0.263525	1	0.0969206	1	0.224399	1	0.630683	1	0.406284	1	0.351388	1	0.293593	1	-0.0157699	1
SGL_RS05015	10.4606	10.6333	10.5078	10.224	10.0952	10.1435	10.1184	10.5263	9.98333	10.3204	10.4651	9.86357	10.0033	9.88575	9.61723	10.5861	10.4027	10.1858	10.2289	10.2905	9.73478	0.136675	1	0.176581	1	0.0399064	1	0.210744	1	0.57056	1	0.359817	1	0.26668	1	0.192611	1	-0.127299	1
SGL_RS05020	9.44601	9.90206	9.73783	9.08979	9.63748	9.0952	9.39609	9.30913	9.34828	9.11316	9.68164	9.67329	9.55205	9.58681	9.36786	9.45799	9.05031	9.19189	9.62196	9.3937	9.44445	0.143269	1	-0.102727	1	-0.245996	1	-0.0435646	1	-0.273538	1	-0.229974	1	-0.135679	1	0.0511544	1	0.0351321	1
SGL_RS05025	9.09934	9.18767	9.3385	9.10632	9.22447	9.15664	9.26843	9.42466	9.82929	9.19946	9.15742	8.80741	8.90582	9.29307	9.07767	9.37429	9.48343	9.20143	9.1922	9.11903	8.79685	-0.375744	1	-0.138986	1	0.236757	1	-0.0773528	1	0.270823	1	0.348176	1	0.337909	1	0.0395183	1	-0.0719003	1
SGL_RS05030	9.94304	10.091	10.2503	10.0105	10.234	10.2222	10.0405	9.55582	10.381	9.97534	9.98071	10.0019	10.0197	10.1437	10.2602	10.0924	9.95926	9.80293	9.63623	9.87276	9.77588	-0.236146	1	-0.262847	1	-0.0267005	1	-0.33438	1	-0.191897	1	0.142483	1	0.0738316	1	0.172065	1	0.00288182	1
SGL_RS05035	8.71827	8.60022	8.33098	8.90695	8.78211	7.89078	7.5458	7.61103	9.09962	8.75172	7.9672	8.33129	8.36259	8.71812	8.89687	8.2304	8.53737	8.00419	8.41406	8.07813	8.303	-0.587065	1	-1.37102	1	-0.783957	1	-0.507777	1	-0.427033	1	0.0807433	1	0.276925	1	0.197636	1	-0.667064	1
SGL_RS05040	10.5623	10.3157	10.4246	10.9954	10.9638	12.5196	12.259	11.8595	11.0208	10.9217	11.3591	11.286	11.1318	10.7539	10.8729	11.8363	11.6688	12.1537	11.1052	11.1584	11.419	0.210193	1	1.254	1	1.0438	1	0.324644	1	0.981114	1	0.656469	1	0.0659628	1	-0.0484881	1	0.338846	1
SGL_RS05050	10.0773	10.2215	9.9867	10.6541	10.7752	11.1282	11.4482	10.909	11.0392	10.6877	10.6721	10.9031	10.5665	10.5383	10.4914	10.6964	10.7273	10.9465	10.5991	10.5574	10.9818	-0.0748034	1	0.351737	1	0.426541	1	0.236851	1	0.265558	1	0.0287067	1	0.304617	1	-0.00703785	1	0.390796	1
SGL_RS05055	9.739	9.82251	9.66069	9.77601	9.99829	9.77266	10.0733	9.83614	10.146	9.67685	9.91117	9.94164	9.9506	9.91589	9.83656	9.79058	9.70903	9.95162	9.87887	9.85186	10.1402	-0.137171	1	-0.0800749	1	0.057096	1	0.0707918	1	-0.0859005	1	-0.156692	1	0.0817836	1	-0.126179	1	0.0876092	1
SGL_RS05060	7.21597	7.11994	7.39834	7.50082	7.57464	8.24583	7.70282	7.78559	7.50564	6.96398	7.44702	7.65037	7.60069	7.27937	7.16181	8.02574	7.27043	8.0787	7.19098	7.47514	7.25157	-0.167547	1	0.443949	1	0.611496	1	-0.00266325	1	0.536214	1	0.538877	1	0.193618	1	0.0287341	1	0.101353	1
SGL_RS05065	7.66826	8.64778	7.92659	7.31635	7.8471	7.11929	6.78961	7.19481	7.75374	7.18319	7.5466	7.46716	7.58895	7.58403	7.17918	6.98566	6.73051	6.8858	7.65876	7.23638	7.40552	-0.287781	1	-0.725417	1	-0.437635	1	0.0695455	1	-0.717928	1	-0.787474	1	0.221838	1	-0.135488	1	0.21435	1
SGL_RS05070	7.04409	7.59039	7.2895	6.97304	7.05771	7.14669	7.65237	7.16691	7.06309	6.61041	7.11991	6.82116	7.33121	6.73764	6.21211	7.48749	6.89796	7.55939	6.67963	6.93978	7.38921	-0.207785	1	0.380096	1	0.587881	1	0.393115	1	0.611065	1	0.21795	1	0.24258	1	-0.35832	1	0.0116105	1
SGL_RS05075	10.3564	10.888	10.6359	9.56251	10.1497	9.8858	9.75636	9.67849	10.0822	9.37607	10.0215	9.87119	10.0794	9.8235	9.53936	9.9331	9.29793	9.79665	9.87044	10.1241	10.169	-0.177614	1	-0.184598	1	-0.00698389	1	0.229007	1	-0.13612	1	-0.365127	1	0.126376	1	-0.280246	1	0.0778975	1
SGL_RS05080	10.6103	11.2007	11.1938	10.4261	10.2193	9.56683	9.20359	9.50974	10.4963	10.183	10.2998	10.0741	10.0284	9.924	9.77136	9.74865	9.41969	9.55022	10.2661	10.7072	10.2088	-0.201569	1	-0.980667	1	-0.779098	1	0.459358	1	-0.343808	1	-0.803166	1	0.485055	1	-0.175872	1	-0.151804	1
SGL_RS05085	9.71647	9.97187	9.86292	9.7139	9.97081	9.3027	9.57131	9.40109	10.1267	9.80286	9.91426	10.0796	9.87682	9.86904	9.83927	9.18679	9.01479	9.42554	9.92146	9.8469	9.90972	-0.0102573	1	-0.53031	1	-0.520053	1	0.0676103	1	-0.671766	1	-0.739376	1	0.0877502	1	0.00988264	1	0.229206	1
SGL_RS05090	9.31384	9.17637	9.36273	8.98845	9.52517	8.16828	8.09876	8.1109	9.4284	8.91784	9.07683	9.39002	9.14021	9.0076	9.07307	8.27546	8.06058	8.32586	9.14903	9.29149	9.73157	-0.197347	1	-1.28847	1	-1.09112	1	0.371923	1	-0.913093	1	-1.28502	1	0.268514	1	-0.300757	1	-0.106861	1
SGL_RS05095	10.517	10.1266	10.2467	10.5317	10.2203	9.46799	9.42931	9.14148	10.6319	10.3503	10.6133	10.5584	10.0668	10.2486	10.2056	9.14698	9.18743	9.19189	10.7072	10.7357	10.565	0.0398051	1	-1.15622	1	-1.19603	1	0.495068	1	-1.03386	1	-1.52893	0.00884049	0.303297	1	-0.151965	1	0.180939	1
SGL_RS05100	10.8837	10.6173	10.612	10.9978	10.5096	10.2908	10.4331	10.3606	10.8644	11.3641	10.599	10.8937	10.3184	10.7107	10.5669	10.4274	10.8622	10.5094	10.8712	10.821	10.6575	0.184616	1	-0.44961	1	-0.634226	1	0.240294	1	0.0737464	1	-0.166548	1	0.268871	1	0.213193	1	-0.254486	1
SGL_RS05105	8.8915	8.62419	8.58114	8.07658	8.40622	7.56667	7.62122	7.98154	8.06371	8.62254	8.36631	8.01024	8.24816	8.17196	8.12719	7.86779	8.30987	7.9485	8.33563	8.16858	8.32023	0.179271	1	-0.493205	1	-0.672475	1	0.102867	1	-0.134937	1	-0.237804	1	0.00572487	1	0.0821287	1	-0.352543	1
SGL_RS05110	11.8143	11.3682	11.471	11.8674	11.5769	11.0386	11.6083	11.1975	11.8156	12.0475	11.1965	11.0434	11.344	11.7882	11.6619	11.531	11.8443	11.306	11.2858	11.5531	11.3989	-0.260822	1	-0.460136	1	-0.199314	1	-0.197256	1	-0.0321293	1	0.165126	1	0.150286	1	0.0867198	1	-0.277721	1
SGL_RS05115	10.4759	10.4585	10.3336	10.3199	10.0325	9.53635	9.73479	10.0444	9.75819	10.5445	10.2832	9.91363	10.052	10.187	9.69111	10.0649	10.515	10.0604	10.2318	10.1863	9.56119	0.219763	1	-0.272674	1	-0.492436	1	-0.0835692	1	0.245133	1	0.328702	1	0.0652231	1	0.368555	1	-0.452584	1
SGL_RS05120	4.90363	5.73409	5.64122	6.42538	6.55581	5.71025	7.03167	6.18861	6.63394	6.30069	6.58719	6.43097	6.46084	5.47477	6.21211	4.71394	5.38378	5.38619	6.43498	5.82933	5.94653	-0.130993	1	-0.132005	1	-0.00101199	1	0.110532	1	-1.58785	1	-1.69838	1	0.598227	1	0.356702	1	2.05407	1
SGL_RS05125	10.0625	10.1761	10.1936	11.4657	11.2558	11.3807	11.4932	11.1248	11.3705	11.595	11.231	11.3006	11.2845	10.6029	10.9824	10.1798	10.3121	10.2901	11.4144	10.9521	11.3369	0.0178792	1	-0.0263093	1	-0.0441885	1	0.258079	1	-0.734103	1	-0.992182	1	0.38762	1	0.14742	1	1.09541	1
SGL_RS05130	9.41991	9.33142	8.62634	11.2315	10.5183	10.7262	10.751	10.9812	11.9337	12.2709	11.6431	13.2456	9.35389	11.9502	10.4635	8.69012	8.72498	9.76162	12.5227	9.70742	13.5804	1.20609	1	-0.523505	1	-1.72959	1	1.93778	1	-1.87132	1	-3.8091	0.00444209	0.374206	1	-0.357491	1	1.72202	1
SGL_RS05135	10.7843	10.5089	10.5945	11.1008	11.0718	12.0404	12.2807	11.9037	11.4014	11.5379	11.4186	12.0955	10.8405	11.4562	11.0518	11.7446	11.4942	12.0273	11.6287	10.8823	12.4481	0.521076	1	0.891754	1	0.370678	1	0.83893	1	0.638581	1	-0.200348	1	0.0608812	1	-0.256972	1	0.314054	1
SGL_RS05140	9.91968	10.1671	10.2372	9.94877	10.6166	10.3298	10.0942	10.2822	10.1764	10.1198	10.2772	10.4616	10.4026	10.392	10.3924	10.1153	9.99067	10.1068	10.2421	10.0233	10.4109	0.0202428	1	-0.0367579	1	-0.0570007	1	-0.101293	1	-0.331472	1	-0.230178	1	-0.12483	1	-0.00329414	1	0.169884	1
SGL_RS05145	9.488	9.67664	10.1732	9.25861	10.0458	10.7307	10.2958	10.336	9.71625	8.99291	9.62043	9.88631	10.2271	9.95732	10.1705	10.2283	9.88648	10.3894	9.68786	9.4602	9.91539	-0.16727	1	0.776782	1	0.944052	1	-0.378843	1	0.0603137	1	0.439157	1	-0.426374	1	-0.214801	1	0.290094	1
SGL_RS05150	11.1778	11.3402	12.0036	10.685	11.5802	12.3305	11.9248	11.9063	11.2218	10.3152	11.3194	11.4433	11.9286	11.503	11.8046	11.8488	11.4154	11.8822	11.3357	11.2051	11.2765	-0.102491	1	0.866583	1	0.969074	1	-0.436749	1	-0.0261982	1	0.410551	1	-0.553695	1	-0.219437	1	0.339086	1
SGL_RS05155	9.43072	9.30646	9.39049	9.44621	9.30072	8.81084	9.19659	9.16965	9.34538	9.35591	9.29201	9.33597	9.36079	9.41323	9.28876	9.27068	9.2771	9.13329	9.33561	9.21652	9.13987	-0.0390727	1	-0.294507	1	-0.255435	1	-0.0658569	1	-0.129449	1	-0.0635923	1	0.0114032	1	0.0381874	1	-0.153655	1
SGL_RS05160	9.97871	10.201	10.3699	9.63134	9.75345	8.88535	8.235	8.91475	9.84372	9.18352	9.8381	9.81567	9.90773	9.66956	9.62039	8.88185	9.21586	8.75336	9.68374	9.85927	9.17339	-0.106274	1	-1.08755	1	-0.981275	1	-0.22782	1	-0.804512	1	-0.576692	1	0.00742469	1	0.12897	1	-0.275613	1
SGL_RS05165	12.739	12.6892	12.7754	12.9374	13.4509	14.684	14.3395	14.1313	13.3135	12.8193	13.6301	13.6013	13.6832	13.3379	13.5007	14.0848	13.7068	14.2684	13.473	13.4561	13.71	0.146405	1	1.15536	1	1.00895	1	0.077591	1	0.525201	1	0.44761	1	-0.265047	1	-0.196234	1	0.365107	1
SGL_RS05170	8.78479	8.89835	8.68734	8.5735	9.18152	8.0579	8.45646	8.26268	9.56278	8.41577	8.61505	8.72003	9.1362	8.90198	9.3065	8.29747	8.21277	8.23576	8.72609	8.39992	8.98125	-0.606173	1	-0.945881	1	-0.339708	1	-0.380428	1	-0.935234	1	-0.554807	1	0.0390828	1	-0.186663	1	0.0284363	1
SGL_RS05175	7.90435	7.97761	7.74953	7.74166	6.9788	6.97367	7.15338	7.26225	6.92886	8.29794	7.89365	7.86474	7.08505	7.31294	7.08093	7.12458	7.18287	6.78654	8.74467	7.81326	7.19631	0.874675	1	-0.154453	1	-1.02913	1	0.808951	1	-0.14335	1	-0.952301	1	0.125647	1	0.191372	1	0.114544	1
SGL_RS05180	10.0176	9.29904	9.04607	9.8234	8.07594	7.68306	7.52349	7.63151	8.47513	10.502	9.70506	9.38648	8.6983	8.79391	8.68705	8.19173	8.80621	7.8667	10.5258	10.0982	8.59242	0.983998	1	-1.51034	1	-2.49434	0.171053	1.02903	1	-0.412211	1	-1.44124	1	0.28531	1	0.240282	1	-0.812818	1
SGL_RS05185	11.1065	10.4717	10.2167	11.3518	9.86079	8.73227	9.21402	8.96786	9.76254	12.0355	10.9223	10.6754	10.0919	10.0442	9.89894	9.52783	10.2074	9.16776	11.7518	11.3125	10.0452	0.828466	1	-1.58698	1	-2.41544	0.0595424	1.00985	1	-0.321931	1	-1.33178	1	0.519584	1	0.338196	1	-0.745464	1
SGL_RS05190	9.14412	9.40103	9.20937	9.27331	9.40522	8.33132	8.60139	8.99567	9.3924	9.30842	8.91006	8.93899	9.31006	9.3014	9.42131	8.77618	9.00397	8.77908	8.92072	8.6255	9.00805	-0.307219	1	-0.711711	1	-0.404492	1	-0.499081	1	-0.509975	1	-0.0108939	1	0.0132545	1	0.205116	1	-0.188482	1
SGL_RS05195	8.7932	8.96368	8.94805	8.57614	8.40248	7.92265	8.24862	8.94359	8.41285	8.51014	7.82273	7.57113	8.6428	8.58448	8.40884	8.68457	8.90266	8.39408	7.76692	7.94483	7.72389	-0.482836	1	-0.0200942	1	0.462742	1	-0.740447	1	0.138576	1	0.879024	1	-0.0889362	1	0.168675	1	-0.247607	1
SGL_RS05200	13.3096	13.5205	13.7765	12.7154	13.0555	13.9774	13.6623	14.2394	13.2378	12.5692	12.6711	12.7941	13.2504	12.947	13.2467	14.2832	14.072	14.1459	12.8601	12.3234	12.6776	-0.338981	1	0.962259	1	1.30124	1	-0.530956	1	1.01694	1	1.54789	0.069985	-0.136473	1	0.0555023	1	-0.19115	1
SGL_RS05205	8.81458	9.06171	9.03774	8.62029	8.25263	7.03373	7.41857	8.12538	8.24886	8.80628	8.02574	8.25556	7.92381	8.36737	8.13163	7.84801	8.35038	7.8667	8.41406	8.28706	7.61615	0.0175187	1	-0.855287	1	-0.872806	1	-0.079812	1	-0.117998	1	-0.0381865	1	0.254406	1	0.351736	1	-0.482883	1
SGL_RS05210	11.6473	11.2943	11.2857	11.8301	11.2015	11.0815	11.0594	11.0029	11.2817	12.2598	11.2135	11.3864	11.2644	11.2415	11.3075	10.9636	11.4967	11.3323	11.5742	11.47	11.4309	0.232502	1	-0.422432	1	-0.654934	1	0.196276	1	0.00985641	1	-0.186419	1	0.196507	1	0.232733	1	-0.235782	1
SGL_RS05215	9.033	9.06347	8.82164	8.76382	9.16838	9.30872	9.19308	9.09082	9.07537	8.90123	8.94075	9.1831	9.47634	8.98191	9.24649	9.19071	8.93722	9.26195	9.05223	8.9017	8.94843	0.00330036	1	0.193732	1	0.190432	1	-0.27893	1	-0.122075	1	0.156855	1	-0.24992	1	0.03231	1	0.0658868	1
SGL_RS05220	9.40276	9.29157	9.14564	9.1477	9.37885	8.72326	9.27841	9.33734	9.46352	9.48964	9.02908	9.2094	9.35907	9.3544	9.56742	9.48697	9.21586	9.11825	9.11884	8.98765	9.28713	-0.0837862	1	-0.195104	1	-0.111317	1	-0.324275	1	-0.153431	1	0.170844	1	-0.0981886	1	0.1423	1	-0.139861	1
SGL_RS05225	10.3116	10.2065	10.3785	10.1848	9.76514	9.66405	9.56589	9.87941	9.91179	10.3267	9.80681	9.77563	9.844	9.91995	9.60931	10.0282	10.1546	9.80606	9.82255	9.87154	9.46393	0.028434	1	-0.262431	1	-0.290865	1	-0.134534	1	0.213758	1	0.348292	1	0.172774	1	0.335742	1	-0.303415	1
SGL_RS05230	12.3007	13.284	13.5068	12.7417	13.8368	13.8438	12.8457	12.6785	12.1423	12.9441	13.6969	13.2769	14.3571	13.1074	13.2908	12.8596	12.0054	12.6117	13.6028	13.3586	13.3235	0.258449	1	0.138628	1	-0.119821	1	-0.291461	1	-1.16553	1	-0.874066	1	-0.617004	1	-0.0670936	1	0.687151	1
SGL_RS05235	14.4983	15.3935	15.8465	15.4095	16.3424	16.065	15.3781	15.1897	14.9823	15.6259	16.2925	16.0286	16.6635	15.7578	16.0327	15.1616	14.5158	15.0701	16.1362	15.9316	16.1671	0.314508	1	-0.0982772	1	-0.412785	1	-0.0968431	1	-1.26063	1	-1.16378	1	-0.509303	1	-0.0979521	1	0.653047	1
SGL_RS05240	14.3433	15.1737	15.6409	14.6833	15.7142	15.302	14.4542	14.4464	14.2129	14.9538	15.6255	15.2912	16.1166	15.0231	15.3682	14.5302	13.7551	14.1894	15.5488	15.2947	15.5187	0.305351	1	-0.218161	1	-0.523511	1	-0.0974604	1	-1.38576	1	-1.2883	1	-0.566402	1	-0.163591	1	0.601196	1
SGL_RS05245	16.3291	17.4321	17.748	16.5951	17.6316	17.9752	17.0403	16.8409	16.0124	17.0219	17.6273	17.3384	18.2124	16.729	17.0956	16.9001	16.0773	16.7227	17.5057	17.2829	17.2772	0.445264	1	0.469812	1	0.0245476	1	-0.155042	1	-0.882875	1	-0.727833	1	-0.585493	1	0.0148132	1	0.767193	1
SGL_RS05250	15.8589	17.1518	17.457	16.1108	17.1354	17.4475	16.6527	16.4222	15.4197	16.6826	17.1736	16.7038	17.6462	15.8676	16.308	16.3984	15.5064	16.0328	16.9981	16.6766	16.8226	0.476644	1	0.515512	1	0.0388679	1	0.0211368	1	-0.791485	1	-0.812621	1	-0.420598	1	0.0349098	1	0.886399	1
SGL_RS05255	9.15905	8.86051	9.00903	8.52513	8.63057	8.89339	9.11357	9.08713	8.65666	8.72365	9.18588	9.13114	9.05778	9.06255	9.09593	9.31086	8.87519	9.39261	9.08592	8.91836	8.92049	0.448279	1	0.461249	1	0.0129697	1	-0.145715	1	0.139635	1	0.28535	1	-0.495212	1	0.0987831	1	-0.173598	1
SGL_RS05260	12.3513	12.0168	12.3272	14.2724	13.1467	14.2511	14.0284	13.4345	13.0793	14.32	13.8282	13.9244	13.1795	12.6967	12.8021	13.6091	13.2535	13.6674	13.9446	13.6989	13.9841	0.430967	1	0.334284	1	-0.0966826	1	1.01258	1	0.614888	1	-0.397696	1	0.704027	1	0.12241	1	0.423423	1
SGL_RS05265	6.54179	6.94651	6.21357	7.91052	6.04638	6.62756	6.62987	6.4471	6.95214	7.8377	6.94753	7.14305	6.37975	6.03861	6.15923	5.98901	6.41209	6.62304	7.16739	6.33595	6.973	0.227651	1	-0.760374	1	-0.988025	1	0.932324	1	0.22883	1	-0.703493	1	1.26792	1	0.563247	1	0.278716	1
SGL_RS05270	9.63939	9.5844	9.40092	9.8498	9.78822	9.36764	9.81464	9.72667	10.1123	10.026	9.71928	9.87246	9.70743	9.77648	9.66995	9.46124	9.96857	9.58707	9.81127	9.7821	9.72513	-0.0473624	1	-0.276948	1	-0.229585	1	0.0102082	1	-0.0278033	1	-0.0380115	1	0.212015	1	0.154444	1	-0.0371299	1
SGL_RS05275	9.32546	9.10152	8.91565	8.84265	9.22659	8.8361	9.33368	8.88107	9.27868	9.0938	8.99147	9.29311	9.39978	9.25497	9.27481	9.4482	8.74681	9.07739	9.26385	9.05806	9.33869	0.00409487	1	-0.0931367	1	-0.0972316	1	-0.0348281	1	-0.20295	1	-0.168122	1	-0.191445	1	-0.152522	1	-0.0816324	1
SGL_RS05280	9.1839	8.93523	9.0494	8.84265	9.15289	9.27834	9.51055	9.14858	8.903	8.9424	9.19099	9.34877	9.31362	9.06744	9.04516	9.40498	8.46018	9.11825	9.34781	9.15159	9.52826	0.209074	1	0.366276	1	0.157201	1	0.260051	1	-0.110288	1	-0.370339	1	-0.184983	1	-0.23596	1	0.291581	1
SGL_RS05290	8.12617	7.84896	7.95527	8.16701	8.50718	9.3207	9.79625	8.7519	8.23952	8.32728	8.20356	8.08659	8.54022	8.48552	8.47315	8.75514	8.76403	9.16776	8.13271	8.53267	8.40339	-0.111305	1	1.10534	1	1.21665	1	-0.132664	1	0.432841	1	0.565505	1	-0.204767	1	-0.183409	1	0.467735	1
SGL_RS05295	9.29284	9.12186	9.26471	9.73411	9.59556	9.73288	9.70798	9.2996	9.71961	9.67685	9.59944	9.56938	9.73421	9.54182	9.5005	9.49651	9.49378	9.44173	9.70015	9.79375	9.62487	-0.0716223	1	-0.101881	1	-0.0302591	1	0.125435	1	-0.122464	1	-0.247899	1	0.0917182	1	-0.105339	1	0.112301	1
SGL_RS05300	13.4706	13.0154	13.1171	14.2841	13.1689	12.8973	13.1972	12.8248	13.0189	14.6707	13.6284	13.1856	13.0547	13.4038	13.1459	12.9302	13.3584	12.4106	14.2527	14.1728	13.4869	0.360185	1	-0.627474	1	-0.987659	1	0.684384	1	-0.259007	1	-0.943391	1	0.39995	1	0.0757517	1	0.0314838	1
SGL_RS05305	10.0385	10.0901	10.2553	10.0818	10.1441	10.013	9.80318	10.0233	10.0137	10.227	10.232	10.1791	10.095	9.97565	9.97238	9.53402	9.77842	9.92883	10.2943	10.2637	10.1972	0.135485	1	-0.13614	1	-0.271625	1	0.19334	1	-0.269095	1	-0.462436	1	0.0663087	1	0.00845346	1	0.199265	1
SGL_RS05310	10.2884	10.0995	10.4079	10.3371	10.1794	9.88983	9.58478	9.64879	10.2393	10.3855	10.5737	10.3883	10.4751	10.4679	10.4879	9.62374	9.7678	9.81229	10.5607	10.4568	10.4309	0.201655	1	-0.56306	1	-0.764715	1	-0.0181393	1	-0.75917	1	-0.74103	1	-0.22776	1	-0.00796592	1	-0.0316504	1
SGL_RS05315	10.2384	9.77622	10.1816	10.1994	10.2022	10.4299	10.3089	10.3499	10.0497	10.3452	10.1635	10.2215	10.2431	10.3684	10.3069	10.3384	10.3018	10.5454	10.3193	10.2591	10.3411	0.0958902	1	0.214839	1	0.118949	1	0.0106162	1	0.092477	1	0.0818608	1	-0.158535	1	-0.073261	1	-0.0361727	1
SGL_RS05320	11.043	11.0011	10.9739	11.3549	11.1607	10.657	10.6277	10.5928	11.1619	11.7161	11.0417	11.1023	11.1518	11.1569	11.1363	10.8579	10.7895	10.7941	11.2029	11.0351	11.0257	0.0924724	1	-0.611664	1	-0.704137	1	-0.0486369	1	-0.338623	1	-0.289986	1	0.0814165	1	0.222526	1	-0.191625	1
SGL_RS05325	11.063	11.2161	11.0961	10.3441	11.5623	11.6151	11.1409	10.9256	10.827	10.4344	11.6338	11.448	11.7278	11.2512	11.4889	10.7411	10.5339	10.8314	11.409	11.3616	11.1097	0.26383	1	0.259643	1	-0.00418707	1	-0.211227	1	-0.805118	1	-0.593891	1	-0.509174	1	-0.0341168	1	0.555587	1
SGL_RS05330	10.8164	10.8222	11.1994	10.1212	10.0529	9.36186	9.45885	9.84926	10.1318	10.337	9.91117	10.1132	9.98668	10.1859	10.0633	9.87826	9.80361	9.66841	10.183	10.1941	9.80671	0.0294226	1	-0.540429	1	-0.569852	1	-0.0217552	1	-0.302032	1	-0.280276	1	0.0223183	1	0.0734961	1	-0.216079	1
SGL_RS05335	10.9301	11.0043	11.6357	9.93548	9.75492	9.42425	8.76179	9.28358	9.61657	9.76818	9.53052	9.5169	10.1377	9.74477	9.82976	9.41172	9.23451	9.40091	9.88486	10.1394	9.28275	-0.17041	1	-0.61866	1	-0.44825	1	-0.183361	1	-0.583167	1	-0.399805	1	-0.143616	1	-0.130665	1	-0.17911	1
SGL_RS05340	9.96232	9.97931	10.1556	10.4334	10.1751	9.37341	9.38383	9.32174	9.92639	10.8304	10.4135	10.2932	10.1918	10.24	9.95998	9.41172	9.31555	9.02461	10.7017	10.4122	10.0322	0.34507	1	-0.859555	1	-1.20463	1	0.198251	1	-0.903098	1	-1.10135	1	0.0586975	1	0.205516	1	0.10224	1
SGL_RS05345	10.8464	10.9246	11.5954	10.5071	11.3654	11.5719	10.5028	10.716	10.844	10.2534	11.3391	11.1141	11.5748	11.5174	11.4339	10.9099	10.6414	10.8618	11.1655	11.1847	10.9641	0.0237015	1	0.0572989	1	0.0335973	1	-0.401608	1	-0.709311	1	-0.307703	1	-0.567129	1	-0.141819	1	0.199481	1
SGL_RS05350	6.80573	7.49439	7.54271	6.80105	7.16839	6.41582	5.77634	6.42334	6.68141	6.99595	6.83299	7.01926	6.98949	6.99854	7.15305	6.70375	6.14063	6.56398	6.58688	6.85225	6.90543	0.0723069	1	-0.899935	1	-0.972241	1	-0.225343	1	-0.729151	1	-0.503808	1	-0.190505	1	0.107144	1	-0.361289	1
SGL_RS05355	8.40232	8.80287	8.98494	8.38758	8.9477	8.45616	8.33412	8.01304	8.41007	8.25059	8.08199	8.22013	9.02344	8.76105	8.57107	8.1194	8.06058	8.23576	8.13674	8.24613	8.58532	-0.451558	1	-0.358241	1	0.0933172	1	-0.454176	1	-0.711583	1	-0.257408	1	-0.206948	1	-0.204331	1	0.146394	1
SGL_RS05360	9.07297	9.52583	9.91116	9.45197	9.13949	9.0952	8.79925	9.00352	8.86307	9.50803	9.22878	9.13958	9.16207	8.9425	8.95553	9.07244	8.91041	8.81683	9.18639	9.21652	8.79069	0.135075	1	-0.213773	1	-0.348849	1	0.0749463	1	-0.0907809	1	-0.165727	1	0.154927	1	0.215056	1	0.0319349	1
SGL_RS05365	10.1672	10.312	10.5681	9.86605	9.99333	9.81983	9.29489	9.72667	9.6719	9.97534	9.98071	9.62151	9.99335	9.87463	9.45528	9.68338	9.72888	9.55022	10.0314	10.0559	9.76336	0.0194769	1	-0.228915	1	-0.248392	1	0.103751	1	-0.139725	1	-0.243477	1	0.0584843	1	-0.0257899	1	-0.0307051	1
SGL_RS05370	9.57197	9.98302	10.2887	9.12446	9.50266	9.03829	8.51957	9.3497	8.97967	9.21745	9.30386	8.84662	9.68839	9.34436	9.16887	9.02929	9.20014	9.16289	9.3821	9.47635	8.83327	-0.0873352	1	-0.22072	1	-0.133385	1	-0.289517	1	-0.297016	1	-0.00749955	1	-0.206999	1	-0.00481813	1	-0.130703	1
SGL_RS05375	8.17297	8.48708	8.78225	7.51194	8.40248	7.4177	7.46616	8.35768	7.59158	7.56891	7.82273	7.7643	8.5064	7.99802	7.69472	7.80761	7.88244	7.9371	7.95689	8.04378	7.79969	-0.190706	1	-0.0733626	1	0.117343	1	-0.278674	1	-0.256223	1	0.0224504	1	-0.238847	1	-0.150879	1	-0.055986	1
SGL_RS05380	8.15816	8.29422	8.60843	7.48397	8.3912	7.48346	7.22446	7.91637	7.48992	7.51144	7.49768	7.57113	8.42975	7.85784	7.63958	7.46163	7.62323	7.63204	7.53564	7.76657	7.68443	-0.36883	1	-0.314936	1	0.0538936	1	-0.450633	1	-0.499316	1	-0.048683	1	-0.184519	1	-0.102716	1	-0.000139113	1
SGL_RS05385	9.23412	9.36024	9.63882	8.5814	9.2866	8.94849	8.89317	9.07229	8.52206	8.67887	8.9944	8.56564	9.35562	8.65122	8.69006	8.88185	9.01119	9.04065	8.9137	8.67397	8.83327	-0.0864159	1	0.1433	1	0.229716	1	-0.194663	1	0.0437708	1	0.238434	1	-0.105282	1	0.00296542	1	-0.00575241	1
SGL_RS05390	8.61506	9.01716	9.1672	7.992	8.76766	8.48841	8.44469	8.70453	7.9307	8.2374	8.37533	8.11259	8.83084	8.37924	8.13606	8.38915	8.52731	8.58855	8.4662	8.31971	8.15721	-0.0379557	1	0.294564	1	0.332519	1	-0.216295	1	0.0265232	1	0.242818	1	-0.215777	1	-0.0374382	1	0.0522632	1
SGL_RS05395	9.55373	9.56843	9.7275	9.45197	9.54732	9.8858	10.0248	9.81401	9.46219	9.6898	9.62799	9.52659	9.57445	9.46605	9.44464	9.8111	9.7398	9.61231	9.6162	9.41565	9.6792	0.133381	1	0.438614	1	0.305233	1	0.084285	1	0.236547	1	0.152262	1	-0.00983788	1	0.0392583	1	0.19223	1
SGL_RS05400	9.1839	9.21633	9.07732	9.09164	8.70834	9.02371	8.76653	8.79776	8.87717	9.54591	9.05175	9.41283	9.06201	8.5742	9.32209	9.01167	9.14863	8.82919	9.30376	9.21844	9.14471	0.472575	1	-0.0424265	1	-0.515001	1	0.200883	1	-0.0146854	1	-0.215568	1	-0.123594	1	0.148098	1	-0.151335	1
SGL_RS05425	10.0812	10.119	10.0251	10.2265	10.041	11.4505	11.6188	10.9673	10.3908	10.1115	9.99101	10.0785	10.0305	10.2657	10.1323	11.1063	10.919	11.7928	9.97523	10.1118	10.2632	-0.169506	1	1.16137	1	1.33088	1	0.0227772	1	1.19541	1	1.17264	1	0.0827898	1	-0.109493	1	0.0487476	1
SGL_RS05430	11.2565	10.8422	11.1791	11.4774	10.9783	11.8272	11.8883	11.6613	11.3966	11.4225	10.8385	11.1407	10.9237	11.0614	11.2083	11.8685	11.9963	12.132	10.724	11.1673	11.6379	-0.148347	1	0.499432	1	0.64778	1	0.250608	1	0.942305	1	0.691697	1	0.233879	1	-0.165076	1	-0.208993	1
SGL_RS05440	9.34844	9.44742	8.82939	9.18447	8.61451	8.27078	8.5083	8.06656	8.69128	9.25497	8.66003	8.42067	8.46218	8.61824	8.67191	8.27546	8.51719	8.10949	8.63511	8.72628	8.48201	-0.0333464	1	-0.600827	1	-0.567481	1	0.0245839	1	-0.294121	1	-0.318705	1	0.284536	1	0.226606	1	-0.0221699	1
SGL_RS05445	9.78784	10.0142	9.95164	9.30547	9.51309	7.9068	8.42084	8.13972	9.14693	9.6687	8.90696	9.12478	9.45396	9.50623	9.51074	8.52591	8.81036	8.36038	9.16882	9.26383	9.09058	-0.060735	1	-1.22159	1	-1.16085	1	-0.29984	1	-0.956283	1	-0.656443	1	-0.168192	1	0.0709128	1	-0.433498	1
SGL_RS05450	11.5501	11.7033	11.7516	11.1977	11.4824	12.0691	11.9685	11.8735	11.4067	11.2778	11.3895	11.4287	11.5972	11.3337	11.5326	12.1964	11.7026	12.0287	11.1487	11.3089	11.5032	-0.000217551	1	0.609868	1	0.610086	1	-0.142496	1	0.501301	1	0.643797	1	-0.12647	1	0.015808	1	-0.0179028	1
SGL_RS05455	9.92023	10.521	10.2838	9.90118	10.0045	9.82404	10.0923	9.68826	10.0137	9.60691	9.56046	9.32121	9.9089	10.0566	9.92597	9.88311	9.74197	9.53143	9.33561	9.57717	9.44837	-0.488097	1	-0.0974907	1	0.390606	1	-0.573277	1	-0.244828	1	0.32845	1	0.00899772	1	0.0941781	1	0.156335	1
SGL_RS05460	7.61217	8.3355	7.95527	7.68392	8.3912	7.77329	8.24862	8.27572	8.88915	7.93905	7.86185	8.36771	7.88119	8.54991	8.20505	8.1194	8.06058	7.97104	8.07506	7.69632	8.20438	-0.359053	1	-0.304774	1	0.054279	1	-0.170533	1	-0.203171	1	-0.0326383	1	0.181181	1	-0.00733904	1	0.0795783	1
SGL_RS05465	11.5154	11.4391	11.3694	10.9463	11.6919	11.6368	11.491	11.482	11.3608	11.0856	11.6211	11.369	11.7532	11.4816	11.643	11.6252	11.4793	11.5059	11.3914	11.3655	11.4535	0.010595	1	0.174982	1	0.164387	1	-0.233882	1	-0.0929757	1	0.140906	1	-0.268447	1	-0.0239703	1	-0.000489472	1
SGL_RS05470	9.58999	9.27653	9.37733	9.11178	9.9896	10.1602	10.2442	10.0576	9.71289	9.22859	9.9403	9.95605	9.91944	9.84787	9.84198	9.92606	9.53196	10.122	9.77431	9.66154	9.8488	0.100397	1	0.521821	1	0.421425	1	-0.0335989	1	0.00852693	1	0.0421258	1	-0.228621	1	-0.0946254	1	0.284673	1
SGL_RS05475	9.61456	9.46875	9.4087	9.96194	9.97585	10.1059	10.2876	10.1769	10.0444	9.67685	9.89403	9.93196	9.8329	9.8592	9.77985	10.0628	10.2554	10.2284	9.62196	9.86173	9.86647	-0.160356	1	0.205266	1	0.365622	1	-0.0563847	1	0.370105	1	0.426489	1	0.175202	1	0.0712311	1	0.0103638	1
SGL_RS05480	8.94741	8.90424	8.7479	9.30228	8.94513	9.16331	9.7516	9.61078	9.28323	8.96388	9.19099	8.91214	8.84811	8.91832	8.6318	9.63241	10.0533	9.6889	8.73142	9.24509	8.57101	-0.16797	1	0.363143	1	0.531113	1	0.0190393	1	1.04509	1	1.02605	1	0.403023	1	0.216013	1	-0.278924	1
SGL_RS05485	7.88647	8.09567	7.83695	8.29441	8.06651	8.81931	9.00558	8.77042	8.62357	8.07386	8.04285	8.48507	8.42317	8.43715	8.37557	8.8325	9.02554	8.5958	7.75647	8.22713	8.61352	-0.143366	1	0.558613	1	0.701978	1	-0.0799733	1	0.448775	1	0.528748	1	-0.0692211	1	-0.132614	1	0.0406164	1
SGL_RS05490	8.55419	8.24864	8.48623	8.71914	8.69617	9.73736	9.57671	9.37109	8.90496	8.64267	8.87871	9.30066	8.74649	8.68983	8.75757	9.37429	9.11548	9.64763	8.88767	8.93483	9.57558	0.202001	1	0.827436	1	0.625435	1	0.53842	1	0.69536	1	0.156941	1	0.0481974	1	-0.288221	1	0.180273	1
SGL_RS05495	7.62842	7.84488	7.57084	7.62886	7.91704	7.32502	7.40642	7.55851	7.55681	7.51875	7.9552	7.75331	7.18243	7.52808	7.34972	7.67908	7.46302	7.24369	7.52334	7.83855	7.72389	0.0518247	1	-0.304524	1	-0.356349	1	0.336711	1	0.139331	1	-0.19738	1	0.401848	1	0.116962	1	-0.0420074	1
SGL_RS05500	11.7425	11.8266	11.8044	12.2693	11.9081	10.7307	10.9513	11.7449	11.7088	12.0034	11.8491	11.6862	11.783	11.7481	11.4054	11.5076	11.8327	10.9884	11.7492	11.8672	11.4985	-0.129887	1	-0.775068	1	-0.645181	1	0.00153238	1	-0.172475	1	-0.174007	1	0.328156	1	0.196736	1	-0.274438	1
SGL_RS05505	10.8536	10.1833	10.1564	10.2961	10.4475	10.1834	9.98876	10.3743	10.5067	10.2761	10.0625	10.2875	10.2412	10.467	10.5815	10.3559	10.6097	10.5416	10.2597	10.1912	10.0452	-0.211237	1	-0.233455	1	-0.0222174	1	-0.258167	1	0.0712854	1	0.329453	1	-0.0174411	1	0.0294889	1	-0.322181	1
SGL_RS05510	10.6567	10.4069	10.4706	10.6359	10.8756	11.1231	11.1299	11.0939	10.9257	10.5463	10.8319	11.0729	10.9079	10.7294	10.8722	10.9829	11.044	10.938	10.8259	10.8992	11.0033	0.0158339	1	0.301853	1	0.286019	1	0.112644	1	0.152789	1	0.0401454	1	-0.0212527	1	-0.118063	1	0.127811	1
SGL_RS05515	10.2414	10.289	10.0184	9.97199	9.73427	9.33849	9.37765	9.66124	9.82514	10.0002	9.63738	9.58181	9.72222	9.73865	9.70752	9.7353	10.0034	9.69566	9.79864	9.81168	9.75389	-0.0985947	1	-0.389223	1	-0.290629	1	0.0606898	1	0.100804	1	0.0401145	1	0.128636	1	-0.0306485	1	-0.361392	1
SGL_RS05520	10.7658	10.9037	10.7428	10.3541	10.2816	9.74626	10.0009	10.3172	10.6037	10.4383	10.3175	10.1512	10.1042	10.2657	10.2783	10.5591	10.56	10.4244	10.2907	10.2886	10.1879	-0.115785	1	-0.382666	1	-0.266881	1	-0.0520507	1	0.304509	1	0.35656	1	0.206529	1	0.142795	1	-0.480646	1
SGL_RS05525	8.92137	8.92754	8.85998	8.65317	8.3912	8.87725	8.68382	9.01521	8.59703	8.84153	8.52065	8.72565	8.70645	8.64469	8.59053	9.20629	8.79368	9.15799	8.71536	8.52025	8.82123	0.160357	1	0.332131	1	0.171774	1	0.00467361	1	0.436051	1	0.431378	1	-0.101807	1	0.0538766	1	-0.205727	1
SGL_RS05530	8.46681	8.80497	8.86565	8.63556	8.57851	8.84443	8.40877	8.59967	8.89905	8.43515	8.61505	8.60886	8.54022	8.89097	8.59053	8.31196	8.78527	8.84145	8.82669	8.49189	8.11833	-0.167529	1	-0.0956837	1	0.071845	1	-0.312745	1	-0.0186794	1	0.294066	1	0.0320802	1	0.177297	1	-0.0449241	1
SGL_RS05535	10.7579	10.9988	10.8485	11.0916	10.735	9.94115	10.4061	10.7196	11.2242	11.4312	10.6435	10.7931	10.4356	11.0298	10.8245	10.375	11.101	10.1518	10.6056	10.6147	10.6693	-0.033944	1	-0.649087	1	-0.615143	1	-0.17623	1	-0.183413	1	-0.00718229	1	0.251274	1	0.393561	1	-0.2144	1
SGL_RS05540	10.2812	10.2097	10.4124	10.3988	10.5113	9.78135	9.39915	10.1734	10.7812	10.2707	10.0901	9.9356	10.743	10.5748	10.8428	9.9517	9.88058	9.91151	10.256	10.1055	10.0708	-0.477677	1	-0.770552	1	-0.292875	1	-0.679423	1	-0.827062	1	-0.147639	1	-0.154021	1	0.0477251	1	-0.0975109	1
SGL_RS05545	11.17	11.1863	11.7165	11.1117	11.4986	10.8918	10.4742	11.2594	11.4915	10.8039	11.0509	10.7688	11.6842	11.3603	11.5522	11.1502	11.0951	10.8558	11.2681	10.9428	10.8489	-0.504296	1	-0.473154	1	0.0311424	1	-0.532054	1	-0.504103	1	0.0279511	1	-0.161737	1	-0.133979	1	-0.130788	1
SGL_RS05550	9.97027	10.1598	10.3739	9.64522	10.3256	9.76829	8.84921	9.93789	10.2656	9.33751	10.0157	9.61548	10.5814	10.3524	10.5068	9.62664	9.62909	9.65806	10.0948	9.84192	9.70235	-0.438876	1	-0.535722	1	-0.0968463	1	-0.655582	1	-0.867209	1	-0.211627	1	-0.381841	1	-0.165135	1	-0.050354	1
SGL_RS05555	8.67735	8.77101	8.89733	8.70715	9.08924	7.22588	8.12853	8.57353	9.14859	8.66908	8.58037	8.84145	8.64845	9.0076	8.95303	7.95357	8.13538	7.90233	8.62368	8.37253	9.08052	-0.310282	1	-0.963875	1	-0.653593	1	-0.0781074	1	-0.946197	1	-0.868089	1	0.123115	1	-0.109059	1	0.105436	1
SGL_RS05560	10.1284	10.7456	10.2788	10.0414	9.92208	8.86094	9.13203	9.26085	10.1731	9.90631	9.58008	9.33964	9.73553	9.9639	10.0029	9.35695	9.68212	9.09285	9.16882	9.7332	9.41673	-0.434772	1	-0.985172	1	-0.550401	1	-0.525299	1	-0.522103	1	0.00319583	1	0.147971	1	0.238498	1	-0.315098	1
SGL_RS05565	7.83845	8.38127	8.19346	7.78349	7.5409	6.41582	6.86312	7.23566	8.14266	7.54047	7.41222	7.22528	7.20577	7.42457	7.26294	7.17335	7.13029	6.76058	7.2595	7.14968	7.54444	-0.514614	1	-1.10768	1	-0.593069	1	-0.0735408	1	-0.312909	1	-0.239368	1	0.629474	1	0.188401	1	-0.1653	1
SGL_RS05570	8.34792	8.82579	8.90652	8.17401	8.27735	8.0579	8.18629	7.88265	8.43209	7.57593	7.99091	8.12116	8.11159	7.99287	7.67048	7.65649	7.45239	8.02588	8.10829	7.99066	7.82409	-0.423071	1	-0.276299	1	0.146772	1	0.0640289	1	-0.241897	1	-0.305926	1	0.398011	1	-0.0890885	1	0.363609	1
SGL_RS05575	9.49022	9.72507	10.227	9.18274	9.58571	9.86142	9.91396	9.51798	9.46752	9.00073	9.38419	9.41631	9.5445	9.40745	9.47109	9.43173	9.00758	9.623	9.24906	9.3903	9.52826	-0.148085	1	0.364533	1	0.512618	1	-0.0936773	1	-0.106434	1	-0.0127568	1	-0.056458	1	-0.110866	1	0.414509	1
SGL_RS05580	8.08368	8.53087	8.98147	7.93545	8.34907	8.0863	8.46232	8.67041	7.98763	7.53326	8.37982	8.22411	8.07427	8.19901	8.37183	8.16802	7.84236	8.16915	8.16069	7.96334	8.32876	-0.0129918	1	0.362813	1	0.375804	1	-0.0380211	1	-0.170198	1	-0.132177	1	-0.130315	1	-0.105285	1	0.402696	1
SGL_RS05585	8.27945	8.3557	9.12847	7.53392	7.65882	6.91094	6.94992	7.6517	6.97504	7.30687	7.26382	6.90377	7.89554	7.66405	7.27912	7.00379	7.45239	7.08647	7.67552	7.63984	6.78505	-0.295229	1	-0.228022	1	0.0672072	1	-0.338775	1	-0.511376	1	-0.172601	1	-0.252798	1	-0.209252	1	0.030557	1
SGL_RS05590	9.66184	9.86434	10.4246	9.30388	8.95792	7.99935	8.06065	9.06855	8.61157	9.13463	8.70364	8.58122	8.64563	8.91017	8.79996	8.37542	8.52731	8.04724	8.92072	8.82804	8.53459	-0.16789	1	-0.545672	1	-0.377782	1	-0.0941145	1	-0.489535	1	-0.39542	1	0.207559	1	0.133784	1	0.151422	1
SGL_RS05595	10.1626	10.1055	9.96137	10.1674	9.21386	8.73227	9.05286	9.19386	9.2726	10.417	9.76113	9.87373	9.36593	9.58169	9.31431	8.62203	9.09181	8.73376	9.84854	9.97861	9.50963	0.437954	1	-0.637756	1	-1.07571	1	0.335902	1	-0.622286	1	-0.958188	1	0.203584	1	0.305636	1	0.188115	1
SGL_RS05600	8.99605	9.11342	8.8158	8.95843	8.53818	7.85818	8.03729	8.15391	8.689	8.81517	8.59202	8.62999	8.77773	8.74281	8.53471	7.93495	8.44424	7.77996	8.56214	8.44335	8.32876	-0.0615633	1	-0.769108	1	-0.707545	1	-0.245257	1	-0.645704	1	-0.400447	1	0.0545129	1	0.238207	1	-0.068891	1
SGL_RS05605	10.578	10.4979	10.4131	10.1516	10.2171	11.0332	11.0301	11.0623	10.2331	10.3131	10.387	10.4284	10.2053	10.081	10.0138	11.1663	10.9171	11.1237	10.3308	10.4592	10.3723	0.179997	1	0.855841	1	0.675844	1	0.280256	1	0.986188	1	0.705932	1	0.100644	1	0.000384878	1	-0.0297031	1
SGL_RS05610	9.01464	9.18606	9.23147	8.28152	8.55512	8.31941	8.37193	8.54691	8.02798	8.62928	8.66371	8.39972	8.38646	8.6249	8.29877	8.36156	8.91041	8.41885	8.55614	8.84557	8.41946	0.287578	1	0.128173	1	-0.159405	1	0.115741	1	0.158901	1	0.0431602	1	-0.152933	1	0.0189042	1	-0.183661	1
SGL_RS05615	11.7704	11.7855	11.8188	11.8517	11.154	10.2877	10.8026	11.1924	11.3797	12.135	11.4365	11.2342	10.8734	11.4122	11.0512	10.9987	11.7739	10.969	11.3365	11.6954	10.9309	0.165152	1	-0.69094	1	-0.856091	1	0.121007	1	0.17034	1	0.0493329	1	0.365772	1	0.409917	1	-0.495508	1
SGL_RS05620	10.0283	9.94168	9.99447	9.79425	9.91947	10.7749	10.5253	10.6501	10.0064	9.79389	9.91426	10.0992	9.8599	9.87881	9.8621	10.5681	10.4855	10.8067	10.0368	9.98878	10.0632	0.0334839	1	0.75727	1	0.723786	1	0.17566	1	0.774329	1	0.598669	1	0.0437236	1	-0.0984522	1	0.0266654	1
SGL_RS18710	15.3351	15.5246	15.6769	15.0438	14.9119	16.0479	15.2996	15.9857	14.9913	14.7269	15.2353	15.1553	14.9312	15.0086	14.9064	15.9583	16.0192	16.0367	15.1131	15.1405	15.0908	0.0725079	1	0.832247	1	0.759739	1	0.158408	1	1.05635	1	0.89794	1	0.0340048	1	-0.051895	1	-0.190096	1
SGL_RS05630	10.338	10.3405	10.1409	10.1874	10.2998	10.3764	10.3441	10.3682	10.0363	10.4102	10.4212	10.5647	10.4176	10.4266	10.3617	10.4174	10.4027	10.2191	10.666	10.5135	10.4447	0.296204	1	0.189122	1	-0.107082	1	0.14789	1	-0.0522797	1	-0.20017	1	-0.229655	1	-0.0813409	1	0.0117466	1
SGL_RS05635	7.25849	6.95418	6.78539	6.81017	7.03839	7.17358	7.40642	6.83496	6.96745	6.59647	7.01903	7.05575	7.42681	7.05934	6.70111	7.46163	7.75869	6.90956	6.90688	6.93031	7.09915	-0.0439801	1	0.263584	1	0.307564	1	-0.0567582	1	0.398094	1	0.454852	1	-0.189721	1	-0.176942	1	-0.32423	1
SGL_RS05640	10.6031	10.0096	10.5383	11.0693	10.6735	10.8114	10.5868	11.1742	11.0303	11.1414	10.7896	10.861	10.6385	10.9559	10.8549	10.9784	11.2366	11.2112	10.9999	10.8634	10.7603	0.00354908	1	-0.0574774	1	-0.0610265	1	0.0649967	1	0.328715	1	0.263719	1	0.114671	1	0.0532234	1	-0.271522	1
SGL_RS05645	11.505	10.927	11.071	11.9976	11.349	11.7846	11.2172	11.5512	11.1286	12.2465	11.9674	11.7983	11.6473	11.6237	11.5682	11.5766	11.7411	11.7865	12.1527	12.088	11.3641	0.479061	1	-0.00527697	1	-0.484338	1	0.188606	1	0.0914405	1	-0.0971651	1	-0.07352	1	0.216935	1	-0.170238	1
SGL_RS05650	11.3806	11.1562	11.022	11.5883	11.5177	11.9879	11.7524	11.5539	11.3388	11.7632	11.7935	11.5528	11.6544	11.5935	11.6488	11.8909	11.8367	11.9231	11.5977	11.924	11.3177	0.223535	1	0.291408	1	0.0678725	1	-0.0783413	1	0.25336	1	0.331702	1	-0.148468	1	0.153408	1	-0.110421	1
SGL_RS05655	9.87687	9.64537	9.3317	10.5513	10.4539	9.21557	9.90326	9.41587	10.5557	10.85	10.4964	10.537	10.2005	10.6847	10.4007	9.28542	9.93667	8.93594	10.1595	10.5993	10.6336	0.117582	1	-1.00189	1	-1.11947	1	0.035851	1	-1.01926	1	-1.05511	1	0.0803552	1	0.162086	1	0.0977291	1
SGL_RS05660	14.141	14.5944	14.7446	13.8821	13.6979	13.648	13.6633	13.6303	13.031	14.1041	13.9161	13.4487	13.6712	13.6376	13.4378	13.5846	13.672	13.3371	13.8274	13.9968	13.499	0.268196	1	0.0667044	1	-0.201492	1	0.123418	1	-0.0477667	1	-0.171185	1	-0.00512492	1	0.139653	1	0.109346	1
SGL_RS05665	11.9421	12.3195	12.4489	11.6681	11.4342	10.9775	11.1936	11.402	11.3098	11.7106	11.342	10.9282	11.2552	11.7564	11.2062	11.3395	11.489	10.6449	11.3409	11.5836	10.9859	-0.117719	1	-0.27905	1	-0.161331	1	-0.183375	1	-0.227725	1	-0.0443499	1	0.0508635	1	0.11652	1	-0.000461322	1
SGL_RS05670	11.2729	11.8504	11.7349	10.9478	10.858	9.81137	10.2975	10.4057	10.716	11.0024	10.6866	10.62	10.5142	11.0172	10.6618	10.3507	10.4407	9.90276	10.8802	10.7715	10.5432	-0.0651657	1	-0.658169	1	-0.593003	1	-0.0707046	1	-0.50456	1	-0.433855	1	0.0985225	1	0.104061	1	-0.0550861	1
SGL_RS05675	9.00847	9.19728	8.76012	8.89854	8.79927	8.33132	8.87136	8.59967	8.93416	8.74243	8.32964	8.29771	8.76739	8.48185	8.29482	8.86722	8.70283	8.77269	8.38388	8.61385	8.32023	-0.435367	1	-0.267555	1	0.167811	1	-0.139493	1	0.270446	1	0.409939	1	0.373381	1	0.0775075	1	-0.16462	1
SGL_RS05680	8.62585	8.76671	8.33098	8.5735	8.24846	8.23319	8.84474	8.16797	8.60432	8.22409	7.87465	7.89504	8.15196	8.18103	7.86986	8.66778	8.15512	8.38573	7.66437	7.9023	8.38714	-0.522372	1	-0.0331851	1	0.489187	1	-0.0680654	1	0.37381	1	0.441875	1	0.448047	1	-0.00626021	1	0.041052	1
SGL_RS05685	12.3477	12.5526	12.8368	12.1498	12.9334	14.0464	13.2314	13.2055	12.8927	12.1573	12.9242	13.1682	13.1006	12.6579	13.1455	13.3745	12.7615	13.6211	12.8338	12.7729	13.0629	0.109927	1	0.851641	1	0.741715	1	-0.0429023	1	0.312143	1	0.355046	1	-0.284556	1	-0.131727	1	0.254942	1
SGL_RS05690	12.5244	12.652	12.7473	12.1796	12.8803	14.0594	13.7035	13.5221	12.8505	12.3579	12.9632	13.0912	13.0214	12.6065	12.9846	13.7261	13.1517	13.7951	12.7897	12.6767	13.0273	0.167437	1	1.11119	1	0.943748	1	-0.0037081	1	0.704266	1	0.707974	1	-0.212491	1	-0.0413459	1	0.194428	1
SGL_RS05695	11.785	11.4387	12.0231	11.3069	11.4628	11.5881	10.6394	11.2805	11.7805	11.1443	11.342	11.5579	11.3569	11.3514	11.5005	11.3271	11.1153	11.734	11.0508	11.2575	11.5089	-0.174059	1	-0.314388	1	-0.140329	1	-0.0589498	1	0.010262	1	0.0692117	1	0.127054	1	0.0119445	1	-0.197596	1
SGL_RS05700	13.4143	13.5308	13.6118	13.3007	13.2561	13.0471	12.5592	12.9596	13.5137	13.3575	12.9309	13.1292	13.0738	13.2598	13.28	12.6698	13.0061	13.0404	12.8022	13.0147	13.1281	-0.212107	1	-0.492892	1	-0.280785	1	-0.171864	1	-0.293518	1	-0.121654	1	0.154278	1	0.114035	1	-0.0450956	1
SGL_RS05705	8.50387	8.65012	8.26673	10.027	10.5507	10.6758	10.944	11.0358	10.617	10.8821	10.4787	12.493	9.91594	10.4661	10.0988	9.54631	9.80153	9.99064	11.472	9.89336	13.2772	1.15766	1	0.479927	1	-0.677733	1	2.38125	1	-0.398279	1	-2.77953	0.116486	0.247781	1	-0.975805	1	1.12599	1
SGL_RS05710	13.4551	13.5018	13.8473	12.588	13.2301	12.7655	12.3446	12.646	13.2307	11.8701	13.1107	12.7976	13.2745	13.0848	13.0263	12.8304	12.3963	12.6938	12.8884	12.9115	12.6801	-0.366104	1	-0.452253	1	-0.0861486	1	-0.326707	1	-0.482995	1	-0.156288	1	-0.0864777	1	-0.125874	1	-0.0557354	1
SGL_RS05715	13.8653	13.8934	14.1344	12.9511	13.4714	13.0079	12.4317	12.9211	13.4382	12.2476	13.3534	13.0599	13.5074	13.3903	13.3175	13.0758	12.7347	12.9976	13.0887	13.1396	12.9713	-0.348897	1	-0.499284	1	-0.150387	1	-0.359407	1	-0.465368	1	-0.105961	1	-0.101828	1	-0.091317	1	-0.135743	1
SGL_RS05720	13.5243	13.5611	13.936	12.7668	13.2704	12.3756	11.6493	12.3328	13.1727	12.0189	13.0565	12.762	13.1825	13.2663	13.1462	12.4132	12.3723	12.3852	12.8786	12.9034	12.7308	-0.412685	1	-0.935128	1	-0.522444	1	-0.398725	1	-0.812004	1	-0.413279	1	-0.113682	1	-0.127642	1	-0.236806	1
SGL_RS05725	13.5994	13.7221	13.9359	12.9453	13.5145	12.9171	12.3552	12.9373	13.347	12.2402	13.2653	12.976	13.4179	13.4599	13.328	12.9972	12.7703	12.8838	13.0429	13.1428	13.0565	-0.401361	1	-0.529502	1	-0.128141	1	-0.339637	1	-0.517854	1	-0.178217	1	-0.115197	1	-0.176921	1	-0.126845	1
SGL_RS05730	13.4418	13.4802	13.774	12.9754	13.475	13.0888	12.5486	13.0138	13.1157	12.1108	13.1208	12.8264	13.417	13.3912	13.2397	13.1227	12.9255	13.1723	12.8296	13.0677	13.0168	-0.460916	1	-0.302802	1	0.158114	1	-0.380197	1	-0.274843	1	0.105355	1	-0.147492	1	-0.22821	1	-0.175451	1
SGL_RS05735	13.1507	13.3406	13.5195	13.0371	13.5209	12.2998	12.566	13.0528	12.9761	12.3047	12.9828	12.3683	13.2147	13.2453	12.8117	12.9459	12.9875	12.7746	12.5016	12.9749	12.6735	-0.615794	1	-0.526586	1	0.0892085	1	-0.381209	1	-0.198612	1	0.182598	1	0.0958581	1	-0.138727	1	-0.232116	1
SGL_RS05740	12.7245	12.9902	13.1541	12.9426	13.0697	11.8978	12.374	12.7957	12.9488	12.6298	12.5273	12.0258	12.778	12.9895	12.6156	12.6786	12.9799	12.4157	12.2137	12.727	12.3209	-0.573211	1	-0.587897	1	-0.0146857	1	-0.374733	1	-0.0927947	1	0.281938	1	0.18637	1	-0.0121081	1	-0.308732	1
SGL_RS05745	12.8358	12.9625	12.9737	12.9332	12.9971	11.7496	12.3307	12.6481	13.0922	12.5772	12.4363	12.3694	12.6869	12.8629	12.6071	12.5609	12.7553	12.2833	12.2501	12.5713	12.6289	-0.547545	1	-0.721496	1	-0.173951	1	-0.187139	1	-0.177323	1	0.00981599	1	0.287071	1	-0.0733349	1	-0.257102	1
SGL_RS18715	13.162	13.6662	13.0272	13.4754	13.228	12.8998	12.9521	13.4352	13.5666	13.6106	13.3812	13.5393	13.4056	13.4865	13.2435	12.8317	13.3259	12.9408	13.3863	13.4458	13.3473	0.0833599	1	-0.314306	1	-0.397666	1	-0.0189787	1	-0.33407	1	-0.315091	1	0.0484278	1	0.150766	1	0.0681916	1
SGL_RS05750	13.4983	13.4675	13.6397	13.3961	13.4512	13.5334	13.2433	13.7005	13.2782	13.4996	13.6127	13.631	13.4993	13.684	13.5207	13.5465	13.7331	13.7657	13.6771	13.6508	13.5495	0.20586	1	0.127907	1	-0.0779533	1	0.031129	1	0.114776	1	0.0836467	1	-0.193932	1	-0.0192008	1	-0.180801	1
SGL_RS05755	11.4051	10.6917	10.943	10.1039	10.9161	10.8696	10.7534	11.1203	10.1004	9.73109	10.527	10.4532	11.1008	10.6246	10.5288	11.1391	10.8083	11.0791	10.4495	10.6183	10.545	-0.150702	1	0.50458	1	0.655282	1	-0.267485	1	0.245087	1	0.512572	1	-0.353411	1	-0.236628	1	-0.0939187	1
SGL_RS05760	14.9648	14.2949	14.4927	13.8785	14.5205	14.9603	14.3931	14.5913	13.7877	13.5757	14.3566	14.0534	14.7521	14.2132	14.2274	14.6739	14.2915	14.6226	14.2165	14.2169	14.0735	-0.070607	1	0.567626	1	0.638233	1	-0.270338	1	0.11896	1	0.389298	1	-0.319966	1	-0.120235	1	0.1287	1
SGL_RS05765	13.7087	12.5406	12.6024	12.065	12.5406	12.0646	11.9088	11.5194	11.5165	11.2343	11.7043	11.3359	12.7544	11.7726	11.9521	11.9915	11.225	11.6284	11.8442	11.8018	11.4239	-0.666015	1	-0.253524	1	0.412491	1	-0.575686	1	-0.581426	1	-0.00573945	1	-0.126501	1	-0.216829	1	0.201401	1
SGL_RS05770	14.5193	13.1634	13.2693	13.0551	13.0024	12.8313	12.4933	12.2781	12.2461	12.1523	12.3629	12.0301	13.3013	12.4898	12.6035	12.644	12.0525	12.4436	12.5049	12.5463	12.1134	-0.62663	1	-0.261026	1	0.365604	1	-0.497592	1	-0.446412	1	0.05118	1	-0.0329206	1	-0.161959	1	0.152465	1
SGL_RS05775	13.0365	11.8186	11.9909	11.8433	11.9281	11.3807	11.2361	11.0329	11.2143	10.9861	11.1637	10.7904	12.073	11.2672	11.3603	11.5653	10.6191	11.1362	11.3096	11.1331	10.9899	-0.714415	1	-0.476437	1	0.237978	1	-0.502971	1	-0.461053	1	0.0419182	1	0.0817446	1	-0.129699	1	0.0663602	1
SGL_RS05780	14.0808	12.9607	12.9723	12.9735	12.5503	12.1923	12.1623	11.3915	12.0063	12.0012	11.8036	11.5778	12.7964	12.1024	12.2057	12.1876	11.3378	11.8545	12.1081	11.9655	11.7228	-0.763025	1	-0.606992	1	0.156033	1	-0.516889	1	-0.571005	1	-0.0541159	1	0.161948	1	-0.0841882	1	0.12596	1
SGL_RS05785	14.1403	12.8576	12.9864	12.9521	12.5198	12.2599	11.997	11.475	12.0186	11.9927	11.8592	11.6919	12.7719	12.1911	12.2781	12.0088	11.2784	11.8643	12.2305	12.1034	11.7139	-0.697247	1	-0.604018	1	0.0932283	1	-0.485339	1	-0.691601	1	-0.206262	1	0.109737	1	-0.10217	1	0.19732	1
SGL_RS05790	14.0819	12.8194	12.9475	13.018	12.4034	11.8376	11.6306	11.1664	11.9481	12.025	11.8922	11.5751	12.6246	12.1639	12.2363	11.8993	11.1411	11.6659	12.1144	12.0172	11.4966	-0.68473	1	-0.958961	1	-0.274231	1	-0.539224	1	-0.759155	1	-0.21993	1	0.168135	1	0.0226301	1	-0.0316706	1
SGL_RS05795	13.3304	12.1016	12.2267	12.3959	11.4659	10.9216	10.6329	10.4422	11.2024	11.4059	11.0794	10.8294	11.6659	11.498	11.4654	11.1361	10.3237	10.9564	11.3474	11.2462	11.0218	-0.665492	1	-1.11782	1	-0.45233	1	-0.403722	1	-0.70908	1	-0.305358	1	0.239545	1	-0.0222247	1	-0.169197	1
SGL_RS05800	14.1437	13.0922	13.1453	13.4257	12.2183	11.9661	11.2789	11.1094	12.1625	12.3934	11.9078	11.6304	12.4322	12.444	12.4122	11.7075	11.2234	11.7266	12.208	12.2977	11.4709	-0.719514	1	-1.23559	1	-0.516079	1	-0.510022	1	-0.864877	1	-0.354854	1	0.299831	1	0.0903398	1	-0.0708852	1
SGL_RS05805	13.9979	13.0606	13.0965	13.4332	12.0462	11.7318	11.0003	10.9773	12.1646	12.3323	11.8353	11.5638	12.2244	12.4236	12.3002	11.4235	11.2086	11.5325	12.2213	12.1784	11.3867	-0.75198	1	-1.42389	1	-0.671906	1	-0.45917	1	-0.930935	1	-0.471765	1	0.377541	1	0.0847306	1	-0.115411	1
SGL_RS05855	12.3006	12.4401	12.2545	13.2828	13.2452	12.5818	12.4535	12.3191	13.1995	12.9981	13.3404	13.2478	13.1408	13.3826	13.1251	12.2998	12.2982	12.4095	12.9995	13.329	13.2337	-0.0405023	1	-0.791231	1	-0.750729	1	-0.0287007	1	-0.887887	1	-0.859187	1	0.021921	1	0.0101194	1	0.118578	1
SGL_RS05860	10.8912	10.9725	10.6649	12.0592	11.9108	11.8039	11.9556	11.3742	11.9102	11.8846	11.9301	11.9076	11.8417	12.0988	11.7082	11.3369	11.2776	11.4135	11.7674	11.8921	12.0019	-0.0546251	1	-0.232508	1	-0.177883	1	0.0347521	1	-0.553394	1	-0.588146	1	0.0702189	1	-0.0191583	1	0.391105	1
SGL_RS05865	10.6422	10.4888	10.5733	11.0037	11.1755	10.7749	11.0974	10.889	11.2588	10.8905	10.9906	11.1184	11.0285	11.0785	10.9762	10.8968	10.6542	10.7623	10.9999	10.9063	11.2351	-0.148652	1	-0.223451	1	-0.0747989	1	0.0386976	1	-0.257925	1	-0.296623	1	0.123084	1	-0.0642659	1	0.157558	1
SGL_RS05870	8.5357	8.53846	8.27811	8.72866	8.81903	8.11415	8.2621	8.28864	8.9533	8.78531	8.53682	8.62699	8.61711	8.83467	8.60016	7.97196	8.49672	7.79268	8.28934	8.75306	8.32023	-0.194931	1	-0.653818	1	-0.458886	1	-0.186224	1	-0.60359	1	-0.417367	1	0.158836	1	0.150128	1	0.108608	1
SGL_RS05875	7.38852	7.73437	8.05468	7.7743	9.18152	8.25836	7.44256	8.07405	8.17241	7.62415	8.43696	8.25556	9.46679	9.07475	8.92267	7.15728	6.88208	7.35114	8.14877	8.18836	8.05796	-0.386535	1	-0.593188	1	-0.206653	1	-1.06737	1	-2.25515	0.0110361	-1.18778	1	-0.7137	1	-0.0328619	1	0.948267	1
SGL_RS05880	10.5777	10.078	10.2936	10.6078	10.3138	10.4327	10.6738	10.5371	10.402	10.6259	10.5087	10.5802	10.2808	10.2973	10.3069	10.4505	10.6816	10.676	10.4894	10.508	10.6094	0.127963	1	0.108645	1	-0.0193178	1	0.254244	1	0.317588	1	0.063344	1	0.154988	1	0.0287072	1	-0.0539547	1
SGL_RS05885	8.49359	7.98876	8.19045	7.99989	7.73832	7.37211	7.72251	7.52604	7.39179	8.37622	7.99091	7.65037	7.52259	7.41688	7.32657	7.47462	7.34142	7.9256	7.63612	7.87812	7.67103	0.341287	1	-0.19996	1	-0.541247	1	0.415336	1	0.196326	1	-0.219011	1	0.352051	1	0.278001	1	-0.0442348	1
SGL_RS05890	10.6779	10.4933	10.5594	10.5057	10.972	11.6211	11.8063	11.3997	10.9714	10.4891	11.0367	11.295	10.9202	10.9691	10.8867	11.4392	11.0519	11.4923	10.9943	10.8902	11.4632	0.147781	1	0.795106	1	0.647325	1	0.284838	1	0.419477	1	0.134639	1	-0.0946987	1	-0.231755	1	0.280931	1
SGL_RS05895	11.0625	11.2642	11.1267	11.2391	11.2334	11.385	11.9083	11.3893	11.5194	11.2843	11.0502	11.2445	11.1008	11.3271	11.2552	11.4734	11.4221	11.3506	11.1586	10.9733	11.4476	-0.141937	1	0.248953	1	0.390889	1	0.0450016	1	0.187724	1	0.142722	1	0.107607	1	-0.0793314	1	0.168836	1
SGL_RS05900	9.85927	10.4302	10.2329	10.3317	10.1204	10.3935	10.695	10.5222	10.7977	10.6234	10.1132	10.251	10.1001	10.4323	10.2449	10.2491	10.3581	10.063	10.0782	9.94186	10.169	-0.101825	1	0.0998453	1	0.20167	1	-0.17527	1	-0.0366673	1	0.138603	1	0.183943	1	0.257388	1	0.320455	1
SGL_RS18720	10.6228	10.2254	10.5066	10.8693	11.1842	10.5694	10.7086	10.529	10.6037	11.0402	10.6893	10.6977	11.0012	10.8605	10.8742	10.5906	10.6748	10.4939	10.7445	10.8896	10.7333	-0.0872799	1	-0.304407	1	-0.217127	1	-0.111954	1	-0.329517	1	-0.217563	1	-0.00900289	1	0.0156712	1	0.0161077	1
SGL_RS18725	12.5569	12.4311	12.9085	12.5824	13.6143	13.1918	12.7823	12.7458	12.631	12.5052	13.018	12.824	13.5107	13.2195	13.0988	12.8606	12.7848	13.1098	12.8837	13.0992	13.2291	-0.22873	1	-0.105004	1	0.123726	1	-0.183935	1	-0.362892	1	-0.178958	1	-0.262112	1	-0.306907	1	-0.00422387	1
SGL_RS05925	14.9594	15.1664	15.263	14.3826	15.1049	15.4971	14.8855	14.9843	14.7516	13.6377	14.5582	14.2115	15.0805	14.8849	14.7046	15.3524	14.6501	14.8252	14.3761	14.4847	14.3114	-0.59294	1	0.371997	1	0.964937	1	-0.538214	1	0.0762916	1	0.614506	1	-0.121971	1	-0.176696	1	0.173735	1
SGL_RS05930	15.0441	15.4028	15.3984	15	15.1908	14.3861	14.5976	14.978	14.7266	14.3736	14.698	13.9446	14.9343	15.0068	14.5452	14.9922	14.897	14.4337	14.5128	14.8684	14.0545	-0.614412	1	-0.310076	1	0.304336	1	-0.414962	1	-0.0484135	1	0.366548	1	0.142455	1	-0.0569944	1	-0.119207	1
SGL_RS05935	13.4517	13.8164	13.6457	13.8781	13.7346	12.8155	13.0434	13.5101	13.6236	13.5969	13.5069	12.9307	13.4512	13.6106	13.2817	13.3747	13.8278	12.9728	13.0521	13.6191	12.8459	-0.376508	1	-0.59774	1	-0.221233	1	-0.332711	1	-0.019934	1	0.312777	1	0.295754	1	0.251957	1	-0.282052	1
SGL_RS05940	13.4271	13.5165	13.5367	13.7625	13.7646	12.7534	13.1552	13.5847	13.9287	13.8294	13.5502	13.5214	13.5373	13.6903	13.518	13.402	13.736	12.9696	13.3737	13.5103	13.4699	-0.18061	1	-0.617307	1	-0.436697	1	-0.125024	1	-0.181316	1	-0.0562913	1	0.237282	1	0.181696	1	-0.19871	1
SGL_RS05945	11.9891	11.9433	11.8557	12.1494	12.2223	12.18	12.733	12.8399	12.0069	12.0186	12.3137	12.1329	12.0479	11.9492	11.8392	12.5525	12.7191	12.58	12.0161	12.225	12.1678	0.0314701	1	0.487143	1	0.455673	1	0.190427	1	0.674881	1	0.484454	1	0.181998	1	0.0230407	1	-0.0057403	1
SGL_RS05950	10.8435	10.9013	10.7195	10.97	11.2334	11.5261	11.9731	11.6705	11.227	11.1832	11.4273	11.2802	11.1498	11.1273	11.1565	11.487	11.5554	11.4247	11.2024	11.0573	11.3495	0.153514	1	0.59466	1	0.441146	1	0.0729906	1	0.349465	1	0.276475	1	0.0038517	1	0.0843748	1	0.249047	1
SGL_RS05955	9.61321	9.4038	9.70031	9.88532	9.64224	9.80712	9.73238	9.57963	9.858	9.94327	9.58397	9.49898	9.41972	9.71858	9.34325	9.65529	9.353	9.56507	9.62768	9.92548	9.74755	-0.114964	1	-0.0960465	1	0.0189172	1	0.290962	1	0.0266691	1	-0.264293	1	0.307243	1	-0.0986835	1	0.184527	1
SGL_RS05960	10.0822	10.535	10.2423	9.77945	9.81376	10.0019	9.68816	9.75715	9.86104	9.95939	10.0442	9.88882	9.86111	9.85779	9.73834	9.86605	9.72669	9.74541	10.1184	9.98427	9.52826	0.150888	1	-0.00101425	1	-0.151903	1	0.0316363	1	-0.040794	1	-0.0724302	1	-0.00175095	1	0.117501	1	0.0380288	1
SGL_RS05970	10.2251	10.2065	10.1118	10.2506	10.5524	10.2569	10.5197	10.1594	10.2284	10.183	10.2357	10.1842	10.5606	10.5259	10.7378	10.2696	9.96299	10.3998	10.1265	10.1961	10.2742	-0.152914	1	-0.0300037	1	0.12291	1	-0.356704	1	-0.399293	1	-0.0425891	1	-0.265312	1	-0.0615224	1	0.103977	1
SGL_RS05975	9.41681	9.71507	9.457	9.58495	9.57414	8.38941	8.50263	8.60999	9.44337	9.63897	9.26074	9.10336	9.60959	9.53301	9.65772	8.51343	8.82684	8.75983	9.37871	9.40219	9.16865	-0.190598	1	-1.08162	1	-0.891026	1	-0.374762	1	-0.937741	1	-0.562979	1	-0.0681557	1	0.116008	1	-0.212038	1
SGL_RS05985	9.38937	9.24597	9.20789	9.2959	9.45657	8.42317	8.91892	9.03449	9.03641	9.15111	9.35487	9.12052	9.26485	9.21805	9.07077	8.93425	8.87914	8.79808	9.49922	9.35753	9.07039	-0.0627497	1	-0.465314	1	-0.402565	1	0.0954517	1	-0.33107	1	-0.426522	1	0.0887595	1	-0.069442	1	-0.0454849	1
SGL_RS05995	7.62303	7.6098	7.67813	7.75574	7.9012	7.11929	7.53469	6.98687	8.02436	7.84932	7.63216	7.77521	7.95611	7.92424	7.89098	7.00379	6.84979	7.12744	7.73533	7.66836	7.77487	-0.159661	1	-0.754315	1	-0.594654	1	-0.235814	1	-1.09421	1	-0.858393	1	-0.0287732	1	0.0473796	1	0.311118	1
SGL_RS06000	14.4598	14.7078	14.8029	14.4581	14.93	15.7546	15.6409	15.5575	14.663	14.2234	14.6514	14.6142	15.0499	14.615	14.862	15.3464	15.1767	15.5799	14.5981	14.4208	14.7792	-0.187975	1	0.957262	1	1.14524	1	-0.206404	1	0.524294	1	0.730698	1	-0.156714	1	-0.138285	1	0.276254	1
SGL_RS06005	9.73278	9.84612	9.75826	9.42002	10.0777	10.2999	10.4986	10.4189	9.68912	9.53519	9.58979	9.53621	10.0773	9.81626	10.061	10.5392	10.4027	10.5473	9.30197	9.55908	9.6214	-0.205951	1	0.673153	1	0.879104	1	-0.410466	1	0.518789	1	0.929255	1	-0.243749	1	-0.0392335	1	-0.0893842	1
SGL_RS06010	11.2185	10.6456	10.5779	10.3333	8.81903	7.6453	8.50263	8.19567	9.3279	10.8377	9.73687	9.71482	8.83332	9.4228	8.8546	7.44852	7.95186	7.72792	10.1486	10.385	9.58629	0.578901	1	-1.56098	1	-2.13988	0.0978257	0.875904	1	-1.45338	1	-2.32929	0.0174393	0.595393	1	0.29839	1	0.487797	1
SGL_RS06015	10.9573	10.9873	10.9908	9.91375	8.89813	8.38941	8.39046	8.51979	9.03282	10.2953	10.0272	9.73166	8.96356	9.3261	8.68705	8.29017	8.4227	8.19808	10.2916	10.4164	9.03435	0.702472	1	-0.974949	1	-1.67742	0.63631	0.892344	1	-0.757077	1	-1.64942	0.820773	0.356195	1	0.166322	1	0.138322	1
SGL_RS06020	9.39017	9.53975	9.14408	9.15124	8.95792	8.71421	9.20009	8.91475	8.90103	9.28515	8.79383	8.89728	8.50951	8.84896	8.8248	8.95746	8.95608	8.91869	8.82669	8.98539	8.64802	0.000838792	1	-0.0452713	1	-0.04611	1	0.0904009	1	0.222128	1	0.131727	1	0.288552	1	0.19899	1	0.0211531	1
SGL_RS06025	9.488	9.11173	9.3385	9.37225	8.68391	9.66874	9.25165	9.54511	9.13692	9.61202	9.05736	9.08162	8.9292	8.95839	9.14496	9.37773	9.97228	9.99064	9.07548	9.22992	8.98125	0.189326	1	0.420293	1	0.230967	1	0.0859352	1	0.824868	1	0.738933	1	0.0832383	1	0.186629	1	-0.321337	1
SGL_RS06035	9.30295	9.64303	9.92116	9.52478	9.16176	8.97147	9.12467	9.30913	8.91866	9.74511	9.27766	9.1831	8.90817	8.98708	8.69905	9.08513	9.24067	8.70721	9.39055	9.27865	9.13502	0.208534	1	-0.0818775	1	-0.290411	1	0.374332	1	0.170444	1	-0.203888	1	0.372046	1	0.206248	1	0.119725	1
SGL_RS06040	8.50971	8.39806	8.31726	8.11707	8.11763	8.47774	8.75704	8.62533	8.46716	8.60555	8.22868	8.25167	8.21045	8.14902	8.21345	8.31196	8.26214	8.29049	8.23775	8.01303	8.41145	0.138117	1	0.416831	1	0.278714	1	0.0743109	1	0.105239	1	0.0309284	1	0.0593827	1	0.123188	1	0.370974	1
SGL_RS06045	9.79263	9.59898	9.7734	10.1239	9.82636	10.7419	10.8756	10.5492	10.0092	10.4545	10.1956	10.2451	9.97775	9.69349	9.90024	10.5742	10.4829	10.4586	10.4799	10.1545	10.1035	0.318042	1	0.751058	1	0.433016	1	0.450253	1	0.658785	1	0.208532	1	0.133405	1	0.00119407	1	0.225679	1
SGL_RS06050	6.91223	7.01407	6.82522	7.4612	6.62279	7.93832	6.99954	8.2429	7.39742	8.46184	8.04851	9.70063	6.3229	7.89142	7.21328	6.89134	6.69447	6.65165	9.32331	6.44773	10.0632	1.90002	1	0.704192	1	-1.19583	1	2.4874	1	-0.653618	1	-3.14102	0.0762267	-0.0854541	1	-0.672833	1	1.27236	1
SGL_RS06055	10.0895	10.3677	10.5418	9.78744	9.85534	9.45718	9.21749	9.04973	9.61417	9.72167	9.87985	9.77428	10.2243	10.161	10.1223	9.57058	9.30088	9.4377	9.79227	9.8155	9.8488	0.0391564	1	-0.532981	1	-0.572138	1	-0.394467	1	-0.753036	1	-0.358569	1	-0.426074	1	0.00754968	1	-0.206019	1
SGL_RS06060	8.28457	8.59051	8.84859	7.98803	8.45036	7.96916	7.50083	8.05904	7.668	7.92265	8.20356	8.05117	8.6983	8.44846	8.27089	8.11113	8.16814	8.15938	7.97051	7.9308	7.55907	-0.0056653	1	-0.233441	1	-0.227775	1	-0.685843	1	-0.366919	1	0.318924	1	-0.453187	1	0.226991	1	-0.319708	1
SGL_RS06065	8.40389	9.23045	9.22267	7.66414	8.70227	7.99935	7.26546	8.2161	7.79263	7.50409	8.41962	7.94417	8.49391	8.77907	8.60016	7.77654	8.00362	7.9256	8.35305	8.18048	8.23195	-0.138831	1	-0.277966	1	-0.139134	1	-0.466698	1	-0.789825	1	-0.323126	1	-0.542062	1	-0.214195	1	-0.0302033	1
SGL_RS06070	9.11474	9.52837	9.69925	8.69991	8.92703	8.42317	8.38431	8.86823	8.80945	8.60212	8.78371	8.50809	8.57622	9.06255	8.62238	8.58076	8.83501	8.55914	8.93927	8.71814	8.45107	-0.191251	1	-0.248977	1	-0.0577258	1	-0.0939437	1	-0.110521	1	-0.0165778	1	0.0472037	1	-0.0501039	1	-0.091252	1
SGL_RS06075	8.26915	8.38127	8.43378	8.323	8.28143	7.92265	7.39417	7.56917	8.0316	8.47313	8.05414	8.25167	8.29935	8.07307	8.03542	7.98106	7.54537	7.77996	8.41406	8.21946	8.3707	0.0595225	1	-0.664571	1	-0.724094	1	0.199279	1	-0.408227	1	-0.607506	1	0.0819336	1	-0.0578228	1	-0.17441	1
SGL_RS06080	8.05797	8.09567	8.19045	7.89365	8.2936	7.6453	7.86216	7.6517	7.67727	7.8377	8.26313	8.4379	8.28491	7.94037	8.11828	8.13579	7.31815	7.5889	8.54406	8.24235	8.04765	0.249994	1	-0.278822	1	-0.528816	1	0.216433	1	-0.449656	1	-0.666089	1	-0.162722	1	-0.129162	1	0.00811134	1
SGL_RS06095	12.078	11.6909	12.0008	11.5171	12.4039	13.2478	13.1338	13.007	12.3209	11.6813	12.3378	12.672	12.6328	12.0022	12.3426	13.3147	12.4391	13.2736	12.2724	12.349	12.7999	0.155284	1	1.005	1	0.849715	1	0.2144	1	0.715411	1	0.50101	1	-0.217842	1	-0.276959	1	0.0717458	1
SGL_RS19560	12.824	12.1683	12.6462	12.3041	13.0259	14.1159	13.9454	13.8234	12.9494	12.4451	13.083	13.3485	13.2609	12.6716	13.0057	14.1293	13.2273	14.0869	12.9884	13.0647	13.5242	0.212978	1	1.17543	1	0.962454	1	0.299485	1	0.872511	1	0.573026	1	-0.205974	1	-0.292481	1	0.096947	1
SGL_RS06105	9.59617	9.43529	9.55604	9.42881	8.89015	8.78512	8.51394	8.63547	8.82409	9.66707	9.18074	9.22733	9.20292	9.10124	9.15805	8.56875	9.01119	8.84145	9.28213	9.25262	9.08052	0.314839	1	-0.456048	1	-0.770887	1	-0.0321783	1	-0.352938	1	-0.320759	1	-0.0841799	1	0.262838	1	-0.18729	1
SGL_RS06110	9.0601	8.79444	8.93194	8.45513	8.28143	8.42317	8.07601	8.11816	8.36787	8.98768	8.46258	8.48175	8.24443	8.56384	8.59695	8.3823	8.40633	8.28151	8.55012	8.63417	8.33725	0.317041	1	-0.184275	1	-0.501316	1	0.0102364	1	-0.125841	1	-0.136077	1	-0.113813	1	0.192992	1	-0.172246	1
SGL_RS06115	11.0238	11.0589	11.2512	10.9447	11.1198	10.5968	10.5571	10.7882	10.7897	11.2199	11.3911	11.2826	11.1463	11.2614	11.0282	10.7807	10.5464	10.4426	11.3918	11.1463	11.1914	0.34643	1	-0.309755	1	-0.656185	1	0.0734253	1	-0.558802	1	-0.632227	1	-0.193616	1	0.0793883	1	0.0554306	1
SGL_RS06120	10.9819	10.6005	10.5842	12.1733	11.7056	11.9944	11.5102	11.3742	11.2222	12.4944	12.3904	12.4196	12.101	11.7982	11.9549	11.487	11.2829	11.4001	12.8073	12.2445	11.8526	0.687639	1	-0.102373	1	-0.790013	1	0.295462	1	-0.569034	1	-0.864496	1	-0.206131	1	0.186047	1	0.26053	1
SGL_RS06125	10.8366	10.7721	10.5899	11.9772	11.7075	11.7518	11.5898	11.4501	11.287	12.2065	12.1031	12.2859	11.9899	11.7462	11.9363	11.4285	11.1278	11.3093	12.6006	12.0867	11.7057	0.519445	1	-0.0833668	1	-0.602812	1	0.172328	1	-0.606226	1	-0.778553	1	-0.211618	1	0.1355	1	0.311241	1
SGL_RS06130	11.4742	11.3959	11.2594	11.2913	11.3849	11.9916	12.4039	11.7994	11.4143	11.504	11.5094	11.6872	11.5505	11.2784	11.5188	11.9065	11.5584	11.9195	11.3543	11.7847	11.9274	0.207007	1	0.729133	1	0.522126	1	0.30783	1	0.352424	1	0.0445938	1	-0.0907356	1	-0.191559	1	0.285974	1
SGL_RS06135	11.0832	11.3272	11.0909	11.1108	11.75	12.5338	12.63	12.0618	11.7874	11.2238	11.7194	11.9442	11.6371	11.6195	11.7295	11.8715	11.6981	12.1653	11.7928	11.3925	11.8782	0.0792757	1	0.853515	1	0.774239	1	0.121907	1	0.263416	1	0.141509	1	-0.0826478	1	-0.125279	1	0.507451	1
SGL_RS06140	9.40668	9.55104	9.46821	9.22874	9.72532	8.23319	8.43281	8.66052	9.35692	9.13463	9.5143	9.295	9.40146	9.71235	9.49019	8.47533	8.80621	8.41064	9.1747	9.38346	9.28275	-0.134138	1	-1.04451	1	-0.910371	1	-0.20844	1	-1.01077	1	-0.802329	1	-0.0922695	1	-0.017967	1	-0.12601	1
SGL_RS06150	10.0714	10.1728	10.1221	9.44909	10.1541	10.6404	10.2099	10.0595	9.81472	9.79539	9.98219	9.91609	10.2634	9.73712	10.054	10.3955	10.0964	10.2698	9.86439	10.1014	9.86061	0.0682301	1	0.499118	1	0.430888	1	-0.0752782	1	0.229316	1	0.304594	1	-0.206605	1	-0.0630967	1	0.0631975	1
SGL_RS06155	9.0269	9.40794	9.49037	9.03139	9.25173	9.67342	9.08732	9.30913	9.04536	8.92059	9.09058	8.8127	9.39643	9.21143	9.16239	9.39822	9.15517	9.47357	8.81669	9.04512	8.73402	-0.176094	1	0.267722	1	0.443816	1	-0.455902	1	0.0893442	1	0.545246	1	-0.155383	1	0.124425	1	0.0229948	1
SGL_RS06160	8.73332	9.05114	9.13786	8.8922	9.0275	9.08118	8.74269	8.92305	8.86913	8.76096	8.94681	8.62699	9.16601	8.82892	8.8248	9.21016	8.72937	8.92446	8.61216	8.81793	8.57818	-0.156411	1	-0.0155559	1	0.140855	1	-0.309185	1	0.0177029	1	0.326888	1	-0.0203171	1	0.132457	1	-0.0535758	1
SGL_RS06165	12.7805	13.3009	13.254	13.1831	13.9203	13.2265	12.8571	12.7798	13.3636	12.7711	13.3588	13.2857	13.8126	13.4022	13.7895	13.3976	12.9665	12.8136	13.2613	13.1942	13.5424	-0.363885	1	-0.558082	1	-0.194197	1	-0.285546	1	-0.600493	1	-0.314947	1	-0.1562	1	-0.234538	1	-0.113788	1
SGL_RS06170	14.6698	14.8853	15.0741	15.1982	15.5827	15.6531	15.4	15.1826	15.2069	14.717	15.3797	15.0354	15.5936	15.3468	15.5225	15.8272	15.184	15.2728	15.0578	15.1841	15.3462	-0.271474	1	0.0840414	1	0.355515	1	-0.256118	1	-0.0342243	1	0.221894	1	-0.150741	1	-0.166096	1	-0.032475	1
SGL_RS06175	9.5502	9.16661	8.66801	8.99636	8.30166	8.23319	8.84921	8.95982	8.7428	9.11796	8.41962	8.5146	8.15196	8.68027	8.43419	8.59859	9.16168	8.58125	8.73674	8.3446	8.44324	0.0102583	1	0.0132099	1	0.0029516	1	0.114081	1	0.397891	1	0.28381	1	0.291275	1	0.187452	1	-0.0934063	1
SGL_RS06180	8.37698	8.45534	8.42357	8.51691	8.4826	7.98434	8.19335	8.11816	8.32732	8.49913	8.23365	8.30524	8.64845	8.40655	8.56125	8.18387	8.63891	8.04724	8.39401	7.91186	8.37894	-0.100859	1	-0.366469	1	-0.26561	1	-0.331956	1	-0.23846	1	0.0934964	1	-0.106466	1	0.124631	1	-0.234475	1
SGL_RS18730	6.73166	7.09248	6.96705	7.07453	7.02863	6.46084	6.77061	6.58165	6.97504	6.89778	6.88505	7.00066	6.82775	7.03936	6.98528	6.58751	6.65748	6.43771	6.86821	6.73728	6.8585	-0.118638	1	-0.507051	1	-0.388414	1	-0.280127	1	-0.486497	1	-0.20637	1	0.0919409	1	0.25343	1	0.071386	1
SGL_RS06190	9.84952	9.90304	9.67258	9.55718	9.38454	8.499	8.86696	9.18007	9.75819	9.8698	9.18588	9.32121	9.19137	9.50983	9.4195	9.31086	9.28308	9.13826	9.32331	9.37659	9.33446	-0.0879503	1	-0.721446	1	-0.633495	1	-0.0733826	1	-0.137947	1	-0.0645642	1	0.203649	1	0.189081	1	-0.37985	1
SGL_RS06195	13.7934	13.8994	14.5458	12.9994	13.663	13.2312	12.8095	12.6674	12.9767	12.5079	13.5896	13.2696	13.6001	13.7296	13.6955	12.8454	12.6386	12.8893	13.4185	13.5092	13.2291	-0.0602851	1	-0.327959	1	-0.267674	1	-0.325488	1	-0.883478	1	-0.55799	1	-0.427462	1	-0.162259	1	0.128057	1
SGL_RS06200	14.5718	14.5749	15.2436	13.7248	14.2574	13.6841	13.026	13.1558	13.6174	13.191	14.2013	14.0072	14.3015	14.4085	14.3273	13.3264	13.2273	13.4155	14.0306	14.24	13.796	-0.0331133	1	-0.578533	1	-0.54542	1	-0.382125	1	-1.02332	1	-0.641196	1	-0.452574	1	-0.103562	1	-0.00778601	1
SGL_911,1:9	13.4897	13.9277	14.3011	13.0748	13.4254	12.5687	12.5124	12.4774	12.9479	12.6286	13.41	13.259	13.3827	13.6114	13.3812	12.4731	12.4771	12.5814	13.2494	13.2734	13.0552	-0.0270669	1	-0.646209	1	-0.619142	1	-0.302396	1	-0.954365	1	-0.651969	1	-0.299579	1	-0.0242495	1	0.00857768	1
SGL_RS06205	13.8277	13.952	14.3148	13.3424	13.7536	12.6833	12.8538	12.8325	13.1838	12.8868	13.6403	13.3041	13.6125	13.8697	13.6239	12.9436	13.0629	12.7798	13.382	13.5059	13.2923	-0.137842	1	-0.65686	1	-0.519018	1	-0.339303	1	-0.775464	1	-0.436161	1	-0.260589	1	-0.0591283	1	-0.141985	1
SGL_RS06210	12.639	13.1501	13.275	12.7166	13.0053	12.2093	12.402	12.4508	12.3928	12.102	12.7722	12.3275	12.9476	13.2861	12.8603	12.5053	12.5362	12.49	12.3781	12.8068	12.3993	-0.29975	1	-0.3699	1	-0.0701499	1	-0.525505	1	-0.534662	1	-0.00915682	1	-0.318092	1	-0.0923371	1	-0.15333	1
SGL_RS06215	11.9317	12.0256	12.1773	12.0737	12.3922	11.638	12.3041	12.0993	12.0464	11.7181	12.1075	11.8102	12.0738	12.4991	12.0876	12.1792	12.1242	11.8792	11.8102	12.1505	12.0046	-0.292994	1	-0.138952	1	0.154042	1	-0.231207	1	-0.167999	1	0.0632076	1	-0.0549031	1	-0.116691	1	-0.0258563	1
SGL_RS06220	11.9883	11.9931	12.2436	12.234	12.3484	12.7742	12.5313	12.44	12.3365	12.198	12.5481	12.4702	12.1644	12.6852	12.3981	12.2368	12.4391	12.347	12.3128	12.4759	12.5112	0.106379	1	0.282118	1	0.175739	1	0.027394	1	-0.0885296	1	-0.115924	1	-0.124951	1	-0.0459663	1	0.245696	1
SGL_RS06225	9.53811	9.42986	9.5769	9.19653	9.82775	9.54658	9.87286	9.68094	9.84576	9.15345	9.72986	9.60485	9.38465	9.74935	9.60772	9.74865	9.61256	9.48142	9.58269	9.52376	9.89258	-0.141447	1	0.0578295	1	0.199276	1	0.171405	1	0.0321229	1	-0.139282	1	0.0671787	1	-0.245673	1	0.0928853	1
SGL_RS06225	9.53811	9.42986	9.5769	9.19653	9.82775	9.54658	9.87286	9.68094	9.84576	9.15345	9.72986	9.60485	9.38465	9.74935	9.60772	9.74865	9.61256	9.48142	9.58269	9.52376	9.89258	-0.141447	1	0.0578295	1	0.199276	1	0.171405	1	0.0321229	1	-0.139282	1	0.0671787	1	-0.245673	1	0.0928853	1
SGL_RS06230	11.0856	10.864	10.7423	10.7553	10.7118	8.79374	9.53294	10.1559	10.9291	10.9523	10.5169	10.465	10.4258	10.6679	10.562	10.4796	10.7041	9.76162	10.3184	10.5298	10.417	-0.14235	1	-1.22518	1	-1.08283	1	-0.0951171	1	-0.189516	1	-0.0943985	1	0.250706	1	0.203473	1	-0.78496	1
SGL_RS06240	8.95171	9.33723	8.99703	9.12806	9.02264	8.15494	8.34683	8.60484	9.59237	8.98768	8.83689	8.73403	8.83084	9.12724	8.83299	8.2531	8.79368	8.49847	8.81166	8.78456	8.61352	-0.435739	1	-0.935318	1	-0.49958	1	-0.22554	1	-0.427384	1	-0.201844	1	0.350734	1	0.140535	1	-0.157201	1
SGL_RS06245	10.9334	11.1822	10.9055	10.9539	11.0397	10.3562	10.3801	10.4263	11.2657	11.016	10.7416	10.8385	11.0023	11.0448	11.0518	10.5712	10.6073	10.3831	10.7119	10.7052	10.7619	-0.225701	1	-0.71525	1	-0.489549	1	-0.293531	1	-0.515456	1	-0.221926	1	0.0604676	1	0.128297	1	-0.139326	1
SGL_RS06250	8.90374	9.26286	9.06917	9.00813	9.32263	9.20268	10.0366	9.4593	9.84883	9.30842	8.69286	9.02352	8.76999	9.33018	9.23624	9.35345	9.56425	9.19667	8.52883	8.51086	9.20615	-0.423997	1	0.183519	1	0.607516	1	-0.305256	1	0.259912	1	0.565168	1	0.317588	1	0.198847	1	0.241195	1
SGL_RS06255	11.2097	11.9643	11.7365	11.5719	11.9697	12.4347	12.3685	11.996	12.1064	11.8084	11.7234	12.047	11.8649	11.8922	12.028	11.6617	11.9197	11.8124	11.6563	11.4357	12.1767	-0.0339026	1	0.380915	1	0.414818	1	-0.0284253	1	-0.129197	1	-0.100772	1	-0.0303911	1	-0.0358684	1	0.479721	1
SGL_RS06260	7.51642	7.45733	7.43455	7.21089	6.93762	6.16535	6.32325	6.34949	6.67204	7.3649	6.73696	6.90377	6.43434	6.56536	6.58757	6.40643	6.24572	5.76669	7.0257	6.88203	7.13882	0.0892558	1	-0.872601	1	-0.961856	1	0.547263	1	-0.484636	1	-1.0319	1	0.549026	1	0.0910181	1	0.161061	1
SGL_RS06265	11.3969	11.2488	11.8085	11.2597	11.7529	11.7474	11.1617	10.9622	11.891	11.2719	11.6201	11.767	12.0735	11.7689	12.1856	11.311	10.9801	11.4207	11.7065	11.5347	11.7325	-0.0920951	1	-0.334051	1	-0.241956	1	-0.368548	1	-0.777873	1	-0.409326	1	-0.363558	1	-0.0871054	1	0.080264	1
SGL_RS06270	10.9947	10.9518	11.2997	10.7738	11.5607	11.6816	11.1644	11.2602	11.6879	10.5365	11.3345	11.5759	11.8381	11.4534	11.8077	11.6107	10.9569	11.689	11.5438	11.271	11.9253	-0.182532	1	-0.00772422	1	0.174808	1	-0.0468239	1	-0.258641	1	-0.211817	1	-0.319379	1	-0.455087	1	-0.0684626	1
SGL_RS06275	10.136	10.3412	10.3746	9.98097	10.6509	10.657	10.0733	10.2854	10.6601	9.67848	10.3937	10.6086	10.8746	10.3783	10.8395	10.5757	10.2645	10.622	10.406	10.3032	10.6975	-0.188649	1	-0.109056	1	0.0795932	1	-0.175445	1	-0.223126	1	-0.0476809	1	-0.255448	1	-0.268652	1	-0.141378	1
SGL_RS06280	8.81104	8.86655	8.7682	8.21866	8.47193	7.77329	7.36934	8.00523	8.35063	8.15094	8.17283	8.0601	8.79311	8.23864	8.46263	7.79732	7.86654	7.79268	8.15673	8.32329	8.64802	-0.242074	1	-0.67751	1	-0.435436	1	-0.115698	1	-0.765717	1	-0.650019	1	-0.181541	1	-0.307917	1	-0.0933337	1
SGL_RS06285	9.93927	10.5507	10.7185	9.51794	10.2351	9.69658	9.30793	9.46499	9.4325	9.32096	9.65043	9.53301	10.6249	9.86342	9.71639	9.53093	9.259	9.50856	9.62768	9.57717	9.45228	-0.276002	1	-0.287942	1	-0.0119394	1	-0.586547	1	-0.710423	1	-0.123876	1	-0.361227	1	-0.0506823	1	0.0612539	1
SGL_RS06290	9.65856	10.2957	10.4957	9.24043	10.125	9.42979	9.06059	8.82459	9.03462	8.96388	9.55651	9.30816	10.4719	9.79724	9.70752	9.02491	9.02911	9.13329	9.4073	9.37314	9.31743	-0.260898	1	-0.442586	1	-0.181687	1	-0.737892	1	-1.00769	1	-0.2698	1	-0.502639	1	-0.0256458	1	0.0624672	1
SGL_RS06295	10.2014	10.1671	10.5383	9.49999	9.48863	9.49466	9.21055	9.18007	9.24802	9.60861	9.54257	9.5584	9.89829	9.57139	9.60613	9.32876	9.33007	9.67185	9.58121	9.64591	9.572	0.159863	1	-0.126794	1	-0.286657	1	-0.113388	1	-0.259728	1	-0.14634	1	-0.294253	1	-0.0210024	1	-0.161319	1
SGL_RS06300	9.61592	9.25367	9.72335	9.50554	9.23502	9.64035	9.6706	9.4188	9.25883	9.48779	9.48129	9.44212	9.31184	9.28048	9.21969	9.66377	9.37277	9.66841	9.62768	9.45369	9.40065	0.136763	1	0.249058	1	0.112295	1	0.212281	1	0.312864	1	0.100582	1	0.0705668	1	-0.004952	1	0.00676097	1
SGL_RS06305	19.4343	19.9318	20.4601	20.1618	20.9991	20.7113	20.1	19.8374	20.4126	20.0455	20.7278	20.4212	21.1482	20.613	20.9704	19.8395	19.5315	19.6527	20.8258	20.7752	20.9251	-0.143573	1	-0.30433	1	-0.160757	1	-0.0611564	1	-1.2472	1	-1.18604	1	-0.358962	1	-0.441379	1	0.583904	1
SGL_RS06310	19.5363	19.8297	20.3532	20.2359	20.9476	21.1453	20.5627	20.3661	20.3561	20.2679	20.91	20.6862	21.1275	20.5612	20.9411	20.2969	20.0381	20.5083	20.911	20.8441	21.0836	0.0972737	1	0.182539	1	0.0852652	1	0.0894958	1	-0.601512	1	-0.691008	1	-0.347361	1	-0.339583	1	0.43669	1
SGL_RS06315	9.30631	9.21633	9.21973	10.4032	9.31072	9.90978	9.75636	10.0078	9.73848	10.5875	10.5421	10.4957	9.31184	9.4679	9.21761	9.62664	10.0106	9.90568	10.6895	10.6111	9.89545	0.668038	1	0.00590904	1	-0.662129	1	1.0069	1	0.539129	1	-0.467767	1	0.572386	1	0.233528	1	0.039166	1
SGL_RS06320	10.1421	9.68577	9.60988	11.3219	10.2518	10.078	9.97656	10.2463	10.3189	11.674	11.5165	11.3641	9.79015	10.2583	10.1726	9.93076	10.1773	9.89984	11.8036	11.4546	10.7429	0.814411	1	-0.626653	1	-1.44106	1	1.15122	1	-0.0809718	1	-1.23219	1	0.644375	1	0.307569	1	0.0986932	1
SGL_RS06325	8.85871	8.27009	7.93021	10.6597	8.61127	8.07217	8.35314	8.7189	9.60573	11.1584	10.3992	10.1281	8.27032	9.16654	8.97045	8.22275	8.72498	8.32586	10.6895	10.5978	9.31743	0.787155	1	-1.52575	1	-2.3129	0.0961034	1.33467	1	-0.436569	1	-1.77124	1	1.05285	1	0.505334	1	-0.0363269	1
SGL_RS06340	10.5123	9.90597	10.0402	10.3633	10.4238	11.2254	11.3141	10.9693	10.2838	10.571	10.6256	10.6956	10.5613	10.3035	10.4948	10.9682	10.6013	10.8975	10.7976	10.6914	10.6926	0.278965	1	0.831206	1	0.552241	1	0.280955	1	0.378697	1	0.0977417	1	-0.101613	1	-0.103603	1	0.350896	1
SGL_RS06345	10.8996	11.055	10.9073	10.6327	10.5131	9.74626	9.93092	9.97026	10.5576	10.8471	10.6162	10.5995	10.1909	10.6783	10.6064	10.0172	10.1676	9.91151	10.8315	10.5197	10.1714	0.125443	1	-0.695835	1	-0.821277	1	-0.0357725	1	-0.480114	1	-0.444341	1	0.0628748	1	0.22409	1	-0.152846	1
SGL_RS06350	9.66511	9.95213	9.90476	9.49721	9.55744	8.56095	8.81762	9.19728	9.68226	9.6306	9.67436	9.67329	9.16405	9.31996	9.60613	9.09353	9.44925	8.97541	9.71502	9.64019	9.35547	0.0810359	1	-0.719829	1	-0.800865	1	0.182028	1	-0.191954	1	-0.373982	1	0.214238	1	0.113245	1	-0.313637	1
SGL_RS06355	10.2549	10.4248	10.3626	10.027	9.91685	8.499	8.88449	9.01909	9.89705	10.4014	9.89246	9.93923	9.64389	9.79134	9.79946	8.79692	9.20329	8.94733	9.95829	9.91722	9.77588	0.15237	1	-1.16517	1	-1.31754	0.813831	0.15075	1	-0.782447	1	-0.933197	1	0.207678	1	0.209299	1	-0.175049	1
SGL_RS06360	9.67098	9.92249	9.73164	9.41414	9.30072	8.89339	8.70372	8.79324	9.19274	9.60691	9.25831	9.39179	9.20483	9.33424	9.36033	8.64509	9.03975	8.62447	9.59735	9.38175	8.89774	0.126256	1	-0.536386	1	-0.662642	1	-0.0402852	1	-0.540887	1	-0.500601	1	0.00426408	1	0.170805	1	0.00876451	1
SGL_RS06365	18.8702	18.575	18.4706	19.7887	18.9186	19.8207	19.6137	19.3537	18.3523	20.2991	20.2415	20.0625	19.3327	18.9848	19.0331	19.4799	19.3126	19.6337	20.8327	20.3383	19.9256	1.06224	1	0.466275	1	-0.595965	1	1.17917	1	0.356096	1	-0.82307	1	0.0170585	1	-0.0998683	1	0.127237	1
SGL_RS06370	9.23236	8.72741	9.19894	8.91531	8.71739	8.01422	7.97307	8.04387	8.91866	9.26798	8.69286	8.71721	8.61423	8.7336	8.77468	7.93495	8.23767	7.89055	9.07338	8.94415	8.51229	0.0677151	1	-0.912537	1	-0.980252	1	0.1379	1	-0.731596	1	-0.869496	1	0.154453	1	0.0842686	1	-0.0264872	1
SGL_RS06375	10.8415	10.4531	11.1946	11.114	11.0439	10.3268	10.2661	10.2902	11.4321	11.0496	10.836	10.7482	10.9295	10.954	11.3231	10.3206	10.2122	10.3362	10.6064	10.6845	10.8129	-0.327618	1	-0.927395	1	-0.599777	1	-0.353713	1	-0.803172	1	-0.44946	1	0.12818	1	0.154275	1	0.00395786	1
SGL_RS06380	10.6295	10.5287	10.7086	10.5994	10.2652	10.4491	10.4046	10.3468	10.5811	11.0082	10.3395	10.4557	10.1547	10.2171	10.2602	10.2622	10.3252	10.3683	10.4527	10.5815	10.521	0.143938	1	-0.092328	1	-0.236266	1	0.300718	1	0.110151	1	-0.190567	1	0.285041	1	0.12826	1	0.0825612	1
SGL_RS06385	8.90152	8.79866	8.75198	8.68775	8.72938	7.93832	8.67881	8.40589	8.87516	9.08403	8.67471	8.92685	8.84074	8.79686	8.51108	8.59859	8.66665	8.65952	8.89719	8.73705	8.85705	0.147432	1	-0.401298	1	-0.54873	1	0.146623	1	-0.0872323	1	-0.233856	1	0.0459036	1	0.0467125	1	-0.268162	1
SGL_RS06390	7.7791	7.86519	7.74131	8.1207	8.70227	8.37798	8.24862	7.92468	8.57247	8.05894	8.29677	8.65965	8.86761	8.37134	8.73736	7.71231	7.80114	8.11961	8.27478	8.34107	8.74043	-0.133798	1	-0.321731	1	-0.187932	1	-0.135308	1	-0.862098	1	-0.72679	1	-0.203207	1	-0.201697	1	0.33716	1
SGL_RS06395	9.20294	8.95237	9.08057	9.64522	9.12369	9.80286	9.69314	9.61078	9.54775	9.47663	9.30622	9.67183	9.23328	9.48262	9.49707	9.43504	9.5015	9.97126	9.44834	9.35927	9.53932	0.037504	1	0.253418	1	0.215914	1	0.0771665	1	0.25317	1	0.176003	1	0.0503754	1	0.0107129	1	0.0506238	1
SGL_RS19655	8.70942	8.28522	8.40292	8.9174	8.53818	9.22197	9.14299	9.02681	8.88517	8.86457	8.64146	8.94141	8.53717	8.93448	8.98276	8.73916	8.78527	9.37586	8.8192	8.70996	8.7845	0.0325602	1	0.357367	1	0.324807	1	-0.0375552	1	0.170289	1	0.207844	1	-0.0415717	1	0.0285436	1	0.145507	1
SGL_RS19565	7.32665	7.21845	7.29514	7.24469	6.91658	8.35484	8.0529	7.75793	7.80958	7.52603	7.31188	8.01485	7.24383	7.36185	7.03392	7.74478	7.27043	7.99323	7.52334	7.28892	7.88333	0.318515	1	0.78615	1	0.467635	1	0.572876	1	0.552489	1	-0.0203863	1	0.18552	1	-0.0688402	1	0.419181	1
SGL_RS06405	11.3988	11.5598	11.7933	11.1813	11.8832	11.0386	10.83	11.2229	11.5621	10.9966	11.3693	11.4425	12.0256	11.6418	11.831	11.0653	10.7425	10.5566	11.6905	11.2944	11.4929	-0.29069	1	-0.536387	1	-0.245697	1	-0.359355	1	-1.04845	1	-0.689091	1	-0.273396	1	-0.20473	1	0.238663	1
SGL_RS06410	12.6114	12.7163	13.0814	12.3836	13.1927	12.3393	12.2277	12.449	12.7349	12.145	12.8173	12.9229	13.3674	12.9342	13.1279	12.3976	11.8989	12.0545	12.9976	12.6872	12.9905	-0.141917	1	-0.469092	1	-0.327176	1	-0.239778	1	-1.02626	1	-0.786483	1	-0.346754	1	-0.248893	1	0.210414	1
SGL_RS06415	7.27239	6.93881	7.40357	7.15507	7.23764	6.46084	6.82685	6.83496	7.02707	7.77203	7.24414	6.94333	7.25132	7.34573	7.14423	7.20496	6.98962	7.12744	7.24456	7.31809	7.03748	0.261566	1	-0.500215	1	-0.761782	1	-0.0338351	1	-0.170752	1	-0.136917	1	-0.130128	1	0.165274	1	-0.459591	1
SGL_RS06420	11.4664	11.4856	12.6742	12.2587	11.8325	11.445	11.4974	11.8558	12.123	12.1575	11.8596	11.7663	11.7077	12.23	11.9627	11.5547	11.9632	11.6608	12.0604	11.9876	11.7301	-0.145469	1	-0.473944	1	-0.328475	1	-0.110098	1	-0.247265	1	-0.137167	1	0.10033	1	0.0649586	1	-0.12635	1
SGL_RS06425	9.60505	9.55354	10.266	9.83886	9.97333	9.08118	9.64513	9.88579	9.73958	9.75439	9.77482	9.71905	9.62398	10.0882	9.72814	9.48378	9.77418	9.60515	9.89321	9.95805	9.65907	-0.107093	1	-0.280147	1	-0.173054	1	-0.00757484	1	-0.206878	1	-0.199303	1	0.0270941	1	-0.0724239	1	-0.0461748	1
SGL_RS06430	8.6864	8.44191	8.24659	8.2912	8.07123	7.14669	7.56776	7.84811	8.34194	8.65594	7.84893	7.86474	7.99214	8.24298	8.20926	7.72322	7.94431	7.85463	8.19201	8.25366	8.16677	-0.071518	1	-0.752471	1	-0.680953	1	0.00701252	1	-0.340964	1	-0.347977	1	0.097311	1	0.0187805	1	-0.314196	1
SGL_RS06435	7.81737	7.68492	7.59387	7.55019	6.92714	6.36927	7.26546	6.64432	7.38046	7.96063	7.35836	7.28014	7.18243	7.40137	7.19633	6.76911	6.86603	6.83705	7.25205	7.70185	7.46893	0.296078	1	-0.581793	1	-0.877871	1	0.194426	1	-0.536696	1	-0.731122	1	0.0591357	1	0.160787	1	0.0140383	1
SGL_RS06445	10.2558	10.6573	10.8045	9.61732	10.2319	9.22834	8.74269	9.47349	9.66959	9.50254	9.8751	9.4041	10.5606	10.3292	10.2753	9.56757	9.28904	9.46171	9.63339	9.88006	9.50212	-0.266999	1	-0.713952	1	-0.446953	1	-0.842604	1	-0.977592	1	-0.134988	1	-0.539917	1	0.0356887	1	-0.276276	1
SGL_RS06450	9.50855	10.3376	10.0765	9.06934	9.77384	8.53031	8.42084	9.07973	9.21669	8.76709	9.68708	9.44893	9.87802	10.1085	9.68057	8.86722	8.62011	8.74032	9.4156	9.35053	9.18752	-0.0362755	1	-0.710326	1	-0.67405	1	-0.600423	1	-1.20458	1	-0.604154	1	-0.531733	1	0.0324145	1	-0.0374823	1
SGL_RS06455	9.57615	10.0482	9.53013	9.28142	9.39398	9.74182	9.55773	9.64879	9.77442	9.44452	9.35031	9.46413	9.52162	9.64031	9.60613	9.68894	9.32137	9.34176	9.34781	9.46182	9.63521	-0.0820751	1	0.154727	1	0.236802	1	-0.146405	1	-0.13403	1	0.0123753	1	-0.0935179	1	-0.0291876	1	0.19524	1
SGL_RS06460	10.3364	10.4849	10.2582	10.1454	9.35585	8.38941	9.06827	8.85961	9.87716	10.4658	9.77652	9.77969	9.43286	9.74477	9.72375	8.4095	9.31263	8.75336	10.0761	9.8752	9.66581	0.222056	1	-1.06805	1	-1.29011	1	0.18706	1	-0.798063	1	-0.985123	1	0.194916	1	0.229913	1	-0.0750716	1
SGL_RS06465	6.85303	6.58948	6.61364	7.02859	6.47091	6.46084	6.71202	6.79886	6.68141	7.74116	6.69369	6.91377	6.51237	6.50774	6.46389	6.40643	6.83336	6.18422	6.92582	6.44773	7.25157	0.549706	1	-0.0937025	1	-0.643408	1	0.536605	1	0.0259125	1	-0.510692	1	0.333346	1	0.346448	1	0.213731	1
SGL_RS06470	9.58031	9.38288	8.56961	10.418	9.54732	10.6711	10.5127	10.6822	10.4445	11.3931	10.8368	12.1661	9.26301	10.7667	9.52765	8.94822	8.66206	9.45773	11.7146	9.45695	12.5886	1.39702	1	0.44024	1	-0.95678	1	2.01477	1	-0.985751	1	-3.00052	0.02222	0.18631	1	-0.431438	1	1.6123	1
SGL_RS06475	10.4366	10.3355	9.45074	11.3808	10.3597	11.085	10.9983	11.1257	10.468	12.2073	10.5669	12.2561	10.3646	10.4342	10.11	9.60036	9.68212	9.61589	11.1734	10.5398	12.7945	1.05633	1	0.261091	1	-0.79524	1	1.87939	1	-0.694661	1	-2.57405	0.0184056	0.512518	1	-0.310538	1	1.46827	1
SGL_RS06480	14.327	14.2605	14.2954	15.0063	14.8775	13.7512	13.6336	13.3444	14.242	15.376	14.9283	15.1043	15.0638	14.7319	14.9188	13.5407	12.9243	13.5592	15.4556	14.8694	15.4101	0.403225	1	-1.16076	1	-1.56398	0.210987	0.389084	1	-1.5438	0.409851	-1.93288	0.000410293	-0.166199	1	-0.152058	1	0.21684	1
SGL_RS06490	9.831	10.1449	9.81496	10.872	10.9292	9.63556	9.87943	9.54242	10.8854	11.3054	10.3937	10.6505	10.8169	10.8053	10.8893	9.49334	9.72449	9.51623	10.8033	10.4012	10.8984	-0.0604455	1	-1.22855	1	-1.16811	1	-0.0594146	1	-1.28437	1	-1.22495	1	0.0588902	1	0.0578594	1	0.114707	1
SGL_RS06495	8.20034	9.03156	9.06589	8.59448	9.13499	9.07412	8.89317	8.95578	8.42662	8.65924	9.32495	9.27407	9.11801	9.30347	9.34706	8.57477	8.85524	8.19808	9.13099	9.26569	8.87463	0.386837	1	0.238047	1	-0.14879	1	-0.210007	1	-0.727475	1	-0.517469	1	-0.536902	1	0.0599419	1	0.428621	1
SGL_RS06495	8.20034	9.03156	9.06589	8.59448	9.13499	9.07412	8.89317	8.95578	8.42662	8.65924	9.32495	9.27407	9.11801	9.30347	9.34706	8.57477	8.85524	8.19808	9.13099	9.26569	8.87463	0.386837	1	0.238047	1	-0.14879	1	-0.210007	1	-0.727475	1	-0.517469	1	-0.536902	1	0.0599419	1	0.428621	1
SGL_RS06500	11.0608	11.3366	11.2962	11.5405	11.2423	11.765	11.8894	11.7739	11.8652	11.8143	11.3477	11.6815	10.8907	11.4715	11.4127	11.6194	11.9798	11.6582	11.2808	11.303	11.4651	0.0561262	1	0.240624	1	0.184498	1	0.117388	1	0.48587	1	0.368482	1	0.294224	1	0.232962	1	0.0489788	1
SGL_RS06505	9.15626	9.51945	9.44066	9.30547	9.19454	8.82773	9.49066	9.29641	9.74068	9.65886	9.37523	9.73584	9.1078	9.3564	9.37722	9.2217	9.62439	9.26195	9.35301	9.26755	9.52455	0.170466	1	-0.20361	1	-0.374075	1	0.157923	1	0.10205	1	-0.0558737	1	0.155313	1	0.167855	1	-0.150346	1
SGL_RS06510	10.1365	10.4565	10.0634	10.5399	10.443	9.3027	9.97452	9.9152	10.4858	10.5587	10.0819	10.1688	10.0033	10.6751	10.2097	9.43504	10.2599	9.52004	9.94344	9.99888	10.1902	-0.209112	1	-0.742159	1	-0.533047	1	-0.314839	1	-0.546742	1	-0.231903	1	0.169681	1	0.275409	1	-0.0257356	1
SGL_RS06515	13.0206	12.8463	13.0661	13.1311	13.4759	13.449	13.607	13.6511	13.2919	13.1677	13.378	13.06	13.4215	13.5974	13.4841	13.7229	13.6998	13.5346	13.2539	13.3549	13.3915	-0.0987644	1	0.266251	1	0.365015	1	-0.165237	1	0.152516	1	0.317753	1	-0.196902	1	-0.130429	1	-0.0831669	1
SGL_RS06520	9.92733	10.1291	9.97365	9.95385	10.0216	10.1536	10.2727	10.1167	10.2913	10.05	10.0272	10.1994	9.99002	10.1575	10.0077	10.1499	10.0533	10.2721	10.2625	10.02	10.1158	-0.00235947	1	0.0883015	1	0.090661	1	0.0461007	1	0.10854	1	0.0624393	1	0.0447082	1	-0.00375197	1	0.0244697	1
SGL_RS06525	11.2041	10.9781	11.1685	11.1212	11.0991	11.6652	11.607	11.4736	11.1762	11.2503	11.1984	11.1501	11.2404	10.9212	11.2301	11.5517	11.5273	11.837	11.2366	11.1255	11.1595	0.0682036	1	0.454958	1	0.386755	1	0.027871	1	0.511364	1	0.483493	1	-0.00566065	1	0.0346719	1	-0.0620663	1
SGL_RS06530	9.10609	9.26743	9.23731	9.1758	8.95282	8.86094	9.25502	8.92718	8.98526	9.5007	8.9944	9.10982	8.78288	9.06744	9.06846	9.13889	9.259	9.29796	9.09422	8.9944	8.7845	0.185525	1	-0.0116045	1	-0.197129	1	-0.0207795	1	0.267403	1	0.288182	1	0.0668735	1	0.273178	1	-0.212134	1
SGL_RS06535	11.2028	11.2415	11.1516	11.3553	11.6476	12.0222	12.5348	11.9945	12.1115	11.4962	11.5478	11.8824	11.5174	11.5939	11.7204	12.0654	11.8931	11.9636	11.5419	11.2994	12.0829	-0.0870433	1	0.470553	1	0.557596	1	0.179623	1	0.365496	1	0.185873	1	0.12703	1	-0.139636	1	0.232087	1
SGL_RS06540	8.99812	9.25367	9.00047	9.00029	8.63695	7.68306	7.95655	7.86548	8.72954	9.11556	8.28724	8.45831	8.25928	8.98191	8.65662	7.67908	8.36739	7.28041	8.72074	8.65988	8.44324	-0.139486	1	-1.038	1	-0.89851	1	-0.0922231	1	-0.878685	1	-0.786462	1	0.144766	1	0.0975031	1	-0.0145456	1
SGL_RS06545	9.96498	10.1483	10.0486	9.7091	9.40336	7.85818	8.63286	8.7887	9.31168	9.91046	9.30386	9.18106	8.81335	9.63867	9.30846	8.58673	9.10876	7.9371	9.55289	9.61706	8.94288	0.0173801	1	-1.05106	1	-1.06844	1	0.0361751	1	-0.702515	1	-0.73869	1	0.20084	1	0.182045	1	-0.147708	1
SGL_RS06550	8.43339	8.25173	8.48623	7.97206	7.34345	6.74065	6.44938	6.64432	7.34007	7.93905	7.80277	7.42613	7.30268	7.80005	7.35735	6.81105	7.06171	6.59382	7.68106	7.95873	7.03748	0.173966	1	-1.19368	1	-1.36765	1	-0.00554511	1	-0.796385	1	-0.79084	1	0.0941703	1	0.273681	1	-0.303126	1
SGL_RS06555	9.36141	9.24906	9.24602	9.18793	8.4967	7.34876	7.60008	7.89115	8.56502	9.37407	8.65633	8.8206	8.25928	8.57763	8.7547	7.89696	8.19381	7.55939	8.83166	8.95111	8.53459	0.210367	1	-1.25426	1	-1.46463	0.945341	0.246475	1	-0.690406	1	-0.936881	1	0.257653	1	0.221544	1	-0.306205	1
SGL_RS06560	9.21995	9.32558	9.19745	8.91323	7.9012	7.60653	7.90584	7.70097	8.54244	9.14172	8.48359	8.62999	7.67475	8.53585	7.98724	7.36723	7.98167	7.46704	8.73408	8.56932	8.3707	0.286716	1	-0.842118	1	-1.12883	1	0.516383	1	-0.52973	1	-1.04611	1	0.438211	1	0.208543	1	0.125823	1
SGL_RS06565	7.4539	7.31649	7.13428	7.62375	7.09557	7.22588	7.23826	7.00278	7.80958	7.80822	7.21408	7.29543	7.30268	7.35382	7.12643	7.39485	7.61373	7.31622	7.44071	7.21325	7.17741	-0.0926556	1	-0.459702	1	-0.367047	1	-0.0720123	1	0.221294	1	0.293307	1	0.328719	1	0.308076	1	-0.352278	1
SGL_RS06570	7.61489	8.34419	8.04804	7.41454	7.68376	6.66628	7.0157	6.83496	7.89939	7.61054	7.31188	7.52657	7.3661	7.77025	7.32657	6.94869	7.38685	7.16725	7.45374	7.40219	7.25157	-0.21877	1	-0.978584	1	-0.759814	1	-0.144428	1	-0.374254	1	-0.229826	1	0.206027	1	0.131685	1	-0.398303	1
SGL_RS06600	8.40859	7.97761	7.85228	8.13152	7.80798	8.12787	7.91441	8.1888	7.73611	8.28945	7.96122	8.17972	8.16779	7.99287	7.80458	7.63354	8.00362	7.90233	7.91053	8.15255	8.02679	0.274775	1	0.196166	1	-0.0786095	1	0.0311053	1	-0.156558	1	-0.187663	1	-0.104593	1	0.139077	1	0.248131	1
SGL_RS06605	10.0963	9.97466	9.99447	9.91687	10.5234	10.6236	10.5948	10.0463	10.2284	9.95001	10.4651	10.3452	10.5034	10.3333	10.5025	10.2807	9.99796	10.089	10.1396	10.3876	10.1995	0.0267044	1	0.203257	1	0.176553	1	-0.202592	1	-0.328515	1	-0.125923	1	-0.209559	1	0.0197372	1	0.322213	1
SGL_RS06610	10.1538	9.92538	9.89095	10.2564	9.56247	9.55167	9.27177	9.79606	9.52875	10.8187	9.86073	9.83399	9.39643	9.47344	9.34325	9.2217	10.1233	9.2665	9.99752	9.8837	9.36794	0.435621	1	-0.27662	1	-0.712241	1	0.312553	1	0.204229	1	-0.108323	1	0.432752	1	0.555821	1	-0.0480966	1
SGL_RS06615	11.764	11.6125	11.6571	11.3029	11.2759	11.2365	11.3988	11.4615	11.3551	11.5881	11.4831	11.3952	11.1919	11.2747	11.1898	11.3298	11.5241	11.3908	11.6813	11.6541	11.3744	0.18084	1	0.0593539	1	-0.121487	1	0.29367	1	0.200484	1	-0.0931869	1	0.0935069	1	-0.0193231	1	-0.0476228	1
SGL_RS06620	10.8404	11.0949	10.7091	10.1533	10.5947	10.2254	10.3583	10.1629	10.2149	10.3005	10.4179	10.2234	10.9358	10.4771	10.7026	10.3507	10.2462	10.3935	10.684	10.4977	10.4348	-0.0182121	1	-0.083861	1	-0.0656489	1	-0.207715	1	-0.393981	1	-0.186265	1	-0.39099	1	-0.201486	1	-0.0808699	1
SGL_RS06625	13.5405	13.1321	13.0752	13.9296	13.9587	14.6016	14.5172	14.2667	13.7737	14.1366	14.4123	14.2912	14.0912	13.916	14.1114	14.3724	13.8978	14.2409	14.5735	14.2008	14.1536	0.395453	1	0.57986	1	0.184407	1	0.22578	1	0.141868	1	-0.0839119	1	-0.152849	1	0.0168245	1	0.285143	1
SGL_RS06630	12.6638	12.1889	12.3558	13.1316	13.0816	13.7988	13.5338	13.3015	13.111	13.3746	13.549	13.4857	13.3056	13.2009	13.3927	13.2784	12.7633	13.2699	13.6738	13.3151	13.2268	0.364279	1	0.451536	1	0.0872568	1	0.0693601	1	-0.17953	1	-0.24889	1	-0.194195	1	0.100724	1	0.43687	1
SGL_RS06635	9.63206	9.48061	9.26042	9.8938	9.95687	10.0566	10.0483	9.44784	10.0381	10.05	9.85591	9.96319	9.75528	9.71547	10.0817	9.62953	9.82016	9.7091	9.83251	9.62433	10.0348	-0.00562532	1	-0.092918	1	-0.0872927	1	0.0341428	1	-0.142234	1	-0.176376	1	0.106777	1	0.0670091	1	0.156093	1
SGL_RS06645	8.52132	9.13527	8.64404	8.9442	8.92963	9.61139	9.42632	8.81124	8.67292	9.34776	8.7355	9.00977	8.67359	8.86028	8.75757	9.04671	8.53235	9.71909	8.7837	9.05376	8.92049	0.210365	1	0.486928	1	0.276563	1	0.164356	1	0.43403	1	0.269674	1	0.093619	1	0.139628	1	0.146517	1
SGL_RS06650	12.549	12.2415	12.095	12.6683	12.7191	13.5078	13.4416	13.0273	12.9223	12.8911	12.902	12.9677	12.6234	12.7396	12.8245	13.0445	13.0396	13.3161	12.7275	12.8508	13.1081	0.14704	1	0.567911	1	0.420872	1	0.235994	1	0.409034	1	0.17304	1	0.0428462	1	-0.0461083	1	0.201724	1
SGL_RS06655	8.58495	8.89244	8.7479	8.49475	8.92703	8.02893	8.66872	8.55762	8.44838	8.43129	8.62264	8.50155	8.82586	8.89373	8.63804	8.29017	8.79368	8.40239	8.64927	8.54499	8.75316	-0.126028	1	-0.191351	1	-0.0653227	1	-0.145985	1	-0.291871	1	-0.145886	1	-0.16212	1	-0.142164	1	-0.0616003	1
SGL_RS06660	11.5087	11.3224	11.3777	11.3977	11.2439	11.2109	11.4541	11.7302	11.1647	11.4897	11.2762	10.9808	11.1028	11.2915	11.1191	11.6259	11.8137	11.7142	11.1006	11.3174	10.9253	-0.00850154	1	0.212735	1	0.221237	1	-0.0956387	1	0.551822	1	0.64746	1	0.0995323	1	0.186669	1	-0.239554	1
SGL_RS06665	11.6153	11.574	11.5428	11.3857	11.6699	11.754	11.605	11.3878	11.4781	11.5236	11.4273	11.6278	11.9582	11.2936	11.7313	11.7996	11.8433	11.7447	11.3724	11.716	11.6992	0.0128516	1	0.0734589	1	0.0606073	1	-0.0555369	1	0.110553	1	0.16609	1	-0.172438	1	-0.10405	1	-0.209533	1
SGL_RS06670	9.31467	9.49237	9.30971	8.87516	8.91921	8.1815	8.51957	8.39399	8.70941	9.05429	8.52065	8.52753	8.81586	9.30347	9.07077	8.57477	9.00034	8.14954	8.62081	8.85549	8.81518	-0.120595	1	-0.491212	1	-0.370617	1	-0.316204	1	-0.479531	1	-0.163327	1	-0.252785	1	-0.0571768	1	-0.264466	1
SGL_RS06675	10.2867	10.4131	10.1944	9.97599	9.48511	9.22197	9.37455	9.39812	9.24957	10.1553	9.6961	9.4076	9.7592	9.68715	9.53769	9.49334	9.53948	9.53521	9.89321	9.89936	9.42868	0.189304	1	-0.277591	1	-0.466896	1	-0.0411728	1	-0.146487	1	-0.105314	1	-0.0636983	1	0.166779	1	-0.194803	1
SGL_RS06680	9.66772	9.58806	9.55487	9.29909	9.56079	10.5079	10.2727	9.99211	9.33958	9.46726	9.54856	9.43871	9.66352	9.63703	9.73543	10.0777	9.60303	10.2261	9.50856	9.53614	9.64889	0.0849276	1	0.890529	1	0.805601	1	-0.0995497	1	0.318861	1	0.418411	1	-0.285813	1	-0.101335	1	0.285855	1
SGL_RS06690	9.91639	9.77301	9.97714	9.65274	9.25173	8.51995	8.81762	8.72841	9.45549	9.94191	9.44323	9.58799	9.3435	9.46048	9.58368	8.94358	8.94857	8.79177	9.61188	9.48596	9.38029	0.217503	1	-0.800457	1	-1.01796	1	0.0145831	1	-0.59405	1	-0.608633	1	-0.00207761	1	0.200843	1	-0.208484	1
SGL_RS06695	12.1415	11.7256	11.7225	12.6227	11.6512	11.7803	11.7566	11.6325	11.602	13.2891	12.3288	12.42	11.7513	11.6894	11.7484	11.5502	11.6779	11.4728	13.0441	12.5518	12.1499	0.711535	1	-0.317657	1	-1.02919	1	0.815128	1	-0.161754	1	-0.976882	1	0.31207	1	0.208477	1	0.156167	1
SGL_RS06700	11.5145	11.6792	11.609	11.5064	11.7393	10.9118	10.8356	10.9723	11.6065	11.5885	11.5022	11.4569	11.7023	11.7625	11.7007	11.1472	11.1623	10.7862	11.5198	11.453	11.414	-0.104355	1	-0.720555	1	-0.6162	1	-0.286341	1	-0.684751	1	-0.39841	1	-0.102629	1	0.0793571	1	-0.138434	1
SGL_RS06705	8.61912	9.38709	8.83325	8.69263	8.53818	7.25132	7.88852	8.388	8.41285	8.46184	8.44983	7.80213	8.25559	8.68983	8.30664	8.18387	8.41726	7.80528	8.11648	8.56932	7.48436	-0.307505	1	-0.681533	1	-0.374028	1	-0.408201	1	-0.293844	1	0.114357	1	0.131424	1	0.23212	1	-0.256265	1
SGL_RS06710	7.50472	8.31796	8.1383	7.82413	7.7966	7.58674	7.91441	7.89961	8.23326	7.373	7.39449	7.12601	8.08682	7.86912	8.06822	7.77654	8.09507	7.57422	7.05176	7.62827	7.49962	-0.762728	1	-0.168307	1	0.594421	1	-0.669287	1	-0.194383	1	0.474904	1	-0.0495948	1	-0.143036	1	-0.0235187	1
SGL_RS06715	8.69924	8.7624	8.82939	8.61517	9.38643	9.01636	9.07973	8.74255	9.32055	8.43899	8.47102	8.84145	9.43122	9.21805	9.44107	9.05963	8.79368	9.23433	8.87808	8.53885	8.90916	-0.581797	1	-0.204679	1	0.377118	1	-0.547538	1	-0.345071	1	0.202467	1	-0.230858	1	-0.265117	1	-0.0904658	1
SGL_RS06725	11.7101	11.841	11.8486	11.6343	11.97	12.8675	12.3863	11.9672	12.0095	11.3469	11.7906	11.9881	12.5121	11.9289	12.3662	12.2249	11.8619	12.5137	11.8752	11.785	11.9946	-0.149167	1	0.575454	1	0.724621	1	-0.393345	1	-0.0660015	1	0.327343	1	-0.411482	1	-0.167304	1	0.229974	1
SGL_RS06730	10.0258	10.2371	10.1182	10.156	10.7512	10.2538	10.6675	10.3652	11.0244	9.97269	10.1918	10.1852	10.5296	10.517	10.7758	10.4971	10.0498	10.2049	10.0719	10.0111	10.4966	-0.578824	1	-0.250674	1	0.32815	1	-0.392617	1	-0.356967	1	0.0356496	1	0.0763336	1	-0.109874	1	0.182627	1
SGL_RS06735	7.63648	7.3224	7.52364	7.8017	7.24607	7.06283	7.47781	6.98687	7.51084	7.45919	7.19369	6.99126	7.4659	7.54228	7.48122	6.81105	7.08954	7.35114	6.94452	7.38162	7.19631	-0.368773	1	-0.399151	1	-0.0303788	1	-0.353883	1	-0.477076	1	-0.123192	1	0.0507165	1	0.0358275	1	0.128641	1
SGL_RS06740	9.64338	9.98765	10.0201	9.67013	9.31669	8.75894	9.00157	9.07973	9.35979	9.48408	9.41292	8.85945	9.57741	9.36437	9.35466	8.78139	9.03266	8.85965	9.45802	9.33289	8.92049	-0.188606	1	-0.52308	1	-0.334474	1	-0.26034	1	-0.565505	1	-0.305165	1	0.0227298	1	0.0944645	1	0.0651555	1
SGL_RS06745	10.6197	10.4363	10.2299	11.059	10.5157	10.2816	10.8832	10.287	10.7054	11.5149	10.7179	10.7162	10.2844	10.6639	10.2892	10.1639	10.5099	10.2788	10.5449	10.889	11.0491	0.260177	1	-0.268394	1	-0.52857	1	0.514967	1	-0.100329	1	-0.615296	1	0.360549	1	0.105758	1	0.192484	1
SGL_RS06755	7.76937	8.55602	8.42357	8.75685	8.8302	8.61062	8.56922	8.63547	8.37072	8.78531	8.53279	8.73403	9.36935	8.46339	8.15362	7.43529	7.50479	7.45105	8.95303	8.68514	8.60652	0.0244994	1	-0.0644168	1	-0.0889162	1	-0.0199782	1	-1.43145	1	-1.41148	1	-0.100368	1	-0.0558907	1	1.26667	1
SGL_RS06760	9.09352	9.0099	9.05271	8.77535	8.01349	9.16994	8.66872	8.79776	8.46182	9.16741	8.75981	8.33865	8.25559	8.46711	8.18385	8.99382	8.78948	8.62447	8.97342	8.92308	8.38714	0.366429	1	0.467066	1	0.100637	1	0.400993	1	0.541702	1	0.140709	1	0.15682	1	0.122255	1	0.0821837	1
SGL_RS06765	8.81929	8.76671	8.93553	8.81611	8.38363	7.70156	7.62122	7.81272	8.57989	9.16277	8.30151	8.35689	8.27398	8.33524	8.07745	7.70132	8.18744	7.46704	8.62941	8.34812	8.07837	0.0630918	1	-0.978959	1	-1.04205	1	0.0555919	1	-0.451847	1	-0.507439	1	0.402125	1	0.409625	1	-0.124986	1
SGL_RS06770	12.3501	12.8521	12.7959	12.4555	12.2276	11.2142	10.8897	11.4918	11.7139	11.9982	12.4724	11.9816	12.1847	11.7692	11.3636	11.3483	11.1872	10.8886	12.4372	12.1953	11.6189	0.00484725	1	-0.952802	1	-0.957649	1	0.193958	1	-0.663513	1	-0.857471	1	0.355439	1	0.166328	1	0.06615	1
SGL_RS06775	13.9248	14.2022	14.2352	13.9855	13.3931	12.2746	11.6531	12.6085	13.1661	13.7279	13.8883	13.365	13.482	13.2972	12.9639	12.5171	12.6438	12.2144	13.9501	13.7997	12.9133	0.119288	1	-1.33153	1	-1.45081	1	0.201523	1	-0.796645	1	-0.998169	1	0.294925	1	0.21269	1	-0.239955	1
SGL_RS06785	10.9271	11.2492	11.0396	11.3391	11.5703	10.1502	10.2029	10.4932	11.5704	10.887	11.4022	11.382	11.5482	11.6133	11.5397	10.299	10.5352	10.362	11.3405	11.3071	11.3016	-0.257281	1	-1.22183	1	-0.964552	1	-0.255736	1	-1.18022	1	-0.924479	1	-0.0708277	1	-0.0723722	1	-0.112445	1
SGL_RS06790	8.66563	8.55602	8.73144	8.56022	8.79072	7.80785	7.40642	7.72973	8.59215	8.77319	8.78709	8.74791	8.82337	8.77608	8.77468	7.5984	7.97427	7.38523	8.86115	8.54499	8.74681	0.127355	1	-1.10642	1	-1.23377	1	-0.0288496	1	-1.20742	1	-1.17857	1	-0.15119	1	0.00501512	1	-0.0501839	1
SGL_RS06795	10.4431	10.0115	9.80222	10.8986	10.0301	9.32665	9.8418	9.99014	10.5151	11.6646	10.377	11.2581	9.93799	10.5062	10.0976	9.09353	9.88255	9.27556	11.0845	10.3478	11.3846	0.678906	1	-0.79467	1	-1.47358	1	0.938152	1	-0.763778	1	-1.70193	0.649033	0.330276	1	0.0710302	1	0.299384	1
SGL_RS06800	10.2046	9.97373	9.86008	10.7698	10.0742	9.29057	9.9267	9.68094	10.4096	11.3175	10.2357	10.3962	9.94717	10.3694	10.1168	9.49334	10.0793	9.61231	10.4118	10.3292	10.6609	0.291917	1	-0.807114	1	-1.09903	1	0.391643	1	-0.413452	1	-0.805095	1	0.297502	1	0.197777	1	-0.0961598	1
SGL_RS06815	12.6409	12.7271	13.3625	13.2761	13.4596	13.0579	13.2537	13.2254	13.7705	12.9486	13.0291	12.9855	13.6207	13.4663	13.6496	13.3377	12.9984	13.0596	13.0411	12.9695	13.1284	-0.530039	1	-0.335791	1	0.194247	1	-0.513606	1	-0.442643	1	0.0709637	1	-0.0645391	1	-0.0809714	1	0.0423122	1
SGL_RS06820	11.9062	11.9132	12.8017	11.9787	12.5276	12.3013	11.6595	12.1256	12.4471	11.728	12.1599	12.1977	13.0585	12.4914	12.8905	12.1398	11.8916	12.3747	12.1299	12.1495	12.0139	-0.295215	1	-0.286115	1	0.00910029	1	-0.789461	1	-0.687268	1	0.102192	1	-0.497495	1	-0.00324942	1	-0.0963414	1
SGL_RS06825	11.494	11.6524	12.332	11.7038	12.3955	12.0331	11.3827	11.9812	12.1999	11.3985	12.014	12.1395	12.7809	12.4095	12.7496	11.8776	11.8306	12.1301	12.0615	11.7618	11.9062	-0.244361	1	-0.302829	1	-0.0584677	1	-0.749796	1	-0.707977	1	0.0418193	1	-0.530976	1	-0.0255407	1	-0.125828	1
SGL_RS06830	9.68136	9.85019	10.5721	10.0735	10.924	10.3964	9.83055	10.4072	10.9199	9.58801	10.4168	10.5185	10.9547	10.942	11.1554	10.3384	10.272	10.3232	10.3543	9.98765	10.4109	-0.468922	1	-0.464834	1	0.00408764	1	-0.740358	1	-0.721229	1	0.0191283	1	-0.335203	1	-0.0637673	1	-0.0788079	1
SGL_RS06835	8.95278	8.78171	9.71397	9.46056	10.2877	9.49994	9.22094	9.83834	10.2815	8.75172	9.62987	9.60333	10.1918	10.1203	10.3598	9.89036	9.62674	9.41738	9.40563	9.419	9.72189	-0.698656	1	-0.531729	1	0.166927	1	-0.676476	1	-0.584917	1	0.0915586	1	-0.173223	1	-0.195403	1	-0.120035	1
SGL_RS06840	12.2965	12.1463	12.9097	12.6595	13.566	12.8721	12.5212	13.3027	13.4707	12.0151	13.1874	12.9909	13.7156	13.5734	13.63	13.2363	12.9279	13.1092	13.0328	12.9627	13.04	-0.47247	1	-0.352094	1	0.120376	1	-0.619911	1	-0.545662	1	0.0742493	1	-0.356482	1	-0.209041	1	-0.162914	1
SGL_RS06845	9.00537	9.2179	9.09189	9.13523	9.14621	7.71984	8.00554	8.58404	9.60694	9.18581	8.72496	8.81006	8.78031	9.37822	9.25869	8.58076	8.97098	8.06829	8.42068	8.64565	8.8688	-0.411971	1	-1.23011	1	-0.818135	1	-0.564697	1	-0.602496	1	-0.0377993	1	0.160039	1	0.312764	1	-0.467572	1
SGL_RS06850	8.74451	9.00625	8.97799	9.17058	8.98566	7.98434	7.39417	8.20933	9.34248	9.21522	9.13637	9.46413	8.7982	9.27837	9.02863	7.56238	7.56524	8.0366	9.30197	8.66271	8.94288	0.109866	1	-1.37386	1	-1.48373	0.68718	0.0285057	1	-1.42841	1	-1.45692	0.947241	0.132601	1	0.213962	1	0.187151	1
SGL_RS06855	11.6624	11.75	12.4276	12.0069	12.9822	13.4114	13.1621	13.0162	12.8876	11.5393	12.5199	12.6533	13.2082	12.56	13.1197	13.0758	12.2425	12.735	12.5485	12.2362	12.6967	-0.373366	1	0.520372	1	0.893738	1	-0.451801	1	-0.266842	1	0.184958	1	-0.303777	1	-0.225342	1	0.483437	1
SGL_RS06860	12.1941	12.4294	12.8445	12.8542	13.5636	13.8521	13.7374	13.6461	13.5908	12.402	13.1669	13.3719	13.7018	13.2807	13.6511	13.5666	13.0073	13.3293	13.197	12.8995	13.3825	-0.338181	1	0.374421	1	0.712602	1	-0.321385	1	-0.238006	1	0.0833795	1	-0.18281	1	-0.199606	1	0.429617	1
SGL_RS06865	11.75	12.093	11.9931	12.0563	12.0462	11.6139	12.1218	12.1112	12.0976	11.958	11.9259	11.8	11.9257	12.0472	11.806	11.8332	12.0349	11.7008	11.6365	11.9107	11.8159	-0.1719	1	-0.0978682	1	0.074032	1	-0.144921	1	-0.0665569	1	0.0783645	1	0.138197	1	0.111218	1	0.106886	1
SGL_RS06870	8.26224	7.84078	7.95172	8.1635	8.12673	7.82483	8.08364	7.98154	8.12924	8.09352	8.18315	8.19602	7.84222	7.82344	7.77079	7.81781	7.81777	8.12965	8.08761	8.01303	8.43536	0.0201112	1	-0.179904	1	-0.200015	1	0.398564	1	0.122564	1	-0.276	1	0.364164	1	-0.0142893	1	0.0616956	1
SGL_RS06875	10.3249	9.90402	10.1579	10.2113	9.99333	10.4546	10.4742	10.9037	10.1592	10.4545	10.1346	9.93317	9.98334	10.1598	10.1629	10.7781	10.8572	11.017	10.1041	10.3644	10.0217	0.0669304	1	0.513866	1	0.446935	1	0.0169369	1	0.797623	1	0.780686	1	0.0208218	1	0.0708153	1	-0.262935	1
SGL_RS06880	9.48208	9.1336	9.50495	9.65149	9.89176	10.8918	10.3801	10.1992	9.75819	9.68334	9.77652	9.88506	9.82046	9.71079	10.0423	10.4489	9.99978	10.575	9.80623	9.88733	10.0835	0.0144569	1	0.764311	1	0.749854	1	0.0915093	1	0.50743	1	0.41592	1	-0.0972416	1	-0.174294	1	0.15964	1
SGL_RS06885	11.038	10.9832	11.3511	10.9569	11.3963	11.2077	10.5406	11.3803	11.4392	10.5472	11.2254	11.148	11.7325	11.3453	11.5268	11.2371	11.0183	11.2277	11.3677	11.0454	10.9337	-0.279546	1	-0.197027	1	0.0825189	1	-0.455598	1	-0.383269	1	0.0723295	1	-0.266268	1	-0.0902164	1	-0.080027	1
SGL_RS06890	11.689	12.0306	12.267	11.4125	12.1304	11.5131	10.9145	11.7887	11.9373	11.0268	11.8536	11.5963	12.5059	11.9865	12.2694	11.6461	11.3334	11.6089	11.9835	11.5839	11.3805	-0.328052	1	-0.411211	1	-0.083159	1	-0.672941	1	-0.738824	1	-0.0658826	1	-0.414791	1	-0.0699023	1	-0.0871787	1
SGL_RS06895	13.5601	13.2724	13.8214	13.1638	13.1621	14.3918	13.8933	14.2743	13.3717	13.013	13.1732	13.1103	13.5949	13.1332	13.3415	14.2721	13.9178	14.3941	13.1659	12.9727	12.9094	-0.136024	1	0.96751	1	1.10353	1	-0.362567	1	0.840954	1	1.20352	1	-0.133362	1	0.0931817	1	-0.00680581	1
SGL_RS06900	7.67088	7.31056	7.36118	6.92361	7.62703	8.1946	8.10626	7.74859	7.15934	6.75522	7.38554	7.47388	7.70768	6.94579	7.70669	8.00804	7.43087	8.13963	7.50469	7.04862	7.33914	-0.0293578	1	0.87037	1	0.899728	1	-0.173862	1	0.442375	1	0.616237	1	-0.273651	1	-0.129147	1	0.154343	1
SGL_RS06910	7.80075	7.89314	7.66949	7.38457	8.19755	8.02893	8.30835	7.81272	7.47934	7.38907	7.9309	7.78064	8.17955	7.7882	7.88573	8.13579	7.78431	8.26339	7.51094	7.46215	7.79969	-0.0155975	1	0.374206	1	0.389804	1	-0.328355	1	0.120554	1	0.448909	1	-0.25946	1	0.0532975	1	-0.00580782	1
SGL_RS19570	6.36199	6.12114	6.44886	5.85189	6.62279	6.50444	7.19646	5.83163	6.02412	5.96738	6.28822	6.59039	6.51237	6.26727	6.58757	6.76911	6.56046	6.73413	6.40796	6.14896	6.88216	0.150333	1	0.581265	1	0.430932	1	0.255224	1	0.299257	1	0.0440326	1	-0.364917	1	-0.469809	1	-0.0829093	1
SGL_RS06915	10.5112	10.0892	10.0277	11.0414	10.257	10.7012	10.68	10.6798	10.583	11.3827	10.6583	10.9049	10.2034	10.4568	10.5288	10.5454	10.7853	10.791	10.8007	10.5926	10.5413	0.355488	1	0.0235906	1	-0.331898	1	0.277139	1	0.314357	1	0.0372174	1	0.265672	1	0.344021	1	-0.0250943	1
SGL_RS06920	9.33289	9.29008	8.94091	9.55852	8.74717	9.266	9.87943	9.328	9.20396	9.93241	8.96484	9.11625	8.54022	8.96627	8.86794	9.11019	9.48602	9.31564	9.2228	9.1354	8.93732	0.203878	1	0.325741	1	0.121863	1	0.34149	1	0.536805	1	0.195314	1	0.427788	1	0.290176	1	0.216724	1
SGL_RS06925	9.67163	9.37302	9.86008	9.73175	10.2795	11.8532	11.297	10.9643	9.92154	9.81029	10.2627	10.4215	10.6378	10.27	10.6008	11.0164	10.4633	11.5164	10.4291	10.0527	10.6302	0.196739	1	1.44584	1	1.2491	1	-0.0846504	1	0.556962	1	0.641612	1	-0.528263	1	-0.246873	1	0.360611	1
SGL_RS06930	9.92787	9.31826	9.66827	10.0994	10.4664	10.9945	10.8995	10.5276	10.3233	9.88254	10.2019	10.3268	10.5975	10.2193	10.4974	10.5742	10.5022	10.7395	10.2916	10.4954	10.5042	-0.158244	1	0.52444	1	0.682684	1	0.0375531	1	0.164042	1	0.126489	1	-0.146006	1	-0.341804	1	0.214391	1
SGL_RS06935	7.73978	7.88123	7.66515	6.99711	7.65252	6.87849	8.25538	7.18093	7.49518	7.49671	7.34919	7.47388	7.15071	7.60446	7.54268	6.76911	7.43087	7.63204	7.65314	7.11678	7.33914	0.0412256	1	0.204988	1	0.163762	1	-0.055719	1	-0.147366	1	-0.0916474	1	-0.0454572	1	0.0514874	1	0.306897	1
SGL_RS06935	7.73978	7.88123	7.66515	6.99711	7.65252	6.87849	8.25538	7.18093	7.49518	7.49671	7.34919	7.47388	7.15071	7.60446	7.54268	6.76911	7.43087	7.63204	7.65314	7.11678	7.33914	0.0412256	1	0.204988	1	0.163762	1	-0.055719	1	-0.147366	1	-0.0916474	1	-0.0454572	1	0.0514874	1	0.306897	1
SGL_RS06940	10.9525	10.6894	10.8721	11.0495	11.0105	11.0937	11.1697	11.092	11.1112	11.1194	11.2732	11.2921	11.0516	11.0217	11.0807	11.0917	11.1856	11.2312	11.2953	11.2003	11.1047	0.174417	1	0.0623996	1	-0.112017	1	0.138339	1	0.12019	1	-0.018149	1	0.00648927	1	0.0425671	1	-0.0513012	1
SGL_RS06945	9.55866	9.28106	9.5572	9.48322	9.61183	9.03102	8.94422	9.30279	9.67651	9.27444	9.47082	9.18718	9.68839	9.66473	9.65925	8.92487	9.03621	9.16289	9.51476	9.3937	9.18283	-0.2889	1	-0.509167	1	-0.220267	1	-0.369729	1	-0.654339	1	-0.284609	1	-0.0808087	1	2,04148620814218E-05	1	0.0643628	1
SGL_RS06950	8.40703	8.20157	7.86368	8.00383	7.96354	7.85818	8.09122	7.7392	8.07075	8.20615	7.72709	8.02858	7.93774	8.03854	7.93738	7.79732	7.35291	7.9485	8.12055	7.82849	8.17627	-0.0130283	1	-0.120319	1	-0.10729	1	0.0598031	1	-0.293146	1	-0.352949	1	0.0469641	1	-0.0258673	1	0.219792	1
SGL_RS06955	10.4255	10.5828	10.4872	10.2736	10.6626	11.2922	11.2429	11.1185	10.7699	10.5596	10.7693	10.9172	10.8393	10.814	10.8135	11.0812	11.0066	11.4063	10.6867	10.5793	10.8174	0.17523	1	0.644001	1	0.468771	1	-0.0699778	1	0.356461	1	0.426439	1	-0.242289	1	0.00291933	1	0.045251	1
SGL_RS06960	10.9605	10.7363	10.848	10.6764	10.2309	10.4272	10.0637	10.2213	10.2973	10.6559	10.5639	10.3758	10.4631	10.4474	10.4991	10.2696	10.6108	10.7346	10.6702	10.6414	10.4661	0.122996	1	-0.177575	1	-0.300571	1	0.0627448	1	0.082263	1	0.0195183	1	-0.0555017	1	0.00474931	1	-0.315339	1
SGL_RS06965	8.38495	8.35857	8.04137	7.8152	7.49932	7.6643	7.57861	7.78559	7.76682	7.92814	7.82933	7.61435	7.88599	7.9721	7.57572	7.79732	7.40903	7.74111	7.89632	7.94483	7.91773	0.103713	1	-0.0265147	1	-0.130228	1	0.0624998	1	-0.191423	1	-0.253923	1	-0.133028	1	-0.0918142	1	0.0318804	1
SGL_RS06970	9.27067	9.60139	9.40222	9.11904	8.64013	8.56095	8.15047	8.45827	8.93608	9.13463	8.58427	8.59971	8.68463	8.84896	8.57759	8.46241	8.69387	8.02588	8.81418	8.81284	8.31164	-0.123065	1	-0.553644	1	-0.430579	1	-0.110137	1	-0.302668	1	-0.192531	1	0.217393	1	0.204465	1	-0.0335829	1
SGL_RS06975	8.65249	8.48708	8.41586	8.89854	8.41367	7.30087	7.7127	7.74859	8.75158	8.81517	8.30624	8.59049	8.33833	8.72743	8.37183	7.39485	8.02525	6.93293	8.37026	8.33753	8.45887	-0.124824	1	-1.19805	1	-1.07322	1	-0.076888	1	-1.0582	1	-0.981311	1	0.22862	1	0.180684	1	0.0887712	1
SGL_RS06980	7.55946	8.27009	7.99724	7.19021	7.71432	7.54632	7.03167	7.15275	7.48464	7.34032	7.16254	7.38388	7.55314	7.48464	7.6887	7.18924	7.23356	7.24369	7.18316	7.05732	7.21497	-0.206066	1	-0.279772	1	-0.0737062	1	-0.422531	1	-0.417323	1	0.00520812	1	-0.118049	1	0.0984164	1	0.0195021	1
SGL_RS06985	9.19662	9.45279	9.49281	8.58665	9.07991	8.53031	8.9274	8.5788	8.72954	8.8033	8.96185	8.76438	9.12814	9.05518	8.74026	8.82747	8.27423	8.05781	8.88288	8.88485	9.12036	0.0347796	1	-0.125283	1	-0.160063	1	0.0350014	1	-0.595179	1	-0.63018	1	-0.181816	1	-0.182038	1	0.28808	1
SGL_RS06990	10.7499	10.8615	11.0476	10.2223	10.672	10.3992	10.4	10.5652	10.2479	10.3615	10.8254	10.5779	10.8024	10.5541	10.445	10.3836	10.1082	9.99064	10.6997	10.4802	10.4966	0.209101	1	0.0638777	1	-0.145223	1	-0.0194963	1	-0.446442	1	-0.426946	1	-0.217384	1	0.0112126	1	0.292936	1
SGL_RS06995	10.6265	10.4966	10.4963	10.2424	10.9951	11.7057	12.7178	11.6172	10.5897	10.4459	10.9595	11.1687	10.6098	10.533	10.6823	11.454	11.1178	11.2065	10.8395	10.4088	11.8717	0.250988	1	1.47944	1	1.22845	1	0.773302	1	0.665921	1	-0.107381	1	0.0325611	1	-0.489752	1	0.846078	1
SGL_RS06995	10.6265	10.4966	10.4963	10.2424	10.9951	11.7057	12.7178	11.6172	10.5897	10.4459	10.9595	11.1687	10.6098	10.533	10.6823	11.454	11.1178	11.2065	10.8395	10.4088	11.8717	0.250988	1	1.47944	1	1.22845	1	0.773302	1	0.665921	1	-0.107381	1	0.0325611	1	-0.489752	1	0.846078	1
SGL_RS18755	10.8161	10.7075	10.6789	10.5765	11.08	11.6546	12.6474	11.5619	10.8909	10.7639	10.9474	11.1723	10.7016	10.6879	10.7892	11.4532	11.2141	11.2882	10.8682	10.5252	11.8227	0.108762	1	1.19174	1	1.08298	1	0.658419	1	0.602755	1	-0.055664	1	0.13887	1	-0.410787	1	0.727857	1
SGL_RS07010	13.0315	13.1627	13.0639	13.5957	13.2823	12.6675	13.5541	13.507	13.8396	13.7648	13.176	13.4272	12.728	13.361	13.2073	13.3471	13.7245	12.8318	13.1758	13.0259	13.5187	-0.114329	1	-0.29452	1	-0.180191	1	0.182515	1	0.224313	1	0.0417983	1	0.468627	1	0.171783	1	-0.0502056	1
SGL_RS18760	7.09983	7.32829	7.18387	7.14793	7.14152	7.52567	7.64206	7.56917	7.19866	6.85185	6.69369	7.02847	6.91568	6.99854	7.19633	7.39485	6.95972	7.52927	7.00806	6.86224	7.19631	-0.36217	1	0.494161	1	0.856332	1	-0.113537	1	0.311913	1	0.42545	1	0.149035	1	-0.0995979	1	0.331284	1
SGL_RS07025	8.5024	8.48969	8.2894	8.24546	8.45036	8.69592	9.00157	9.08713	8.42112	8.45046	8.70005	8.43447	8.20662	8.29404	8.16232	8.723	9.02911	9.14816	8.31445	8.50456	8.54195	0.169989	1	0.613332	1	0.443343	1	0.286429	1	0.808552	1	0.522123	1	0.166175	1	0.0497351	1	-0.0290451	1
SGL_RS07030	10.0738	10.1466	10.1816	10.1813	10.4136	10.9982	11.3205	10.8634	10.4207	10.2577	10.5883	10.6394	10.0804	10.1971	10.129	10.5906	10.5201	11.1411	10.3757	10.3978	10.7285	0.165417	1	0.74348	1	0.578063	1	0.436506	1	0.652705	1	0.216199	1	0.211031	1	-0.0600577	1	0.301806	1
SGL_RS07035	11.3193	11.5179	11.5633	11.5446	11.4264	11.053	11.1454	11.4415	11.4273	11.6167	11.4365	11.2533	11.2663	11.4903	11.5629	10.8103	11.2473	10.7655	11.2186	11.3925	11.169	-0.0244571	1	-0.245138	1	-0.220681	1	-0.21648	1	-0.491276	1	-0.274795	1	0.0222942	1	0.214318	1	0.268431	1
SGL_RS07040	8.31659	8.13296	8.18138	8.03106	8.28956	7.6643	7.95655	7.96552	7.86738	8.55332	7.57045	7.90003	7.87155	8.01842	8.17527	8.07758	8.41181	8.22643	7.9246	7.80301	8.32023	-0.00323816	1	-0.216359	1	-0.213121	1	0.0517899	1	0.242129	1	0.19034	1	0.0495205	1	-0.00550754	1	-0.408968	1
SGL_RS07045	8.88814	8.52833	8.52733	8.93395	8.74126	8.47774	9.06444	8.91058	8.87717	9.25279	8.54883	8.54353	8.40993	8.82025	8.93286	8.81736	8.98206	8.72054	8.50721	8.49824	8.59242	-0.0333323	1	-0.00721904	1	0.0261132	1	-0.175181	1	0.115427	1	0.290608	1	0.123432	1	0.265281	1	0.000785814	1
SGL_RS07050	9.50051	9.31237	9.38261	9.87143	8.99561	8.82773	9.22782	8.6997	9.76037	9.95806	8.99147	9.35964	8.89873	9.49357	9.46759	8.77095	9.12217	8.94733	9.35301	9.17949	9.36379	-0.10343	1	-0.68358	1	-0.58015	1	-0.00389633	1	-0.373706	1	-0.36981	1	0.292315	1	0.192781	1	-0.0175589	1
SGL_RS07055	10.1454	10.2564	10.2531	9.80328	9.44753	8.86094	8.90181	8.83343	9.45146	10.1807	9.30386	9.54576	9.1362	9.56622	9.58044	9.20629	9.2741	9.16776	9.6419	9.63011	9.40469	0.153496	1	-0.744727	1	-0.898224	1	0.103055	1	-0.233404	1	-0.336459	1	0.141355	1	0.191796	1	-0.369968	1
SGL_RS07060	10.2756	10.2717	10.5042	9.7783	9.50266	9.52604	9.41129	9.7525	9.73295	10.0675	9.83321	9.80112	9.47634	9.73251	9.55593	9.72722	9.74197	9.74215	9.94573	9.96951	9.5648	0.235407	1	-0.108875	1	-0.344283	1	0.211433	1	0.15015	1	-0.0612835	1	0.0881902	1	0.112164	1	-0.170835	1
SGL_RS07065	8.81811	9.01716	8.81385	8.59968	8.33344	8.30741	8.53631	8.70933	8.67292	8.7205	8.61505	8.68872	8.24443	8.53585	8.35296	8.3823	8.23149	8.38573	8.88528	8.63705	8.48964	0.140312	1	-0.00723031	1	-0.147542	1	0.261488	1	-0.0535884	1	-0.315076	1	0.175812	1	0.0546361	1	0.22217	1
SGL_RS07070	10.2046	10.2564	10.5114	10.6929	10.9142	11.4491	11.1857	11.0576	11.0811	10.4826	10.9092	11.2673	10.926	10.8234	10.9639	10.9555	10.7523	11.2759	10.87	10.7222	11.1146	0.017231	1	0.338191	1	0.32096	1	0.0854774	1	0.10558	1	0.0201026	1	-0.000900628	1	-0.069147	1	0.23171	1
SGL_RS07075	9.798	10.4083	9.92659	9.68364	9.68745	8.81084	8.95255	8.81124	9.78193	9.77427	9.43032	9.16874	9.41311	9.40552	9.59655	8.78659	9.05382	8.70049	9.35991	9.48756	9.33022	-0.24819	1	-0.895149	1	-0.646959	1	-0.143248	1	-0.645669	1	-0.502421	1	0.252675	1	0.147732	1	0.00319474	1
SGL_RS07080	9.17383	9.65471	9.57344	8.96851	8.90078	9.78135	9.58745	9.38917	9.13189	9.36603	9.0851	9.44893	9.22197	8.59469	9.07537	9.50912	9.35868	9.7024	9.59881	9.20687	9.43659	0.319346	1	0.612091	1	0.292745	1	0.456786	1	0.563569	1	0.106783	1	0.0162131	1	-0.121227	1	0.0647354	1
SGL_RS07085	11.1863	12.069	11.6138	10.4202	10.1663	10.7374	10.3908	10.2627	10.0978	10.5516	10.8196	10.7647	10.2015	10.1356	10.1367	10.2862	10.1932	10.6466	11.0788	11.0275	10.3702	0.490736	1	0.245835	1	-0.244901	1	0.602883	1	0.23468	1	-0.368204	1	0.0784041	1	-0.0337431	1	0.0895599	1
SGL_RS07090	12.8122	12.9617	12.7563	12.5388	11.9252	10.6897	11.4177	11.1881	12.4769	12.7629	12.3372	12.3383	11.5403	11.573	11.4522	10.6629	10.3889	10.4039	12.4867	12.5747	12.3552	0.155623	1	-1.21668	1	-1.3723	0.771895	0.931534	1	-1.04565	1	-1.97718	5.89877e-06	0.821907	1	0.0459968	1	0.65088	1
SGL_RS07095	15.2873	14.808	14.8678	15.3411	15.3889	15.7135	15.2957	15.0548	15.8927	15.4066	15.7963	15.8684	15.5665	15.4567	15.5246	15.1485	14.6682	15.3354	15.8447	15.7507	15.9125	0.14103	1	-0.182776	1	-0.323806	1	0.33812	1	-0.439903	1	-0.778023	1	0.0466341	1	-0.150456	1	0.303761	1
SGL_RS07100	12.5716	12.9629	13.1711	12.5189	12.1708	12.2607	12.0015	12.0004	12.2469	12.5703	12.529	12.1733	12.1453	12.147	11.9642	11.9412	12.1016	12.1707	12.335	12.4996	12.1238	0.115196	1	-0.229405	1	-0.344601	1	0.18754	1	-0.0138739	1	-0.201414	1	0.233434	1	0.16109	1	0.0179034	1
SGL_RS07105	7.75957	8.25173	8.21732	7.98803	8.36068	7.77329	7.88852	8.05904	8.0352	7.90048	8.20356	7.96812	8.27398	7.90793	7.96253	7.5865	7.80114	8.16915	8.09177	8.1962	7.99494	-0.117908	1	-0.240206	1	-0.122298	1	0.13679	1	-0.213912	1	-0.350702	1	0.0849526	1	-0.169745	1	0.0586585	1
SGL_RS07110	11.7506	11.7538	11.8479	11.6229	12.6826	12.3066	12.0494	12.0595	12.1539	11.4897	12.573	12.4644	12.8199	12.4902	12.6114	12.0617	11.601	11.9955	12.4378	12.2771	12.5708	0.0337728	1	-0.0744229	1	-0.108196	1	-0.173973	1	-0.751431	1	-0.577459	1	-0.431997	1	-0.224252	1	0.245011	1
SGL_RS07120	13.1919	12.7329	12.469	12.9012	11.862	11.3119	11.4548	11.8847	12.1137	13.3186	13.108	12.69	12.1044	12.2677	11.9521	12.1959	12.34	11.7896	13.4416	13.0922	11.754	0.701629	1	-0.796521	1	-1.49815	1	0.623316	1	0.0131982	1	-0.610118	1	0.250648	1	0.328961	1	-0.559072	1
SGL_RS07130	10.0314	9.69598	9.74091	10.1648	10.6989	10.2816	10.1405	9.88367	10.9592	10.0761	10.3022	10.655	10.7891	10.7868	10.8926	10.1739	9.95926	10.3535	10.4406	10.2581	10.825	-0.284762	1	-0.545953	1	-0.261191	1	-0.228008	1	-0.665939	1	-0.437931	1	-0.182341	1	-0.239096	1	-0.0623554	1
SGL_RS07135	9.36463	9.45946	9.57344	9.01981	9.02993	8.86094	8.87136	8.78415	8.98154	9.11796	9.12839	9.12902	9.3435	9.19364	9.25057	8.55664	8.84718	8.98096	9.38549	9.31863	9.08556	0.120734	1	-0.182252	1	-0.302986	1	-0.0114082	1	-0.486099	1	-0.474691	1	-0.266513	1	-0.134371	1	0.0373342	1
SGL_RS07140	9.33371	9.35881	9.63661	8.99832	8.93998	8.43425	8.55833	8.62024	8.78616	8.77319	8.85312	8.79677	9.01254	9.106	8.69905	8.50715	8.24996	8.55914	9.07757	9.14352	8.5638	-0.108756	1	-0.390096	1	-0.28134	1	-0.0553838	1	-0.542488	1	-0.487104	1	-0.0410003	1	-0.0943727	1	0.111392	1
SGL_RS07145	8.12807	8.14297	8.22616	7.71788	7.71432	7.06283	7.0157	7.48157	7.46333	7.62415	7.60164	7.4604	7.55314	7.43982	7.08093	7.28102	7.43087	6.50229	7.7773	7.76128	6.95083	-0.0832725	1	-0.497442	1	-0.414169	1	0.146603	1	-0.276706	1	-0.423309	1	0.305322	1	0.0754461	1	0.084586	1
SGL_RS07150	11.1031	11.1782	11.0496	11.6059	11.3859	10.1669	10.3847	10.4204	11.685	11.3817	11.0296	10.9488	11.2695	11.5016	11.6496	10.5906	10.9884	10.6113	11.099	11.1418	11.2351	-0.436571	1	-1.25085	1	-0.814282	1	-0.343962	1	-0.747464	1	-0.403502	1	0.0835445	1	-0.00906462	1	-0.419845	1
SGL_RS07155	11.8364	11.8996	12.1507	12.0454	11.4868	9.97943	11.2929	11.3945	11.8426	12.0939	11.6244	11.5689	10.9044	11.405	10.9608	11.0274	11.514	10.7878	11.5019	11.6388	11.3805	-0.0277717	1	-0.799515	1	-0.771743	1	0.40351	1	0.0352121	1	-0.368298	1	0.708662	1	0.277381	1	-0.126065	1
SGL_RS07160	11.3147	11.6585	11.5263	11.2784	11.4056	10.3298	10.69	10.6932	11.4968	11.6382	11.0481	11.3095	10.9734	11.4848	11.4914	10.7196	11.2724	10.3012	11.222	11.1285	11.2146	-0.0445282	1	-0.824718	1	-0.78019	1	-0.0938336	1	-0.521205	1	-0.427371	1	0.0610179	1	0.110323	1	-0.242496	1
SGL_RS07165	10.237	10.1986	9.56534	11.2572	10.4024	10.0093	10.1073	10.2561	10.2393	11.7602	11.1695	11.3405	10.3774	10.3881	10.2181	10.0347	10.2615	9.77765	11.8271	11.0855	10.6181	0.748824	1	-0.588691	1	-1.33751	1	0.83379	1	-0.297837	1	-1.13163	1	0.382739	1	0.297772	1	0.0918851	1
SGL_RS07170	8.09539	7.92056	7.83695	7.59268	7.87981	8.36645	8.0529	8.13972	7.58173	8.0489	7.69855	7.85962	7.70224	7.84074	8.01154	8.11113	7.58483	8.53669	7.88198	7.95873	8.15721	0.212093	1	0.552797	1	0.340704	1	0.189852	1	0.289946	1	0.100094	1	-0.189158	1	-0.166918	1	0.0736922	1
SGL_RS07175	9.67228	9.78581	9.73989	9.2959	9.07757	8.35484	8.38431	8.65554	8.88716	9.35794	8.94379	8.64786	8.91521	9.13659	9.09366	8.41622	8.67122	8.45922	8.99796	9.16362	8.72759	-0.0885502	1	-0.659388	1	-0.570838	1	-0.150513	1	-0.562174	1	-0.411661	1	0.0474582	1	0.109421	1	-0.0497552	1
SGL_RS07180	7.98216	7.99245	7.99724	8.12792	7.63344	6.36927	7.04747	7.22217	7.51084	8.1834	8.02	7.53302	7.44649	7.54932	7.60801	7.15728	7.15682	6.62304	7.51094	7.31809	7.54444	0.170968	1	-0.973397	1	-1.14437	1	-0.141398	1	-0.624924	1	-0.483526	1	0.282945	1	0.595311	1	-0.0655284	1
SGL_RS18765	12.4265	12.4218	11.6787	12.8554	12.0393	13.496	13.0402	13.1494	12.8803	13.7595	13.0417	13.9361	11.7601	12.7514	11.8516	12.4443	12.3328	12.6704	13.4137	12.2775	14.0125	0.98994	1	0.602981	1	-0.386959	1	1.37776	1	0.296594	1	-1.08116	1	0.448788	1	0.0609702	1	0.755175	1
SGL_RS07185	10.0344	9.82561	10.3431	9.97098	10.2775	11.1996	10.9208	10.716	10.2762	9.97004	10.3859	10.6086	10.5508	10.29	10.2316	10.8529	10.6013	10.6449	10.3757	10.3816	10.7333	0.167213	1	0.789371	1	0.622158	1	0.223504	1	0.345615	1	0.122111	1	-0.186621	1	-0.242912	1	0.257135	1
SGL_RS07190	10.8792	10.678	11.3547	10.5112	10.8436	11.8888	10.9862	11.3125	10.6659	10.4488	11.0088	11.0513	11.1176	10.5427	10.651	11.2983	11.2918	11.6966	10.9966	11.0076	11.0594	0.184147	1	0.772999	1	0.588852	1	0.237974	1	0.656293	1	0.418319	1	-0.114847	1	-0.168674	1	0.00185923	1
SGL_RS07195	11.0314	10.2317	10.3825	11.5422	9.98087	10.5619	10.3723	10.5249	10.4377	12.0355	10.8514	10.9908	9.99113	10.0966	9.95124	10.2844	10.8441	10.728	11.2473	10.9998	10.7603	0.59389	1	-0.325584	1	-0.919474	1	0.986323	1	0.637307	1	-0.349016	1	0.810266	1	0.417833	1	-0.152625	1
SGL_RS19440	8.8915	7.81596	7.42943	9.7587	7.56796	7.37211	8.39659	8.56825	8.47248	10.6526	8.80054	9.80775	7.33121	8.23429	7.59518	7.17335	8.11537	7.63204	9.82754	8.68792	10.0759	1.10752	1	-0.725326	1	-1.83285	1	2.08279	1	-0.0893786	1	-2.17217	0.947241	1.20593	1	0.230663	1	0.569978	1
SGL_RS07200	9.70444	9.30794	9.09992	8.9564	9.27439	9.16994	9.27177	8.88956	9.04714	9.45024	8.85312	8.98656	9.28492	9.13659	9.12288	9.01609	8.94479	9.50856	9.3109	9.4602	9.22911	0.0232589	1	0.0207419	1	-0.00251701	1	0.141593	1	-0.00872377	1	-0.150317	1	-0.0895362	1	-0.20787	1	-0.0600705	1
SGL_RS07205	10.8789	10.5736	10.6165	10.3457	10.8339	11.1007	11.038	10.9521	10.545	10.2136	10.53	10.4949	11.1288	10.8075	11.0477	11.188	11.1103	11.4826	10.4886	10.6022	10.9027	-0.171968	1	0.449166	1	0.621135	1	-0.247933	1	0.270645	1	0.518578	1	-0.418998	1	-0.343032	1	-0.240476	1
SGL_RS07210	6.10782	6.37525	6.59524	6.55131	6.60965	6.05054	5.89079	5.93894	7.11889	6.21093	6.43702	6.45885	6.65635	6.63417	6.54756	5.82896	5.28012	5.71081	6.42154	6.50039	6.83444	-0.549398	1	-1.16656	1	-0.617161	1	-0.011172	1	-1.50019	1	-1.48902	1	0.225767	1	-0.312459	1	0.559401	1
SGL_RS07215	9.92515	9.9578	10.3693	10.489	10.1946	9.54147	9.4412	9.7525	10.913	10.3111	10.3623	10.3615	10.3113	10.1803	10.3157	9.57958	9.28009	9.50086	10.3993	10.3221	10.5757	-0.222481	1	-1.00307	1	-0.780585	1	0.146462	1	-0.836891	1	-0.983353	1	0.298658	1	-0.070285	1	0.132483	1
SGL_RS07225	10.0674	9.61222	9.92388	9.12626	9.99209	11.46	10.7817	10.6551	9.6914	9.16509	9.9584	9.92344	10.4454	9.86342	10.3475	11.1032	10.0214	11.2994	9.83375	9.91129	9.97904	0.0824103	1	1.39305	1	1.31064	1	-0.276859	1	0.677278	1	0.954137	1	-0.611016	1	-0.251746	1	0.104758	1
SGL_RS07235	8.48175	8.08533	8.04471	8.1207	7.80798	8.12787	8.16491	8.4177	8.38208	8.2937	8.27282	7.96812	8.11159	8.05837	8.15798	8.27546	8.33892	8.34322	8.14877	8.16058	8.26792	0.0639563	1	0.134215	1	0.0702592	1	0.000281517	1	0.229137	1	0.228855	1	0.0175481	1	0.0812228	1	-0.0773735	1
SGL_RS07240	9.73527	9.29755	9.61996	9.5665	9.66112	10.1702	9.97656	9.95011	10.2732	9.50437	9.72105	9.82747	9.80412	9.62878	9.93486	9.99493	9.59824	10.0098	9.64473	9.36969	9.77899	-0.184623	1	0.168458	1	0.35308	1	-0.165502	1	0.0859303	1	0.251433	1	0.0771864	1	0.058066	1	0.159714	1
SGL_RS07245	8.4862	8.80287	8.63963	8.46371	8.36453	7.79068	7.53469	7.32664	8.25505	8.53549	7.66205	7.76977	7.87638	8.20791	8.02592	7.52543	7.79275	7.40197	7.97952	7.88299	8.11833	-0.348924	1	-0.907954	1	-0.55903	1	-0.117838	1	-0.510793	1	-0.392955	1	0.351655	1	0.120569	1	-0.0455063	1
SGL_RS07250	7.80314	7.936	8.06128	7.68882	7.50634	8.16828	7.56776	7.71062	7.847	7.77203	7.5939	7.66805	7.81227	7.6112	7.82668	7.78697	7.55534	8.04724	7.66437	7.70185	7.73681	-0.0114543	1	0.138835	1	0.150289	1	-0.107737	1	0.0521817	1	0.159919	1	-0.0722699	1	0.0240126	1	0.0143832	1
SGL_RS07285	9.65	9.51818	9.56998	9.62116	9.36164	8.91726	8.82672	8.80676	9.54145	9.72639	9.20875	9.10767	9.37106	9.57826	9.26677	8.82747	9.15843	8.80435	9.4451	9.28966	9.09559	-0.144388	1	-0.695858	1	-0.55147	1	-0.165123	1	-0.490145	1	-0.325021	1	0.105706	1	0.126441	1	-0.100008	1
SGL_RS07290	6.58189	7.04309	6.88669	6.62587	6.78322	6.54671	6.71202	6.56011	6.5848	6.82831	6.76507	5.98499	6.65635	6.71248	6.77198	6.65841	7.08954	7.14748	6.6908	6.39298	6.12046	-0.125977	1	-0.0682622	1	0.057715	1	-0.358935	1	0.335859	1	0.694794	1	-0.0635123	1	0.169445	1	-0.467634	1
SGL_RS07295	8.07582	8.18553	8.24948	7.86365	7.93271	8.37798	7.85326	8.72366	7.55178	7.48182	7.89992	7.36228	7.82232	8.01335	7.68265	8.24558	8.67578	8.16915	7.7773	7.90709	7.40552	-0.2195	1	0.630859	1	0.850359	1	-0.185863	1	0.595223	1	0.781086	1	-0.0618658	1	-0.0955025	1	-0.0262294	1
SGL_RS07300	10.8467	11.1073	10.9457	10.711	10.9421	11.3342	11.2739	11.5639	10.8633	10.8933	10.7752	10.6535	10.9132	11.046	10.8073	11.3881	11.4556	11.4757	10.6527	10.8622	10.649	-0.0655034	1	0.562174	1	0.627677	1	-0.192162	1	0.520827	1	0.712989	1	-0.0848995	1	0.0417595	1	-0.0435527	1
SGL_RS07305	10.1769	10.4979	10.2922	9.84652	10.3325	10.9412	10.784	10.7733	10.0909	10.2192	10.2208	10.3997	10.5049	10.4152	10.5153	10.765	10.7619	10.9787	10.0875	10.2609	10.0935	0.184409	1	0.744614	1	0.560205	1	-0.374385	1	0.364597	1	0.738982	1	-0.384823	1	0.173972	1	-0.0048055	1
SGL_RS07310	9.98134	10.4417	10.4412	10.0086	10.0289	9.87366	9.7823	10.052	10.0408	10.0119	10.2057	10.018	10.2309	10.3353	10.2285	9.83383	9.88845	9.81851	10.183	10.2155	10.0657	0.0560938	1	-0.121135	1	-0.177229	1	-0.141373	1	-0.42839	1	-0.287018	1	-0.24519	1	-0.0477232	1	0.062066	1
SGL_RS07315	12.9983	13.463	13.5786	12.3952	12.8183	11.5731	11.6057	12.3502	12.2368	12.423	12.9876	12.2435	12.8669	12.9397	12.4353	12.3758	12.229	11.7125	12.793	12.8572	11.8941	0.0829125	1	-0.617946	1	-0.700858	1	-0.33495	1	-0.634068	1	-0.299117	1	-0.260201	1	0.157662	1	-0.244079	1
SGL_RS07320	12.9858	13.3763	13.3631	12.6174	12.6876	10.8573	11.1086	11.791	12.297	12.7465	12.7466	12.2161	12.6883	12.7394	12.5147	11.9184	12.1167	11.2112	12.6028	12.7925	12.0329	0.046866	1	-1.2432	1	-1.29006	1	-0.271931	1	-0.856978	1	-0.585047	1	-0.107381	1	0.211416	1	-0.4936	1
SGL_RS07325	12.2855	12.1887	12.5303	11.6874	12.1461	11.1111	11.1972	11.2886	11.6138	11.8997	11.9551	11.8796	12.2258	11.9113	11.7226	11.4326	11.1262	10.9164	12.0689	11.8855	11.8287	0.0770052	1	-0.639677	1	-0.716682	1	-0.0566822	1	-0.800957	1	-0.744274	1	-0.134071	1	-0.000383983	1	0.0272081	1
SGL_RS18770	10.5731	10.1777	10.4569	10.8965	11.1607	9.30872	10.1586	10.093	10.9998	10.88	11.3165	11.1882	10.899	10.9077	10.674	9.93544	10.3889	9.78718	11.1517	11.3143	11.6059	0.118021	1	-1.13716	1	-1.25518	1	0.594261	1	-0.783542	1	-1.3778	1	0.194727	1	-0.281513	1	-0.158888	1
SGL_RS07330	10.7981	10.4985	10.5779	11.0943	11.1215	9.52604	10.1368	9.87941	10.9868	11.0565	11.3159	11.1948	10.82	11.0166	10.7018	10.0542	10.4407	9.5907	11.062	11.3259	11.3775	0.125741	1	-1.21831	1	-1.34405	1	0.408466	1	-0.794143	1	-1.20261	1	0.219589	1	-0.0631362	1	-0.204581	1
SGL_RS07335	9.03198	8.98605	9.2972	8.98051	9.17496	7.93832	8.50263	8.46965	9.10989	9.11076	9.58397	9.32121	9.07045	9.36834	8.42338	8.24558	8.37862	8.0993	9.2472	9.49709	9.07546	0.272751	1	-0.80406	1	-1.07681	1	0.209027	1	-0.810586	1	-1.01961	1	0.089555	1	0.153279	1	0.096081	1
SGL_RS07340	9.81695	9.0582	9.46075	9.52478	8.7234	8.0579	7.98939	8.16096	8.52206	9.74976	8.98854	9.01666	8.70374	8.64796	8.74895	8.3823	8.64821	8.34322	9.39728	9.14756	8.72112	0.319813	1	-0.990447	1	-1.31026	1	0.289333	1	-0.251817	1	-0.541149	1	0.30839	1	0.33887	1	-0.430239	1
SGL_RS07345	11.0304	11.0937	10.966	10.9442	10.8722	10.5669	10.7829	10.8107	10.971	11.08	10.949	10.9673	10.9996	10.8478	10.834	10.7624	10.884	10.7395	11.0731	10.9087	10.9126	0.0708718	1	-0.204047	1	-0.274919	1	0.0503796	1	-0.0995516	1	-0.149931	1	0.0344713	1	0.0549635	1	-0.070024	1
SGL_RS07365	9.23852	9.41208	9.53132	8.8922	8.91921	8.68669	8.32772	8.64554	8.90103	8.54977	8.65633	8.4684	9.12207	9.04281	8.89165	9.05533	8.55232	8.75336	8.85139	8.79749	8.79685	-0.367281	1	-0.371401	1	-0.0041205	1	-0.302915	1	-0.235195	1	0.0677196	1	-0.124679	1	-0.189046	1	-0.260886	1
SGL_RS07370	9.90978	10.477	10.9524	9.58626	10.5422	11.3283	10.5042	10.4764	9.96366	8.8033	10.5046	10.3222	10.8112	10.3949	10.6183	10.7897	10.174	11.0398	10.7576	10.3416	10.7123	-0.0358323	1	0.754952	1	0.790784	1	-0.00528384	1	0.0944392	1	0.099723	1	-0.544594	1	-0.575142	1	0.115919	1
SGL_RS07375	9.88194	10.475	11.0148	9.49303	10.6587	11.2238	10.4121	10.5057	10.1426	8.44282	10.464	10.3883	10.999	10.3694	10.641	10.8115	10.0964	10.938	10.6583	10.2544	10.837	-0.165016	1	0.597213	1	0.762228	1	-0.035732	1	-0.0341011	1	0.00163094	1	-0.528683	1	-0.657967	1	0.10263	1
SGL_RS07380	12.0098	12.3048	12.9458	11.2299	12.3257	12.6769	10.9523	12.0063	11.884	10.3955	12.282	11.9547	12.6461	12.1435	12.3445	12.0845	11.5859	12.3188	12.3636	12.0172	12.0658	-0.137038	1	0.160682	1	0.29772	1	-0.273242	1	-0.367519	1	-0.0942778	1	-0.515143	1	-0.378939	1	0.0130584	1
SGL_RS07385	10.1538	10.3113	10.8684	9.52751	10.0695	9.47336	8.85367	9.80731	9.96366	8.75789	9.80514	9.45232	10.1266	10.0954	9.8714	9.92841	9.473	9.41738	10.0865	9.74524	9.77899	-0.487333	1	-0.45696	1	0.030373	1	-0.206911	1	-0.422617	1	-0.215706	1	-0.168327	1	-0.448749	1	-0.20267	1
SGL_RS07390	11.155	11.1521	11.7776	10.3518	10.8512	10.1899	9.14299	10.5941	10.8202	9.60861	10.7641	10.5457	11.1715	10.9354	10.8252	10.5727	10.1948	10.2516	11.2366	10.753	10.4109	-0.311279	1	-0.610006	1	-0.298727	1	-0.253412	1	-0.645852	1	-0.39244	1	-0.297301	1	-0.355168	1	-0.261455	1
SGL_RS07395	12.3629	12.3935	12.9096	11.6101	11.8718	11.6272	10.2744	11.6619	11.6967	11.005	11.8922	11.6753	12.3531	11.9748	11.9198	11.7847	11.451	11.5808	12.2937	11.9127	11.5284	-0.16076	1	-0.420132	1	-0.259372	1	-0.250776	1	-0.487266	1	-0.23649	1	-0.368057	1	-0.278041	1	-0.300923	1
SGL_RS19575	9.75812	9.42305	9.88817	8.74047	9.27439	8.76772	8.09122	8.9996	9.18628	8.25059	9.16264	9.10552	9.50306	9.3261	9.25261	9.02051	8.49672	8.91289	9.57529	9.05806	9.15433	-0.199841	1	-0.442875	1	-0.243033	1	-0.158357	1	-0.566297	1	-0.407939	1	-0.292469	1	-0.333953	1	-0.169047	1
SGL_RS07400	12.1748	11.9906	12.5822	11.5355	11.668	11.3445	10.0904	11.5181	11.6856	11.014	11.8243	11.6596	12.0239	11.5935	11.724	11.6339	11.2947	11.4972	12.0962	11.7512	11.3651	-0.0926476	1	-0.528889	1	-0.436241	1	-0.0855918	1	-0.312764	1	-0.227172	1	-0.162041	1	-0.169097	1	-0.378166	1
SGL_RS07405	10.6766	10.9154	11.2054	10.3883	10.0777	9.0599	8.28871	9.47349	10.6313	9.7636	10.1118	10.1249	10.2072	10.2497	10.3804	9.63241	9.53948	9.23433	10.6695	10.0814	9.80976	-0.382763	1	-1.41022	1	-1.02746	1	-0.144527	1	-0.824909	1	-0.680381	1	0.104837	1	-0.133398	1	-0.480479	1
SGL_RS07420	11.8329	12.0071	12.2527	10.4507	9.73278	8.76772	7.95655	9.8449	9.96837	10.1899	10.0343	9.9087	10.2699	10.2335	9.90283	9.93777	9.9195	8.99749	10.7286	10.2384	9.26064	-0.034362	1	-1.0548	1	-1.02044	1	-0.13283	1	-0.477022	1	-0.344192	1	-0.0637375	1	0.0347307	1	-0.64152	1
SGL_RS07425	12.7233	12.7334	13.2157	11.1311	11.2186	9.81983	9.34321	11.4544	10.9942	10.8024	11.2611	10.7674	11.4114	11.4069	11.1017	11.239	11.0038	10.3914	11.7065	11.3711	10.6129	-0.157893	1	-0.620261	1	-0.462367	1	-0.162391	1	-0.398	1	-0.235609	1	-0.198447	1	-0.193949	1	-0.420707	1
SGL_RS07430	11.3906	11.5617	12.0328	9.61732	10.1079	8.71421	7.87979	9.89214	9.36123	8.99291	10.1332	9.41631	10.5387	10.1575	9.95124	9.55242	9.38673	9.21091	10.3791	9.96722	9.02389	-0.141619	1	-0.689541	1	-0.547922	1	-0.502178	1	-0.872291	1	-0.370113	1	-0.521288	1	-0.160728	1	-0.338537	1
SGL_RS07435	12.6273	13.0581	13.31	11.3348	11.8809	10.8262	10.1976	11.5091	11.2289	10.7654	11.6296	11.0507	11.9734	11.7831	11.5263	11.2819	11.0882	10.7313	11.8848	11.3629	10.8782	-0.319688	1	-0.574117	1	-0.254429	1	-0.481171	1	-0.72795	1	-0.246779	1	-0.263944	1	-0.10246	1	-0.110111	1
SGL_RS07440	10.0866	10.5044	10.7033	8.68775	9.27029	8.34313	7.40642	8.45827	8.60432	8.11773	8.85634	8.31273	9.62254	8.88821	8.87324	8.71757	8.38421	8.17886	9.09835	8.69898	7.61615	-0.450465	1	-0.805777	1	-0.355311	1	-0.733255	1	-0.773091	1	-0.0398359	1	-0.30288	1	-0.0200905	1	-0.335566	1
SGL_RS07445	10.432	11.2283	11.3392	9.73765	10.5122	10.4216	9.80777	10.3697	9.84372	9.04424	9.96289	9.6528	10.7691	10.0529	10.1044	10.5362	9.72009	10.2721	9.86318	9.75852	9.42073	-0.485813	1	0.154487	1	0.640301	1	-0.757078	1	-0.136374	1	0.620704	1	-0.280536	1	-0.0092717	1	0.0103255	1
SGL_RS07450	8.61912	9.38569	9.52059	8.14938	8.85503	8.90139	8.2821	8.63547	8.01344	7.30687	8.13612	7.79142	9.29395	8.22555	8.45557	8.62783	8.09507	8.8106	8.32861	8.25366	7.89489	-0.66672	1	0.255378	1	0.922098	1	-0.710906	1	-0.210008	1	0.500898	1	-0.374105	1	-0.329918	1	0.0912812	1
SGL_RS07455	7.84541	8.61465	8.38462	8.40254	8.41367	8.22044	8.35314	8.22285	8.68442	7.83185	8.39765	7.84417	8.46218	8.71188	8.24655	8.31196	8.09507	8.42702	7.96145	8.41678	8.40339	-0.50101	1	-0.258375	1	0.242635	1	-0.258786	1	-0.221401	1	0.0373848	1	0.0227756	1	-0.219449	1	-0.0141988	1
SGL_RS07460	6.3686	6.38679	5.95838	5.95781	6.12391	6.27113	6.24158	6.27143	6.20734	6.21093	5.9042	6.00444	5.95861	5.95278	5.96617	6.46064	6.54022	6.62304	5.90077	6.06269	5.63251	-0.0788729	1	0.231916	1	0.310789	1	-0.0670435	1	0.830717	1	0.89776	1	0.213924	1	0.202094	1	-0.384877	1
SGL_RS07465	8.91698	9.24133	9.19595	9.15301	8.98316	9.20914	8.9567	8.92305	9.09273	8.91784	8.96484	9.10336	9.25193	9.11312	9.09366	9.04237	9.11883	9.28904	8.86843	9.23942	9.08052	-0.084773	1	-0.0553587	1	0.0294143	1	-0.0959595	1	-0.00383546	1	0.0921241	1	-0.0800232	1	-0.0688367	1	-0.131546	1
SGL_RS07470	9.01669	9.20842	9.05767	8.68286	8.99809	8.68669	8.62766	8.97985	8.9571	8.8816	8.86916	8.85945	9.08924	8.70247	8.75757	9.11845	9.00034	9.07219	8.94157	9.01446	8.73402	-0.0159452	1	-0.113636	1	-0.0976912	1	0.054903	1	0.21326	1	0.158357	1	0.0250479	1	-0.0458003	1	-0.301849	1
SGL_RS07475	9.85354	10.1817	10.026	9.58757	9.84849	9.51565	9.62702	9.70037	10.1326	9.61372	9.4645	9.62753	9.71148	9.76449	9.64073	9.52162	9.81397	9.66497	9.67685	9.62142	9.71215	-0.312592	1	-0.262332	1	0.0502607	1	-0.0713833	1	-0.03441	1	0.0369733	1	0.172558	1	-0.0686505	1	-0.0553632	1
SGL_RS07480	8.96664	9.56596	9.15028	8.51965	9.04438	8.98659	8.84026	9.01132	8.84883	8.51378	8.87553	8.56564	8.97484	8.92103	8.74895	8.92015	9.18743	9.34606	8.99575	9.01446	8.77205	-0.169748	1	0.135313	1	0.305061	1	-0.0427453	1	0.290139	1	0.332884	1	-0.0697316	1	-0.196735	1	-0.224558	1
SGL_RS07485	9.57615	9.64537	9.68651	9.51656	9.72682	9.37341	9.53294	9.27064	9.57642	9.55478	9.54856	9.37044	9.57593	9.62878	9.56087	9.38116	9.09181	9.05651	9.62911	9.55756	9.54299	-0.119569	1	-0.218841	1	-0.0992724	1	-0.0493766	1	-0.420509	1	-0.371132	1	0.0202785	1	-0.0499137	1	0.221946	1
SGL_RS07490	9.80988	10.1055	9.85345	9.75521	10.1067	10.099	10.7486	9.89003	9.55904	9.58108	9.85108	9.57561	10.0919	9.98214	9.70008	10.1112	10.0861	10.3166	9.63339	9.90295	9.30884	-0.154269	1	0.483227	1	0.637497	1	-0.291179	1	0.246441	1	0.537621	1	-0.112936	1	0.023974	1	0.12385	1
SGL_RS07510	10.853	11.2322	11.2687	11.1883	11.1821	11.3649	10.973	11.2018	11.1197	10.8615	11.1328	11.007	11.5751	11.1976	11.2957	11.1361	11.0281	11.0596	11.1124	11.2429	10.9041	-0.161057	1	0.0234711	1	0.184528	1	-0.32721	1	-0.293398	1	0.0338124	1	-0.203921	1	-0.0377679	1	0.112948	1
SGL_RS07515	8.93119	9.00443	9.67581	10.1248	10.3315	9.76391	10.286	9.59269	10.4917	9.528	9.95239	10.3749	10.571	10.1168	10.4922	9.53402	9.43857	9.88512	10.1535	10.1364	10.4348	-0.338383	1	-0.420704	1	-0.0823218	1	-0.0819747	1	-0.796252	1	-0.714277	1	-0.0845567	1	-0.340964	1	0.290991	1
SGL_RS19445	8.77149	8.83814	9.56766	10.1039	10.408	9.72389	10.3378	9.64378	10.5576	9.54947	9.93422	10.4128	10.5433	10.1598	10.5288	9.39822	9.52693	10.0179	10.2579	10.2231	10.5432	-0.36773	1	-0.440821	1	-0.0730917	1	-0.0332828	1	-0.768982	1	-0.735699	1	-0.0537239	1	-0.388171	1	0.274437	1
SGL_RS07520	8.91368	8.72298	9.15337	8.78906	9.15733	9.47336	9.25165	9.39216	9.54018	8.63264	9.24608	9.27407	9.15416	9.15968	9.35277	8.96205	9.02554	9.35891	9.24161	8.90409	9.58984	-0.120923	1	0.18633	1	0.307253	1	0.0426413	1	-0.10562	1	-0.148261	1	-0.0314705	1	-0.195035	1	0.26048	1
SGL_RS07530	11.2432	10.9212	11.4296	10.9417	11.3191	13.0871	12.2914	12.0842	11.204	11.2938	11.6361	11.825	11.6876	11.3574	11.7913	12.2114	11.8121	12.7905	11.4894	11.5354	11.8083	0.442536	1	1.40147	1	0.958931	1	0.0393756	1	0.708445	1	0.669069	1	-0.464978	1	-0.0618177	1	0.228044	1
SGL_RS07535	7.06024	7.28051	7.08289	6.77334	6.95836	6.74065	6.37511	6.58165	6.65312	6.72998	7.05346	7.00066	7.07663	7.09846	6.65179	6.89134	6.51967	6.50229	6.66837	6.98615	6.12046	0.172723	1	-0.311315	1	-0.484037	1	-0.269674	1	-0.39037	1	-0.120696	1	-0.200696	1	0.241701	1	-0.121641	1
SGL_RS07540	9.64205	10.3727	10.1142	9.98891	10.2139	8.77645	9.48206	9.71239	10.0497	9.71377	9.94485	9.65574	9.84646	10.4361	9.8661	9.57958	9.75063	9.31564	9.66298	10.0719	9.5648	-0.319113	1	-0.728023	1	-0.40891	1	-0.422145	1	-0.530911	1	-0.108766	1	0.0111881	1	0.11422	1	-0.185924	1
SGL_RS07555	9.35656	9.08608	8.94805	10.1683	9.20959	8.5406	8.55833	8.32043	9.55152	10.2685	9.13106	9.28362	8.88205	9.62878	9.12954	8.40275	8.9894	8.16915	8.91838	9.56211	9.27835	-0.0462702	1	-1.28677	1	-1.2405	1	0.0158367	1	-0.720071	1	-0.735908	1	0.469337	1	0.40723	1	-0.0973608	1
SGL_RS07560	8.77755	8.79655	8.58572	9.54377	9.01532	7.68306	8.43876	8.67041	9.52364	10.2642	8.79383	10.0608	8.70102	9.22901	8.71095	7.84801	8.30987	7.46704	9.34085	8.99215	10.3557	0.471186	1	-1.11635	1	-1.58753	1	0.972902	1	-1.06349	1	-2.03639	0.154921	0.502427	1	0.000711005	1	0.449569	1
SGL_RS07565	8.86669	8.93905	9.06425	8.34485	8.66218	8.0863	7.84431	7.66169	8.82409	8.51742	8.61124	8.70588	8.58213	8.57763	8.51108	7.9991	8.20016	7.77996	8.9137	8.47589	8.54195	-0.010736	1	-0.834878	1	-0.824142	1	0.0198461	1	-0.596539	1	-0.616385	1	0.0714006	1	0.0408184	1	-0.166939	1
SGL_RS19580	9.06902	9.12186	9.1626	8.67056	8.51759	7.73788	8.03729	8.36989	8.822	8.89004	8.88187	8.50482	8.80327	8.76407	8.65354	8.46241	8.43888	8.11961	8.95531	8.62839	8.41946	0.098055	1	-0.639057	1	-0.737112	1	-0.134462	1	-0.418268	1	-0.283806	1	-0.0695406	1	0.162976	1	-0.29033	1
SGL_RS07570	9.60437	9.0722	9.05602	9.20337	9.45657	10.0019	10.2168	9.89003	9.44742	9.62387	9.6925	9.53301	9.49682	9.34436	9.48847	9.93544	9.84867	10.0915	9.68374	9.51127	9.58273	0.253283	1	0.691921	1	0.438638	1	0.183745	1	0.532288	1	0.348542	1	-0.0745652	1	-0.00502805	1	0.085068	1
SGL_RS07575	9.1003	8.72076	8.633	8.81387	8.39497	7.56667	7.6626	8.01304	8.48832	9.10109	8.20862	8.39267	8.01859	8.61824	8.07284	7.56238	8.45489	7.52927	8.56513	8.35163	8.16677	0.0468565	1	-0.891076	1	-0.937933	1	0.0485768	1	-0.373083	1	-0.42166	1	0.340901	1	0.33918	1	-0.177092	1
SGL_RS07580	9.04711	8.92368	9.01583	8.72866	8.45759	8.24583	7.93985	8.00523	8.44568	8.67887	8.51658	8.23992	8.63714	8.90744	8.67191	7.80761	8.49672	7.90233	8.41074	8.61968	8.32876	-0.0664529	1	-0.534108	1	-0.467655	1	-0.34507	1	-0.682959	1	-0.337889	1	-0.206218	1	0.0723986	1	-0.0573675	1
SGL_RS07585	8.82866	9.33578	9.05767	8.5814	9.04438	8.28309	8.14319	7.79469	8.49879	8.49175	8.86277	8.68584	8.97933	8.93983	8.74316	8.06907	8.12874	7.98217	8.62081	8.59027	8.43536	-0.0416538	1	-0.703458	1	-0.661804	1	-0.296671	1	-0.893191	1	-0.59652	1	-0.174883	1	0.080134	1	0.0148503	1
SGL_RS07590	10.9924	11.2208	11.3514	10.5215	10.8123	9.5052	9.57131	10.3953	10.4825	10.2836	10.9535	10.5481	10.5531	11.0058	10.5363	10.3152	10.4842	9.91151	10.7491	11.0126	10.2587	0.00867244	1	-0.742419	1	-0.751091	1	-0.110984	1	-0.466459	1	-0.355474	1	-0.104003	1	0.015654	1	-0.379963	1
SGL_RS07595	12.206	12.4683	12.6755	11.9296	11.9535	10.5235	10.6888	11.5685	11.8078	11.7408	12.0695	11.627	11.8043	12.1205	11.905	11.6771	11.8229	11.3409	11.8243	12.0748	11.3723	-0.0740723	1	-0.901385	1	-0.827312	1	-0.238034	1	-0.323931	1	-0.0858977	1	-0.0513499	1	0.112611	1	-0.628803	1
SGL_RS07600	9.033	9.08952	8.82358	8.62285	8.78211	7.50472	7.62122	7.96552	8.88517	8.80925	8.44983	8.47843	8.63429	8.79686	8.90206	8.40275	8.26214	7.89055	8.57407	8.75041	8.66159	-0.190749	1	-1.14112	1	-0.950367	1	-0.196864	1	-0.619543	1	-0.42268	1	-0.0148711	1	-0.00875654	1	-0.536444	1
SGL_RS07605	9.61727	9.68007	9.80124	9.6186	9.7298	9.28447	9.62962	9.50974	9.64979	9.36401	9.48961	9.36325	9.58037	9.72788	9.55758	9.68616	9.64544	9.48923	9.43206	9.60535	9.40065	-0.26965	1	-0.18254	1	0.0871093	1	-0.201777	1	-0.0126976	1	0.18908	1	0.0441907	1	-0.0236818	1	-0.125652	1
SGL_RS07610	11.8526	12.0285	12.0309	11.9966	12.2425	12.1145	12.015	12.0906	12.3019	11.7686	12.1156	12.0529	12.2911	12.2629	12.2633	12.4115	12.3008	12.4768	11.8102	12.0801	12.0491	-0.200797	1	-0.113271	1	0.0875265	1	-0.271339	1	0.125991	1	0.397331	1	-0.0867724	1	-0.0162304	1	-0.326035	1
SGL_RS07615	11.6511	11.9542	12.0017	11.8944	12.3665	12.2853	12.1645	12.2279	12.1711	11.6797	12.2648	12.1789	12.4648	12.2501	12.2819	12.3959	12.1284	12.6557	11.9982	12.23	12.2071	-0.0941002	1	0.0702052	1	0.164305	1	-0.153845	1	0.0738028	1	0.227648	1	-0.179668	1	-0.119923	1	-0.183265	1
SGL_RS07620	12.3657	12.2739	12.5417	12.5727	12.7381	12.9873	12.8289	12.8098	12.632	12.4951	12.6954	12.6054	12.7877	12.6647	12.8398	13.0353	12.7494	13.0294	12.4932	12.6725	12.7244	-0.048478	1	0.228623	1	0.277101	1	-0.119612	1	0.178338	1	0.29795	1	-0.117279	1	-0.0461449	1	-0.066994	1
SGL_RS07625	11.1942	10.9428	11.2439	11.086	11.2682	11.598	11.847	11.579	11.1871	11.1974	11.1624	11.2054	11.1568	11.3019	11.4118	11.6827	11.3577	11.7665	11.1149	11.2134	11.3463	0.00643881	1	0.50331	1	0.496871	1	-0.0228611	1	0.321032	1	0.343893	1	-0.11283	1	-0.0835296	1	0.0694486	1
SGL_RS07630	10.799	10.6491	10.6773	10.3876	10.3472	10.7172	10.5855	10.7184	10.9775	10.4141	10.1635	10.6579	10.3884	10.4863	10.7181	10.8217	10.6805	10.8857	10.5112	10.2393	10.7025	-0.178037	1	0.0746089	1	0.252646	1	0.0275311	1	0.264724	1	0.237193	1	0.0648034	1	-0.140765	1	-0.125312	1
SGL_RS07635	7.3917	7.35159	7.29514	7.43806	7.68992	8.48841	8.20737	7.77643	7.54672	7.54763	7.25401	7.65629	7.78169	7.26228	7.6887	8.30474	7.75869	8.58855	7.36684	7.6166	7.65751	-0.0723375	1	0.688404	1	0.760742	1	0.00686364	1	0.729914	1	0.723051	1	-0.0409777	1	-0.120179	1	-0.082488	1
SGL_RS07640	8.00512	7.73878	8.26387	7.60311	8.06177	8.2953	8.2688	8.39995	7.69106	8.0388	8.01423	7.86983	8.10338	7.78224	8.00671	8.06051	8.09507	8.60302	7.77212	7.99965	7.94022	0.200782	1	0.58351	1	0.382728	1	0.0110666	1	0.326755	1	0.315689	1	-0.196194	1	-0.0064785	1	0.0605602	1
SGL_RS07645	8.25877	7.90103	8.26958	7.95996	7.69606	8.01422	7.96483	7.88265	7.87947	8.21963	7.91239	7.70847	7.90503	7.80005	7.83215	7.67908	7.92142	7.46704	8.01062	8.32329	7.68443	0.123341	1	0.112321	1	-0.0110191	1	0.243426	1	-0.154996	1	-0.398423	1	0.00470821	1	-0.115378	1	0.272026	1
SGL_RS07650	8.81458	8.87257	8.88065	9.22706	8.62417	7.9068	8.63804	8.36989	8.65899	9.28087	9.23374	8.97953	8.5493	8.67066	8.47315	8.50084	8.51719	8.34322	9.32154	9.36449	8.73402	0.321399	1	-0.553541	1	-0.87494	1	0.547118	1	-0.11738	1	-0.664498	1	0.318091	1	0.0923721	1	-0.11807	1
SGL_RS07655	11.1089	10.865	11.1053	11.128	11.054	11.5918	11.4578	11.3069	11.0963	11.3651	11.4758	11.507	11.1252	10.9697	11.0727	11.239	11.101	11.3613	11.5581	11.4353	11.42	0.361317	1	0.36513	1	0.00381341	1	0.407203	1	0.180942	1	-0.226261	1	0.0361639	1	-0.00972217	1	0.220353	1
SGL_RS07660	7.72223	7.62896	7.55215	8.01556	8.03783	6.91094	7.46616	7.37613	8.15926	8.06393	7.80946	8.09096	7.68029	7.835	7.80458	7.10794	7.48406	6.56398	7.66996	7.55681	8.22282	-0.0862273	1	-0.891056	1	-0.804828	1	0.1066	1	-0.764126	1	-0.870727	1	0.33313	1	0.140302	1	0.206201	1
SGL_RS07665	9.63806	9.77301	9.53606	9.82562	9.95687	8.92513	9.29816	9.03449	9.89507	10.0613	9.88617	9.5394	9.62684	9.8592	9.61723	9.00723	9.28009	8.98096	9.51785	9.93486	9.6214	-0.0504442	1	-0.823519	1	-0.773074	1	-0.0257541	1	-0.630937	1	-0.605183	1	0.193813	1	0.169122	1	0.00123061	1
SGL_RS07670	9.55232	9.68577	9.38261	9.51794	9.30673	9.71937	10.0188	9.68582	9.3896	9.67848	9.42599	9.05955	9.01909	9.48079	9.47284	9.46124	9.7678	9.71577	9.27302	9.28966	8.90916	0.00166052	1	0.424099	1	0.422439	1	-0.17675	1	0.327355	1	0.504105	1	0.0714148	1	0.249825	1	0.168159	1
SGL_RS07675	10.4992	10.6345	10.4202	10.6603	10.4118	11.2922	11.5074	11.1301	10.4069	10.6268	10.1725	10.2751	10.3167	10.419	10.543	11.0969	11.1311	11.7665	10.0085	10.1302	10.3326	-0.128838	1	0.831964	1	0.960802	1	-0.200766	1	0.948982	1	1.14975	1	0.070219	1	0.142147	1	-0.0467994	1
SGL_RS07680	10.6174	10.708	10.6315	11.0318	10.9511	12.1792	12.4395	11.9876	10.9761	11.059	10.6839	10.9398	10.7973	10.8184	11.1191	12.1664	11.8926	12.5463	10.4308	10.4818	11.1844	-0.0851985	1	1.23829	1	1.32349	1	-0.0943572	1	1.31903	1	1.41338	0.829279	0.0684372	1	0.0775958	1	-0.0122953	1
SGL_RS07685	13.4741	13.8065	14.0756	14.2699	14.2238	15.2647	15.4849	15.1539	14.272	14.3475	14.025	14.5259	14.1187	14.0977	14.4948	15.2682	15.2627	15.8071	13.5762	13.7797	14.6743	0.0587341	1	1.05341	1	0.994678	1	-0.00929972	1	1.2216	1	1.2309	1	0.00651388	1	0.0745477	1	-0.161672	1
SGL_RS07690	9.42223	9.5092	9.30138	9.46626	8.54498	7.70156	8.2621	8.16096	8.48569	9.86124	8.56469	8.43447	8.45576	9.0025	8.62552	8.09446	8.60106	8.61736	8.66886	8.99664	8.303	0.211586	1	-0.905252	1	-1.11684	1	-0.110839	1	-0.274096	1	-0.163257	1	0.205834	1	0.528259	1	-0.425322	1
SGL_RS19585	13.3552	13.319	13.6485	13.5124	14.0621	14.345	14.2985	13.9279	13.754	13.4761	13.9909	13.9141	14.0429	14.0511	14.0249	14.0604	13.9044	14.2058	13.7999	13.8969	14.0592	0.0171535	1	0.408932	1	0.391778	1	-0.087793	1	0.0223629	1	0.110156	1	-0.246378	1	-0.141432	1	0.140191	1
SGL_RS07695	10.1874	10.2868	10.1323	10.4897	10.9574	11.2968	11.6325	11.1568	10.5964	10.3308	10.9006	10.652	10.8005	10.8464	10.6958	10.9099	10.8124	11.3761	10.5984	10.8166	11.0568	-0.0495394	1	0.690342	1	0.739882	1	0.075202	1	0.274802	1	0.1996	1	-0.0886861	1	-0.213428	1	0.326855	1
SGL_RS07710	10.9112	11.0207	10.5871	10.7801	10.6142	9.27834	9.3869	9.6159	10.6832	11.0577	10.3601	10.567	10.2826	10.7802	10.6936	9.94475	10.3609	9.38426	10.4712	10.3104	10.4348	-0.0020849	1	-1.29055	1	-1.28846	1	-0.219543	1	-0.661605	1	-0.442062	1	0.0947053	1	0.312163	1	-0.534237	1
SGL_RS07715	9.92678	10.0277	9.98583	9.85306	10.066	10.9412	10.6081	10.4849	10.2205	9.85551	10.1199	10.2274	10.2384	10.0554	10.3264	10.5576	10.3694	10.8345	10.0173	10.0527	10.2134	0.0222443	1	0.645973	1	0.623729	1	-0.119269	1	0.394548	1	0.513817	1	-0.160596	1	-0.0190826	1	0.0908291	1
SGL_RS07720	10.989	11.1607	11.2139	11.6563	11.9894	13.7097	13.3035	12.8303	12.0661	11.4603	11.9573	12.1421	12.3063	11.7122	12.2796	12.8194	12.2064	13.0095	12.0207	11.6871	12.2007	-0.0338857	1	1.41648	1	1.45037	1	-0.0823392	1	0.595579	1	0.677919	1	-0.210947	1	-0.162493	1	0.609954	1
SGL_RS07725	10.2558	10.1207	10.0268	10.7253	10.7223	12.1265	11.929	11.4651	10.9062	10.7439	10.8105	11.0445	10.8979	10.5401	10.9069	11.4806	11.0719	11.7729	10.8548	10.6335	11.1619	0.0862711	1	1.08904	1	1.00277	1	0.154939	1	0.685701	1	0.530763	1	-0.00430989	1	-0.0729777	1	0.399031	1
SGL_RS07730	9.24203	9.3285	9.55953	9.46341	9.2053	9.07412	9.19308	8.79776	9.02922	9.40777	9.34344	9.26059	9.14221	9.28888	9.2808	8.66214	8.82274	8.78544	9.27119	9.2601	8.77205	0.0987169	1	-0.225028	1	-0.323745	1	-0.106842	1	-0.50557	1	-0.398728	1	0.00536411	1	0.210923	1	0.285906	1
SGL_RS07735	9.77639	9.72507	10.1549	10.2776	9.6454	8.47774	8.65857	8.77042	9.13189	10.3411	9.83321	9.30442	9.60814	9.80459	9.36222	8.30474	9.3097	8.79177	9.53013	9.9752	8.99739	0.130017	1	-1.17174	1	-1.30176	1	-0.179569	1	-0.775034	1	-0.595465	1	0.163483	1	0.473069	1	-0.233223	1
SGL_RS07740	10.3474	10.0358	9.71292	11.1031	10.4219	9.02371	9.68317	9.53161	10.3018	11.4441	9.82829	10.5047	10.211	10.5348	10.0794	8.88669	9.22832	8.84754	10.0507	10.1971	11.2329	0.0924702	1	-1.24436	1	-1.33683	1	0.455265	1	-1.33442	1	-1.78969	0.52949	0.373076	1	0.0102804	1	0.463137	1
SGL_RS07745	7.53953	7.26218	7.11522	8.77993	8.05701	7.30087	7.72251	8.1888	8.7603	9.04172	8.10389	9.43528	7.45299	8.81444	7.38748	6.85177	7.08954	6.70718	9.15301	7.6166	10.0059	0.416166	1	-0.858166	1	-1.27433	1	1.475	1	-1.34576	1	-2.82076	0.00574651	0.57009	1	-0.488746	1	1.05769	1
SGL_RS07750	8.23604	8.44998	8.261	8.1635	7.95845	7.98434	8.43281	7.90802	8.10887	8.33555	7.71289	7.94899	8.13997	8.1674	8.15362	8.38915	8.12874	7.79268	7.98401	8.23856	7.92902	-0.0631037	1	0.0586081	1	0.121712	1	-0.0667053	1	-0.0277553	1	0.03895	1	-0.0803812	1	-0.0767796	1	0.00598225	1
SGL_RS07755	9.67228	9.60982	9.39049	9.82229	9.3921	8.78512	9.40523	9.01909	9.80948	10.1412	9.37971	9.34512	9.01254	9.20034	9.11842	8.80717	9.52188	8.77269	9.45962	9.45369	9.32597	-0.0179193	1	-0.615221	1	-0.597302	1	0.227956	1	-0.0329804	1	-0.260937	1	0.599588	1	0.353712	1	0.0173467	1
SGL_RS07760	10.5293	10.4822	10.2365	10.8763	11.1902	11.5631	12.3251	11.5639	11.9996	10.8615	11.2617	11.3546	10.9318	11.0254	11.0767	11.4343	11.2466	11.4318	11.0939	11.2162	11.4466	-0.264215	1	0.432381	1	0.696596	1	0.312171	1	0.365011	1	0.05284	1	0.428331	1	-0.148054	1	0.495701	1
SGL_RS07765	11.6303	11.9559	11.6568	12.244	12.5057	12.8049	13.1615	12.5602	13.101	12.4001	12.7464	12.8414	12.4008	12.5337	12.3856	12.1708	12.0442	12.4223	12.7317	12.6458	12.9976	0.012024	1	0.201574	1	0.18955	1	0.406078	1	-0.221897	1	-0.627975	1	0.222178	1	-0.171876	1	0.645649	1
SGL_911,1:1	8.99812	9.84816	9.67581	9.02174	8.32951	7.14669	7.10896	8.20933	7.97642	9.38605	8.13612	8.12542	8.7982	8.30652	8.1093	7.35322	8.1746	7.26217	8.69093	8.17255	8.12815	0.181739	1	-1.01626	1	-1.19799	1	-0.191743	1	-0.854723	1	-0.66298	1	0.0807136	1	0.454196	1	-0.0808187	1
SGL_RS07770	10.1751	11.0475	10.8599	10.0781	9.32263	7.98434	8.27547	9.08344	9.05602	10.419	9.29201	8.96535	10.0284	9.29515	9.22385	8.69566	9.2771	8.33457	9.76914	9.1536	9.06018	0.152225	1	-1.07723	1	-1.22946	1	-0.36988	1	-0.774786	1	-0.404906	1	-0.0113194	1	0.510785	1	-0.313767	1
SGL_RS07775	11.7997	12.4813	12.2764	11.9122	11.9994	10.8635	10.9038	11.2153	11.9119	11.8378	11.6953	11.5168	12.0873	12.0388	11.9916	11.1391	11.2496	10.5787	11.6643	11.6491	11.5136	-0.254403	1	-0.946609	1	-0.692205	1	-0.462318	1	-1.0302	1	-0.567881	1	-0.0987251	1	0.10919	1	-0.0151349	1
SGL_RS07780	9.49096	10.874	10.6879	8.97851	9.16176	7.43996	8.32129	8.3638	8.99453	8.92059	8.87235	8.862	8.89873	9.04777	8.85192	8.33343	8.43888	8.28151	9.03509	8.71269	8.85705	-0.170739	1	-1.00157	1	-0.830827	1	-0.132618	1	-0.621788	1	-0.48917	1	0.117948	1	0.079827	1	-0.26183	1
SGL_RS07785	9.84607	10.9781	10.996	9.08424	9.25794	7.82483	8.34683	8.46397	8.78188	8.85884	9.17301	8.99589	9.19137	9.21805	9.12288	8.63936	8.68032	8.58855	9.32331	9.38517	8.93732	-0.0411857	1	-0.862615	1	-0.821429	1	-0.0427882	1	-0.571997	1	-0.529209	1	-0.130235	1	-0.128633	1	-0.420853	1
SGL_RS07790	12.431	12.7357	12.9956	11.7812	10.7049	9.35022	9.98064	10.5002	10.6746	11.9921	11.2273	10.8481	10.4687	11.2372	10.7218	10.3542	11.1808	10.2721	11.5209	11.6902	10.4583	0.288084	1	-1.15134	1	-1.43943	1	0.336867	1	-0.183759	1	-0.520626	1	0.310023	1	0.26124	1	-0.65756	1
SGL_RS07795	7.16842	7.32829	7.20203	6.88106	6.89521	6.16535	6.24158	6.90451	6.74526	6.99595	6.94753	6.97228	6.99845	7.05934	6.83944	6.58751	6.51967	6.14381	6.91638	6.70421	6.59697	0.164784	1	-0.430185	1	-0.59497	1	-0.121296	1	-0.681615	1	-0.560319	1	-0.160104	1	0.125976	1	0.0913252	1
SGL_RS19450	9.65264	9.90402	10.0133	9.56782	9.66892	9.34436	9.15387	9.44784	9.47416	9.58455	9.55055	9.44553	9.844	9.53301	9.47807	9.46124	9.43589	9.10814	9.48351	9.32578	9.31314	-0.0456803	1	-0.261975	1	-0.216295	1	-0.303157	1	-0.291813	1	0.0113439	1	-0.0583012	1	0.199175	1	-0.0284631	1
SGL_RS07800	10.3186	10.2679	10.4086	9.93034	10.2054	9.85319	9.94351	10.0367	9.92929	10.0054	10.0386	9.90993	10.3421	9.99503	10.0516	10.1398	9.98884	9.87025	9.94459	9.86296	10.0322	-0.0423667	1	-0.0792175	1	-0.0368509	1	-0.155063	1	-0.136824	1	0.018239	1	-0.114616	1	-0.00192023	1	-0.0570101	1
SGL_RS07805	8.40859	8.28522	8.06786	8.42028	7.46373	6.91094	7.27887	7.48157	7.74054	8.77926	7.56254	7.84934	7.67475	7.59768	7.45302	7.10794	8.02525	6.8858	8.14076	8.11168	7.37272	0.252614	1	-0.784447	1	-1.03706	1	0.286646	1	-0.1626	1	-0.449245	1	0.40275	1	0.368719	1	-0.219097	1
SGL_RS07810	10.1103	9.95874	9.95076	9.91895	9.2967	9.266	9.42332	9.36501	9.37122	10.2214	9.57226	9.66015	9.26301	9.40745	9.38837	9.23695	9.51173	9.23433	9.88606	9.8752	9.46006	0.300103	1	-0.210449	1	-0.510552	1	0.338856	1	-0.0197458	1	-0.358601	1	0.210888	1	0.172136	1	0.020185	1
SGL_RS07815	8.95706	8.41741	8.74994	8.60745	8.13126	8.80232	9.12098	9.0945	8.61398	8.99813	8.46258	8.57812	8.40326	8.52165	8.528	9.19071	8.58176	9.14322	8.76822	8.55721	8.62049	0.245429	1	0.583393	1	0.337965	1	0.146832	1	0.541461	1	0.394628	1	-0.0164531	1	0.0821431	1	0.0254796	1
SGL_RS07820	7.98846	8.58807	8.40811	8.13869	7.86899	7.00402	6.8451	7.40024	8.00611	8.25932	7.87465	7.68551	7.58895	8.20346	7.95252	7.18924	7.89816	6.62304	7.91992	7.84356	7.73681	-0.0553227	1	-1.04154	1	-0.986222	1	-0.145418	1	-0.673313	1	-0.527896	1	0.0818792	1	0.171974	1	-0.286352	1
SGL_RS07825	11.5597	11.3976	11.3129	11.8896	11.7599	11.9981	12.0663	11.9368	12.063	12.1376	11.7685	11.865	11.5065	11.7385	11.894	12.1111	12.0867	11.9202	11.9891	11.5862	12.0835	0.0228233	1	0.0922956	1	0.0694722	1	0.234742	1	0.32273	1	0.087988	1	0.189509	1	-0.0224097	1	-0.0409254	1
SGL_RS07830	9.99908	10.0632	9.99016	10.3128	9.88642	10.4132	10.572	10.7004	10.8884	10.5953	10.0805	10.2607	9.70066	10.4945	10.1055	10.595	10.7041	10.5695	10.1975	9.96608	10.1256	-0.0957258	1	0.148389	1	0.244115	1	-0.0522864	1	0.498299	1	0.550585	1	0.29238	1	0.248941	1	-0.05753	1
SGL_RS07835	6.96044	7.18637	6.78539	6.96492	6.54202	6.66628	7.64206	7.03407	6.96745	7.23752	7.20392	7.05575	6.7122	6.90213	6.87199	7.14102	7.56524	7.0227	6.95377	6.88203	7.13882	0.399087	1	0.436739	1	0.0376517	1	0.249531	1	0.541654	1	0.292123	1	0.016371	1	0.165927	1	-0.0885446	1
SGL_RS07840	9.1939	8.84019	8.84668	8.71436	8.18017	7.37211	8.70865	8.23625	8.51435	9.06427	8.69646	8.33498	7.85206	8.66421	8.1048	8.1194	8.30987	7.9371	8.72074	8.64851	8.54195	0.258894	1	-0.289709	1	-0.548603	1	0.333423	1	-0.125491	1	-0.458914	1	0.260128	1	0.185599	1	0.0959102	1
SGL_RS07845	9.07297	8.90228	9.0039	8.92983	8.28956	7.77329	8.34049	8.05147	8.58481	9.31679	8.5043	8.54671	7.96066	8.43336	8.33384	8.0519	8.2682	8.05781	8.79138	8.59324	8.62049	0.227666	1	-0.589325	1	-0.81699	1	0.404265	1	-0.135886	1	-0.540151	1	0.400446	1	0.223846	1	-0.0529928	1
SGL_RS07850	9.93222	9.78155	9.91298	9.86605	10.066	11.2396	11.5381	11.1915	10.4976	9.85981	10.6965	10.5592	10.2167	9.88713	10.1257	10.9063	10.9466	11.1863	10.3672	10.4197	10.5173	0.252589	1	1.18242	1	0.929831	1	0.388165	1	0.951761	1	0.563596	1	0.086878	1	-0.0486982	1	0.317537	1
SGL_RS07855	10.1828	9.46345	9.64322	11.3069	11.2845	11.8757	12.0105	11.6748	11.6913	11.7451	11.6455	11.6153	11.2121	10.7809	11.1	11.8879	11.3739	11.8568	11.2795	11.446	12.0006	0.231643	1	0.423546	1	0.191903	1	0.687799	1	0.688747	1	0.00094755	1	0.402131	1	-0.0540247	1	0.13693	1
SGL_RS07860	8.53856	8.88651	8.81189	8.71914	8.51413	8.48841	8.2821	8.16096	8.53737	9.02137	8.71789	8.79142	8.41987	8.36339	8.49397	8.02574	8.30987	8.41885	8.58884	8.8969	8.51976	0.272777	1	-0.310992	1	-0.583769	1	0.274578	1	-0.182715	1	-0.457293	1	0.179565	1	0.177764	1	0.0512879	1
SGL_RS07865	9.79741	9.47798	9.71397	9.73647	10.3559	11.1602	10.907	10.7184	10.1559	9.70263	10.4672	10.574	10.4299	9.96258	10.3079	10.791	9.96857	10.6059	10.3993	10.1333	10.6405	0.196211	1	0.849455	1	0.653244	1	0.24444	1	0.253254	1	0.0088137	1	-0.145291	1	-0.19352	1	0.450911	1
SGL_RS07870	10.0309	9.75793	9.78639	9.91583	10.4201	10.8614	10.8266	10.5153	10.3343	9.90631	10.3326	10.5362	10.4168	9.96782	10.3654	10.4619	9.94046	10.3427	10.3833	10.1097	10.7204	0.0432742	1	0.511779	1	0.468504	1	0.245586	1	0.000453257	1	-0.245133	1	-0.0248432	1	-0.227155	1	0.486482	1
SGL_RS07875	9.11186	9.25674	9.14874	9.45913	9.92729	9.72839	10.325	9.61846	9.94944	9.3498	9.46027	9.92099	9.81419	9.64031	9.48847	9.65245	9.31555	9.61231	9.63765	9.52065	10.0555	-0.202329	1	0.135799	1	0.338128	1	0.18614	1	-0.124954	1	-0.311095	1	0.146011	1	-0.242459	1	0.406765	1
SGL_RS07880	10.9787	11.6065	11.5554	10.6187	11.1215	9.96805	10.0366	10.3529	11.1399	10.5454	10.7347	10.5536	10.9347	10.8774	11.0097	10.3819	10.2569	10.2167	10.6464	10.4842	10.4029	-0.371049	1	-0.863004	1	-0.491955	1	-0.453942	1	-0.665879	1	-0.211937	1	0.0381277	1	0.121021	1	-0.158997	1
SGL_RS07885	11.5059	11.0381	11.1109	11.0144	11.5199	12.3913	12.3677	12.1346	11.2971	11.2933	11.5856	11.6236	11.5968	11.4558	11.7448	12.3192	12.0982	12.5317	11.4123	11.4664	11.6006	0.218822	1	1.01828	1	0.799459	1	-0.0722403	1	0.727672	1	0.799913	1	-0.315415	1	-0.0243534	1	-0.024807	1
SGL_RS07890	10.535	10.1946	10.3282	10.156	10.3636	11.0185	10.944	10.9214	10.4075	10.4209	10.4829	10.3812	10.3237	10.4558	10.5612	11.0009	11.0598	11.1922	10.3508	10.4993	10.243	0.118018	1	0.658871	1	0.540853	1	-0.120911	1	0.645816	1	0.766726	1	-0.139702	1	0.0992272	1	-0.126647	1
SGL_RS07895	7.02775	6.48651	6.86395	6.79188	7.10488	6.50444	6.21323	6.00589	7.53145	7.03748	6.22795	7.14305	6.20154	6.75005	6.82842	5.37194	6.24572	5.38619	6.79786	6.72634	7.19631	-0.38698	1	-1.21927	1	-0.832292	1	0.486065	1	-1.25077	1	-1.73684	1	0.699904	1	-0.17314	1	0.731405	1
SGL_RS07900	10.8484	10.6035	10.3316	11.5916	10.9883	10.3764	11.1354	10.824	11.2	12.1986	11.2768	11.3202	10.7056	11.1813	10.7472	10.9964	11.1018	10.2002	11.6244	11.3494	11.1702	0.386115	1	-0.474992	1	-0.861107	1	0.462631	1	-0.0763576	1	-0.538989	1	0.392347	1	0.315831	1	-0.00628702	1
SGL_RS07905	9.94304	9.24906	10.144	9.4691	9.56915	10.7943	10.612	10.4306	9.89309	9.64563	9.90651	9.87246	9.85746	9.50623	9.78969	10.8505	10.368	10.7862	9.62911	9.7795	9.80366	0.161996	1	0.986282	1	0.824286	1	0.103385	1	0.979189	1	0.875804	1	-0.0724783	1	-0.0138674	1	-0.065385	1
SGL_RS07910	10.5293	10.1089	10.7392	10.1525	9.96323	11.4667	10.9616	11.2371	10.4586	10.2336	10.4298	10.3758	10.5257	10.3169	10.6564	11.4702	10.9681	11.6582	10.2176	10.418	10.294	0.145245	1	1.04523	1	0.899985	1	-0.218854	1	0.89861	1	1.11746	1	-0.306119	1	0.0579791	1	-0.159499	1
SGL_RS07915	10.4332	9.8451	10.5588	10.0144	10.2806	11.3371	10.7196	10.999	10.5469	9.93378	10.3464	10.4557	10.6624	10.3262	10.6914	11.132	10.7382	11.4539	10.314	10.2193	10.6992	-0.0355267	1	0.754509	1	0.790036	1	-0.130868	1	0.575488	1	0.706356	1	-0.277562	1	-0.18222	1	-0.0985405	1
SGL_RS07920	10.8817	10.1978	10.9497	10.2265	10.5599	11.7573	11.036	11.2926	10.6217	10.109	10.5501	10.5282	10.953	10.6411	11.0223	11.5744	10.9993	11.9181	10.4878	10.5665	10.5358	-0.0713472	1	0.925127	1	0.996474	1	-0.354	1	0.670664	1	1.02466	1	-0.408599	1	-0.125946	1	-0.154136	1
SGL_RS07925	10.6024	10.4035	11.1442	9.68486	10.7095	11.5868	10.5267	10.997	10.6774	9.16972	10.4766	10.5112	11.3181	10.7957	11.1478	10.9704	10.4553	11.4001	10.4956	10.273	10.2317	-0.262443	1	0.682782	1	0.945225	1	-0.717844	1	-0.11256	1	0.605284	1	-0.685129	1	-0.229727	1	0.110214	1
SGL_RS07930	11.4549	11.3949	11.8567	11.5067	12.1861	12.2884	11.8274	12.2187	12.358	10.6893	11.2666	11.3917	12.2441	12.1705	12.2861	12.2462	11.9632	12.4536	11.2024	11.2533	11.5432	-0.922296	1	0.0641929	1	0.986489	1	-0.866622	1	0.000183405	1	0.866805	1	-0.174323	1	-0.229997	1	-0.110314	1
SGL_RS07955	11.6026	11.383	11.5866	11.7194	11.7011	12.123	12.0484	12.1355	11.889	11.6065	11.5488	11.4058	11.6261	11.8176	11.7566	12.1773	12.1981	12.2493	11.2482	11.4615	11.411	-0.252038	1	0.332318	1	0.584356	1	-0.328332	1	0.476078	1	0.80441	1	0.0373571	1	0.113651	1	-0.106403	1
SGL_RS07960	12.0977	11.8006	11.9081	11.9536	11.92	12.1358	12.3774	12.3978	12.187	11.9354	11.7872	11.7461	11.8497	12.0341	12.0521	12.5849	12.5653	12.4305	11.735	11.7792	11.7682	-0.201555	1	0.286123	1	0.487678	1	-0.20729	1	0.550381	1	0.757671	1	0.044255	1	0.0499901	1	-0.220003	1
SGL_RS07965	10.8522	10.5153	10.5681	10.9725	10.9414	10.9412	11.3125	10.9931	11.0785	10.9616	10.6938	10.5497	10.8125	10.8815	11.0127	11.2828	11.1639	11.0116	10.6534	10.6983	10.8038	-0.257401	1	0.0958893	1	0.35329	1	-0.162394	1	0.25622	1	0.418614	1	0.0955574	1	0.000550109	1	-0.0647733	1
SGL_RS07970	10.7661	10.7358	10.8399	10.429	10.8249	10.0204	10.1871	10.458	10.6182	10.5543	10.5649	10.629	10.9312	10.7247	10.8368	10.2696	10.5264	10.4285	10.5235	10.5627	10.7074	-0.0500972	1	-0.402109	1	-0.352011	1	-0.185208	1	-0.428205	1	-0.242997	1	-0.204261	1	-0.0691506	1	-0.178165	1
SGL_RS07975	10.3401	9.9001	10.5036	9.31655	9.21811	9.97185	9.60076	10.4778	9.51336	9.62387	9.70148	9.51204	9.18167	9.20257	9.17532	9.99269	10.5452	10.4244	9.73506	9.7332	9.50588	0.268988	1	0.731209	1	0.462222	1	0.448294	1	1.19031	1	0.742018	1	0.176042	1	-0.0032643	1	-0.283061	1
SGL_RS07980	14.1954	12.4089	13.2998	14.3712	13.3079	13.7148	14.202	13.7825	13.3005	14.6008	13.9005	14.1212	12.883	13.5121	13.5267	13.9786	14.0998	13.5944	14.2531	14.2183	14.6337	0.485437	1	0.16354	1	-0.321897	1	1.11614	1	0.571025	1	-0.545113	1	0.417313	1	-0.213389	1	0.00982727	1
SGL_RS07985	8.41015	7.79493	8.10671	8.29762	8.31366	9.27218	8.94839	8.63547	8.07776	8.2374	8.0875	8.34597	8.19508	8.09244	8.00671	8.58673	8.46546	9.17262	8.39064	8.51399	8.39529	-0.00468111	1	0.786858	1	0.791539	1	0.390584	1	0.723706	1	0.333122	1	0.145241	1	-0.250024	1	0.208393	1
SGL_RS07990	11.1336	10.6439	10.7525	11.2784	11.4089	12.0779	12.1623	11.9136	11.6263	11.129	11.4658	11.5365	11.3715	11.3836	11.4658	11.7912	11.6705	12.1647	11.279	11.4912	11.822	-0.0579475	1	0.614439	1	0.672386	1	0.188461	1	0.487004	1	0.298543	1	0.0379581	1	-0.20845	1	0.165393	1
SGL_RS07995	11.3222	10.9115	10.9269	11.4406	11.005	11.0056	11.4803	11.2221	11.6995	11.5113	11.0196	11.1438	10.8405	11.2534	11.2265	11.0546	11.4383	11.1994	11.0609	11.0749	11.3795	-0.17116	1	-0.16117	1	0.00999028	1	0.0970499	1	0.122685	1	0.0256348	1	0.294393	1	0.0261826	1	0.0105381	1
SGL_RS08000	8.99709	9.02618	8.84859	9.32442	8.91397	8.45616	9.0911	9.06855	9.53638	9.51351	8.7701	8.87217	8.67912	9.01774	8.88903	8.68457	9.36151	8.5517	9.00458	9.00558	8.90916	-0.199366	1	-0.3931	1	-0.193735	1	0.0122376	1	0.0499626	1	0.0377251	1	0.434416	1	0.222812	1	-0.00864726	1
SGL_RS08005	10.3765	10.4979	10.5187	11.1582	10.982	10.9489	11.0899	10.9852	11.1855	11.2606	11.0325	11.1082	10.945	10.9374	11.0389	10.9739	11.0227	11.1048	10.9082	10.9253	11.2054	0.0255302	1	-0.102582	1	-0.128112	1	0.0561646	1	0.0605602	1	0.00439562	1	0.139101	1	0.108466	1	-0.0240411	1
SGL_RS08010	9.41603	9.54729	9.4744	9.73765	9.6658	10.1435	10.1568	10.14	9.81263	9.93378	9.69969	9.8051	9.63254	9.71547	9.61723	10.0061	10.1365	10.3276	9.55138	9.3954	9.74437	0.0782146	1	0.417483	1	0.339268	1	-0.0488534	1	0.519694	1	0.568548	1	0.0878181	1	0.214886	1	-0.0143936	1
SGL_RS08015	7.44168	7.05025	7.12796	7.27117	6.86254	7.85818	8.11372	7.70097	6.93667	7.12669	7.05346	7.16822	6.81763	6.99854	6.86122	7.81781	7.90595	8.26339	7.11898	6.7589	6.95083	0.0983086	1	1.00934	1	0.911032	1	0.0898479	1	1.29888	1	1.20903	1	0.178538	1	0.186999	1	-0.111001	1
SGL_RS08020	8.31325	8.58074	8.22027	8.19135	7.4198	7.06283	7.67277	7.80373	8.15265	8.46561	7.84893	7.78604	7.44649	8.28144	7.83215	7.92554	8.44424	7.33378	7.8281	8.10337	7.68443	0.114544	1	-0.456967	1	-0.571511	1	-0.0805946	1	0.0952681	1	0.175863	1	0.0796806	1	0.274819	1	-0.472555	1
SGL_RS08025	10.2153	10.3362	9.99016	10.2703	10.0082	9.78568	9.73238	9.78472	10.2755	10.6567	9.86073	10.0203	9.58773	9.93876	9.91702	9.60917	10.1464	9.8216	9.97635	9.73856	9.80671	0.032431	1	-0.434162	1	-0.466593	1	0.0132468	1	0.0562514	1	0.0430046	1	0.377103	1	0.396287	1	-0.11331	1
SGL_RS08030	12.6256	12.2977	13.0117	12.6846	12.535	13.0125	12.8172	12.6772	12.7374	12.8345	12.6791	12.508	12.7429	12.6057	12.8961	12.9681	12.7703	12.9033	12.6772	12.794	12.6422	0.0251419	1	0.187466	1	0.162324	1	-0.0646266	1	0.130148	1	0.194774	1	-0.0985539	1	-0.00878536	1	-0.0412359	1
SGL_RS08035	10.9937	10.9188	11.1893	11.1081	11.1384	11.0937	11.2539	11.0252	11.4077	11.1786	11.1067	11.2659	11.2168	11.1049	11.4081	11.0578	10.8512	11.0687	11.1807	11.222	11.4079	-0.0397972	1	-0.0979384	1	-0.0581412	1	0.0391244	1	-0.256798	1	-0.295922	1	-0.0243251	1	-0.103247	1	0.134534	1
SGL_RS08040	14.8712	14.566	15.0149	16.0333	15.9327	14.9045	14.7661	14.4212	16.0805	15.4665	15.7904	16.2249	16.0179	15.8735	16.1532	14.4933	13.992	14.4534	15.7739	16.1375	16.199	-0.155931	1	-1.30658	1	-1.15065	1	0.0715362	1	-1.69057	0.0280105	-1.7621	0.0036194	-0.00252748	1	-0.229995	1	0.381457	1
SGL_RS08045	9.83565	9.86434	9.9867	9.87036	9.97081	9.60651	9.92247	9.79832	10.0978	9.8698	9.66153	9.78373	9.83414	9.94276	10.0908	9.68338	9.8304	10.1786	9.64049	9.74524	9.72189	-0.214264	1	-0.201723	1	0.0125405	1	-0.2367	1	-0.0513797	1	0.18532	1	0.0239346	1	0.0463704	1	-0.126409	1
SGL_RS08055	11.106	11.1368	10.9426	11.4297	11.7393	12.3935	12.5236	12.209	11.7178	11.4748	11.698	11.8653	11.6593	11.5704	11.6584	12.2696	11.9608	12.5055	11.5457	11.5772	11.9771	0.0531129	1	0.750318	1	0.697205	1	0.153833	1	0.636099	1	0.482266	1	0.00566063	1	-0.0950594	1	0.119879	1
SGL_RS08060	9.56568	9.70275	9.50011	9.84762	9.98462	10.2126	10.7196	10.2643	9.98147	10.0285	9.92811	10.1003	9.89947	9.82495	9.99686	10.3419	10.0672	10.4325	9.83746	9.92665	10.3368	0.0839926	1	0.492197	1	0.408205	1	0.209784	1	0.387671	1	0.177886	1	0.0311585	1	-0.0946331	1	0.135685	1
SGL_RS08065	8.08172	7.99245	8.16308	8.07658	7.65882	7.03373	7.12392	7.04946	7.83464	8.03372	7.76199	7.63846	7.68029	7.60446	8.18811	7.43529	7.37563	7.18675	7.86262	7.65131	7.81194	-0.0539223	1	-0.928122	1	-0.874199	1	-0.238057	1	-0.584492	1	-0.346435	1	0.0225032	1	0.206638	1	-0.321127	1
SGL_RS08070	8.08368	7.90103	7.96588	7.83743	7.40486	7.11929	6.93298	7.72021	7.54165	7.62415	7.5939	7.48724	7.3934	7.5352	7.66435	7.35322	7.27043	7.45105	7.843	7.80301	7.81194	-0.0454055	1	-0.344371	1	-0.298966	1	0.243572	1	-0.208034	1	-0.451605	1	0.0850378	1	-0.20394	1	-0.0512998	1
SGL_RS08080	9.75013	9.28558	9.65852	10.4136	9.89575	10.7574	10.7074	10.3514	10.3802	10.2953	10.2517	10.8202	10.1477	10.2247	10.0737	8.80205	8.71616	8.84754	10.2233	9.91366	10.9805	0.235901	1	0.373769	1	0.137867	1	0.422764	1	-1.4154	1	-1.83816	0.0227878	0.101143	1	-0.0857198	1	1.89031	0.861651
SGL_RS08085	9.63539	9.41208	9.59859	9.86066	9.62471	9.85319	10.1906	9.45358	9.26343	9.8641	9.67436	9.49734	9.74741	9.38215	9.70455	8.90591	9.02911	8.85361	9.36677	9.46182	9.4678	0.085736	1	0.268613	1	0.182877	1	-0.062233	1	-0.718508	1	-0.656275	1	-0.0180226	1	0.129946	1	0.969098	1
SGL_RS08095	12.0829	12.0911	11.8553	11.762	12.786	13.8644	13.5148	12.7807	12.4058	12.0996	12.7592	13.0739	12.8539	12.5883	13.0881	13.1517	12.3282	13.4589	12.6688	12.5322	13.184	0.322792	1	1.0798	1	0.757008	1	0.0684424	1	0.196025	1	0.127583	1	-0.48251	1	-0.22816	1	0.401265	1
SGL_RS08100	10.2282	10.441	9.39962	8.72391	9.85123	9.3027	9.69563	9.40406	9.56527	9.01881	9.97183	10.0575	9.87682	10.1109	10.0737	9.33231	9.52693	9.07739	9.95145	9.8193	9.95722	0.310064	1	0.0262368	1	-0.283827	1	-0.0983027	1	-0.722353	1	-0.624051	1	-0.58875	1	-0.180384	1	0.15984	1
SGL_RS08100	10.2282	10.441	9.39962	8.72391	9.85123	9.3027	9.69563	9.40406	9.56527	9.01881	9.97183	10.0575	9.87682	10.1109	10.0737	9.33231	9.52693	9.07739	9.95145	9.8193	9.95722	0.310064	1	0.0262368	1	-0.283827	1	-0.0983027	1	-0.722353	1	-0.624051	1	-0.58875	1	-0.180384	1	0.15984	1
SGL_RS08105	10.3286	10.0944	9.9867	9.91687	9.33052	9.29057	9.34638	9.42466	9.4952	10.2825	9.39087	9.17491	9.3435	9.34637	9.39207	9.54325	10.1332	9.48923	9.8238	9.59207	9.53932	0.100055	1	-0.256529	1	-0.356584	1	0.224087	1	0.407862	1	0.183775	1	0.251297	1	0.127265	1	-0.413094	1
SGL_RS08110	8.06791	7.86519	7.87498	7.58744	7.20344	7.03373	6.62987	6.76179	7.08427	8.12252	7.40338	7.13456	7.19025	7.24498	7.06231	6.81105	7.31815	7.00078	7.26692	7.44244	7.05834	0.357262	1	-0.62052	1	-0.977782	1	0.108818	1	-0.124679	1	-0.233497	1	0.168351	1	0.416796	1	-0.327489	1
SGL_RS08115	10.3335	9.65121	9.60198	10.5466	9.66892	8.61062	9.65026	9.3186	9.93026	11.0757	10.0832	9.76885	9.16994	10.0942	9.56087	9.59149	10.2231	9.11825	9.76655	10.3301	9.88393	0.331969	1	-0.866613	1	-1.19858	1	0.299214	1	0.0608663	1	-0.238347	1	0.451544	1	0.484299	1	-0.475936	1
SGL_RS08120	12.2991	12.4025	12.4895	12.2162	12.1749	12.5843	12.4663	12.066	12.0476	12.4167	12.1771	12.2101	12.298	12.1406	12.1676	12.2201	11.8813	12.1493	12.5421	12.3982	12.3463	0.124694	1	0.240889	1	0.116195	1	0.220697	1	-0.114135	1	-0.334833	1	-0.0562121	1	-0.152215	1	0.298813	1
SGL_RS08125	11.6052	11.4276	11.4479	11.5802	10.8031	9.87772	9.94351	9.91103	10.6952	11.7424	11.0424	11.019	10.8144	10.8096	10.6694	9.56455	9.79735	9.94595	11.6443	11.2401	10.7853	0.228623	1	-1.19396	1	-1.42258	1	0.380806	1	-1.01077	1	-1.39158	1	0.321134	1	0.168951	1	0.137947	1
SGL_RS08130	8.88253	7.98876	8.05468	9.43027	8.3722	8.01422	8.65857	8.29505	8.95899	10.0015	8.86597	9.17491	8.09098	8.53231	8.19661	7.91608	8.43888	7.8667	8.67164	8.88242	9.29585	0.466397	1	-0.676381	1	-1.14278	1	0.743792	1	-0.201948	1	-0.945739	1	0.748356	1	0.470961	1	0.273923	1
SGL_RS08135	9.53668	9.19569	9.1269	9.57047	9.02264	8.5406	9.20009	8.96385	9.58748	9.97798	9.46027	9.5725	8.87002	9.10362	9.04516	8.83751	8.92196	9.13329	9.49296	9.66718	9.72513	0.280288	1	-0.504498	1	-0.784787	1	0.660364	1	-0.0435282	1	-0.703892	1	0.427086	1	0.0470099	1	-0.0338845	1
SGL_RS08140	10.063	10.6077	10.0377	9.51244	10.7446	11.0075	11.4401	10.7184	10.2338	9.89378	10.1725	10.8215	10.8368	10.2879	10.7758	11.1269	10.7843	11.1187	10.184	10.0462	11.252	0.103781	1	0.851863	1	0.748082	1	0.136724	1	0.370098	1	0.233374	1	-0.412964	1	-0.445906	1	0.0688012	1
SGL_RS08145	9.60914	10.0702	9.53606	9.1862	10.2806	10.6284	11.2033	10.5639	10.4566	9.70741	9.67253	10.3883	10.1976	10.125	10.5178	10.9075	10.6379	10.8768	9.65739	9.52687	10.5953	-0.113495	1	0.770463	1	0.883958	1	-0.0534411	1	0.531106	1	0.584547	1	-0.222514	1	-0.282568	1	0.0168439	1
SGL_RS08150	10.3721	10.3216	10.2978	10.888	10.9259	11.9275	11.6448	11.5398	11.3683	10.7014	10.9022	10.8456	10.9167	10.8162	11.0264	11.5147	11.4044	11.5193	10.5808	10.7464	10.8651	-0.262948	1	0.639859	1	0.902807	1	-0.129169	1	0.564164	1	0.693333	1	0.157823	1	0.0240438	1	0.233518	1
SGL_RS08155	10.0001	9.82043	10.0452	11.0561	11.0676	12.6229	11.6364	11.621	11.3562	10.3665	11.1933	10.807	11.2953	10.6727	11.0881	11.7218	11.3435	11.7569	10.6929	10.8198	10.7204	-0.343569	1	0.880044	1	1.22361	1	-0.309252	1	0.583425	1	0.892677	1	0.126946	1	0.092628	1	0.423564	1
SGL_RS08160	8.81576	8.60745	8.67878	9.67506	9.89176	11.1915	10.5309	10.3878	10.1081	9.15345	9.92657	9.77157	10.1145	9.34838	9.84872	10.6643	9.84261	10.4203	9.60754	9.49709	9.79446	-0.256522	1	0.860519	1	1.11704	1	-0.136284	1	0.556585	1	0.692869	1	0.100632	1	-0.0196055	1	0.404565	1
SGL_RS08165	10.091	10.0151	10.0535	10.851	11.0765	12.5874	11.8358	11.8778	11.3511	10.2203	11.272	11.0344	11.3159	10.5705	11.1034	11.7	11.0934	11.7689	10.8754	10.5875	11.2317	-0.202446	1	1.04419	1	1.24663	1	-0.0716643	1	0.526768	1	0.598432	1	0.0789618	1	-0.0518201	1	0.596382	1
SGL_RS08170	9.56358	9.50791	9.50132	9.36617	8.99561	8.25836	8.48549	8.63041	8.87917	9.33133	8.94379	8.78874	8.80327	8.84611	8.82206	8.74984	8.90266	8.82302	8.88288	9.07301	8.7081	-0.0594648	1	-0.659091	1	-0.599626	1	0.0554091	1	0.00380509	1	-0.051604	1	0.287081	1	0.172208	1	-0.375814	1
SGL_RS08175	9.85927	10.0069	9.93827	9.92621	9.95432	9.36186	9.54125	9.70278	9.82826	10.1807	9.92811	9.85591	9.69794	9.81626	9.79389	9.84382	9.53698	9.38006	9.94573	9.73856	9.79446	0.0938358	1	-0.366596	1	-0.460432	1	0.042126	1	-0.174002	1	-0.216128	1	0.137509	1	0.189219	1	-0.055085	1
SGL_RS08180	9.43456	9.8142	9.67581	9.49163	9.43479	8.69592	8.67377	9.03065	9.61417	9.61541	9.47082	9.45908	9.53235	9.36437	9.46057	9.01609	8.93722	8.71389	9.51939	9.50813	9.31314	0.000731685	1	-0.733824	1	-0.734555	1	-0.00645191	1	-0.582919	1	-0.576467	1	0.0640415	1	0.0712251	1	-0.0868637	1
SGL_RS08185	7.6761	7.99981	7.53797	7.53392	7.44193	6.84528	7.35676	6.92137	7.77548	7.66423	7.60164	7.65037	7.74516	7.39355	7.85919	7.12458	7.24596	6.95591	7.45374	7.46215	7.46893	0.0528835	1	-0.6114	1	-0.664283	1	-0.149874	1	-0.656201	1	-0.506327	1	-0.0998323	1	0.102926	1	-0.055031	1
SGL_RS18775	7.88422	8.11613	8.19045	7.992	8.05701	9.02371	8.37193	8.388	8.20476	8.02862	8.42831	7.80745	8.38983	8.28565	8.13163	8.53828	8.37302	8.84145	7.66996	8.24235	8.11833	0.0233506	1	0.571763	1	0.548412	1	-0.262128	1	0.346099	1	0.608227	1	-0.203327	1	0.0821516	1	0.0223374	1
SGL_RS08200	16.5253	16.6746	17.0522	17.1198	17.9473	18.6342	18.3625	17.8018	17.4454	16.9683	17.6118	17.377	18.0395	17.6454	17.7899	17.9346	17.3565	17.5871	17.719	17.7181	17.9141	-0.201873	1	0.761427	1	0.9633	1	-0.0126306	1	-0.1884	1	-0.175769	1	-0.289426	1	-0.478668	1	0.660401	1
SGL_RS08205	15.8445	16.1497	16.4957	16.1516	17.2491	17.3767	16.9915	16.6518	16.5969	16.0211	16.6614	16.2218	17.3933	16.7957	16.9362	16.8938	16.2237	16.1372	16.8678	16.8625	16.8497	-0.410403	1	0.3001	1	0.710503	1	-0.209465	1	-0.605423	1	-0.395957	1	-0.327987	1	-0.528925	1	0.577535	1
SGL_RS08210	7.80075	8.06793	7.9694	8.24546	8.06651	7.73788	7.8171	7.68146	8.16256	8.1368	8.00261	8.05564	7.90503	8.21676	7.99701	7.69024	8.03949	7.67392	8.16069	8.29073	7.77487	-0.104148	1	-0.461276	1	-0.357128	1	-0.0134632	1	-0.251436	1	-0.237973	1	0.128498	1	0.037813	1	-0.0813425	1
SGL_RS08215	11.446	11.8593	11.8992	12.313	12.4197	13.3734	13.2667	12.5508	11.7805	12.2994	12.7003	12.7502	12.4143	12.1571	12.3476	12.5218	12.2889	12.7276	12.7498	12.7094	12.6955	0.402128	1	0.913591	1	0.511463	1	0.412301	1	0.214206	1	-0.198095	1	-0.114241	1	-0.124413	1	0.585144	1
SGL_RS08220	9.5893	9.95118	9.68331	10.967	10.0952	10.1502	10.8624	10.1992	10.2913	10.8187	9.71751	9.70063	9.83537	9.93876	10.1246	10.1896	10.351	9.9317	9.24534	9.44714	10.0059	-0.328297	1	-0.059431	1	0.268866	1	-0.291477	1	0.202028	1	0.493505	1	0.542355	1	0.505536	1	0.280896	1
SGL_RS08230	7.78152	7.97014	7.80577	7.52297	7.16839	6.46084	7.18224	6.70429	7.37476	7.97131	6.80622	7.64443	7.13458	7.17361	7.03392	6.85177	7.39798	7.00078	7.33195	7.50077	7.45334	0.222817	1	-0.644992	1	-0.86781	1	0.286495	1	-0.00726695	1	-0.293762	1	0.297371	1	0.233693	1	-0.340354	1
SGL_RS08235	10.2149	10.3528	10.0634	10.3395	10.7665	10.9775	11.5305	10.7124	10.7886	10.444	10.227	10.4137	10.5234	10.5268	10.7129	10.8305	10.8104	10.998	10.3343	10.3678	10.565	-0.28598	1	0.476603	1	0.762583	1	-0.0961865	1	0.295802	1	0.391989	1	0.0561768	1	-0.133617	1	0.236977	1
SGL_RS08240	10.867	11.2999	10.9638	11.0712	11.6765	12.5893	12.9367	12.172	11.5947	11.1134	11.5403	11.7367	11.5777	11.5747	11.5981	12.1168	12.0433	12.3475	11.4144	11.2733	11.8533	0.0153003	1	1.13561	1	1.12031	1	0.0627543	1	0.595608	1	0.532853	1	-0.113398	1	-0.160852	1	0.426608	1
SGL_RS08245	11.4074	11.5051	11.3098	11.9587	12.7328	14.4234	13.8184	12.9521	12.4693	11.8979	12.7079	13.0957	12.905	12.4397	13.0141	12.9823	12.4494	13.667	12.8006	12.2872	13.3088	0.227975	1	1.43417	1	1.2062	1	0.167176	1	0.31309	1	0.145913	1	-0.387114	1	-0.326315	1	0.733971	1
SGL_RS08250	10.517	10.2168	10.4195	10.6001	10.9669	12.2615	11.8598	11.3266	10.6337	10.578	11.2154	11.4014	11.1568	10.6493	11.0767	11.2219	10.9466	11.6608	11.2337	11.0192	11.5014	0.367781	1	1.13362	1	0.765839	1	0.362281	1	0.332428	1	-0.029853	1	-0.237908	1	-0.232408	1	0.563284	1
SGL_RS08255	10.4481	10.0023	9.98323	11.2345	10.0493	9.64988	10.2151	10.0966	11.3102	11.3232	9.97331	10.4783	9.55205	10.2879	10.3167	10.0499	10.8632	10.0233	10.0687	10.2336	10.3453	-0.270857	1	-0.977915	1	-0.707058	1	0.145645	1	0.281967	1	0.136323	1	0.891569	1	0.475068	1	-0.368313	1
SGL_RS08260	9.12998	9.34157	9.35066	9.3338	9.06344	8.93296	9.17539	9.27713	9.35116	9.41947	9.24115	9.07063	8.80073	9.18467	8.8546	8.95746	9.33296	9.12829	9.15102	9.08992	9.07039	-0.00656879	1	-0.119044	1	-0.112476	1	0.119763	1	0.203962	1	0.0841988	1	0.315522	1	0.189189	1	-0.00748498	1
SGL_RS08265	8.80155	8.76456	8.61293	8.85139	8.72639	8.16828	8.87136	8.74255	8.55754	8.87878	8.50018	8.09965	8.58508	8.62821	8.14925	8.48815	8.80204	7.98217	8.4694	8.84307	8.28557	-0.202883	1	-0.0890217	1	0.113861	1	-0.0139827	1	-0.00222272	1	0.01176	1	0.264441	1	0.0755408	1	0.177642	1
SGL_RS08270	10.4658	10.2333	10.251	10.6684	10.1608	10.3416	10.4943	10.4494	10.5638	10.4965	10.3069	10.1781	10.1266	10.4247	10.0737	10.3921	10.7107	10.247	10.3404	10.4954	10.101	-0.150939	1	-0.0509719	1	0.0999674	1	0.0491646	1	0.253389	1	0.204224	1	0.269891	1	0.0697875	1	-0.0344693	1
SGL_RS08275	11.1771	10.7689	10.9018	11.4503	11.0647	10.9661	11.1244	11.3006	11.5152	11.3616	11.2009	11.1269	10.9032	11.0553	11.1429	11.3949	11.4106	11.1559	11.2971	11.3152	11.3968	-0.125344	1	-0.220855	1	-0.0955114	1	0.312491	1	0.292068	1	-0.0204233	1	0.32376	1	-0.114075	1	-0.189163	1
SGL_RS08280	7.89097	7.88521	7.81363	7.97206	7.89588	8.24583	8.06835	8.06656	8.16913	7.81416	7.79605	8.01485	8.35224	7.69611	7.88573	7.99011	7.40903	8.22643	7.92925	7.54455	8.32876	-0.15447	1	0.118024	1	0.272494	1	-0.0272848	1	-0.112866	1	-0.0855808	1	0.0125223	1	-0.114663	1	0.243412	1
SGL_RS19455	5.81374	5.46233	6.05817	5.88816	5.75735	5.54394	5.77634	5.63011	6.39186	5.82641	5.70644	6.16777	6.24833	5.97476	6.08533	5.69441	5.33311	6.05914	5.48012	5.51712	6.44511	-0.195327	1	-0.614471	1	-0.419144	1	-0.416884	1	-0.627414	1	-0.21053	1	-0.0929654	1	0.128591	1	-0.0800222	1
SGL_RS08285	7.21957	7.4839	7.32855	7.74166	7.88519	8.0579	7.58938	8.01304	8.09167	7.31531	7.40338	7.65629	8.05311	7.75207	7.88046	7.9991	7.99634	7.85463	7.12717	7.20546	7.33914	-0.508007	1	-0.0260782	1	0.481929	1	-0.856461	1	0.0584634	1	0.914924	1	0.0139564	1	0.36241	1	-0.0705851	1
SGL_RS18780	7.14593	7.19929	7.14057	7.27117	7.59451	7.87457	7.7127	7.60068	8.01344	7.03748	7.06475	7.43994	7.98769	7.60446	7.6582	7.74478	7.71495	7.6601	7.29619	6.99525	7.21497	-0.542835	1	0.073394	1	0.616229	1	-0.629811	1	-0.0610752	1	0.568736	1	-0.114982	1	-0.0280056	1	0.0194871	1
SGL_RS08290	8.98142	8.67328	9.0935	9.79085	9.35198	8.78512	8.51394	8.62024	10.2244	8.52468	8.78371	9.00516	9.68152	9.4972	9.53936	8.70666	8.4227	8.78544	8.69093	8.93716	9.02913	-1.09492	1	-1.25014	1	-0.155215	1	-0.741105	1	-0.978604	1	-0.237499	1	0.267268	1	-0.0865484	1	-0.00426427	1
SGL_RS08295	7.463	7.09248	7.52843	7.81967	8.14924	7.25132	6.49676	6.97078	8.21114	6.80437	7.39449	7.52009	8.49704	8.04352	8.1048	7.07407	6.86603	6.40426	7.40761	7.43581	7.23339	-0.910182	1	-1.34405	1	-0.433866	1	-0.96569	1	-1.64537	0.495364	-0.679675	1	-0.176498	1	-0.120991	1	0.124819	1
SGL_RS08310	9.97133	10.0623	9.29859	9.83115	9.95687	10.0056	10.2374	10.3391	10.0155	10.0298	9.71041	9.81699	10.0055	9.66311	10.092	10.3972	10.4474	10.5987	9.81379	9.8231	9.6214	-0.0800059	1	0.273462	1	0.353467	1	-0.168289	1	0.563791	1	0.73208	1	0.00466774	1	0.0929505	1	-0.285662	1
SGL_RS08315	8.97932	8.87457	8.84094	9.11178	8.84129	9.38486	9.35583	9.07973	9.2665	8.97979	8.90696	9.07943	8.91052	8.92912	8.86794	9.29638	9.00397	9.6821	8.81669	9.00558	8.93173	-0.0991431	1	0.200044	1	0.299187	1	0.0835829	1	0.467967	1	0.384385	1	0.192409	1	0.00968289	1	-0.0755147	1
SGL_RS08320	9.51146	9.68121	9.93199	9.87143	10.0289	9.75952	9.59279	9.56114	10.4533	9.49518	9.64112	9.92588	10.0011	10.1689	10.3475	9.47416	9.38395	9.73888	9.71905	9.83692	9.84584	-0.452941	1	-0.516458	1	-0.0635171	1	-0.354324	1	-0.660142	1	-0.305817	1	-0.040417	1	-0.139034	1	0.103267	1
SGL_RS08325	7.53953	7.66187	7.43965	7.47831	7.68992	7.32502	7.10896	7.28836	7.90334	6.80437	7.37654	7.57739	7.45299	7.86912	7.82668	7.02169	7.10325	7.28041	7.51094	7.28892	6.88216	-0.477243	1	-0.538879	1	-0.0616357	1	-0.541787	1	-0.691363	1	-0.149576	1	-0.0285787	1	0.0359647	1	0.123905	1
SGL_RS08330	6.7518	6.75753	6.70215	6.03999	6.52808	6.87849	6.42507	6.74289	6.48095	5.58087	6.53892	6.28237	6.74467	6.15779	6.46389	6.58751	6.88208	6.43771	6.27927	5.95119	6.19961	-0.24905	1	0.426656	1	0.675706	1	-0.630665	1	0.235623	1	0.866288	1	-0.156272	1	0.225343	1	0.0347612	1
SGL_RS08335	6.48846	6.49716	6.5191	6.08696	6.26672	6.21927	6.40031	6.56011	6.41468	5.85099	5.82313	6.0425	6.10278	6.01767	6.39007	6.70375	6.11302	6.62304	5.97809	6.14896	5.74596	-0.522753	1	0.213301	1	0.736054	1	-0.453748	1	0.434192	1	0.88794	1	0.120084	1	0.0510789	1	-0.100807	1
SGL_RS08340	8.49359	8.87457	8.8543	8.60227	8.78785	8.84443	8.45059	9.15915	8.5195	8.49913	8.77692	8.60581	8.87485	8.76105	8.54139	8.88185	9.02911	8.74686	8.52576	8.66553	8.46662	-0.00927921	1	0.220584	1	0.229863	1	-0.310386	1	0.169942	1	0.480328	1	-0.0988745	1	0.202232	1	-0.0482322	1
SGL_RS08345	8.44258	8.82579	8.81189	8.49195	8.93223	9.02371	8.235	8.63041	8.62835	8.08373	8.88503	8.54671	9.08509	8.75196	8.44492	8.85738	8.62011	8.71389	8.61216	8.69069	8.61352	-0.165044	1	-0.0424983	1	0.122545	1	-0.187391	1	-0.0549556	1	0.132436	1	-0.0956675	1	-0.0733199	1	-0.0832102	1
SGL_RS08350	8.78238	9.10663	9.25323	8.65317	9.13724	8.70509	8.63804	8.71413	9.05425	8.73307	8.72143	8.59049	9.15614	8.8318	8.97539	8.92957	8.76403	8.63155	8.7578	8.88242	8.62049	-0.296646	1	-0.293644	1	0.00300198	1	-0.231404	1	-0.225131	1	0.00627303	1	-0.0342702	1	-0.0995118	1	-0.102783	1
SGL_RS08355	7.64981	7.14689	7.20203	7.33529	7.53405	8.31941	8.16491	8.02854	7.42526	7.3649	7.93701	7.61435	7.28819	7.32943	7.81567	8.4095	7.75869	8.40239	7.69756	7.65702	8.03726	0.257928	1	0.832867	1	0.574939	1	0.428812	1	0.806022	1	0.37721	1	-0.0760065	1	-0.246891	1	-0.049161	1
SGL_RS08360	6.97757	7.16017	7.31194	7.25136	7.25444	7.6643	7.77059	7.15275	7.48464	7.09757	7.421	7.25689	7.45299	7.33761	7.34972	7.52543	7.35291	7.43487	7.339	7.03986	7.45334	-0.087112	1	0.24255	1	0.329662	1	-0.11819	1	0.0654596	1	0.183649	1	-0.0533915	1	-0.0223137	1	0.123699	1
SGL_RS18785	9.54736	9.08952	9.3547	9.49721	10.0032	10.7618	10.6851	10.4027	9.87415	9.25714	10.0485	10.0752	10.023	9.83071	9.85006	10.6358	9.71346	10.8618	9.80497	9.86419	10.1972	0.0343188	1	0.835814	1	0.801495	1	0.0732295	1	0.590169	1	0.51694	1	-0.100028	1	-0.138939	1	0.145616	1
SGL_RS18790	10.143	9.98395	10.1331	9.99385	11.0019	11.725	12.3323	11.4715	10.6895	9.94866	10.5128	10.7884	10.775	10.7247	10.6853	11.6114	10.919	11.5532	10.4201	10.4762	10.9696	-0.16535	1	1.28427	1	1.44962	1	0.0390556	1	0.672603	1	0.633548	1	-0.11075	1	-0.315156	1	0.500914	1
SGL_RS08380	13.0594	12.888	13.2823	13.0039	13.4094	14.9294	14.3984	14.1784	13.2275	12.9984	13.4955	13.5664	13.7147	13.2726	13.5497	14.296	13.9429	14.5054	13.3462	13.6042	13.569	0.151982	1	1.31652	1	1.16454	1	0.0164407	1	0.743922	1	0.727482	1	-0.301396	1	-0.165855	1	0.271205	1
SGL_RS08385	11.5464	10.9716	10.6789	12.6963	11.8394	11.6439	12.1863	11.7508	12.4966	13.1192	12.2342	12.364	11.538	12.0986	11.7684	11.3675	11.9115	11.3602	12.1276	12.124	12.3246	0.240713	1	-0.510823	1	-0.751535	1	0.39341	1	-0.251361	1	-0.644772	1	0.571558	1	0.418861	1	0.312097	1
SGL_RS08390	7.6813	7.49439	7.59843	7.17626	7.12332	6.32108	6.42507	6.90451	7.21793	7.58292	7.173	7.2878	7.30986	7.42457	7.19633	6.51279	6.31952	5.65236	7.58381	7.47514	7.45334	0.220685	1	-0.721611	1	-0.942296	1	0.162098	1	-1.39297	1	-1.55507	0.466446	-0.165543	1	-0.106956	1	0.505817	1
SGL_RS08395	7.17954	6.50773	7.33951	7.27772	7.0862	8.10029	7.04747	7.69125	7.13926	7.18319	7.41222	7.63846	7.31702	6.935	6.81731	7.79732	7.39798	7.84245	7.58381	7.42915	7.35603	0.300798	1	0.570297	1	0.269499	1	0.53069	1	0.762519	1	0.231829	1	0.157358	1	-0.0725335	1	-0.0348635	1
SGL_RS08400	7.88872	7.28051	7.6344	7.40859	7.68376	8.0863	7.69287	7.82165	7.29247	7.69679	8.00843	7.58361	7.76615	7.63125	7.61438	8.11113	7.62323	7.89055	7.80293	7.88784	8.07837	0.348443	1	0.452526	1	0.104083	1	0.32177	1	0.239891	1	-0.0818787	1	-0.236028	1	-0.209355	1	-0.0233939	1
SGL_RS08405	8.77997	8.92175	8.57884	8.53058	8.42846	8.14147	7.94822	8.3078	8.72286	8.66908	8.52471	8.82584	8.67912	8.4181	8.528	8.27546	8.29809	8.04724	8.82669	8.61968	8.68171	0.120368	1	-0.463816	1	-0.584184	1	0.17859	1	-0.358116	1	-0.536706	1	0.022483	1	-0.035739	1	-0.0832168	1
SGL_RS08410	9.84895	10.05	9.98149	9.66889	9.13274	8.31941	8.35314	8.55762	9.41052	9.709	9.36169	9.21939	8.61999	9.17336	8.99254	8.4559	9.11548	8.41885	9.23224	9.3903	9.42868	0.0243557	1	-1.06219	1	-1.08655	1	0.399799	1	-0.253875	1	-0.653674	1	0.497961	1	0.122518	1	-0.310357	1
SGL_RS08415	9.06109	8.96931	8.62412	8.97452	8.30166	8.55081	8.30835	8.58927	8.56502	9.39596	8.68925	8.71721	8.82087	8.48917	8.43778	8.77618	8.72058	8.5958	9.10863	8.9017	8.46662	0.351522	1	-0.166836	1	-0.518357	1	0.247651	1	0.114283	1	-0.133368	1	0.051819	1	0.155689	1	-0.2293	1
SGL_RS08420	10.0334	9.82043	9.92297	10.0056	9.48511	10.0744	9.97247	9.92349	10.0533	10.1807	9.63738	9.8183	9.47157	9.69349	9.60772	9.87339	9.98701	9.98513	9.79609	9.76511	9.69577	0.0266221	1	0.121816	1	0.095194	1	0.111806	1	0.367041	1	0.255235	1	0.286635	1	0.201451	1	0.04141	1
SGL_RS08425	8.62316	8.81542	8.69372	8.48915	7.27105	6.62756	7.12392	7.18093	7.48464	8.44665	7.52235	7.48058	6.79717	6.96713	7.09015	7.05683	7.32983	7.29843	7.81305	7.93549	7.77487	0.0403358	1	-0.983547	1	-1.02388	1	1.00311	1	0.337983	1	-0.665123	1	1.05456	1	0.0917848	1	-0.266975	1
SGL_RS08430	13.1342	13.2104	13.0518	12.8252	14.0287	14.5586	14.4822	14.0522	13.8872	12.7148	13.7947	13.816	14.1588	13.8402	14.051	14.2311	13.5681	14.0489	13.6789	13.4483	14.0296	-0.146382	1	0.711286	1	0.857668	1	-0.228528	1	-0.0472536	1	0.181275	1	-0.352565	1	-0.270419	1	0.405974	1
SGL_RS08435	9.99544	9.5795	10.0593	9.79425	10.7387	11.4868	11.0013	10.6773	10.4924	9.51168	10.7955	11.0518	11.0627	10.659	11.079	10.9382	10.1546	11.0411	10.7286	10.5748	11.2169	0.201751	1	0.710028	1	0.508277	1	0.0372847	1	-0.187671	1	-0.224956	1	-0.561485	1	-0.397019	1	0.336214	1
SGL_RS08440	12.0613	11.433	11.2868	12.704	12.0363	12.3532	12.1721	11.5133	12.2749	13.1478	12.3113	12.3936	12.1232	12.2719	12.2281	11.7313	11.8534	11.8255	12.2022	12.6023	12.569	0.305133	1	-0.31228	1	-0.617414	1	0.276104	1	-0.407368	1	-0.683473	1	0.15713	1	0.186159	1	0.252218	1
SGL_RS08445	10.6382	10.7614	10.2401	10.708	10.615	9.70574	10.1166	9.55848	10.54	10.8128	10.673	10.3642	10.2871	10.5593	10.3264	9.76189	10.1099	9.55766	10.4933	10.8944	10.4427	0.00583367	1	-0.826276	1	-0.83211	1	0.193721	1	-0.579396	1	-0.773117	1	0.230942	1	0.0430555	1	-0.0159371	1
SGL_RS08450	8.76418	9.17637	8.99531	8.79587	9.04917	8.34313	8.88013	8.58927	8.96655	8.51378	9.06016	8.73682	8.80832	9.0796	9.16671	8.19955	8.49155	8.13963	8.94387	9.22419	8.80909	-0.162829	1	-0.33026	1	-0.167431	1	0.0458048	1	-0.786958	1	-0.832762	1	-0.0897787	1	-0.298413	1	0.366919	1
SGL_RS08455	6.19296	6.21559	6.15099	6.46088	6.36476	5.78583	6.12441	5.53948	6.81484	7.17393	6.18622	6.86307	6.63336	6.47801	6.737	5.98901	5.90183	4.93342	6.47455	6.35043	6.95083	0.309876	1	-1.04548	1	-1.35536	1	0.0017585	1	-1.32753	1	-1.32929	1	-0.0753759	1	0.232741	1	0.206673	1
SGL_RS08460	6.30795	6.47578	6.31941	6.69663	7.06727	7.4177	8.65346	7.30123	6.71825	6.97472	6.70826	7.04671	6.58622	5.73616	6.37482	7.46163	7.39798	6.65165	6.9902	6.52598	7.33914	0.103504	1	1.29865	1	1.19515	1	1.08279	1	1.21249	1	0.1297	1	0.740004	1	-0.239284	1	0.826164	1
SGL_RS08460	6.30795	6.47578	6.31941	6.69663	7.06727	7.4177	8.65346	7.30123	6.71825	6.97472	6.70826	7.04671	6.58622	5.73616	6.37482	7.46163	7.39798	6.65165	6.9902	6.52598	7.33914	0.103504	1	1.29865	1	1.19515	1	1.08279	1	1.21249	1	0.1297	1	0.740004	1	-0.239284	1	0.826164	1
SGL_RS08465	8.22186	8.04321	7.76583	8.65317	8.05224	7.8416	7.82623	8.16797	8.01344	8.85597	8.04851	8.4172	8.17564	7.95103	7.91179	7.69024	8.05358	7.5889	8.33212	8.28706	8.34568	0.225347	1	-0.344578	1	-0.569925	1	0.418095	1	-0.246645	1	-0.664741	1	0.278381	1	0.085633	1	0.180449	1
SGL_RS08470	12.8068	12.4036	12.2491	13.8196	13.2619	13.4232	13.2085	12.9309	13.259	14.173	13.7794	13.8993	13.3736	13.4901	13.6594	13.1314	13.0756	12.971	14.2249	13.6783	13.6537	0.489222	1	-0.271425	1	-0.760647	1	0.322663	1	-0.452768	1	-0.775431	1	-0.0407157	1	0.125843	1	0.140628	1
SGL_RS08475	11.2306	10.8949	11.1639	12.4456	12.2983	12.784	12.7498	12.8487	12.6678	12.5681	13.0378	12.7162	12.4108	12.3306	12.3014	12.8254	12.623	12.6193	12.6601	12.6746	12.5399	0.309924	1	0.31733	1	0.00740664	1	0.257793	1	0.3457	1	0.0879072	1	0.131068	1	0.183199	1	0.102698	1
SGL_RS08480	10.8392	10.3172	10.7075	12.019	11.8688	12.5517	12.4724	12.7263	12.1347	12.1231	12.7955	12.4707	12.0675	11.912	11.7063	12.5128	12.2279	12.4645	12.4038	12.4223	12.0979	0.479834	1	0.578899	1	0.0990654	1	0.361868	1	0.506939	1	0.145071	1	0.109597	1	0.227563	1	0.181557	1
SGL_RS08485	11.1561	10.4	10.8011	12.0883	12.0037	12.9107	12.6388	12.9329	12.0172	12.0099	12.9319	12.5733	12.2811	12.057	12.0241	12.8755	12.4468	12.7497	12.588	12.5301	12.4204	0.519151	1	0.800396	1	0.281245	1	0.356807	1	0.578977	1	0.22217	1	-0.0890387	1	0.0733058	1	0.132381	1
SGL_RS08490	10.2614	9.73281	10.0675	11.145	11.4819	12.3437	11.9721	12.3195	11.4063	11.0652	12.2202	12.0075	11.4763	11.3713	11.4072	12.3021	11.6897	12.046	11.9026	11.7312	11.9105	0.49719	1	0.876507	1	0.379318	1	0.410379	1	0.619873	1	0.209494	1	-0.0682282	1	0.0185826	1	0.188407	1
SGL_RS08495	10.6378	10.4268	9.9841	11.2609	10.4992	10.4735	10.2099	10.1629	10.8192	11.7954	10.8794	10.9062	10.4413	10.4716	10.5051	9.9331	9.75279	9.81851	11.2985	10.7852	10.6777	0.370495	1	-0.617445	1	-0.98794	1	0.407439	1	-0.651514	1	-1.05895	1	0.428076	1	0.391132	1	0.462145	1
SGL_RS08500	10.6265	10.7063	10.3151	10.4742	10.2632	9.23469	9.04118	9.4188	9.99353	10.7578	10.0128	9.87625	10.5204	10.2689	10.4627	9.09353	9.35868	8.97541	10.4696	10.0814	9.89545	0.0134569	1	-1.04963	1	-1.06308	1	-0.303015	1	-1.30801	1	-1.005	1	-0.167954	1	0.148518	1	0.0904354	1
SGL_RS08505	8.54853	8.24245	7.93382	8.14582	7.17723	6.41582	7.04747	6.98687	7.54672	8.42743	7.69132	7.64443	7.52259	7.79414	7.09015	7.02169	7.46302	7.12744	7.75647	7.93549	7.9733	0.322129	1	-0.976026	1	-1.29816	1	0.348771	1	-0.32554	1	-0.674311	1	0.211955	1	0.185313	1	-0.438531	1
SGL_RS08510	8.6272	8.7472	8.61293	8.69748	8.87134	7.56667	8.15047	7.93294	9.36266	8.95586	8.74597	8.62399	8.63997	8.95839	8.88116	8.22275	8.40633	7.70118	8.41737	8.53885	8.37894	-0.237785	1	-1.17712	1	-0.939338	1	-0.334398	1	-0.737818	1	-0.40342	1	0.183956	1	0.28057	1	-0.255349	1
SGL_RS08515	10.8778	11.2906	10.8684	11.1008	11.4556	9.83661	10.2099	10.2529	11.3616	11.3091	11.2117	11.5417	11.2432	11.4789	11.3651	10.1759	10.1382	9.75839	11.3758	10.8235	11.2306	0.0480688	1	-1.218	1	-1.26607	1	-0.180924	1	-1.35009	1	-1.16916	1	-0.0525469	1	0.176446	1	0.0795398	1
SGL_RS08520	8.5794	8.59294	8.40552	8.44071	8.39873	8.01422	7.91441	7.94933	8.64021	8.51742	8.29201	8.40324	8.74912	8.6149	8.54472	8.11113	7.61373	8.19808	8.45657	8.31252	8.28557	-0.0978792	1	-0.593959	1	-0.49608	1	-0.324147	1	-0.713689	1	-0.389542	1	-0.150958	1	0.0753098	1	-0.0312279	1
SGL_RS08525	11.356	11.8063	12.5755	10.19	12.354	10.7507	9.50206	9.82954	11.5104	9.73578	11.5165	11.518	12.7023	11.9654	12.4384	9.89997	9.43589	10.247	11.6053	11.25	11.7025	-0.477714	1	-1.49678	1	-1.01907	1	-0.850888	1	-2.53564	0.039518	-1.68475	1	-0.804169	1	-0.430995	1	0.23469	1
SGL_RS08530	11.1598	11.0025	11.1172	11.2101	11.0252	10.4868	10.806	10.8911	11.1328	11.5584	10.9421	10.8241	11.1543	11.154	11.1856	11.1401	11.0299	10.7247	10.9815	11.1915	11.0086	0.0210026	1	-0.389456	1	-0.410459	1	-0.157456	1	-0.190963	1	-0.0335069	1	-0.0403786	1	0.13808	1	-0.238872	1
SGL_RS08535	9.35494	9.69259	9.70558	9.23877	9.47269	9.0952	9.08353	9.23109	8.77329	9.07911	9.41292	9.20136	9.46679	9.50263	9.36033	9.11845	9.06428	9.27104	9.34085	9.43066	9.24721	0.0514938	1	-0.0504941	1	-0.101988	1	-0.115812	1	-0.305172	1	-0.18936	1	-0.2676	1	-0.100294	1	-0.012922	1
SGL_RS08540	10.9162	11.0359	10.839	11.1257	11.126	11.8124	11.5038	11.4436	11.1108	11.1116	11.1876	11.2755	11.0632	10.806	11.0611	11.4966	11.3313	11.8131	11.3212	11.2443	11.3958	0.0732125	1	0.477536	1	0.404323	1	0.364091	1	0.584109	1	0.220018	1	0.140698	1	-0.150181	1	0.0341244	1
SGL_RS08545	8.97721	9.12018	9.23439	9.58233	9.12822	8.63002	9.23808	9.33423	9.50301	9.65886	9.27526	9.25866	8.98603	8.96365	9.14277	9.10605	9.41152	9.14322	9.02209	9.14958	9.17339	-0.00939423	1	-0.321276	1	-0.311881	1	0.101424	1	0.205366	1	0.103942	1	0.403408	1	0.29259	1	-0.123233	1
SGL_RS19590	10.5185	10.6602	10.8815	9.74001	10.7297	11.6931	11.1635	10.8515	10.1064	9.57412	10.5825	10.6409	11.1548	10.3118	10.8395	11.1502	10.6344	11.4943	10.3456	10.7457	10.5935	0.0929544	1	1.0431	1	0.950148	1	-0.219169	1	0.329423	1	0.548592	1	-0.569188	1	-0.257065	1	0.144491	1
SGL_RS08555	7.9989	7.36309	7.25516	7.07453	7.25444	7.62605	7.25193	7.19481	7.02707	7.38106	6.93526	7.18476	7.68581	7.1552	7.4951	7.28102	7.25825	7.45105	7.30341	6.90154	7.54444	0.0722861	1	0.281128	1	0.208842	1	-0.297694	1	-0.156885	1	0.140809	1	-0.407313	1	-0.0373329	1	0.0306999	1
SGL_RS08560	12.1476	12.0846	12.4532	12.3721	12.9145	13.0198	12.928	12.6812	12.5844	12.2225	13.0332	13.1492	12.9149	12.6704	12.776	12.6347	12.3089	12.716	12.9661	12.9107	13.2194	0.216142	1	0.243023	1	0.0268805	1	0.295406	1	-0.228161	1	-0.523567	1	-0.150246	1	-0.229509	1	0.320939	1
SGL_RS08565	18.4725	18.8921	19.043	18.0098	18.102	17.9108	16.9361	17.4053	17.5328	17.9963	18.3024	18.1822	18.3997	17.947	18.0434	17.5409	17.2727	17.6208	18.6813	18.3607	18.0276	0.263496	1	-0.430275	1	-0.693771	1	0.160054	1	-0.657876	1	-0.81793	1	-0.241263	1	-0.137821	1	-0.0136623	1
SGL_RS08570	10.6475	10.8154	10.6013	10.5188	10.5507	10.2908	10.4582	10.2413	10.4255	10.8835	10.5688	10.781	10.6356	10.479	10.5363	10.5545	10.3539	10.3577	10.7848	10.5971	10.7236	0.256115	1	-0.167925	1	-0.42404	1	0.144983	1	-0.129223	1	-0.274206	1	-0.0540164	1	0.057115	1	-0.0927191	1
SGL_RS08575	12.1442	11.9915	11.8834	11.4406	11.6881	11.2723	11.6696	11.3727	11.4372	11.4451	11.4991	11.4279	11.7945	11.5232	11.8149	11.9053	11.5707	11.4728	11.8153	11.6359	11.6015	-0.0695849	1	-0.0775132	1	-0.00792834	1	-0.0595079	1	-0.0554248	1	0.00408302	1	-0.192002	1	-0.202079	1	-0.214091	1
SGL_RS08580	15.923	16.8388	17.3318	14.8156	15.9551	14.2366	13.3902	14.2237	14.7401	15.0352	15.8021	15.3368	16.2861	15.4119	15.4485	14.5024	14.1403	13.9896	15.8565	15.4683	14.8388	0.141934	1	-1.28533	1	-1.42726	1	-0.457817	1	-1.54924	1	-1.09142	1	-0.490907	1	0.108844	1	-0.226993	1
SGL_RS08585	15.7644	16.6989	17.1522	14.5275	15.8481	14.274	13.3177	14.1855	14.5145	14.7533	15.7201	15.2379	16.1607	15.2997	15.3306	14.4632	14.1441	13.9782	15.7593	15.3899	14.8673	0.181857	1	-1.12493	1	-1.30678	1	-0.380464	1	-1.44695	1	-1.06649	1	-0.546572	1	0.0157484	1	-0.224547	1
SGL_RS08590	13.1377	14.1496	14.6927	12.3553	13.3337	12.5434	11.7714	12.2119	11.8937	12.614	13.2574	12.8093	13.5125	12.6726	12.7723	12.1357	11.8101	11.8658	13.3969	12.9232	12.5399	0.263918	1	-0.449261	1	-0.713179	1	-0.139384	1	-1.09771	1	-0.958328	1	-0.381868	1	0.0214339	1	0.266582	1
SGL_RS08595	9.33042	9.99134	10.0022	8.97051	8.76475	8.14147	8.51957	8.92718	8.45646	9.03158	8.92856	8.71721	8.65968	8.96627	8.65354	8.42957	9.00034	8.79177	9.03077	8.99215	8.82726	0.161665	1	-0.182066	1	-0.343731	1	0.126603	1	-0.0065634	1	-0.133166	1	-0.0228571	1	0.0122049	1	-0.19836	1
SGL_RS08600	11.416	11.3121	11.2673	11.1012	10.5865	9.59176	10.056	10.113	10.8562	11.4527	10.4069	10.4965	10.314	10.8184	10.8031	10.2752	10.9551	10.042	10.6812	10.7093	10.4109	0.00432678	1	-0.941207	1	-0.945534	1	-0.102372	1	-0.187233	1	-0.0848609	1	0.203189	1	0.309887	1	-0.550785	1
SGL_RS08605	9.03805	9.51177	9.15953	9.31339	8.93998	8.37798	8.09876	8.03622	8.78188	9.45972	9.24608	8.65377	8.43629	9.3014	8.70203	8.2531	8.59145	7.84245	8.89005	9.23942	8.98125	0.134699	1	-0.918565	1	-1.05326	1	0.15386	1	-0.636347	1	-0.790207	1	0.17977	1	0.160609	1	-0.102447	1
SGL_RS08610	10.0866	9.72507	9.85819	10.3815	10.3108	11.0204	11.1124	11.1786	10.2838	10.818	10.4745	10.5505	10.4242	10.2258	10.2852	10.9727	11.0102	11.0048	10.4735	10.6176	10.7285	0.301782	1	0.793263	1	0.491481	1	0.321865	1	0.69303	1	0.371166	1	0.011759	1	-0.00832376	1	0.111991	1
SGL_RS08615	10.1379	10.4478	10.4804	10.1542	10.2632	10.1669	10.3056	10.4551	9.92929	10.502	9.80013	10.1376	10.0773	9.87463	9.71639	10.4603	10.1365	10.0367	9.81379	9.87885	9.99252	0.0549806	1	0.198588	1	0.143607	1	0.0378848	1	0.33414	1	0.296255	1	0.230341	1	0.247437	1	0.0947887	1
SGL_RS08620	9.97766	9.80794	9.80517	9.71868	9.84299	10.0386	10.1073	9.68826	9.89111	9.95404	9.65599	9.51852	9.96084	9.75996	9.87801	10.0347	9.80153	9.75839	9.81504	9.92076	9.89545	-0.101613	1	0.138149	1	0.239762	1	-0.033849	1	0.0015936	1	0.0354426	1	-0.050994	1	-0.118758	1	0.0855615	1
SGL_RS08625	9.88475	9.83179	10.0056	9.65897	10.0228	10.2061	9.84852	10.2213	10.136	9.66215	10.0286	10.0294	10.0605	10.0318	9.99929	10.3955	9.72888	10.1858	10.0613	10.057	10.1902	-0.0373904	1	0.150948	1	0.188339	1	0.113339	1	0.0994178	1	-0.0139217	1	-0.0796874	1	-0.230417	1	-0.0281568	1
SGL_RS08630	9.61117	9.26591	9.48302	9.16708	9.19885	9.45718	9.50489	9.4334	9.4119	9.46349	9.40853	9.46581	9.23703	9.09885	9.13837	9.42841	9.30088	9.2436	9.47082	9.40049	9.46393	0.189539	1	0.209622	1	0.020083	1	0.279367	1	0.175067	1	-0.1043	1	0.10953	1	0.0197022	1	0.144085	1
SGL_RS08635	10.9793	10.2534	10.4431	10.5759	10.8783	10.9719	10.9482	10.9592	10.5934	10.6124	10.7879	10.7884	11.111	10.8009	10.8018	11.1462	10.92	11.173	10.8969	10.8367	10.8869	0.0436877	1	0.274781	1	0.231093	1	-0.0252138	1	0.173453	1	0.198666	1	-0.226761	1	-0.157859	1	-0.125433	1
SGL_RS08640	10.2291	9.56225	9.58721	10.0716	9.88776	9.78999	9.45005	9.4363	9.71849	10.0847	9.80347	9.76476	10.1928	9.65988	10.0281	9.75396	9.77842	9.64414	10.0496	9.9592	9.65907	-0.00850376	1	-0.346692	1	-0.338188	1	-0.069584	1	-0.257467	1	-0.187883	1	-0.0798041	1	-0.0187239	1	-0.169029	1
SGL_RS18805	9.9708	9.06522	9.20193	9.81002	9.59883	9.84493	9.83731	9.55848	9.69254	9.72009	9.32959	9.54735	9.71954	9.4972	9.80641	9.85868	9.93288	10.0179	9.64755	9.74391	9.58984	-0.167391	1	0.0495355	1	0.216927	1	0.0189897	1	0.265029	1	0.24604	1	0.0237284	1	-0.162652	1	-0.191766	1
SGL_RS08650	10.1668	10.097	9.85345	10.1542	10.0648	9.18967	10.1586	9.64378	10.2323	10.2446	9.9569	9.79579	10.0794	9.95469	10.0053	9.76189	9.75709	9.73888	9.97411	9.8193	10.0085	-0.144807	1	-0.43759	1	-0.292783	1	-0.0688121	1	-0.268914	1	-0.200102	1	0.141569	1	0.0655734	1	-0.0271076	1
SGL_RS08655	10.2493	10.2541	10.2093	9.95689	10.3404	9.94503	10.286	9.99801	10.2709	10.1042	10.212	10.0959	10.1763	10.291	10.2521	10.0216	10.0462	10.0735	10.0729	10.1313	10.1571	-0.061503	1	-0.111843	1	-0.05034	1	-0.121327	1	-0.198032	1	-0.0767053	1	-0.0432586	1	0.0165655	1	0.0429307	1
SGL_RS08660	12.4598	12.2031	12.1424	11.8103	11.5707	11.0112	11.35	11.3475	11.7035	11.8261	11.9438	11.5704	11.4487	11.7126	11.414	11.2447	10.9984	11.0557	11.8153	12.1151	11.4299	0.0907186	1	-0.456453	1	-0.547172	1	0.162372	1	-0.432454	1	-0.594826	1	0.168332	1	0.0966781	1	0.144332	1
SGL_RS08665	10.4151	10.7352	10.3818	9.22706	9.75199	8.88535	8.92317	9.21428	9.17817	9.15111	9.86234	9.62603	9.70608	9.63373	9.41041	9.41172	9.00034	9.20143	9.72173	9.9592	9.30452	0.172866	1	-0.409199	1	-0.582065	1	-0.00357632	1	-0.390586	1	-0.387009	1	-0.186698	1	-0.0102556	1	-0.205312	1
SGL_RS08670	8.41171	8.65012	8.58801	8.00775	8.19323	8.61062	8.20737	8.2161	8.23639	7.84932	8.05976	8.20813	8.40326	8.27298	8.43778	8.4362	7.53534	8.44321	8.30015	8.20399	8.25901	-0.112233	1	0.216424	1	0.328657	1	-0.224243	1	-0.202226	1	0.0220168	1	-0.244718	1	-0.132708	1	0.173933	1
SGL_RS08675	8.41949	8.43107	9.00219	8.09881	7.63983	7.32502	7.46616	7.19481	7.38046	8.40402	7.91239	7.73666	7.74516	7.84074	7.78779	6.91072	7.62323	7.51396	8.10418	8.30529	7.98416	0.344806	1	-0.46762	1	-0.812426	1	0.306147	1	-0.469164	1	-0.775312	1	-0.060791	1	-0.0221319	1	-0.0592464	1
SGL_RS08680	9.61727	9.76871	10.2438	9.25697	9.00303	8.38941	8.62244	8.99173	8.97031	9.47289	9.42164	9.1269	8.86518	9.27203	8.91754	8.69012	8.93342	8.72717	9.47241	9.48117	8.90346	0.277383	1	-0.408467	1	-0.68585	1	0.195776	1	-0.254164	1	-0.44994	1	0.0560563	1	0.137663	1	-0.098246	1
SGL_RS08700	8.50533	8.52324	8.52016	8.5735	8.167	8.11415	8.55833	8.01304	7.92294	8.68535	8.18315	8.1715	8.00543	8.05837	7.92208	8.20732	8.36174	8.38573	8.44687	8.35863	8.57101	0.131393	1	0.00785983	1	-0.123533	1	0.440283	1	0.355589	1	-0.0846946	1	0.27553	1	-0.0333599	1	-0.0721987	1
SGL_RS08705	7.59021	7.36881	7.55684	7.40859	7.4198	8.56095	8.19335	8.05904	7.67264	8.03372	7.56254	7.72545	7.18243	7.27937	7.47422	8.06907	8.16165	8.61021	7.79784	7.71831	7.90636	0.321145	1	0.857357	1	0.536212	1	0.560179	1	1.10405	1	0.543873	1	0.223439	1	-0.0155952	1	-0.0232561	1
SGL_RS08710	8.16002	7.86115	8.04471	7.99989	7.75605	7.82483	7.84431	7.83052	7.57678	7.86658	7.9309	7.76977	7.73455	7.54228	7.29511	7.63354	8.00362	7.6601	7.85284	7.95412	7.57356	0.0767957	1	0.0516962	1	-0.0250995	1	0.267753	1	0.281287	1	0.0135341	1	0.286804	1	0.095847	1	0.0572135	1
SGL_RS08715	8.18398	8.1562	8.08742	8.54952	7.87981	7.4177	7.86216	7.75793	8.20795	7.91161	7.76199	7.75882	7.38662	7.75207	7.53598	7.62192	7.57507	7.45105	7.81808	7.89268	7.9733	-0.475218	1	-0.592331	1	-0.117112	1	0.393719	1	-0.0119013	1	-0.405621	1	0.757949	1	-0.110989	1	0.177519	1
SGL_RS18810	8.60418	8.51043	8.61517	8.55488	8.68698	9.54658	9.0721	8.91058	8.55252	8.34378	8.64146	8.45154	8.9522	8.64796	8.84384	9.16702	8.98573	9.56137	8.40407	8.65704	8.41946	-0.124052	1	0.626418	1	0.75047	1	-0.359002	1	0.455754	1	0.814756	1	-0.236583	1	-0.0016331	1	-0.0659189	1
SGL_RS08730	9.76118	9.55354	9.69608	9.55451	9.64698	10.6066	10.0809	9.91103	9.47018	9.49703	9.62422	9.67764	9.96875	9.54708	9.85409	10.387	10.0895	10.4546	9.57973	9.77036	9.66917	0.0446549	1	0.684351	1	0.639697	1	-0.106438	1	0.529421	1	0.635859	1	-0.250628	1	-0.0995352	1	-0.0956973	1
SGL_RS08735	9.95111	10.0597	10.2358	10.0164	9.32461	9.45718	9.25165	9.60821	9.53384	10.1246	9.82829	9.66162	9.61248	9.4361	9.28876	9.58554	9.57892	9.36316	9.81504	9.76904	9.44445	0.235747	1	-0.216877	1	-0.452624	1	0.208897	1	0.0643008	1	-0.144596	1	0.210757	1	0.237607	1	-0.0704211	1
SGL_RS18815	7.64183	8.08879	7.87498	8.1207	7.52026	7.32502	7.36934	6.6646	7.83049	7.97131	7.7893	7.77521	7.62389	7.73366	7.60801	6.91072	6.81673	6.95591	7.83308	7.46866	7.83613	0.000833488	1	-0.822347	1	-0.82318	1	0.0614472	1	-0.910192	1	-0.971639	1	0.216672	1	0.156058	1	0.304518	1
SGL_RS08740	7.45086	7.936	8.261	8.15292	7.35905	7.09134	7.40642	7.32664	7.58173	8.0489	7.89365	7.96336	7.22873	7.23626	7.13536	6.74766	7.13029	7.08647	7.72464	7.41573	7.71086	0.258164	1	-0.520423	1	-0.778587	1	0.41663	1	-0.245432	1	-0.662062	1	0.627849	1	0.469384	1	0.352858	1
SGL_RS08745	10.2769	10.1308	9.82758	9.95992	9.75345	9.29057	9.60076	9.70037	10.0568	9.84975	9.81013	9.62753	9.90419	9.77499	9.77136	10.1519	9.5716	9.45375	9.80244	9.61122	9.40469	-0.168821	1	-0.395802	1	-0.22698	1	-0.22804	1	-0.0601599	1	0.16788	1	0.114265	1	0.173484	1	-0.221376	1
SGL_RS08750	9.74643	9.93308	9.65961	9.30705	9.0587	8.56095	8.54185	8.6997	9.27413	9.41363	9.1443	9.01437	9.27947	9.3383	9.15588	8.93425	8.91041	8.62447	9.28031	9.20493	8.90346	-0.018923	1	-0.649042	1	-0.630119	1	-0.230867	1	-0.449222	1	-0.218355	1	-0.0434319	1	0.168512	1	-0.243252	1
SGL_RS08755	9.93331	10.3804	10.0609	9.69703	9.27643	7.85818	7.8353	8.3078	9.0256	9.93785	9.37073	9.26831	9.4475	9.70138	9.531	8.48175	8.61537	7.80528	9.56339	9.5144	8.98125	0.204361	1	-1.43068	1	-1.63504	0.38793	-0.308918	1	-1.28607	1	-0.977154	1	-0.211555	1	0.301725	1	-0.35616	1
SGL_RS08760	8.44563	8.60022	8.37934	8.27178	7.79088	7.4177	6.93298	7.4588	7.69106	8.25932	7.90617	7.95859	7.96973	8.14439	8.02114	7.23587	7.45239	7.18675	8.05816	8.01746	7.87168	0.120328	1	-0.761332	1	-0.88166	1	-0.0626676	1	-0.84884	1	-0.786173	1	-0.116003	1	0.0669928	1	-0.028495	1
SGL_RS08765	10.4313	10.5736	10.3726	10.163	9.6215	8.22044	8.15047	8.79324	9.56527	10.4984	9.48961	9.61548	9.37787	9.72788	9.57395	8.54443	9.20329	8.29049	9.78589	9.7808	9.53932	0.135815	1	-1.4586	1	-1.59441	0.586752	0.122019	1	-0.870377	1	-0.992396	1	0.250759	1	0.264555	1	-0.337462	1
SGL_RS08775	10.3539	10.9513	10.8991	9.7091	9.18587	7.82483	8.52517	9.02295	9.1798	9.98325	9.33191	9.0439	9.11801	9.46605	8.89687	8.7657	9.39228	8.80435	9.59443	9.6156	9.02389	0.132412	1	-0.879949	1	-1.01236	1	0.127462	1	-0.168517	1	-0.295979	1	0.20999	1	0.21494	1	-0.501441	1
SGL_RS08780	10.0659	10.9594	10.6676	9.7668	9.86215	8.89339	9.06444	9.15564	9.45415	9.84108	9.59944	9.49898	9.6453	9.85637	9.63762	9.07668	9.62909	9.07739	9.62768	9.65729	9.49077	-0.0521633	1	-0.686148	1	-0.633985	1	-0.105674	1	-0.444098	1	-0.338423	1	-0.0128399	1	0.0406712	1	-0.25489	1
SGL_RS08785	11.1751	11.6758	11.7089	11.4671	11.8147	11.0314	11.5179	11.3735	11.449	11.3966	11.7145	11.5944	11.5524	11.7681	11.584	11.3941	11.0823	10.8798	11.639	11.6189	11.6926	-0.012539	1	-0.265814	1	-0.253275	1	0.0530946	1	-0.508243	1	-0.561337	1	-0.0516292	1	-0.117263	1	0.190799	1
SGL_RS08790	8.67865	8.74501	8.37934	8.30082	8.2855	7.89078	8.09876	8.18189	8.52206	8.6918	8.33428	8.38913	8.15593	8.47081	8.13606	7.81781	7.95937	7.55939	8.23399	8.27231	8.19507	0.114579	1	-0.330564	1	-0.445143	1	0.0325591	1	-0.515204	1	-0.547763	1	0.123116	1	0.205136	1	0.307756	1
SGL_RS08795	8.93336	8.3728	8.48868	8.91323	8.10387	8.55081	8.47973	8.59448	8.18868	9.05429	8.76668	8.43447	8.33833	8.13041	8.21763	8.27546	8.62483	8.29942	8.81669	8.54806	8.86293	0.344863	1	0.0980718	1	-0.246792	1	0.536087	1	0.195695	1	-0.340392	1	0.238282	1	0.0470583	1	0.140659	1
SGL_RS08800	10.4996	10.3578	10.2845	10.377	10.1762	10.2847	10.0267	10.0614	10.2778	10.6115	10.1372	10.1512	9.94029	10.2324	10.4007	10.2585	10.3381	10.0657	10.1184	10.1323	10.1232	0.0386286	1	-0.157706	1	-0.196334	1	-0.0609735	1	0.024085	1	0.0850585	1	0.0781733	1	0.177775	1	-0.103617	1
SGL_RS08805	6.79123	7.01407	6.94558	6.71621	6.60965	6.16535	7.10896	6.98687	6.75415	6.62421	6.79264	6.15058	6.4209	6.49296	6.53396	6.68126	6.29536	6.65165	6.73461	6.39298	6.27438	-0.202114	1	0.193782	1	0.395897	1	-0.0980564	1	0.0836077	1	0.181664	1	0.281959	1	0.177901	1	0.392134	1
SGL_RS08810	7.95026	7.72105	7.62549	8.58927	7.31173	8.30741	7.85326	7.98154	8.62118	8.80032	7.66942	7.88501	7.75044	7.59087	7.56917	7.29576	7.68805	7.91401	8.16858	7.50077	8.07837	-0.0919292	1	-0.258503	1	-0.166574	1	0.282296	1	0.0155285	1	-0.266768	1	0.725552	1	0.351327	1	0.45152	1
SGL_RS08815	6.11579	5.55249	6.04436	8.69019	6.14261	6.97367	6.49676	5.83163	7.89939	8.22409	5.67552	5.51794	6.40732	5.93041	6.57436	5.82896	5.76386	6.10215	7.78246	5.80786	6.12046	-0.996929	1	-1.70428	1	-0.70735	1	0.40537	1	-0.629425	1	-1.0348	1	1.94367	1	0.541366	1	0.868811	1
SGL_RS08825	7.43244	7.37451	7.71217	7.42045	7.41235	8.60082	8.74269	8.3638	7.65866	7.57593	7.67676	7.70277	7.91914	7.46985	7.70072	8.6162	8.21904	8.81683	7.74064	7.674	7.92902	0.171938	1	1.19051	1	1.01858	1	0.163916	1	0.94165	1	0.777735	1	-0.236952	1	-0.228929	1	0.0119124	1
SGL_RS08830	7.48699	7.64786	8.38725	7.19021	7.39732	7.8416	7.63168	7.80373	6.96745	7.33203	7.3024	7.03762	7.60653	7.12711	7.09931	7.81781	7.55534	8.23576	7.87233	7.36775	7.37272	0.0424063	1	0.658035	1	0.615628	1	0.248923	1	0.680656	1	0.431733	1	-0.125895	1	-0.332412	1	-0.148516	1
SGL_RS08835	8.13376	8.20476	8.37139	7.36629	7.32768	7.19997	7.48937	7.77643	7.43624	7.67734	7.18338	7.34769	7.7557	7.89142	7.48818	7.56238	7.85047	7.63204	7.85284	7.74532	7.28725	0.0476897	1	0.172322	1	0.124632	1	-0.129848	1	-0.03437	1	0.0954782	1	-0.395467	1	-0.217929	1	-0.188775	1
SGL_RS08840	9.79263	9.79849	9.91207	9.9968	9.95432	10.6476	10.5761	10.14	10.2378	10.0884	10.1199	10.0752	10.1063	10.093	10.1564	10.162	10.1595	10.1395	10.2542	10.0591	10.0191	0.0259272	1	0.406348	1	0.38042	1	0.0125328	1	0.0358223	1	0.0232894	1	-0.0508704	1	-0.037476	1	0.319655	1
SGL_RS08845	8.80155	8.40084	8.75809	9.08239	8.45759	9.06703	8.86254	9.09817	8.65899	9.6423	8.84341	9.2094	8.50329	8.7336	8.45203	9.05103	9.28009	9.14322	9.07966	9.09829	9.01863	0.538429	1	0.268138	1	-0.270291	1	0.534738	1	0.629508	1	0.0947694	1	0.203349	1	0.20704	1	-0.158021	1
SGL_RS08850	10.2317	10.0944	10.4227	9.74704	9.35392	10.1128	9.97656	9.80057	9.50301	9.92832	9.67801	9.59415	9.57297	9.55755	9.6109	9.7353	9.85872	9.99064	9.89677	9.84566	9.66244	0.202265	1	0.433365	1	0.231099	1	0.208402	1	0.292661	1	0.0842584	1	-0.0371736	1	-0.0433103	1	0.103531	1
SGL_RS08855	7.13454	7.52541	7.48473	7.56627	7.7966	7.79068	7.70282	7.27536	7.86738	7.62415	7.70574	7.72545	7.49767	7.57716	7.71264	7.36723	7.53534	7.60342	7.58381	7.94017	7.45334	-0.071531	1	-0.177489	1	-0.105958	1	0.218602	1	-0.108698	1	-0.3273	1	0.171856	1	-0.118277	1	0.103066	1
SGL_RS08860	9.08475	8.91788	9.10152	9.55183	9.31271	8.76772	8.91892	8.69486	9.61657	9.76971	9.45177	9.40235	9.50461	9.54533	9.24649	8.66214	9.14863	8.77908	9.62196	9.66999	9.66244	0.0518859	1	-0.736679	1	-0.788565	1	0.176908	1	-0.581489	1	-0.758397	1	0.0648509	1	-0.0601714	1	-0.0903394	1
SGL_RS08865	10.176	9.78049	9.99533	10.0902	10.4006	11.3238	11.1253	11.03	10.1788	10.416	10.7241	10.5394	10.7698	10.2137	10.2832	11.0274	10.6576	11.1124	10.7969	10.7113	10.8083	0.343247	1	0.950269	1	0.607022	1	0.35125	1	0.507983	1	0.156733	1	-0.220423	1	-0.228426	1	0.221862	1
SGL_RS08870	10.2304	10.2356	10.2639	10.2605	10.5363	11.3119	10.8412	10.8762	10.3233	10.2236	10.6965	10.556	10.9427	10.254	10.2181	10.8343	10.612	10.8422	10.9123	10.9087	11.0709	0.129744	1	0.656356	1	0.526612	1	0.473825	1	0.258069	1	-0.215757	1	-0.137038	1	-0.481119	1	0.261249	1
SGL_RS08875	8.29983	8.48446	8.46896	8.27828	8.73236	9.35605	8.76653	8.88532	8.57495	8.32728	8.87235	8.64786	8.97259	8.38317	8.47315	8.82747	8.65284	8.86566	8.88767	8.73167	8.87463	0.0993382	1	0.506542	1	0.407204	1	0.181443	1	0.157927	1	-0.0235158	1	-0.102418	1	-0.184522	1	0.246197	1
SGL_RS08880	8.62451	8.95615	8.73764	8.51965	8.79357	9.20914	8.88449	9.0945	8.62118	8.63599	8.80388	8.81797	9.06834	8.56037	8.6318	9.32876	8.68485	9.01382	8.97792	8.90409	9.15912	0.113841	1	0.441029	1	0.327187	1	0.259689	1	0.272769	1	0.0130801	1	-0.132689	1	-0.278536	1	0.035571	1
SGL_RS08885	9.21013	9.2506	9.63661	9.53295	9.17496	9.99071	9.71289	9.89636	9.20076	9.98719	9.64112	9.63501	9.08092	8.8771	9.24445	9.62374	9.88255	9.59433	9.61188	9.58613	9.3513	0.467811	1	0.575548	1	0.107736	1	0.476392	1	0.65824	1	0.181849	1	0.248339	1	0.239759	1	0.165647	1
SGL_RS08890	11.3493	11.2248	11.2114	11.1908	11.0665	11.4987	11.4423	11.291	10.9672	11.4	11.2977	11.2129	11.079	10.984	10.8978	11.3182	11.0951	11.3323	11.5124	11.39	11.3005	0.23037	1	0.337963	1	0.107593	1	0.365951	1	0.26572	1	-0.100231	1	0.0898723	1	-0.0457084	1	0.162115	1
SGL_RS08895	11.9375	12.0431	12.7079	11.5015	12.9453	14.62	13.1007	13.6248	11.8986	11.4365	12.5862	12.6981	13.6226	12.257	13.1458	13.4897	12.9744	14.1103	12.583	12.198	12.7078	0.0925384	1	1.67913	1	1.5866	1	-0.536715	1	0.488054	1	1.02477	1	-0.867073	1	-0.237819	1	0.324007	1
SGL_RS08905	10.2795	10.8539	10.6545	10.3936	10.4566	9.16331	9.82602	9.92968	10.5787	10.4668	10.3395	10.5926	10.5072	10.5268	10.4485	9.83884	10.0356	9.48923	10.3926	10.1323	10.243	-0.00833617	1	-0.813126	1	-0.804789	1	-0.254589	1	-0.703325	1	-0.448736	1	-0.0164732	1	0.22978	1	-0.126273	1
SGL_RS08910	9.76118	9.57336	9.80025	9.37982	9.72831	8.75894	9.35269	9.16965	10.1225	9.69783	9.19609	9.47083	9.26117	9.66795	9.55758	9.47416	9.32428	8.72717	9.3719	9.28416	9.69577	-0.31652	1	-0.680925	1	-0.364405	1	-0.0405818	1	-0.3052	1	-0.264619	1	0.279678	1	0.0037396	1	-0.0960467	1
SGL_RS08915	11.1919	10.958	10.7484	10.9514	10.6295	10.2475	10.9123	10.4379	11.0561	11.306	10.1815	10.3749	10.3612	10.6321	10.8231	10.6908	10.92	10.4566	10.4126	10.5852	10.6975	-0.184172	1	-0.333611	1	-0.14944	1	-0.0152642	1	0.0858909	1	0.101155	1	0.276913	1	0.108006	1	-0.142589	1
SGL_RS08920	12.5956	12.6008	12.6542	12.1979	12.16	11.848	11.7494	12.1062	11.9555	12.2393	12.2639	12.2961	12.2195	12.109	12.0793	11.9729	12.1363	11.8896	12.1324	12.2331	12.0966	0.15937	1	-0.199507	1	-0.358877	1	0.0116738	1	-0.134071	1	-0.145745	1	-0.0292317	1	0.118464	1	-0.0946675	1
SGL_RS08925	9.98553	9.87136	9.9754	9.20507	9.39774	9.4075	9.51899	9.49868	9.34538	9.40777	9.58785	9.58491	9.61103	9.41898	9.59975	9.60036	9.66618	9.6889	9.64332	9.51284	9.53564	0.220151	1	0.16876	1	-0.0513907	1	-0.025061	1	0.1091	1	0.134161	1	-0.238068	1	0.00714424	1	-0.178407	1
SGL_RS08930	8.54427	8.91399	8.56961	8.03875	8.36068	8.04349	8.42084	8.1109	8.07075	8.35196	8.56074	8.22808	8.4813	8.48185	8.6318	7.99011	8.1746	8.39408	8.38726	8.36907	8.26792	0.243601	1	0.0531987	1	-0.190403	1	-0.222337	1	-0.370797	1	-0.148459	1	-0.403709	1	0.0622297	1	0.0202864	1
SGL_RS08935	9.99544	10.1325	9.92749	10.2332	10.0683	10.0019	10.2594	10.3109	10.2913	10.3462	10.0874	10.0214	9.97775	10.0834	10.0908	9.91663	10.2355	10.0552	10.0886	10.0494	9.98983	-0.0438528	1	0.000490677	1	0.0443435	1	0.0436574	1	0.0256897	1	-0.0179677	1	0.15356	1	0.0660493	1	0.128361	1
SGL_RS08940	7.41378	7.7736	7.42943	7.36629	7.38214	7.77329	7.62122	8.03622	7.26805	7.25518	7.09811	7.51358	6.98949	7.3857	7.12643	7.81781	7.90595	7.45105	7.22184	7.50711	6.99482	-0.0426977	1	0.557746	1	0.600444	1	0.194271	1	0.665049	1	0.470778	1	0.195502	1	-0.0414663	1	0.0881994	1
SGL_RS08945	8.29476	8.76886	8.42868	7.59268	7.92751	7.60653	7.30531	7.36391	8.0316	7.85509	7.63969	7.69129	7.62389	7.91339	7.46719	7.17335	7.24596	7.22496	7.57787	7.48802	7.67103	-0.14686	1	-0.509566	1	-0.362706	1	-0.056688	1	-0.54062	1	-0.483931	1	0.207071	1	0.116899	1	0.238124	1
SGL_RS08950	8.60827	8.32089	8.54628	7.8017	7.93789	7.00402	7.64206	6.93803	7.92682	8.41187	7.83589	7.96336	8.09098	8.09724	7.9323	7.17335	7.61373	6.70718	7.83805	7.61074	8.45107	0.225158	1	-0.747196	1	-0.972354	1	-0.0461537	1	-0.936103	1	-0.889949	1	-0.169497	1	0.101814	1	0.0194096	1
SGL_RS08955	6.36199	5.84214	6.15099	6.3641	6.14261	6.05054	5.96186	6.42334	6.15359	6.40114	6.16487	6.38806	6.39361	6.21364	6.22928	6.35	6.45614	5.38619	6.26419	6.19819	6.47684	0.140736	1	-0.0777755	1	-0.218512	1	-0.0772461	1	-0.160593	1	-0.0833469	1	-0.0817228	1	0.13626	1	0.00109457	1
SGL_RS08960	6.08363	5.84214	5.67856	6.17622	6.31662	5.45152	6.67155	6.00589	5.94635	5.8988	6.07588	5.70155	6.13652	5.70968	6.17709	5.87085	5.99649	5.96872	5.86033	5.80786	5.94653	-0.386318	1	0.0443364	1	0.430654	1	-0.271455	1	-0.121558	1	0.149896	1	0.18463	1	0.0697672	1	0.350525	1
SGL_RS19340	7.14593	6.87556	5.88217	5.97466	5.07382	5.78583	5.77634	5.21746	5.75696	5.38512	5.57788	5.26702	5.47964	5.53783	5.22489	5.48918	5.64965	5.30923	5.16266	5.17062	5.5077	-0.455373	1	-0.104139	1	0.351235	1	-0.0742694	1	0.145598	1	0.219867	1	0.439803	1	0.0586988	1	0.190066	1
SGL_RS08965	16.3576	16.045	15.084	10.7032	10.6626	11.7867	11.8454	11.2602	10.2094	10.7829	10.9505	11.092	10.5814	10.4247	10.4897	11.2513	10.7832	11.1212	10.9413	10.7961	11.5089	0.412126	1	1.12569	1	0.713563	1	0.749689	1	0.573376	1	-0.176313	1	0.0423142	1	-0.295249	1	0.594626	1
SGL_RS08970	9.01053	9.1535	9.24891	9.28465	8.91659	8.11415	8.235	8.32671	8.69583	9.39399	8.82048	8.8747	8.68463	9.09166	9.06151	8.10282	8.86724	8.39408	8.99353	8.74774	8.61352	0.0710131	1	-0.808525	1	-0.879538	1	-0.15417	1	-0.493175	1	-0.339005	1	0.0311209	1	0.256304	1	-0.284229	1
SGL_RS08975	9.04309	9.22419	9.14874	8.98845	8.69005	8.1815	8.20038	7.90802	8.61638	9.32719	8.5084	8.50482	8.30294	8.54991	8.56781	8.152	8.70283	8.0993	8.65489	8.85053	8.64802	0.0642909	1	-0.729421	1	-0.793712	1	0.187056	1	-0.138029	1	-0.325084	1	0.316963	1	0.194198	1	-0.27443	1
SGL_RS08980	10.1937	10.0884	10.1456	9.99975	9.75345	9.20914	9.30468	9.27064	9.58503	10.2068	9.74905	9.75656	9.96537	9.95996	9.9093	9.11845	9.73762	9.50086	9.69743	9.88491	9.82791	0.134926	1	-0.545334	1	-0.68026	1	-0.167947	1	-0.484078	1	-0.316131	1	-0.160126	1	0.142746	1	-0.221382	1
SGL_RS08985	9.56498	9.6732	9.61661	9.75754	9.90897	9.59669	9.81464	9.577	10.0426	9.84687	9.63926	9.66746	9.94259	10.0027	10.1156	9.50598	9.97966	9.84613	9.61043	9.64019	9.85767	-0.192576	1	-0.246141	1	-0.0535654	1	-0.301921	1	-0.236633	1	0.0652881	1	-0.117189	1	-0.00784287	1	-0.126696	1
SGL_RS08990	10.1978	9.99134	9.93648	11.3009	11.4668	11.8706	11.8386	11.5757	11.8206	11.6057	11.8169	12.3534	11.3088	11.8755	11.4013	10.9818	10.6985	11.4904	11.8958	11.4768	12.7131	0.417861	1	0.223148	1	-0.194712	1	0.759907	1	-0.461187	1	-1.22109	1	-0.00449451	1	-0.346541	1	0.679841	1
SGL_RS08995	11.4647	10.7147	10.7423	12.0022	12.2784	12.8675	12.4954	11.1524	11.7309	12.0844	11.8608	11.9369	12.1607	12.3132	11.9885	11.8288	11.3851	12.8023	12.0947	12.6372	12.9811	-0.0576834	1	0.317434	1	0.375118	1	0.543895	1	-0.0298471	1	-0.573742	1	-0.14003	1	-0.741609	1	0.207251	1
SGL_RS09000	11.8059	11.0377	10.9986	12.3832	12.6249	13.4717	12.8314	11.7898	12.428	12.5154	12.4083	12.8064	12.546	12.9203	12.4586	12.2518	12.0225	13.3046	12.8028	13.1042	13.5647	0.104601	1	0.371076	1	0.266475	1	0.619531	1	-0.0156874	1	-0.635218	1	-0.174025	1	-0.688954	1	0.212739	1
SGL_RS09005	8.31992	7.90888	7.85228	8.43199	8.33344	9.93337	8.95255	9.14503	7.44714	8.07386	8.22868	8.13391	8.97259	7.77626	8.80552	9.02051	8.10863	9.60515	8.53494	8.05245	8.33725	0.0151959	1	1.35515	1	1.33995	1	-0.353211	1	0.451554	1	0.804766	1	-0.51406	1	-0.145653	1	0.389531	1
SGL_RS09010	8.28457	8.70511	8.03131	9.25861	9.13724	10.9585	10.0979	9.3186	8.70264	8.62254	8.97674	9.25284	9.52623	8.31066	9.80779	9.72181	8.49155	10.0016	9.32683	8.41343	9.52084	-0.082241	1	1.26608	1	1.34832	1	-0.0696262	1	0.198167	1	0.267793	1	-0.307389	1	-0.320004	1	0.760527	1
SGL_RS09015	9.95218	9.57705	9.55953	10.0874	10.1351	11.7046	11.5519	10.704	9.95514	10.0737	10.0315	10.2461	10.3672	10.004	10.1737	11.2801	10.8073	11.342	10.3343	10.2155	10.3048	0.0607517	1	1.34128	1	1.28053	1	0.129747	1	0.988201	1	0.858454	1	-0.131537	1	-0.200532	1	0.221545	1
SGL_RS09040	8.03989	8.33259	8.04804	8.25539	7.89054	7.8416	8.21433	7.67161	7.93457	8.15094	8.13612	8.05117	7.25132	7.9721	7.60161	7.64506	8.07447	7.57422	8.0018	8.03943	7.90636	0.0837729	1	-0.117897	1	-0.20167	1	0.378337	1	0.174925	1	-0.203412	1	0.451149	1	0.156585	1	0.158327	1
SGL_RS09045	7.55379	7.56574	7.64766	7.74637	7.73236	6.84528	7.62122	8.07405	7.34591	7.52603	7.55459	7.15988	7.48504	7.20975	7.14423	7.82795	7.71495	7.52927	7.21419	7.55069	7.19631	-0.226706	1	0.0103894	1	0.237096	1	0.0825889	1	0.475501	1	0.392912	1	0.384184	1	0.0748884	1	-0.0809277	1
SGL_RS09050	7.06024	7.19284	7.21401	7.07453	7.13245	7.56667	7.46616	7.47023	6.9052	7.00645	7.173	7.00999	7.0162	6.81051	7.33433	7.2205	7.58483	7.43487	7.11075	7.09161	7.23339	0.0311052	1	0.546047	1	0.514942	1	-0.0311763	1	0.422349	1	0.453525	1	-0.040543	1	0.0217385	1	0.0831554	1
SGL_RS09055	9.70507	10.0544	9.70873	10.2349	9.8526	9.58681	9.54125	9.38617	10.1926	10.0336	9.59751	9.69778	9.83908	9.87602	9.95375	9.25204	9.77842	9.10306	9.70015	9.65446	9.82791	-0.323689	1	-0.61682	1	-0.293131	1	-0.157298	1	-0.493989	1	-0.336691	1	0.219139	1	0.0527483	1	0.0963089	1
SGL_RS09060	8.85871	8.7472	8.86941	8.92777	8.57519	9.51565	9.59012	9.01132	8.45377	9.10835	8.88819	8.8898	8.8432	8.69616	8.40884	8.96205	8.58176	8.78544	9.02427	8.87268	9.29585	0.31738	1	0.762877	1	0.445497	1	0.497925	1	0.130176	1	-0.367749	1	0.00626827	1	-0.174277	1	0.638969	1
SGL_RS09065	9.11856	8.92561	9.25467	9.29429	8.72938	8.58103	8.7282	8.71413	8.86913	9.30422	8.94075	9.07943	9.02777	8.96627	8.90982	8.8325	8.92196	8.52153	9.18445	9.11284	9.10555	0.137048	1	-0.324501	1	-0.461549	1	0.138318	1	-0.207021	1	-0.345339	1	0.018133	1	0.0168625	1	-0.099347	1
SGL_RS18825	9.03704	8.95804	9.06753	9.00225	8.86593	8.50951	8.75704	8.91058	9.11839	9.15579	8.90696	8.92441	9.02126	8.95311	9.03573	8.87211	8.76403	8.61021	9.09629	9.05376	9.00805	-0.000248679	1	-0.268304	1	-0.268055	1	-0.0284539	1	-0.263256	1	-0.234802	1	-0.00356917	1	0.024636	1	-0.00861692	1
SGL_RS09070	8.71701	8.88254	8.84094	9.15478	8.90607	8.78512	9.13569	9.01909	8.90693	8.91508	8.8976	8.7396	8.76739	8.8518	8.57433	8.58076	8.62954	8.62447	8.96439	8.69622	8.892	-0.150864	1	0.0028931	1	0.153757	1	0.129684	1	-0.132112	1	-0.261796	1	0.274436	1	-0.00611156	1	0.409441	1
SGL_RS09075	10.7087	10.6854	10.6436	10.6327	10.376	9.89384	9.9456	10.0156	10.4089	10.8319	10.2687	10.2055	10.2944	10.4707	10.4071	9.83634	9.92525	10.0125	10.3808	10.36	10.1855	-0.01376	1	-0.535345	1	-0.521585	1	-0.0869687	1	-0.47762	1	-0.390652	1	0.0866439	1	0.159853	1	0.0289196	1
SGL_RS09080	8.69283	8.70511	8.7922	8.14226	8.21472	7.60653	7.62122	7.96552	7.92682	8.02862	8.09298	7.66805	8.30294	8.13041	7.86986	8.13579	7.94431	7.49849	8.12055	8.32329	7.55907	-0.175981	1	-0.391503	1	-0.215522	1	-0.0922349	1	-0.247862	1	-0.155628	1	-0.0154479	1	-0.0991938	1	-0.159088	1
SGL_RS09090	10.9216	11.1492	11.2095	11.1489	11.7632	12.2053	12.2285	11.7537	11.3537	10.901	11.5488	11.378	11.7023	11.512	11.5505	11.8181	11.3872	11.965	11.3264	11.317	11.5748	-0.145207	1	0.638232	1	0.783439	1	-0.158808	1	0.153565	1	0.312374	1	-0.147348	1	-0.133747	1	0.337319	1
SGL_RS09095	13.0438	12.9561	13.2272	13.0509	13.2749	13.7709	13.791	13.7331	12.6915	13.1529	13.4013	13.0476	13.3538	13.1028	13.0773	14.0071	13.6374	13.8573	13.1447	13.3332	13.1782	0.183595	1	0.741825	1	0.55823	1	0.0481671	1	0.659791	1	0.611624	1	-0.158762	1	-0.0233338	1	-0.0767281	1
SGL_RS09100	11.0883	11.0216	10.8361	11.2003	11.4131	10.4762	10.5801	10.763	11.2749	11.2949	11.2599	11.2567	11.2813	11.4098	11.2793	10.6501	10.8722	10.4744	11.4624	11.0482	11.0006	-0.0282963	1	-0.694422	1	-0.666126	1	-0.182761	1	-0.656812	1	-0.474051	1	-0.0264312	1	0.128033	1	-0.0640417	1
[truncated: 2,346 more rows]

## Sheet: Selected genes
Gene name	Gene ID	pool_0h_1	pool_0h_2	pool_0h_3	48h_SOL_TER_1	48h_SOL_TER_2	48h_SOL_TER_3	48_FR_TER_1	48_FR_TER_2	48_FR_TER_3	48_M7_TER_1	48_M7_TER_2	48_M7_TER_3	48h_SOL_MOD_1	48h_SOL_MOD_2	48h_SOL_MOD_3	48h_FR_MOD_1	48h_FR_MOD_2	48h_FR_MOD_3	48h_M7_MOD_1	48h_M7_MOD_2	48h_M7_MOD_3	lfc_m7_vs_sol_ter	qval_m7_vs_sol_ter	lfc_fr_vs_sol_ter	qval_fr_vs_sol_ter	lfc_fr_vs_m7_ter	qval_fr_vs_m7_ter	lfc_m7_vs_sol_mod	qval_m7_vs_sol_mod	lfc_fr_vs_sol_mod	qval_fr_vs_sol_mod	lfc_fr_vs_m7_mod	qval_fr_vs_m7_mod	lfc_ter_vs_mod_sol	qval_ter_vs_mod_sol	lfc_ter_vs_mod_m7	qval_ter_vs_mod_m7	lfc_ter_vs_mod_fr	qval_ter_vs_mod_fr
[truncated: 50 more rows]

[truncated: 3 more sheets: Heatmap genes, Annotations, Gene functional classes]
