# Supplementary material for: Transcriptomic and photosynthetic analyses of Synechocystis sp. PCC6803 and Chlorogloeopsis fritschii sp. PCC6912 exposed to an M-dwarf spectrum under an anoxic atmosphere
Source: Front Plant Sci. 2024 Jan 18;14:1322052. doi: 10.3389/fpls.2023.1322052 (PMC10830646; doi:10.3389/fpls.2023.1322052)
Supplement: Supplementary file 4 [file Table_3.xlsx]

## Sheet: Sheet1
tig00000002_pilon	Prodigal_v2.6.3	CDS	58	399	13.2	-	0	ID=1_1;partial=00;start_type=TTG;rbs_motif=None;rbs_spacer=None;gc_cont=0.418;conf=95.37;score=13.16;cscore=26.48;sscore=-13.32;rscore=-1.35;uscore=-2.09;tscore=-14.62
tig00000002_pilon	Prodigal_v2.6.3	CDS	396	656	25.0	-	0	ID=1_2;partial=00;start_type=ATG;rbs_motif=GGAG/GAGG;rbs_spacer=5-10bp;gc_cont=0.406;conf=99.68;score=24.99;cscore=14.01;sscore=10.97;rscore=6.84;uscore=-0.32;tscore=5.11
tig00000002_pilon	Liftoff	gene	1082	1576	.	+	.	ID=gene-PCC6912_RS20780;Name=PCC6912_RS20780;gbkey=Gene;gene_biotype=protein_coding;locus_tag=PCC6912_RS20780;old_locus_tag=PCC6912_39880;coverage=1.0;sequence_ID=1.0;matches_ref_protein=True;valid_ORF=True;valid_ORFs=1;extra_copy_number=0;copy_num_ID=gene-PCC6912_RS20780_0
tig00000002_pilon	Liftoff	CDS	1082	1576	.	+	.	ID=cds-WP_026087360.1;Parent=gene-PCC6912_RS20780;Dbxref=Genbank:WP_026087360.1;Name=WP_026087360.1;gbkey=CDS;inference=COORDINATES: similar to AA sequence:RefSeq:WP_016862380.1;locus_tag=PCC6912_RS20780;product=ureidoglycolate lyase;protein_id=WP_026087360.1;transl_table=11;extra_copy_number=0
tig00000002_pilon	Liftoff	gene	1625	1930	.	-	.	ID=gene-PCC6912_RS20775;Name=PCC6912_RS20775;gbkey=Gene;gene_biotype=protein_coding;locus_tag=PCC6912_RS20775;old_locus_tag=PCC6912_39870;coverage=1.0;sequence_ID=0.996;matches_ref_protein=True;valid_ORF=True;valid_ORFs=1;extra_copy_number=0;copy_num_ID=gene-PCC6912_RS20775_0
tig00000002_pilon	Liftoff	CDS	1625	1930	.	-	.	ID=cds-WP_016873387.1;Parent=gene-PCC6912_RS20775;Dbxref=Genbank:WP_016873387.1;Name=WP_016873387.1;gbkey=CDS;inference=COORDINATES: similar to AA sequence:RefSeq:WP_016873387.1;locus_tag=PCC6912_RS20775;product=hypothetical protein;protein_id=WP_016873387.1;transl_table=11;extra_copy_number=0
tig00000002_pilon	Liftoff	gene	2258	2416	.	-	.	ID=gene-PCC6912_RS35280_1;Name=PCC6912_RS35280;gbkey=Gene;gene_biotype=protein_coding;locus_tag=PCC6912_RS35280;old_locus_tag=PCC6912_39860;coverage=1.0;sequence_ID=1.0;matches_ref_protein=True;valid_ORF=True;valid_ORFs=1;extra_copy_number=1;copy_num_ID=gene-PCC6912_RS35280_1
tig00000002_pilon	Liftoff	CDS	2258	2416	.	-	.	ID=cds-WP_016873385.1_1;Parent=gene-PCC6912_RS35280_1;Dbxref=Genbank:WP_016873385.1;Name=WP_016873385.1;gbkey=CDS;inference=COORDINATES: similar to AA sequence:RefSeq:WP_016873385.1;locus_tag=PCC6912_RS35280;product=hypothetical protein;protein_id=WP_016873385.1;transl_table=11;extra_copy_number=1
tig00000002_pilon	Liftoff	gene	3842	4255	.	+	.	ID=gene-PCC6912_RS20765_1;Name=tnpA;gbkey=Gene;gene=tnpA;gene_biotype=protein_coding;locus_tag=PCC6912_RS20765;old_locus_tag=PCC6912_39840;coverage=1.0;sequence_ID=1.0;matches_ref_protein=True;valid_ORF=True;valid_ORFs=1;extra_copy_number=1;copy_num_ID=gene-PCC6912_RS20765_1
tig00000002_pilon	Liftoff	CDS	3842	4255	.	+	.	ID=cds-WP_016879211.1_1;Parent=gene-PCC6912_RS20765_1;Dbxref=Genbank:WP_016879211.1;Name=WP_016879211.1;gbkey=CDS;gene=tnpA;inference=COORDINATES: similar to AA sequence:RefSeq:WP_015136513.1;locus_tag=PCC6912_RS20765;product=IS200/IS605 family transposase;protein_id=WP_016879211.1;transl_table=11;extra_copy_number=1
tig00000002_pilon	Prodigal_v2.6.3	CDS	4995	5198	9.9	-	0	ID=1_9;partial=01;start_type=Edge;rbs_motif=None;rbs_spacer=None;gc_cont=0.412;conf=90.70;score=9.91;cscore=6.69;sscore=3.22;rscore=0.00;uscore=0.00;tscore=3.22
tig00000005_pilon	Liftoff	gene	1	3021	.	+	.	ID=gene-PCC6912_RS10270;Name=PCC6912_RS10270;gbkey=Gene;gene_biotype=protein_coding;locus_tag=PCC6912_RS10270;old_locus_tag=PCC6912_19740;coverage=0.968;sequence_ID=0.967;matches_ref_protein=False;valid_ORF=False;missing_start_codon=True;valid_ORFs=0;extra_copy_number=0;copy_num_ID=gene-PCC6912_RS10270_0
tig00000005_pilon	Liftoff	CDS	1	3021	.	+	.	ID=cds-WP_016877592.1;Parent=gene-PCC6912_RS10270;Dbxref=Genbank:WP_016877592.1;Name=WP_016877592.1;gbkey=CDS;inference=COORDINATES: similar to AA sequence:RefSeq:WP_016877592.1;locus_tag=PCC6912_RS10270;product=CusA/CzcA family heavy metal efflux RND transporter;protein_id=WP_016877592.1;transl_table=11;extra_copy_number=0
tig00000005_pilon	Liftoff	gene	3057	3599	.	+	.	ID=gene-PCC6912_RS10265;Name=PCC6912_RS10265;gbkey=Gene;gene_biotype=protein_coding;locus_tag=PCC6912_RS10265;old_locus_tag=PCC6912_19730;coverage=1.0;sequence_ID=1.0;matches_ref_protein=True;valid_ORF=True;valid_ORFs=1;extra_copy_number=0;copy_num_ID=gene-PCC6912_RS10265_0
tig00000005_pilon	Liftoff	CDS	3057	3599	.	+	.	ID=cds-WP_016877591.1;Parent=gene-PCC6912_RS10265;Dbxref=Genbank:WP_016877591.1;Name=WP_016877591.1;gbkey=CDS;inference=COORDINATES: similar to AA sequence:RefSeq:WP_016877591.1;locus_tag=PCC6912_RS10265;product=hypothetical protein;protein_id=WP_016877591.1;transl_table=11;extra_copy_number=0
tig00000005_pilon	Liftoff	gene	3633	3992	.	+	.	ID=gene-PCC6912_RS10260;Name=PCC6912_RS10260;gbkey=Gene;gene_biotype=protein_coding;locus_tag=PCC6912_RS10260;old_locus_tag=PCC6912_19720;coverage=1.0;sequence_ID=1.0;matches_ref_protein=True;valid_ORF=True;valid_ORFs=1;extra_copy_number=0;copy_num_ID=gene-PCC6912_RS10260_0
tig00000005_pilon	Liftoff	CDS	3633	3992	.	+	.	ID=cds-WP_016877590.1;Parent=gene-PCC6912_RS10260;Dbxref=Genbank:WP_016877590.1;Name=WP_016877590.1;gbkey=CDS;inference=COORDINATES: similar to AA sequence:RefSeq:WP_016877590.1;locus_tag=PCC6912_RS10260;product=DUF190 domain-containing protein;protein_id=WP_016877590.1;transl_table=11;extra_copy_number=0
tig00000005_pilon	Liftoff	gene	4004	4915	.	+	.	ID=gene-PCC6912_RS10255;Name=PCC6912_RS10255;gbkey=Gene;gene_biotype=protein_coding;locus_tag=PCC6912_RS10255;old_locus_tag=PCC6912_19710;coverage=1.0;sequence_ID=1.0;matches_ref_protein=True;valid_ORF=True;valid_ORFs=1;extra_copy_number=0;copy_num_ID=gene-PCC6912_RS10255_0
tig00000005_pilon	Liftoff	CDS	4004	4915	.	+	.	ID=cds-WP_016877589.1;Parent=gene-PCC6912_RS10255;Dbxref=Genbank:WP_016877589.1;Name=WP_016877589.1;gbkey=CDS;inference=COORDINATES: similar to AA sequence:RefSeq:WP_016877589.1;locus_tag=PCC6912_RS10255;product=cation diffusion facilitator family transporter;protein_id=WP_016877589.1;transl_table=11;extra_copy_number=0
tig00000005_pilon	Liftoff	gene	5381	6169	.	+	.	ID=gene-PCC6912_RS10250;Name=PCC6912_RS10250;gbkey=Gene;gene_biotype=protein_coding;locus_tag=PCC6912_RS10250;old_locus_tag=PCC6912_19700;coverage=1.0;sequence_ID=1.0;matches_ref_protein=True;valid_ORF=True;valid_ORFs=1;extra_copy_number=0;copy_num_ID=gene-PCC6912_RS10250_0
tig00000005_pilon	Liftoff	CDS	5381	6169	.	+	.	ID=cds-WP_016877588.1;Parent=gene-PCC6912_RS10250;Dbxref=Genbank:WP_016877588.1;Name=WP_016877588.1;gbkey=CDS;inference=COORDINATES: similar to AA sequence:RefSeq:WP_016877588.1;locus_tag=PCC6912_RS10250;product=hypothetical protein;protein_id=WP_016877588.1;transl_table=11;extra_copy_number=0
tig00000005_pilon	Liftoff	gene	6303	6797	.	+	.	ID=gene-PCC6912_RS10245;Name=PCC6912_RS10245;gbkey=Gene;gene_biotype=protein_coding;locus_tag=PCC6912_RS10245;old_locus_tag=PCC6912_19690;coverage=1.0;sequence_ID=1.0;matches_ref_protein=True;valid_ORF=True;valid_ORFs=1;extra_copy_number=0;copy_num_ID=gene-PCC6912_RS10245_0
tig00000005_pilon	Liftoff	CDS	6303	6797	.	+	.	ID=cds-WP_016879209.1;Parent=gene-PCC6912_RS10245;Dbxref=Genbank:WP_016879209.1;Name=WP_016879209.1;gbkey=CDS;inference=COORDINATES: similar to AA sequence:RefSeq:WP_017741050.1;locus_tag=PCC6912_RS10245;product=DUF2808 domain-containing protein;protein_id=WP_016879209.1;transl_table=11;extra_copy_number=0
tig00000005_pilon	Liftoff	gene	6934	9303	.	-	.	ID=gene-PCC6912_RS10240;Name=cadA;gbkey=Gene;gene=cadA;gene_biotype=protein_coding;locus_tag=PCC6912_RS10240;old_locus_tag=PCC6912_19680;coverage=1.0;sequence_ID=1.0;matches_ref_protein=True;valid_ORF=True;valid_ORFs=1;extra_copy_number=0;copy_num_ID=gene-PCC6912_RS10240_0
tig00000005_pilon	Liftoff	CDS	6934	9303	.	-	.	ID=cds-WP_026087768.1;Parent=gene-PCC6912_RS10240;Dbxref=Genbank:WP_026087768.1;Name=WP_026087768.1;gbkey=CDS;gene=cadA;inference=COORDINATES: similar to AA sequence:RefSeq:WP_015328565.1;locus_tag=PCC6912_RS10240;product=cadmium-translocating P-type ATPase;protein_id=WP_026087768.1;transl_table=11;extra_copy_number=0
tig00000005_pilon	Liftoff	gene	9448	9849	.	+	.	ID=gene-PCC6912_RS10235;Name=PCC6912_RS10235;gbkey=Gene;gene_biotype=protein_coding;locus_tag=PCC6912_RS10235;old_locus_tag=PCC6912_19670;coverage=1.0;sequence_ID=1.0;matches_ref_protein=True;valid_ORF=True;valid_ORFs=1;extra_copy_number=0;copy_num_ID=gene-PCC6912_RS10235_0
tig00000005_pilon	Liftoff	CDS	9448	9849	.	+	.	ID=cds-WP_016877584.1;Parent=gene-PCC6912_RS10235;Dbxref=Genbank:WP_016877584.1;Name=WP_016877584.1;gbkey=CDS;inference=COORDINATES: similar to AA sequence:RefSeq:WP_016877584.1;locus_tag=PCC6912_RS10235;product=metalloregulator ArsR/SmtB family transcription factor;protein_id=WP_016877584.1;transl_table=11;extra_copy_number=0
tig00000005_pilon	Liftoff	gene	10473	11459	.	+	.	ID=gene-PCC6912_RS10225;Name=PCC6912_RS10225;gbkey=Gene;gene_biotype=protein_coding;locus_tag=PCC6912_RS10225;old_locus_tag=PCC6912_19660;coverage=1.0;sequence_ID=1.0;matches_ref_protein=True;valid_ORF=True;valid_ORFs=1;extra_copy_number=0;copy_num_ID=gene-PCC6912_RS10225_0
tig00000005_pilon	Liftoff	CDS	10473	11459	.	+	.	ID=cds-WP_016879207.1;Parent=gene-PCC6912_RS10225;Dbxref=Genbank:WP_016879207.1;Name=WP_016879207.1;gbkey=CDS;inference=COORDINATES: similar to AA sequence:RefSeq:WP_010997941.1;locus_tag=PCC6912_RS10225;product=RpoD/SigA family RNA polymerase sigma factor;protein_id=WP_016879207.1;transl_table=11;extra_copy_number=0
tig00000005_pilon	Liftoff	gene	11755	12240	.	+	.	ID=gene-PCC6912_RS10220;Name=PCC6912_RS10220;gbkey=Gene;gene_biotype=protein_coding;locus_tag=PCC6912_RS10220;old_locus_tag=PCC6912_19650;coverage=1.0;sequence_ID=1.0;matches_ref_protein=True;valid_ORF=True;valid_ORFs=1;extra_copy_number=0;copy_num_ID=gene-PCC6912_RS10220_0
tig00000005_pilon	Liftoff	CDS	11755	12240	.	+	.	ID=cds-WP_016877583.1;Parent=gene-PCC6912_RS10220;Dbxref=Genbank:WP_016877583.1;Name=WP_016877583.1;gbkey=CDS;inference=COORDINATES: similar to AA sequence:RefSeq:WP_016870568.1;locus_tag=PCC6912_RS10220;product=DUF2808 domain-containing protein;protein_id=WP_016877583.1;transl_table=11;extra_copy_number=0
tig00000005_pilon	Liftoff	gene	12272	12985	.	+	.	ID=gene-PCC6912_RS10215;Name=PCC6912_RS10215;gbkey=Gene;gene_biotype=protein_coding;locus_tag=PCC6912_RS10215;old_locus_tag=PCC6912_19640;coverage=1.0;sequence_ID=1.0;matches_ref_protein=True;valid_ORF=True;valid_ORFs=1;extra_copy_number=0;copy_num_ID=gene-PCC6912_RS10215_0
tig00000005_pilon	Liftoff	CDS	12272	12985	.	+	.	ID=cds-WP_026087664.1;Parent=gene-PCC6912_RS10215;Dbxref=Genbank:WP_026087664.1;Name=WP_026087664.1;gbkey=CDS;inference=COORDINATES: similar to AA sequence:RefSeq:WP_010993934.1;locus_tag=PCC6912_RS10215;product=response regulator transcription factor;protein_id=WP_026087664.1;transl_table=11;extra_copy_number=0
tig00000005_pilon	Liftoff	gene	12963	14321	.	+	.	ID=gene-PCC6912_RS10210;Name=PCC6912_RS10210;gbkey=Gene;gene_biotype=protein_coding;locus_tag=PCC6912_RS10210;old_locus_tag=PCC6912_19630;coverage=1.0;sequence_ID=1.0;matches_ref_protein=True;valid_ORF=True;valid_ORFs=1;extra_copy_number=0;copy_num_ID=gene-PCC6912_RS10210_0
tig00000005_pilon	Liftoff	CDS	12963	14321	.	+	.	ID=cds-WP_016877581.1;Parent=gene-PCC6912_RS10210;Dbxref=Genbank:WP_016877581.1;Name=WP_016877581.1;gbkey=CDS;inference=COORDINATES: similar to AA sequence:RefSeq:WP_016877581.1;locus_tag=PCC6912_RS10210;product=two-component sensor histidine kinase;protein_id=WP_016877581.1;transl_table=11;extra_copy_number=0
tig00000005_pilon	Liftoff	gene	14458	15849	.	+	.	ID=gene-PCC6912_RS10205;Name=PCC6912_RS10205;gbkey=Gene;gene_biotype=protein_coding;locus_tag=PCC6912_RS10205;old_locus_tag=PCC6912_19620;coverage=1.0;sequence_ID=1.0;matches_ref_protein=True;valid_ORF=True;valid_ORFs=1;extra_copy_number=0;copy_num_ID=gene-PCC6912_RS10205_0
tig00000005_pilon	Liftoff	CDS	14458	15849	.	+	.	ID=cds-WP_016877580.1;Parent=gene-PCC6912_RS10205;Dbxref=Genbank:WP_016877580.1;Name=WP_016877580.1;gbkey=CDS;inference=COORDINATES: similar to AA sequence:RefSeq:WP_016877580.1;locus_tag=PCC6912_RS10205;product=MFS transporter;protein_id=WP_016877580.1;transl_table=11;extra_copy_number=0
tig00000005_pilon	Liftoff	gene	15852	16478	.	+	.	ID=gene-PCC6912_RS10200;Name=PCC6912_RS10200;gbkey=Gene;gene_biotype=protein_coding;locus_tag=PCC6912_RS10200;old_locus_tag=PCC6912_19610;coverage=1.0;sequence_ID=1.0;matches_ref_protein=True;valid_ORF=True;valid_ORFs=1;extra_copy_number=0;copy_num_ID=gene-PCC6912_RS10200_0
tig00000005_pilon	Liftoff	CDS	15852	16478	.	+	.	ID=cds-WP_016877579.1;Parent=gene-PCC6912_RS10200;Dbxref=Genbank:WP_016877579.1;Name=WP_016877579.1;gbkey=CDS;inference=COORDINATES: similar to AA sequence:RefSeq:WP_016877579.1;locus_tag=PCC6912_RS10200;product=class I SAM-dependent methyltransferase;protein_id=WP_016877579.1;transl_table=11;extra_copy_number=0
tig00000005_pilon	Liftoff	gene	16482	17504	.	-	.	ID=gene-PCC6912_RS10195;Name=PCC6912_RS10195;gbkey=Gene;gene_biotype=protein_coding;locus_tag=PCC6912_RS10195;old_locus_tag=PCC6912_19600;coverage=1.0;sequence_ID=1.0;matches_ref_protein=True;valid_ORF=True;valid_ORFs=1;extra_copy_number=0;copy_num_ID=gene-PCC6912_RS10195_0
tig00000005_pilon	Liftoff	CDS	16482	17504	.	-	.	ID=cds-WP_016877578.1;Parent=gene-PCC6912_RS10195;Dbxref=Genbank:WP_016877578.1;Name=WP_016877578.1;gbkey=CDS;inference=COORDINATES: similar to AA sequence:RefSeq:WP_016877578.1;locus_tag=PCC6912_RS10195;product=hypothetical protein;protein_id=WP_016877578.1;transl_table=11;extra_copy_number=0
tig00000005_pilon	Liftoff	gene	17769	18245	.	+	.	ID=gene-PCC6912_RS10190;Name=PCC6912_RS10190;gbkey=Gene;gene_biotype=protein_coding;locus_tag=PCC6912_RS10190;old_locus_tag=PCC6912_19590;coverage=1.0;sequence_ID=1.0;matches_ref_protein=True;valid_ORF=True;valid_ORFs=1;extra_copy_number=0;copy_num_ID=gene-PCC6912_RS10190_0
tig00000005_pilon	Liftoff	CDS	17769	18245	.	+	.	ID=cds-WP_016877577.1;Parent=gene-PCC6912_RS10190;Dbxref=Genbank:WP_016877577.1;Name=WP_016877577.1;gbkey=CDS;inference=COORDINATES: similar to AA sequence:RefSeq:WP_016877577.1;locus_tag=PCC6912_RS10190;product=heavy metal-responsive transcriptional regulator;protein_id=WP_016877577.1;transl_table=11;extra_copy_number=0
tig00000005_pilon	Liftoff	gene	18306	18623	.	-	.	ID=gene-PCC6912_RS10185;Name=PCC6912_RS10185;gbkey=Gene;gene_biotype=protein_coding;locus_tag=PCC6912_RS10185;old_locus_tag=PCC6912_19580;coverage=1.0;sequence_ID=1.0;matches_ref_protein=True;valid_ORF=True;valid_ORFs=1;extra_copy_number=0;copy_num_ID=gene-PCC6912_RS10185_0
tig00000005_pilon	Liftoff	CDS	18306	18623	.	-	.	ID=cds-WP_016877576.1;Parent=gene-PCC6912_RS10185;Dbxref=Genbank:WP_016877576.1;Name=WP_016877576.1;gbkey=CDS;inference=COORDINATES: similar to AA sequence:RefSeq:WP_016877576.1;locus_tag=PCC6912_RS10185;product=hypothetical protein;protein_id=WP_016877576.1;transl_table=11;extra_copy_number=0
tig00000005_pilon	Liftoff	gene	18826	19071	.	+	.	ID=gene-PCC6912_RS10180;Name=PCC6912_RS10180;gbkey=Gene;gene_biotype=protein_coding;locus_tag=PCC6912_RS10180;old_locus_tag=PCC6912_19570;coverage=1.0;sequence_ID=1.0;matches_ref_protein=True;valid_ORF=True;valid_ORFs=1;extra_copy_number=0;copy_num_ID=gene-PCC6912_RS10180_0
tig00000005_pilon	Liftoff	CDS	18826	19071	.	+	.	ID=cds-WP_016879206.1;Parent=gene-PCC6912_RS10180;Dbxref=Genbank:WP_016879206.1;Name=WP_016879206.1;gbkey=CDS;inference=COORDINATES: similar to AA sequence:RefSeq:WP_017307611.1;locus_tag=PCC6912_RS10180;product=thioredoxin family protein;protein_id=WP_016879206.1;transl_table=11;extra_copy_number=0
tig00000005_pilon	Liftoff	gene	19248	19622	.	+	.	ID=gene-PCC6912_RS10175;Name=PCC6912_RS10175;gbkey=Gene;gene_biotype=protein_coding;locus_tag=PCC6912_RS10175;old_locus_tag=PCC6912_19560;coverage=1.0;sequence_ID=1.0;matches_ref_protein=True;valid_ORF=True;valid_ORFs=1;extra_copy_number=0;copy_num_ID=gene-PCC6912_RS10175_0
tig00000005_pilon	Liftoff	CDS	19248	19622	.	+	.	ID=cds-WP_016877574.1;Parent=gene-PCC6912_RS10175;Dbxref=Genbank:WP_016877574.1;Name=WP_016877574.1;gbkey=CDS;inference=COORDINATES: similar to AA sequence:RefSeq:WP_016877574.1;locus_tag=PCC6912_RS10175;product=hypothetical protein;protein_id=WP_016877574.1;transl_table=11;extra_copy_number=0
tig00000005_pilon	Liftoff	gene	19914	21056	.	-	.	ID=gene-PCC6912_RS10170;Name=PCC6912_RS10170;gbkey=Gene;gene_biotype=protein_coding;locus_tag=PCC6912_RS10170;old_locus_tag=PCC6912_19550;coverage=1.0;sequence_ID=1.0;matches_ref_protein=True;valid_ORF=True;valid_ORFs=1;extra_copy_number=0;copy_num_ID=gene-PCC6912_RS10170_0
tig00000005_pilon	Liftoff	CDS	19914	21056	.	-	.	ID=cds-WP_016877573.1;Parent=gene-PCC6912_RS10170;Dbxref=Genbank:WP_016877573.1;Name=WP_016877573.1;gbkey=CDS;inference=COORDINATES: similar to AA sequence:RefSeq:WP_016877573.1;locus_tag=PCC6912_RS10170;product=hypothetical protein;protein_id=WP_016877573.1;transl_table=11;extra_copy_number=0
tig00000005_pilon	Liftoff	gene	21141	21326	.	-	.	ID=gene-PCC6912_RS10165;Name=PCC6912_RS10165;gbkey=Gene;gene_biotype=protein_coding;locus_tag=PCC6912_RS10165;old_locus_tag=PCC6912_19530;coverage=1.0;sequence_ID=1.0;matches_ref_protein=True;valid_ORF=True;valid_ORFs=1;extra_copy_number=0;copy_num_ID=gene-PCC6912_RS10165_0
tig00000005_pilon	Liftoff	CDS	21141	21326	.	-	.	ID=cds-WP_071588477.1;Parent=gene-PCC6912_RS10165;Dbxref=Genbank:WP_071588477.1;Name=WP_071588477.1;gbkey=CDS;inference=COORDINATES: similar to AA sequence:RefSeq:WP_015129263.1;locus_tag=PCC6912_RS10165;product=CbtB-domain containing protein;protein_id=WP_071588477.1;transl_table=11;extra_copy_number=0
tig00000005_pilon	Liftoff	gene	21661	22155	.	+	.	ID=gene-PCC6912_RS10160;Name=PCC6912_RS10160;gbkey=Gene;gene_biotype=protein_coding;locus_tag=PCC6912_RS10160;old_locus_tag=PCC6912_19520;coverage=1.0;sequence_ID=1.0;matches_ref_protein=True;valid_ORF=True;valid_ORFs=1;extra_copy_number=0;copy_num_ID=gene-PCC6912_RS10160_0
tig00000005_pilon	Liftoff	CDS	21661	22155	.	+	.	ID=cds-WP_016877572.1;Parent=gene-PCC6912_RS10160;Dbxref=Genbank:WP_016877572.1;Name=WP_016877572.1;gbkey=CDS;inference=COORDINATES: similar to AA sequence:RefSeq:WP_016877572.1;locus_tag=PCC6912_RS10160;product=hypothetical protein;protein_id=WP_016877572.1;transl_table=11;extra_copy_number=0
tig00000005_pilon	Liftoff	gene	23366	24070	.	+	.	ID=gene-PCC6912_RS10155;Name=PCC6912_RS10155;gbkey=Gene;gene_biotype=protein_coding;locus_tag=PCC6912_RS10155;old_locus_tag=PCC6912_19510;coverage=1.0;sequence_ID=1.0;matches_ref_protein=True;valid_ORF=True;valid_ORFs=1;extra_copy_number=0;copy_num_ID=gene-PCC6912_RS10155_0
tig00000005_pilon	Liftoff	CDS	23366	24070	.	+	.	ID=cds-WP_016877571.1;Parent=gene-PCC6912_RS10155;Dbxref=Genbank:WP_016877571.1;Name=WP_016877571.1;gbkey=CDS;inference=COORDINATES: similar to AA sequence:RefSeq:WP_016877571.1;locus_tag=PCC6912_RS10155;product=DUF305 domain-containing protein;protein_id=WP_016877571.1;transl_table=11;extra_copy_number=0
tig00000005_pilon	Liftoff	gene	24259	24615	.	+	.	ID=gene-PCC6912_RS10150;Name=PCC6912_RS10150;gbkey=Gene;gene_biotype=protein_coding;locus_tag=PCC6912_RS10150;old_locus_tag=PCC6912_19500;coverage=1.0;sequence_ID=1.0;matches_ref_protein=True;valid_ORF=True;valid_ORFs=1;extra_copy_number=0;copy_num_ID=gene-PCC6912_RS10150_0
tig00000005_pilon	Liftoff	CDS	24259	24615	.	+	.	ID=cds-WP_016877569.1;Parent=gene-PCC6912_RS10150;Dbxref=Genbank:WP_016877569.1;Name=WP_016877569.1;gbkey=CDS;inference=COORDINATES: similar to AA sequence:RefSeq:WP_016877569.1;locus_tag=PCC6912_RS10150;product=DsrE family protein;protein_id=WP_016877569.1;transl_table=11;extra_copy_number=0
tig00000005_pilon	Liftoff	gene	25134	25592	.	+	.	ID=gene-PCC6912_RS10140;Name=PCC6912_RS10140;gbkey=Gene;gene_biotype=protein_coding;locus_tag=PCC6912_RS10140;old_locus_tag=PCC6912_19480;coverage=1.0;sequence_ID=1.0;matches_ref_protein=True;valid_ORF=False;missing_start_codon=True;valid_ORFs=0;extra_copy_number=0;copy_num_ID=gene-PCC6912_RS10140_0
tig00000005_pilon	Liftoff	CDS	25134	25592	.	+	.	ID=cds-WP_016877568.1;Parent=gene-PCC6912_RS10140;Dbxref=Genbank:WP_016877568.1;Name=WP_016877568.1;gbkey=CDS;inference=COORDINATES: similar to AA sequence:RefSeq:WP_016877568.1;locus_tag=PCC6912_RS10140;product=M48 family metalloprotease;protein_id=WP_016877568.1;transl_table=11;extra_copy_number=0
tig00000005_pilon	Liftoff	gene	25611	26093	.	+	.	ID=gene-PCC6912_RS10135;Name=PCC6912_RS10135;gbkey=Gene;gene_biotype=protein_coding;locus_tag=PCC6912_RS10135;old_locus_tag=PCC6912_19470;coverage=1.0;sequence_ID=1.0;matches_ref_protein=True;valid_ORF=True;valid_ORFs=1;extra_copy_number=0;copy_num_ID=gene-PCC6912_RS10135_0
tig00000005_pilon	Liftoff	CDS	25611	26093	.	+	.	ID=cds-WP_016877567.1;Parent=gene-PCC6912_RS10135;Dbxref=Genbank:WP_016877567.1;Name=WP_016877567.1;gbkey=CDS;inference=COORDINATES: similar to AA sequence:RefSeq:WP_016877567.1;locus_tag=PCC6912_RS10135;product=hypothetical protein;protein_id=WP_016877567.1;transl_table=11;extra_copy_number=0
tig00000005_pilon	Liftoff	gene	26189	26851	.	+	.	ID=gene-PCC6912_RS10130;Name=PCC6912_RS10130;gbkey=Gene;gene_biotype=protein_coding;locus_tag=PCC6912_RS10130;old_locus_tag=PCC6912_19460;coverage=1.0;sequence_ID=1.0;matches_ref_protein=True;valid_ORF=True;valid_ORFs=1;extra_copy_number=0;copy_num_ID=gene-PCC6912_RS10130_0
tig00000005_pilon	Liftoff	CDS	26189	26851	.	+	.	ID=cds-WP_016877566.1;Parent=gene-PCC6912_RS10130;Dbxref=Genbank:WP_016877566.1;Name=WP_016877566.1;gbkey=CDS;inference=COORDINATES: similar to AA sequence:RefSeq:WP_016877566.1;locus_tag=PCC6912_RS10130;product=DUF1326 domain-containing protein;protein_id=WP_016877566.1;transl_table=11;extra_copy_number=0
tig00000005_pilon	Liftoff	gene	27006	28202	.	+	.	ID=gene-PCC6912_RS10125;Name=PCC6912_RS10125;gbkey=Gene;gene_biotype=protein_coding;locus_tag=PCC6912_RS10125;old_locus_tag=PCC6912_19450;coverage=1.0;sequence_ID=1.0;matches_ref_protein=True;valid_ORF=True;valid_ORFs=1;extra_copy_number=0;copy_num_ID=gene-PCC6912_RS10125_0
tig00000005_pilon	Liftoff	CDS	27006	28202	.	+	.	ID=cds-WP_016877565.1;Parent=gene-PCC6912_RS10125;Dbxref=Genbank:WP_016877565.1;Name=WP_016877565.1;gbkey=CDS;inference=COORDINATES: similar to AA sequence:RefSeq:WP_016877565.1;locus_tag=PCC6912_RS10125;product=ABC exporter membrane fusion protein;protein_id=WP_016877565.1;transl_table=11;extra_copy_number=0
tig00000005_pilon	Liftoff	gene	28199	29353	.	+	.	ID=gene-PCC6912_RS10120;Name=PCC6912_RS10120;gbkey=Gene;gene_biotype=protein_coding;locus_tag=PCC6912_RS10120;old_locus_tag=PCC6912_19440;coverage=1.0;sequence_ID=1.0;matches_ref_protein=True;valid_ORF=True;valid_ORFs=1;extra_copy_number=0;copy_num_ID=gene-PCC6912_RS10120_0
tig00000005_pilon	Liftoff	CDS	28199	29353	.	+	.	ID=cds-WP_016879204.1;Parent=gene-PCC6912_RS10120;Dbxref=Genbank:WP_016879204.1;Name=WP_016879204.1;gbkey=CDS;inference=COORDINATES: similar to AA sequence:RefSeq:WP_015216453.1;locus_tag=PCC6912_RS10120;product=ABC transporter permease DevC;protein_id=WP_016879204.1;transl_table=11;extra_copy_number=0
tig00000005_pilon	Prodigal_v2.6.3	CDS	29417	29647	26.1	+	0	ID=2_32;partial=00;start_type=ATG;rbs_motif=None;rbs_spacer=None;gc_cont=0.377;conf=99.75;score=26.05;cscore=17.89;sscore=8.16;rscore=-1.48;uscore=4.98;tscore=4.66
tig00000005_pilon	Liftoff	gene	29616	30110	.	-	.	ID=gene-PCC6912_RS10110;Name=PCC6912_RS10110;gbkey=Gene;gene_biotype=protein_coding;locus_tag=PCC6912_RS10110;old_locus_tag=PCC6912_19420;coverage=1.0;sequence_ID=1.0;matches_ref_protein=True;valid_ORF=False;missing_start_codon=True;valid_ORFs=0;extra_copy_number=0;copy_num_ID=gene-PCC6912_RS10110_0
tig00000005_pilon	Liftoff	CDS	29616	30110	.	-	.	ID=cds-WP_016877563.1;Parent=gene-PCC6912_RS10110;Dbxref=Genbank:WP_016877563.1;Name=WP_016877563.1;gbkey=CDS;inference=COORDINATES: similar to AA sequence:RefSeq:WP_016877563.1;locus_tag=PCC6912_RS10110;product=hypothetical protein;protein_id=WP_016877563.1;transl_table=11;extra_copy_number=0
tig00000005_pilon	Liftoff	gene	30244	30360	.	-	.	ID=gene-PCC6912_RS10105;Name=PCC6912_RS10105;gbkey=Gene;gene_biotype=protein_coding;locus_tag=PCC6912_RS10105;coverage=1.0;sequence_ID=1.0;matches_ref_protein=True;valid_ORF=False;missing_start_codon=True;valid_ORFs=0;extra_copy_number=0;copy_num_ID=gene-PCC6912_RS10105_0
tig00000005_pilon	Liftoff	CDS	30244	30360	.	-	.	ID=cds-WP_127011312.1;Parent=gene-PCC6912_RS10105;Dbxref=Genbank:WP_127011312.1;Name=WP_127011312.1;gbkey=CDS;inference=COORDINATES: similar to AA sequence:RefSeq:WP_017313892.1;locus_tag=PCC6912_RS10105;product=helix-turn-helix domain-containing protein;protein_id=WP_127011312.1;transl_table=11;extra_copy_number=0
tig00000005_pilon	Liftoff	gene	30316	32052	.	+	.	ID=gene-PCC6912_RS10100;Name=PCC6912_RS10100;gbkey=Gene;gene_biotype=protein_coding;locus_tag=PCC6912_RS10100;old_locus_tag=PCC6912_19410;coverage=1.0;sequence_ID=1.0;matches_ref_protein=True;valid_ORF=True;valid_ORFs=1;extra_copy_number=0;copy_num_ID=gene-PCC6912_RS10100_0
tig00000005_pilon	Liftoff	CDS	30316	32052	.	+	.	ID=cds-WP_016877562.1;Parent=gene-PCC6912_RS10100;Dbxref=Genbank:WP_016877562.1;Name=WP_016877562.1;gbkey=CDS;inference=COORDINATES: protein motif:HMM:NF013676.1;locus_tag=PCC6912_RS10100;product=Tn3 family transposase;protein_id=WP_016877562.1;transl_table=11;extra_copy_number=0
tig00000005_pilon	Liftoff	gene	32104	32700	.	+	.	ID=gene-PCC6912_RS10095;Name=PCC6912_RS10095;gbkey=Gene;gene_biotype=protein_coding;locus_tag=PCC6912_RS10095;old_locus_tag=PCC6912_19400;coverage=1.0;sequence_ID=1.0;matches_ref_protein=True;valid_ORF=False;missing_start_codon=True;valid_ORFs=0;extra_copy_number=0;copy_num_ID=gene-PCC6912_RS10095_0
tig00000005_pilon	Liftoff	CDS	32104	32700	.	+	.	ID=cds-WP_016877561.1;Parent=gene-PCC6912_RS10095;Dbxref=Genbank:WP_016877561.1;Name=WP_016877561.1;gbkey=CDS;inference=COORDINATES: similar to AA sequence:RefSeq:WP_016877561.1;locus_tag=PCC6912_RS10095;product=ATP-binding cassette domain-containing protein;protein_id=WP_016877561.1;transl_table=11;extra_copy_number=0
tig00000005_pilon	Liftoff	gene	32734	33261	.	+	.	ID=gene-PCC6912_RS10090;Name=PCC6912_RS10090;gbkey=Gene;gene_biotype=protein_coding;locus_tag=PCC6912_RS10090;old_locus_tag=PCC6912_19390;coverage=1.0;sequence_ID=0.998;matches_ref_protein=False;valid_ORF=True;valid_ORFs=1;extra_copy_number=0;copy_num_ID=gene-PCC6912_RS10090_0
tig00000005_pilon	Liftoff	CDS	32734	33261	.	+	.	ID=cds-WP_016877560.1;Parent=gene-PCC6912_RS10090;Dbxref=Genbank:WP_016877560.1;Name=WP_016877560.1;gbkey=CDS;inference=COORDINATES: similar to AA sequence:RefSeq:WP_016877560.1;locus_tag=PCC6912_RS10090;product=hypothetical protein;protein_id=WP_016877560.1;transl_table=11;extra_copy_number=0
tig00000005_pilon	Liftoff	gene	33273	33500	.	-	.	ID=gene-PCC6912_RS10085;Name=PCC6912_RS10085;gbkey=Gene;gene_biotype=protein_coding;locus_tag=PCC6912_RS10085;old_locus_tag=PCC6912_19380;coverage=1.0;sequence_ID=1.0;matches_ref_protein=True;valid_ORF=True;valid_ORFs=1;extra_copy_number=0;copy_num_ID=gene-PCC6912_RS10085_0
tig00000005_pilon	Liftoff	CDS	33273	33500	.	-	.	ID=cds-WP_016877559.1;Parent=gene-PCC6912_RS10085;Dbxref=Genbank:WP_016877559.1;Name=WP_016877559.1;gbkey=CDS;inference=COORDINATES: similar to AA sequence:RefSeq:WP_016877559.1;locus_tag=PCC6912_RS10085;product=efflux RND transporter permease subunit;protein_id=WP_016877559.1;transl_table=11;extra_copy_number=0
tig00000005_pilon	Liftoff	gene	33670	34119	.	+	.	ID=gene-PCC6912_RS10080;Name=PCC6912_RS10080;gbkey=Gene;gene_biotype=protein_coding;locus_tag=PCC6912_RS10080;old_locus_tag=PCC6912_19370;coverage=1.0;sequence_ID=1.0;matches_ref_protein=True;valid_ORF=True;valid_ORFs=1;extra_copy_number=0;copy_num_ID=gene-PCC6912_RS10080_0
tig00000005_pilon	Liftoff	CDS	33670	34119	.	+	.	ID=cds-WP_016877558.1;Parent=gene-PCC6912_RS10080;Dbxref=Genbank:WP_016877558.1;Name=WP_016877558.1;gbkey=CDS;inference=COORDINATES: similar to AA sequence:RefSeq:WP_016877558.1;locus_tag=PCC6912_RS10080;product=hypothetical protein;protein_id=WP_016877558.1;transl_table=11;extra_copy_number=0
tig00000005_pilon	Liftoff	gene	34221	36314	.	-	.	ID=gene-PCC6912_RS10070;Name=PCC6912_RS10070;gbkey=Gene;gene_biotype=protein_coding;locus_tag=PCC6912_RS10070;old_locus_tag=PCC6912_19360;coverage=1.0;sequence_ID=1.0;matches_ref_protein=True;valid_ORF=True;valid_ORFs=1;extra_copy_number=0;copy_num_ID=gene-PCC6912_RS10070_0
tig00000005_pilon	Liftoff	CDS	34221	36314	.	-	.	ID=cds-WP_016879202.1;Parent=gene-PCC6912_RS10070;Dbxref=Genbank:WP_016879202.1;Name=WP_016879202.1;gbkey=CDS;inference=COORDINATES: similar to AA sequence:RefSeq:WP_015328560.1;locus_tag=PCC6912_RS10070;product=heavy metal translocating P-type ATPase;protein_id=WP_016879202.1;transl_table=11;extra_copy_number=0
tig00000005_pilon	Liftoff	gene	36753	37448	.	+	.	ID=gene-PCC6912_RS10065;Name=PCC6912_RS10065;gbkey=Gene;gene_biotype=protein_coding;locus_tag=PCC6912_RS10065;old_locus_tag=PCC6912_19350;coverage=1.0;sequence_ID=1.0;matches_ref_protein=True;valid_ORF=False;missing_start_codon=True;valid_ORFs=0;extra_copy_number=0;copy_num_ID=gene-PCC6912_RS10065_0
tig00000005_pilon	Liftoff	CDS	36753	37448	.	+	.	ID=cds-WP_026087767.1;Parent=gene-PCC6912_RS10065;Dbxref=Genbank:WP_026087767.1;Name=WP_026087767.1;gbkey=CDS;inference=COORDINATES: similar to AA sequence:RefSeq:WP_017307543.1;locus_tag=PCC6912_RS10065;product=TVP38/TMEM64 family protein;protein_id=WP_026087767.1;transl_table=11;extra_copy_number=0
tig00000005_pilon	Liftoff	gene	37494	38294	.	-	.	ID=gene-PCC6912_RS10060;Name=PCC6912_RS10060;gbkey=Gene;gene_biotype=protein_coding;locus_tag=PCC6912_RS10060;old_locus_tag=PCC6912_19340;coverage=1.0;sequence_ID=1.0;matches_ref_protein=True;valid_ORF=True;valid_ORFs=1;extra_copy_number=0;copy_num_ID=gene-PCC6912_RS10060_0
tig00000005_pilon	Liftoff	CDS	37494	38294	.	-	.	ID=cds-WP_016877557.1;Parent=gene-PCC6912_RS10060;Dbxref=Genbank:WP_016877557.1;Name=WP_016877557.1;gbkey=CDS;inference=COORDINATES: similar to AA sequence:RefSeq:WP_016877557.1;locus_tag=PCC6912_RS10060;product=transporter;protein_id=WP_016877557.1;transl_table=11;extra_copy_number=0
tig00000005_pilon	Liftoff	gene	38342	39574	.	-	.	ID=gene-PCC6912_RS10055;Name=PCC6912_RS10055;gbkey=Gene;gene_biotype=protein_coding;locus_tag=PCC6912_RS10055;old_locus_tag=PCC6912_19330;coverage=1.0;sequence_ID=1.0;matches_ref_protein=True;valid_ORF=True;valid_ORFs=1;extra_copy_number=0;copy_num_ID=gene-PCC6912_RS10055_0
tig00000005_pilon	Liftoff	CDS	38342	39574	.	-	.	ID=cds-WP_016877556.1;Parent=gene-PCC6912_RS10055;Dbxref=Genbank:WP_016877556.1;Name=WP_016877556.1;gbkey=CDS;inference=COORDINATES: similar to AA sequence:RefSeq:WP_016877556.1;locus_tag=PCC6912_RS10055;product=hypothetical protein;protein_id=WP_016877556.1;transl_table=11;extra_copy_number=0
tig00000005_pilon	Liftoff	gene	39672	40094	.	-	.	ID=gene-PCC6912_RS10050;Name=PCC6912_RS10050;gbkey=Gene;gene_biotype=protein_coding;locus_tag=PCC6912_RS10050;old_locus_tag=PCC6912_19320;coverage=1.0;sequence_ID=1.0;matches_ref_protein=True;valid_ORF=True;valid_ORFs=1;extra_copy_number=0;copy_num_ID=gene-PCC6912_RS10050_0
tig00000005_pilon	Liftoff	CDS	39672	40094	.	-	.	ID=cds-WP_016877555.1;Parent=gene-PCC6912_RS10050;Dbxref=Genbank:WP_016877555.1;Name=WP_016877555.1;gbkey=CDS;inference=COORDINATES: similar to AA sequence:RefSeq:WP_016877555.1;locus_tag=PCC6912_RS10050;product=heavy metal-responsive transcriptional regulator;protein_id=WP_016877555.1;transl_table=11;extra_copy_number=0
tig00000005_pilon	Liftoff	gene	40490	43630	.	-	.	ID=gene-PCC6912_RS10045;Name=PCC6912_RS10045;gbkey=Gene;gene_biotype=protein_coding;locus_tag=PCC6912_RS10045;old_locus_tag=PCC6912_19310;coverage=1.0;sequence_ID=1.0;matches_ref_protein=True;valid_ORF=True;valid_ORFs=1;extra_copy_number=0;copy_num_ID=gene-PCC6912_RS10045_0
tig00000005_pilon	Liftoff	CDS	40490	43630	.	-	.	ID=cds-WP_016877554.1;Parent=gene-PCC6912_RS10045;Dbxref=Genbank:WP_016877554.1;Name=WP_016877554.1;gbkey=CDS;inference=COORDINATES: similar to AA sequence:RefSeq:WP_016877554.1;locus_tag=PCC6912_RS10045;product=multidrug efflux RND transporter permease subunit;protein_id=WP_016877554.1;transl_table=11;extra_copy_number=0
tig00000005_pilon	Liftoff	gene	43659	45062	.	-	.	ID=gene-PCC6912_RS10040;Name=PCC6912_RS10040;gbkey=Gene;gene_biotype=protein_coding;locus_tag=PCC6912_RS10040;old_locus_tag=PCC6912_19300;coverage=1.0;sequence_ID=1.0;matches_ref_protein=True;valid_ORF=True;valid_ORFs=1;extra_copy_number=0;copy_num_ID=gene-PCC6912_RS10040_0
tig00000005_pilon	Liftoff	CDS	43659	45062	.	-	.	ID=cds-WP_016879200.1;Parent=gene-PCC6912_RS10040;Dbxref=Genbank:WP_016879200.1;Name=WP_016879200.1;gbkey=CDS;inference=COORDINATES: similar to AA sequence:RefSeq:WP_016879200.1;locus_tag=PCC6912_RS10040;product=efflux RND transporter periplasmic adaptor subunit;protein_id=WP_016879200.1;transl_table=11;extra_copy_number=0
tig00000005_pilon	Liftoff	gene	45155	45706	.	-	.	ID=gene-PCC6912_RS10035;Name=fldA;gbkey=Gene;gene=fldA;gene_biotype=protein_coding;locus_tag=PCC6912_RS10035;old_locus_tag=PCC6912_19290;coverage=1.0;sequence_ID=1.0;matches_ref_protein=True;valid_ORF=True;valid_ORFs=1;extra_copy_number=0;copy_num_ID=gene-PCC6912_RS10035_0
tig00000005_pilon	Liftoff	CDS	45155	45706	.	-	.	ID=cds-WP_016877552.1;Parent=gene-PCC6912_RS10035;Dbxref=Genbank:WP_016877552.1;Name=WP_016877552.1;gbkey=CDS;gene=fldA;inference=COORDINATES: similar to AA sequence:RefSeq:WP_016877552.1;locus_tag=PCC6912_RS10035;product=flavodoxin FldA;protein_id=WP_016877552.1;transl_table=11;extra_copy_number=0
tig00000005_pilon	Liftoff	gene	45815	46012	.	-	.	ID=gene-PCC6912_RS10030;Name=PCC6912_RS10030;gbkey=Gene;gene_biotype=protein_coding;locus_tag=PCC6912_RS10030;old_locus_tag=PCC6912_19280;coverage=1.0;sequence_ID=1.0;matches_ref_protein=True;valid_ORF=True;valid_ORFs=1;extra_copy_number=0;copy_num_ID=gene-PCC6912_RS10030_0
tig00000005_pilon	Liftoff	CDS	45815	46012	.	-	.	ID=cds-WP_016877551.1;Parent=gene-PCC6912_RS10030;Dbxref=Genbank:WP_016877551.1;Name=WP_016877551.1;gbkey=CDS;inference=COORDINATES: similar to AA sequence:RefSeq:WP_016877551.1;locus_tag=PCC6912_RS10030;product=heavy-metal-associated domain-containing protein;protein_id=WP_016877551.1;transl_table=11;extra_copy_number=0
tig00000005_pilon	Liftoff	gene	46593	47006	.	-	.	ID=gene-PCC6912_RS10025;Name=PCC6912_RS10025;gbkey=Gene;gene_biotype=protein_coding;locus_tag=PCC6912_RS10025;old_locus_tag=PCC6912_19270;coverage=1.0;sequence_ID=1.0;matches_ref_protein=True;valid_ORF=True;valid_ORFs=1;extra_copy_number=0;copy_num_ID=gene-PCC6912_RS10025_0
tig00000005_pilon	Liftoff	CDS	46593	47006	.	-	.	ID=cds-WP_016877550.1;Parent=gene-PCC6912_RS10025;Dbxref=Genbank:WP_016877550.1;Name=WP_016877550.1;gbkey=CDS;inference=COORDINATES: similar to AA sequence:RefSeq:WP_009458899.1;locus_tag=PCC6912_RS10025;product=heavy metal-responsive transcriptional regulator;protein_id=WP_016877550.1;transl_table=11;extra_copy_number=0
tig00000005_pilon	Liftoff	gene	47170	48120	.	-	.	ID=gene-PCC6912_RS10020;Name=PCC6912_RS10020;gbkey=Gene;gene_biotype=protein_coding;locus_tag=PCC6912_RS10020;old_locus_tag=PCC6912_19260;coverage=1.0;sequence_ID=1.0;matches_ref_protein=True;valid_ORF=True;valid_ORFs=1;extra_copy_number=0;copy_num_ID=gene-PCC6912_RS10020_0
tig00000005_pilon	Liftoff	CDS	47170	48120	.	-	.	ID=cds-WP_016877549.1;Parent=gene-PCC6912_RS10020;Dbxref=Genbank:WP_016877549.1;Name=WP_016877549.1;gbkey=CDS;inference=COORDINATES: similar to AA sequence:RefSeq:WP_016877549.1;locus_tag=PCC6912_RS10020;product=cupredoxin domain-containing protein;protein_id=WP_016877549.1;transl_table=11;extra_copy_number=0
tig00000005_pilon	Liftoff	gene	48266	50524	.	-	.	ID=gene-PCC6912_RS10015;Name=PCC6912_RS10015;gbkey=Gene;gene_biotype=protein_coding;locus_tag=PCC6912_RS10015;old_locus_tag=PCC6912_19250;coverage=1.0;sequence_ID=1.0;matches_ref_protein=True;valid_ORF=True;valid_ORFs=1;extra_copy_number=0;copy_num_ID=gene-PCC6912_RS10015_0
tig00000005_pilon	Liftoff	CDS	48266	50524	.	-	.	ID=cds-WP_016879199.1;Parent=gene-PCC6912_RS10015;Dbxref=Genbank:WP_016879199.1;Name=WP_016879199.1;gbkey=CDS;inference=COORDINATES: similar to AA sequence:RefSeq:WP_009458895.1;locus_tag=PCC6912_RS10015;product=heavy metal translocating P-type ATPase;protein_id=WP_016879199.1;transl_table=11;extra_copy_number=0
tig00000005_pilon	Liftoff	gene	50699	51532	.	-	.	ID=gene-PCC6912_RS10010;Name=PCC6912_RS10010;gbkey=Gene;gene_biotype=protein_coding;locus_tag=PCC6912_RS10010;old_locus_tag=PCC6912_19240;coverage=1.0;sequence_ID=1.0;matches_ref_protein=True;valid_ORF=True;valid_ORFs=1;extra_copy_number=0;copy_num_ID=gene-PCC6912_RS10010_0
tig00000005_pilon	Liftoff	CDS	50699	51532	.	-	.	ID=cds-WP_016877547.1;Parent=gene-PCC6912_RS10010;Dbxref=Genbank:WP_016877547.1;Name=WP_016877547.1;gbkey=CDS;inference=COORDINATES: similar to AA sequence:RefSeq:WP_016877547.1;locus_tag=PCC6912_RS10010;product=hypothetical protein;protein_id=WP_016877547.1;transl_table=11;extra_copy_number=0
tig00000005_pilon	Liftoff	gene	51816	52175	.	-	.	ID=gene-PCC6912_RS10005;Name=PCC6912_RS10005;gbkey=Gene;gene_biotype=protein_coding;locus_tag=PCC6912_RS10005;old_locus_tag=PCC6912_19230;coverage=1.0;sequence_ID=1.0;matches_ref_protein=True;valid_ORF=True;valid_ORFs=1;extra_copy_number=0;copy_num_ID=gene-PCC6912_RS10005_0
tig00000005_pilon	Liftoff	CDS	51816	52175	.	-	.	ID=cds-WP_016877546.1;Parent=gene-PCC6912_RS10005;Dbxref=Genbank:WP_016877546.1;Name=WP_016877546.1;gbkey=CDS;inference=COORDINATES: similar to AA sequence:RefSeq:WP_016877546.1;locus_tag=PCC6912_RS10005;product=AraC family transcriptional regulator;protein_id=WP_016877546.1;transl_table=11;extra_copy_number=0
tig00000005_pilon	Liftoff	gene	52274	53452	.	-	.	ID=gene-PCC6912_RS10000;Name=PCC6912_RS10000;gbkey=Gene;gene_biotype=protein_coding;locus_tag=PCC6912_RS10000;old_locus_tag=PCC6912_19220;coverage=1.0;sequence_ID=1.0;matches_ref_protein=True;valid_ORF=True;valid_ORFs=1;extra_copy_number=0;copy_num_ID=gene-PCC6912_RS10000_0
tig00000005_pilon	Liftoff	CDS	52274	53452	.	-	.	ID=cds-WP_016879198.1;Parent=gene-PCC6912_RS10000;Dbxref=Genbank:WP_016879198.1;Name=WP_016879198.1;gbkey=CDS;inference=COORDINATES: similar to AA sequence:RefSeq:WP_015328529.1;locus_tag=PCC6912_RS10000;product=FAD binding domain-containing protein;protein_id=WP_016879198.1;transl_table=11;extra_copy_number=0
tig00000005_pilon	Liftoff	gene	53511	54791	.	-	.	ID=gene-PCC6912_RS09995;Name=PCC6912_RS09995;gbkey=Gene;gene_biotype=protein_coding;locus_tag=PCC6912_RS09995;old_locus_tag=PCC6912_19210;coverage=1.0;sequence_ID=1.0;matches_ref_protein=True;valid_ORF=True;valid_ORFs=1;extra_copy_number=0;copy_num_ID=gene-PCC6912_RS09995_0
tig00000005_pilon	Liftoff	CDS	53511	54791	.	-	.	ID=cds-WP_016877543.1;Parent=gene-PCC6912_RS09995;Dbxref=Genbank:WP_016877543.1;Name=WP_016877543.1;gbkey=CDS;inference=COORDINATES: similar to AA sequence:RefSeq:WP_016877543.1;locus_tag=PCC6912_RS09995;product=FAD-dependent oxidoreductase;protein_id=WP_016877543.1;transl_table=11;extra_copy_number=0
tig00000005_pilon	Liftoff	gene	54800	55444	.	-	.	ID=gene-PCC6912_RS09990;Name=PCC6912_RS09990;gbkey=Gene;gene_biotype=protein_coding;locus_tag=PCC6912_RS09990;old_locus_tag=PCC6912_19200;coverage=1.0;sequence_ID=1.0;matches_ref_protein=True;valid_ORF=True;valid_ORFs=1;extra_copy_number=0;copy_num_ID=gene-PCC6912_RS09990_0
tig00000005_pilon	Liftoff	CDS	54800	55444	.	-	.	ID=cds-WP_016877542.1;Parent=gene-PCC6912_RS09990;Dbxref=Genbank:WP_016877542.1;Name=WP_016877542.1;gbkey=CDS;inference=COORDINATES: similar to AA sequence:RefSeq:WP_016877542.1;locus_tag=PCC6912_RS09990;product=DsbA family oxidoreductase;protein_id=WP_016877542.1;transl_table=11;extra_copy_number=0
tig00000005_pilon	Liftoff	gene	55781	56365	.	-	.	ID=gene-PCC6912_RS09985;Name=PCC6912_RS09985;gbkey=Gene;gene_biotype=protein_coding;locus_tag=PCC6912_RS09985;old_locus_tag=PCC6912_19190;coverage=1.0;sequence_ID=1.0;matches_ref_protein=True;valid_ORF=True;valid_ORFs=1;extra_copy_number=0;copy_num_ID=gene-PCC6912_RS09985_0
tig00000005_pilon	Liftoff	CDS	55781	56365	.	-	.	ID=cds-WP_016877540.1;Parent=gene-PCC6912_RS09985;Dbxref=Genbank:WP_016877540.1;Name=WP_016877540.1;gbkey=CDS;inference=COORDINATES: similar to AA sequence:RefSeq:WP_016877540.1;locus_tag=PCC6912_RS09985;product=TetR/AcrR family transcriptional regulator;protein_id=WP_016877540.1;transl_table=11;extra_copy_number=0
tig00000005_pilon	Liftoff	gene	56993	57589	.	+	.	ID=gene-PCC6912_RS09975;Name=PCC6912_RS09975;gbkey=Gene;gene_biotype=protein_coding;locus_tag=PCC6912_RS09975;old_locus_tag=PCC6912_19180;coverage=1.0;sequence_ID=1.0;matches_ref_protein=True;valid_ORF=True;valid_ORFs=1;extra_copy_number=0;copy_num_ID=gene-PCC6912_RS09975_0
tig00000005_pilon	Liftoff	CDS	56993	57589	.	+	.	ID=cds-WP_016877539.1;Parent=gene-PCC6912_RS09975;Dbxref=Genbank:WP_016877539.1;Name=WP_016877539.1;gbkey=CDS;inference=COORDINATES: similar to AA sequence:RefSeq:WP_016877539.1;locus_tag=PCC6912_RS09975;product=glutathione S-transferase;protein_id=WP_016877539.1;transl_table=11;extra_copy_number=0
tig00000005_pilon	Liftoff	gene	57895	58683	.	+	.	ID=gene-PCC6912_RS09970;Name=PCC6912_RS09970;gbkey=Gene;gene_biotype=protein_coding;locus_tag=PCC6912_RS09970;old_locus_tag=PCC6912_19170;coverage=1.0;sequence_ID=1.0;matches_ref_protein=True;valid_ORF=True;valid_ORFs=1;extra_copy_number=0;copy_num_ID=gene-PCC6912_RS09970_0
tig00000005_pilon	Liftoff	CDS	57895	58683	.	+	.	ID=cds-WP_016877538.1;Parent=gene-PCC6912_RS09970;Dbxref=Genbank:WP_016877538.1;Name=WP_016877538.1;gbkey=CDS;inference=COORDINATES: similar to AA sequence:RefSeq:WP_016877538.1;locus_tag=PCC6912_RS09970;product=methyltransferase domain-containing protein;protein_id=WP_016877538.1;transl_table=11;extra_copy_number=0
tig00000005_pilon	Liftoff	gene	58885	59688	.	+	.	ID=gene-PCC6912_RS09965;Name=PCC6912_RS09965;gbkey=Gene;gene_biotype=protein_coding;locus_tag=PCC6912_RS09965;old_locus_tag=PCC6912_19160;coverage=1.0;sequence_ID=1.0;matches_ref_protein=True;valid_ORF=True;valid_ORFs=1;extra_copy_number=0;copy_num_ID=gene-PCC6912_RS09965_0
tig00000005_pilon	Liftoff	CDS	58885	59688	.	+	.	ID=cds-WP_016877537.1;Parent=gene-PCC6912_RS09965;Dbxref=Genbank:WP_016877537.1;Name=WP_016877537.1;gbkey=CDS;inference=COORDINATES: similar to AA sequence:RefSeq:WP_016877537.1;locus_tag=PCC6912_RS09965;product=iron-containing redox enzyme family protein;protein_id=WP_016877537.1;transl_table=11;extra_copy_number=0
tig00000005_pilon	Liftoff	gene	60211	61371	.	+	.	ID=gene-PCC6912_RS09960;Name=gshA;gbkey=Gene;gene=gshA;gene_biotype=protein_coding;locus_tag=PCC6912_RS09960;old_locus_tag=PCC6912_19150;coverage=1.0;sequence_ID=1.0;matches_ref_protein=True;valid_ORF=True;valid_ORFs=1;extra_copy_number=0;copy_num_ID=gene-PCC6912_RS09960_0
tig00000005_pilon	Liftoff	CDS	60211	61371	.	+	.	ID=cds-WP_016877536.1;Parent=gene-PCC6912_RS09960;Dbxref=Genbank:WP_016877536.1;Name=WP_016877536.1;gbkey=CDS;gene=gshA;inference=COORDINATES: similar to AA sequence:RefSeq:WP_016877536.1;locus_tag=PCC6912_RS09960;product=glutamate--cysteine ligase;protein_id=WP_016877536.1;transl_table=11;extra_copy_number=0
tig00000005_pilon	Liftoff	gene	62062	62607	.	+	.	ID=gene-PCC6912_RS09955;Name=PCC6912_RS09955;gbkey=Gene;gene_biotype=protein_coding;locus_tag=PCC6912_RS09955;old_locus_tag=PCC6912_19140;coverage=1.0;sequence_ID=1.0;matches_ref_protein=True;valid_ORF=True;valid_ORFs=1;extra_copy_number=0;copy_num_ID=gene-PCC6912_RS09955_0
tig00000005_pilon	Liftoff	CDS	62062	62607	.	+	.	ID=cds-WP_016877534.1;Parent=gene-PCC6912_RS09955;Dbxref=Genbank:WP_016877534.1;Name=WP_016877534.1;gbkey=CDS;inference=COORDINATES: similar to AA sequence:RefSeq:WP_016877534.1;locus_tag=PCC6912_RS09955;product=pentapeptide repeat-containing protein;protein_id=WP_016877534.1;transl_table=11;extra_copy_number=0
tig00000005_pilon	Liftoff	gene	62808	62984	.	+	.	ID=gene-PCC6912_RS34555;Name=PCC6912_RS34555;gbkey=Gene;gene_biotype=protein_coding;locus_tag=PCC6912_RS34555;coverage=1.0;sequence_ID=1.0;matches_ref_protein=True;valid_ORF=True;valid_ORFs=1;extra_copy_number=0;copy_num_ID=gene-PCC6912_RS34555_0
tig00000005_pilon	Liftoff	CDS	62808	62984	.	+	.	ID=cds-WP_157171197.1;Parent=gene-PCC6912_RS34555;Dbxref=Genbank:WP_157171197.1;Name=WP_157171197.1;gbkey=CDS;inference=COORDINATES: ab initio prediction:GeneMarkS-2+;locus_tag=PCC6912_RS34555;product=hypothetical protein;protein_id=WP_157171197.1;transl_table=11;extra_copy_number=0
tig00000005_pilon	Liftoff	gene	63324	63509	.	-	.	ID=gene-PCC6912_RS09950;Name=PCC6912_RS09950;gbkey=Gene;gene_biotype=protein_coding;locus_tag=PCC6912_RS09950;coverage=1.0;sequence_ID=1.0;matches_ref_protein=True;valid_ORF=False;missing_start_codon=True;valid_ORFs=0;extra_copy_number=0;copy_num_ID=gene-PCC6912_RS09950_0
tig00000005_pilon	Liftoff	CDS	63324	63509	.	-	.	ID=cds-WP_063822363.1;Parent=gene-PCC6912_RS09950;Dbxref=Genbank:WP_063822363.1;Name=WP_063822363.1;gbkey=CDS;inference=COORDINATES: protein motif:HMM:NF025469.1;locus_tag=PCC6912_RS09950;product=hypothetical protein;protein_id=WP_063822363.1;transl_table=11;extra_copy_number=0
tig00000005_pilon	Liftoff	gene	63520	63651	.	-	.	ID=gene-PCC6912_RS09945;Name=PCC6912_RS09945;gbkey=Gene;gene_biotype=protein_coding;locus_tag=PCC6912_RS09945;coverage=1.0;sequence_ID=1.0;matches_ref_protein=True;valid_ORF=True;valid_ORFs=1;extra_copy_number=0;copy_num_ID=gene-PCC6912_RS09945_0
tig00000005_pilon	Liftoff	CDS	63520	63651	.	-	.	ID=cds-WP_081588164.1;Parent=gene-PCC6912_RS09945;Dbxref=Genbank:WP_081588164.1;Name=WP_081588164.1;gbkey=CDS;inference=COORDINATES: protein motif:HMM:NF025469.1;locus_tag=PCC6912_RS09945;product=DUF4277 domain-containing protein;protein_id=WP_081588164.1;transl_table=11;extra_copy_number=0
tig00000005_pilon	Liftoff	gene	64697	65272	.	-	.	ID=gene-PCC6912_RS09940;Name=PCC6912_RS09940;gbkey=Gene;gene_biotype=protein_coding;locus_tag=PCC6912_RS09940;old_locus_tag=PCC6912_19130;coverage=1.0;sequence_ID=1.0;matches_ref_protein=True;valid_ORF=True;valid_ORFs=1;extra_copy_number=0;copy_num_ID=gene-PCC6912_RS09940_0
tig00000005_pilon	Liftoff	CDS	64697	65272	.	-	.	ID=cds-WP_026087661.1;Parent=gene-PCC6912_RS09940;Dbxref=Genbank:WP_026087661.1;Name=WP_026087661.1;gbkey=CDS;inference=COORDINATES: similar to AA sequence:RefSeq:WP_016866846.1;locus_tag=PCC6912_RS09940;product=DUF924 domain-containing protein;protein_id=WP_026087661.1;transl_table=11;extra_copy_number=0
tig00000005_pilon	Liftoff	gene	65581	65886	.	+	.	ID=gene-PCC6912_RS09935;Name=PCC6912_RS09935;gbkey=Gene;gene_biotype=protein_coding;locus_tag=PCC6912_RS09935;coverage=1.0;sequence_ID=1.0;matches_ref_protein=True;valid_ORF=True;valid_ORFs=1;extra_copy_number=0;copy_num_ID=gene-PCC6912_RS09935_0
tig00000005_pilon	Liftoff	CDS	65581	65886	.	+	.	ID=cds-WP_016877530.1;Parent=gene-PCC6912_RS09935;Dbxref=Genbank:WP_016877530.1;Name=WP_016877530.1;gbkey=CDS;inference=COORDINATES: similar to AA sequence:RefSeq:WP_016877530.1;locus_tag=PCC6912_RS09935;product=hypothetical protein;protein_id=WP_016877530.1;transl_table=11;extra_copy_number=0
tig00000005_pilon	Liftoff	gene	66708	66869	.	-	.	ID=gene-PCC6912_RS34350;Name=PCC6912_RS34350;gbkey=Gene;gene_biotype=protein_coding;locus_tag=PCC6912_RS34350;old_locus_tag=PCC6912_19120;coverage=1.0;sequence_ID=1.0;matches_ref_protein=True;valid_ORF=False;missing_start_codon=True;valid_ORFs=0;extra_copy_number=0;copy_num_ID=gene-PCC6912_RS34350_0
tig00000005_pilon	Liftoff	CDS	66708	66869	.	-	.	ID=cds-WP_016877529.1;Parent=gene-PCC6912_RS34350;Dbxref=Genbank:WP_016877529.1;Name=WP_016877529.1;gbkey=CDS;inference=COORDINATES: ab initio prediction:GeneMarkS-2+;locus_tag=PCC6912_RS34350;product=hypothetical protein;protein_id=WP_016877529.1;transl_table=11;extra_copy_number=0
tig00000005_pilon	Liftoff	gene	67306	68037	.	+	.	ID=gene-PCC6912_RS09930;Name=PCC6912_RS09930;gbkey=Gene;gene_biotype=protein_coding;locus_tag=PCC6912_RS09930;old_locus_tag=PCC6912_19100;coverage=1.0;sequence_ID=1.0;matches_ref_protein=True;valid_ORF=True;valid_ORFs=1;extra_copy_number=0;copy_num_ID=gene-PCC6912_RS09930_0
tig00000005_pilon	Liftoff	CDS	67306	68037	.	+	.	ID=cds-WP_016877527.1;Parent=gene-PCC6912_RS09930;Dbxref=Genbank:WP_016877527.1;Name=WP_016877527.1;gbkey=CDS;inference=COORDINATES: similar to AA sequence:RefSeq:WP_016877527.1;locus_tag=PCC6912_RS09930;product=gamma-glutamyl-gamma-aminobutyrate hydrolase family protein;protein_id=WP_016877527.1;transl_table=11;extra_copy_number=0
tig00000005_pilon	Liftoff	gene	68797	68952	.	+	.	ID=gene-PCC6912_RS34545;Name=PCC6912_RS34545;gbkey=Gene;gene_biotype=protein_coding;locus_tag=PCC6912_RS34545;coverage=1.0;sequence_ID=1.0;matches_ref_protein=True;valid_ORF=True;valid_ORFs=1;extra_copy_number=0;copy_num_ID=gene-PCC6912_RS34545_0
tig00000005_pilon	Liftoff	CDS	68797	68952	.	+	.	ID=cds-WP_157171195.1;Parent=gene-PCC6912_RS34545;Dbxref=Genbank:WP_157171195.1;Name=WP_157171195.1;gbkey=CDS;inference=COORDINATES: ab initio prediction:GeneMarkS-2+;locus_tag=PCC6912_RS34545;product=hypothetical protein;protein_id=WP_157171195.1;transl_table=11;extra_copy_number=0
tig00000005_pilon	Liftoff	gene	69151	69351	.	-	.	ID=gene-PCC6912_RS09920;Name=PCC6912_RS09920;gbkey=Gene;gene_biotype=protein_coding;locus_tag=PCC6912_RS09920;old_locus_tag=PCC6912_19090;coverage=1.0;sequence_ID=1.0;matches_ref_protein=True;valid_ORF=False;missing_start_codon=True;valid_ORFs=0;extra_copy_number=0;copy_num_ID=gene-PCC6912_RS09920_0
tig00000005_pilon	Liftoff	CDS	69151	69351	.	-	.	ID=cds-WP_026087660.1;Parent=gene-PCC6912_RS09920;Dbxref=Genbank:WP_026087660.1;Name=WP_026087660.1;gbkey=CDS;inference=COORDINATES: ab initio prediction:GeneMarkS-2+;locus_tag=PCC6912_RS09920;product=hypothetical protein;protein_id=WP_026087660.1;transl_table=11;extra_copy_number=0
tig00000005_pilon	Liftoff	gene	69533	71194	.	-	.	ID=gene-PCC6912_RS09915;Name=PCC6912_RS09915;gbkey=Gene;gene_biotype=protein_coding;locus_tag=PCC6912_RS09915;old_locus_tag=PCC6912_19080;coverage=1.0;sequence_ID=0.999;matches_ref_protein=False;valid_ORF=True;valid_ORFs=1;extra_copy_number=0;copy_num_ID=gene-PCC6912_RS09915_0
tig00000005_pilon	Liftoff	CDS	69533	71194	.	-	.	ID=cds-WP_016879197.1;Parent=gene-PCC6912_RS09915;Dbxref=Genbank:WP_016879197.1;Name=WP_016879197.1;gbkey=CDS;inference=COORDINATES: similar to AA sequence:RefSeq:WP_017739802.1;locus_tag=PCC6912_RS09915;product=FAD-dependent oxidoreductase;protein_id=WP_016879197.1;transl_table=11;extra_copy_number=0
tig00000005_pilon	Liftoff	gene	71427	73601	.	-	.	ID=gene-PCC6912_RS09910;Name=PCC6912_RS09910;gbkey=Gene;gene_biotype=protein_coding;locus_tag=PCC6912_RS09910;old_locus_tag=PCC6912_19070;coverage=1.0;sequence_ID=0.999;matches_ref_protein=True;valid_ORF=True;valid_ORFs=1;extra_copy_number=0;copy_num_ID=gene-PCC6912_RS09910_0
tig00000005_pilon	Liftoff	CDS	71427	73601	.	-	.	ID=cds-WP_016877524.1;Parent=gene-PCC6912_RS09910;Dbxref=Genbank:WP_016877524.1;Name=WP_016877524.1;gbkey=CDS;inference=COORDINATES: similar to AA sequence:RefSeq:WP_016877524.1;locus_tag=PCC6912_RS09910;product=AGE family epimerase/isomerase;protein_id=WP_016877524.1;transl_table=11;extra_copy_number=0
tig00000005_pilon	Liftoff	gene	73640	75757	.	-	.	ID=gene-PCC6912_RS09905;Name=glgX;gbkey=Gene;gene=glgX;gene_biotype=protein_coding;locus_tag=PCC6912_RS09905;old_locus_tag=PCC6912_19060;coverage=1.0;sequence_ID=1.0;matches_ref_protein=True;valid_ORF=True;valid_ORFs=1;extra_copy_number=0;copy_num_ID=gene-PCC6912_RS09905_0
tig00000005_pilon	Liftoff	CDS	73640	75757	.	-	.	ID=cds-WP_016877523.1;Parent=gene-PCC6912_RS09905;Dbxref=Genbank:WP_016877523.1;Name=WP_016877523.1;gbkey=CDS;gene=glgX;inference=COORDINATES: similar to AA sequence:RefSeq:WP_016877523.1;locus_tag=PCC6912_RS09905;product=glycogen debranching protein GlgX;protein_id=WP_016877523.1;transl_table=11;extra_copy_number=0
tig00000005_pilon	Liftoff	gene	75969	76169	.	-	.	ID=gene-PCC6912_RS09900;Name=PCC6912_RS09900;gbkey=Gene;gene_biotype=protein_coding;locus_tag=PCC6912_RS09900;old_locus_tag=PCC6912_19050;coverage=1.0;sequence_ID=1.0;matches_ref_protein=True;valid_ORF=True;valid_ORFs=1;extra_copy_number=0;copy_num_ID=gene-PCC6912_RS09900_0
tig00000005_pilon	Liftoff	CDS	75969	76169	.	-	.	ID=cds-WP_157171194.1;Parent=gene-PCC6912_RS09900;Dbxref=Genbank:WP_157171194.1;Name=WP_157171194.1;gbkey=CDS;inference=COORDINATES: protein motif:HMM:NF024975.1;locus_tag=PCC6912_RS09900;product=transposase;protein_id=WP_157171194.1;transl_table=11;extra_copy_number=0
tig00000005_pilon	Liftoff	gene	76469	77098	.	-	.	ID=gene-PCC6912_RS09895;Name=PCC6912_RS09895;gbkey=Gene;gene_biotype=protein_coding;locus_tag=PCC6912_RS09895;old_locus_tag=PCC6912_19040;coverage=1.0;sequence_ID=1.0;matches_ref_protein=True;valid_ORF=True;valid_ORFs=1;extra_copy_number=0;copy_num_ID=gene-PCC6912_RS09895_0
tig00000005_pilon	Liftoff	CDS	76469	77098	.	-	.	ID=cds-WP_016877521.1;Parent=gene-PCC6912_RS09895;Dbxref=Genbank:WP_016877521.1;Name=WP_016877521.1;gbkey=CDS;inference=COORDINATES: similar to AA sequence:RefSeq:WP_016877521.1;locus_tag=PCC6912_RS09895;product=DJ-1/PfpI family protein;protein_id=WP_016877521.1;transl_table=11;extra_copy_number=0
tig00000005_pilon	Liftoff	gene	77725	78048	.	-	.	ID=gene-PCC6912_RS09885;Name=PCC6912_RS09885;gbkey=Gene;gene_biotype=protein_coding;locus_tag=PCC6912_RS09885;coverage=1.0;sequence_ID=1.0;matches_ref_protein=True;valid_ORF=True;valid_ORFs=1;extra_copy_number=0;copy_num_ID=gene-PCC6912_RS09885_0
tig00000005_pilon	Liftoff	CDS	77725	78048	.	-	.	ID=cds-WP_016877520.1;Parent=gene-PCC6912_RS09885;Dbxref=Genbank:WP_016877520.1;Name=WP_016877520.1;gbkey=CDS;inference=COORDINATES: similar to AA sequence:RefSeq:WP_016877520.1;locus_tag=PCC6912_RS09885;product=hypothetical protein;protein_id=WP_016877520.1;transl_table=11;extra_copy_number=0
tig00000005_pilon	Liftoff	gene	80360	81211	.	+	.	ID=gene-PCC6912_RS09875;Name=PCC6912_RS09875;gbkey=Gene;gene_biotype=protein_coding;locus_tag=PCC6912_RS09875;old_locus_tag=PCC6912_19010;coverage=1.0;sequence_ID=1.0;matches_ref_protein=True;valid_ORF=True;valid_ORFs=1;extra_copy_number=0;copy_num_ID=gene-PCC6912_RS09875_0
tig00000005_pilon	Liftoff	CDS	80360	81211	.	+	.	ID=cds-WP_016877518.1;Parent=gene-PCC6912_RS09875;Dbxref=Genbank:WP_016877518.1;Name=WP_016877518.1;gbkey=CDS;inference=COORDINATES: similar to AA sequence:RefSeq:WP_016877518.1;locus_tag=PCC6912_RS09875;product=hypothetical protein;protein_id=WP_016877518.1;transl_table=11;extra_copy_number=0
tig00000005_pilon	Liftoff	gene	81301	81567	.	+	.	ID=gene-PCC6912_RS09870;Name=PCC6912_RS09870;gbkey=Gene;gene_biotype=protein_coding;locus_tag=PCC6912_RS09870;old_locus_tag=PCC6912_19000;coverage=1.0;sequence_ID=1.0;matches_ref_protein=True;valid_ORF=True;valid_ORFs=1;extra_copy_number=0;copy_num_ID=gene-PCC6912_RS09870_0
tig00000005_pilon	Liftoff	CDS	81301	81567	.	+	.	ID=cds-WP_016877517.1;Parent=gene-PCC6912_RS09870;Dbxref=Genbank:WP_016877517.1;Name=WP_016877517.1;gbkey=CDS;inference=COORDINATES: similar to AA sequence:RefSeq:WP_016877517.1;locus_tag=PCC6912_RS09870;product=hypothetical protein;protein_id=WP_016877517.1;transl_table=11;extra_copy_number=0
tig00000005_pilon	Liftoff	gene	81905	85462	.	-	.	ID=gene-PCC6912_RS09865;Name=PCC6912_RS09865;gbkey=Gene;gene_biotype=protein_coding;locus_tag=PCC6912_RS09865;old_locus_tag=PCC6912_18990;coverage=1.0;sequence_ID=1.0;matches_ref_protein=True;valid_ORF=True;valid_ORFs=1;extra_copy_number=0;copy_num_ID=gene-PCC6912_RS09865_0
tig00000005_pilon	Liftoff	CDS	81905	85462	.	-	.	ID=cds-WP_016877516.1;Parent=gene-PCC6912_RS09865;Dbxref=Genbank:WP_016877516.1;Name=WP_016877516.1;gbkey=CDS;inference=COORDINATES: similar to AA sequence:RefSeq:WP_016877516.1;locus_tag=PCC6912_RS09865;product=AAA family ATPase;protein_id=WP_016877516.1;transl_table=11;extra_copy_number=0
tig00000005_pilon	Liftoff	gene	86583	86777	.	-	.	ID=gene-PCC6912_RS09855;Name=PCC6912_RS09855;gbkey=Gene;gene_biotype=protein_coding;locus_tag=PCC6912_RS09855;coverage=1.0;sequence_ID=1.0;matches_ref_protein=True;valid_ORF=False;missing_start_codon=True;valid_ORFs=0;extra_copy_number=0;copy_num_ID=gene-PCC6912_RS09855_0
tig00000005_pilon	Liftoff	CDS	86583	86777	.	-	.	ID=cds-WP_127011310.1;Parent=gene-PCC6912_RS09855;Dbxref=Genbank:WP_127011310.1;Name=WP_127011310.1;gbkey=CDS;inference=COORDINATES: ab initio prediction:GeneMarkS-2+;locus_tag=PCC6912_RS09855;product=hypothetical protein;protein_id=WP_127011310.1;transl_table=11;extra_copy_number=0
tig00000005_pilon	Liftoff	gene	86911	87258	.	-	.	ID=gene-PCC6912_RS09850;Name=PCC6912_RS09850;gbkey=Gene;gene_biotype=protein_coding;locus_tag=PCC6912_RS09850;old_locus_tag=PCC6912_18980;coverage=1.0;sequence_ID=1.0;matches_ref_protein=True;valid_ORF=False;missing_start_codon=True;valid_ORFs=0;extra_copy_number=0;copy_num_ID=gene-PCC6912_RS09850_0
tig00000005_pilon	Liftoff	CDS	86911	87258	.	-	.	ID=cds-WP_016877513.1;Parent=gene-PCC6912_RS09850;Dbxref=Genbank:WP_016877513.1;Name=WP_016877513.1;gbkey=CDS;inference=COORDINATES: similar to AA sequence:RefSeq:WP_016877513.1;locus_tag=PCC6912_RS09850;product=hypothetical protein;protein_id=WP_016877513.1;transl_table=11;extra_copy_number=0
tig00000005_pilon	Liftoff	gene	87686	88081	.	-	.	ID=gene-PCC6912_RS09845;Name=PCC6912_RS09845;gbkey=Gene;gene_biotype=protein_coding;locus_tag=PCC6912_RS09845;old_locus_tag=PCC6912_18970;coverage=1.0;sequence_ID=1.0;matches_ref_protein=True;valid_ORF=True;valid_ORFs=1;extra_copy_number=0;copy_num_ID=gene-PCC6912_RS09845_0
tig00000005_pilon	Liftoff	CDS	87686	88081	.	-	.	ID=cds-WP_016877512.1;Parent=gene-PCC6912_RS09845;Dbxref=Genbank:WP_016877512.1;Name=WP_016877512.1;gbkey=CDS;inference=COORDINATES: similar to AA sequence:RefSeq:WP_016877512.1;locus_tag=PCC6912_RS09845;product=hypothetical protein;protein_id=WP_016877512.1;transl_table=11;extra_copy_number=0
tig00000005_pilon	Liftoff	gene	88179	88427	.	-	.	ID=gene-PCC6912_RS09840;Name=PCC6912_RS09840;gbkey=Gene;gene_biotype=protein_coding;locus_tag=PCC6912_RS09840;coverage=1.0;sequence_ID=1.0;matches_ref_protein=True;valid_ORF=False;missing_start_codon=True;valid_ORFs=0;extra_copy_number=0;copy_num_ID=gene-PCC6912_RS09840_0
tig00000005_pilon	Liftoff	CDS	88179	88427	.	-	.	ID=cds-WP_081588163.1;Parent=gene-PCC6912_RS09840;Dbxref=Genbank:WP_081588163.1;Name=WP_081588163.1;gbkey=CDS;inference=COORDINATES: protein motif:HMM:NF024776.1;locus_tag=PCC6912_RS09840;product=helix-turn-helix domain-containing protein;protein_id=WP_081588163.1;transl_table=11;extra_copy_number=0
tig00000005_pilon	Liftoff	gene	88624	88776	.	+	.	ID=gene-PCC6912_RS35610;Name=PCC6912_RS35610;gbkey=Gene;gene_biotype=protein_coding;locus_tag=PCC6912_RS35610;coverage=1.0;sequence_ID=1.0;matches_ref_protein=True;valid_ORF=True;valid_ORFs=1;extra_copy_number=0;copy_num_ID=gene-PCC6912_RS35610_0
tig00000005_pilon	Liftoff	CDS	88624	88776	.	+	.	ID=cds-WP_016877511.1;Parent=gene-PCC6912_RS35610;Dbxref=Genbank:WP_016877511.1;Name=WP_016877511.1;gbkey=CDS;inference=COORDINATES: similar to AA sequence:RefSeq:WP_016877511.1;locus_tag=PCC6912_RS35610;product=hypothetical protein;protein_id=WP_016877511.1;transl_table=11;extra_copy_number=0
tig00000005_pilon	Liftoff	gene	88780	88941	.	-	.	ID=gene-PCC6912_RS34540;Name=PCC6912_RS34540;gbkey=Gene;gene_biotype=protein_coding;locus_tag=PCC6912_RS34540;coverage=1.0;sequence_ID=1.0;matches_ref_protein=True;valid_ORF=False;missing_start_codon=True;valid_ORFs=0;extra_copy_number=0;copy_num_ID=gene-PCC6912_RS34540_0
tig00000005_pilon	Liftoff	CDS	88780	88941	.	-	.	ID=cds-WP_157171193.1;Parent=gene-PCC6912_RS34540;Dbxref=Genbank:WP_157171193.1;Name=WP_157171193.1;gbkey=CDS;inference=COORDINATES: ab initio prediction:GeneMarkS-2+;locus_tag=PCC6912_RS34540;product=hypothetical protein;protein_id=WP_157171193.1;transl_table=11;extra_copy_number=0
tig00000005_pilon	Liftoff	gene	89028	90155	.	-	.	ID=gene-PCC6912_RS09835;Name=PCC6912_RS09835;gbkey=Gene;gene_biotype=protein_coding;locus_tag=PCC6912_RS09835;old_locus_tag=PCC6912_18960;coverage=1.0;sequence_ID=1.0;matches_ref_protein=True;valid_ORF=True;valid_ORFs=1;extra_copy_number=0;copy_num_ID=gene-PCC6912_RS09835_0
tig00000005_pilon	Liftoff	CDS	89028	90155	.	-	.	ID=cds-WP_016877510.1;Parent=gene-PCC6912_RS09835;Dbxref=Genbank:WP_016877510.1;Name=WP_016877510.1;gbkey=CDS;inference=COORDINATES: similar to AA sequence:RefSeq:WP_016877510.1;locus_tag=PCC6912_RS09835;product=amidohydrolase family protein;protein_id=WP_016877510.1;transl_table=11;extra_copy_number=0
tig00000005_pilon	Liftoff	gene	90207	90950	.	-	.	ID=gene-PCC6912_RS09830;Name=PCC6912_RS09830;gbkey=Gene;gene_biotype=protein_coding;locus_tag=PCC6912_RS09830;old_locus_tag=PCC6912_18950;coverage=1.0;sequence_ID=1.0;matches_ref_protein=True;valid_ORF=True;valid_ORFs=1;extra_copy_number=0;copy_num_ID=gene-PCC6912_RS09830_0
tig00000005_pilon	Liftoff	CDS	90207	90950	.	-	.	ID=cds-WP_016879196.1;Parent=gene-PCC6912_RS09830;Dbxref=Genbank:WP_016879196.1;Name=WP_016879196.1;gbkey=CDS;inference=COORDINATES: similar to AA sequence:RefSeq:WP_016879196.1;locus_tag=PCC6912_RS09830;product=carboxymuconolactone decarboxylase family protein;protein_id=WP_016879196.1;transl_table=11;extra_copy_number=0
tig00000005_pilon	Liftoff	gene	90963	91529	.	-	.	ID=gene-PCC6912_RS09825;Name=PCC6912_RS09825;gbkey=Gene;gene_biotype=protein_coding;locus_tag=PCC6912_RS09825;old_locus_tag=PCC6912_18940;coverage=1.0;sequence_ID=1.0;matches_ref_protein=True;valid_ORF=True;valid_ORFs=1;extra_copy_number=0;copy_num_ID=gene-PCC6912_RS09825_0
tig00000005_pilon	Liftoff	CDS	90963	91529	.	-	.	ID=cds-WP_026087659.1;Parent=gene-PCC6912_RS09825;Dbxref=Genbank:WP_026087659.1;Name=WP_026087659.1;gbkey=CDS;inference=COORDINATES: similar to AA sequence:RefSeq:WP_015113987.1;locus_tag=PCC6912_RS09825;product=hypothetical protein;protein_id=WP_026087659.1;transl_table=11;extra_copy_number=0
tig00000005_pilon	Liftoff	gene	91726	91896	.	-	.	ID=gene-PCC6912_RS35115;Name=PCC6912_RS35115;gbkey=Gene;gene_biotype=protein_coding;locus_tag=PCC6912_RS35115;old_locus_tag=PCC6912_18930;coverage=1.0;sequence_ID=1.0;matches_ref_protein=True;valid_ORF=True;valid_ORFs=1;extra_copy_number=0;copy_num_ID=gene-PCC6912_RS35115_0
tig00000005_pilon	Liftoff	CDS	91726	91896	.	-	.	ID=cds-WP_016877507.1;Parent=gene-PCC6912_RS35115;Dbxref=Genbank:WP_016877507.1;Name=WP_016877507.1;gbkey=CDS;inference=COORDINATES: similar to AA sequence:RefSeq:WP_016877507.1;locus_tag=PCC6912_RS35115;product=VOC family protein;protein_id=WP_016877507.1;transl_table=11;extra_copy_number=0
tig00000005_pilon	Liftoff	gene	92039	92188	.	+	.	ID=gene-PCC6912_RS34535;Name=PCC6912_RS34535;gbkey=Gene;gene_biotype=protein_coding;locus_tag=PCC6912_RS34535;coverage=1.0;sequence_ID=1.0;matches_ref_protein=True;valid_ORF=True;valid_ORFs=1;extra_copy_number=0;copy_num_ID=gene-PCC6912_RS34535_0
tig00000005_pilon	Liftoff	CDS	92039	92188	.	+	.	ID=cds-WP_157171192.1;Parent=gene-PCC6912_RS34535;Dbxref=Genbank:WP_157171192.1;Name=WP_157171192.1;gbkey=CDS;inference=COORDINATES: ab initio prediction:GeneMarkS-2+;locus_tag=PCC6912_RS34535;product=hypothetical protein;protein_id=WP_157171192.1;transl_table=11;extra_copy_number=0
tig00000005_pilon	Liftoff	gene	92816	94204	.	+	.	ID=gene-PCC6912_RS09805;Name=PCC6912_RS09805;gbkey=Gene;gene_biotype=protein_coding;locus_tag=PCC6912_RS09805;old_locus_tag=PCC6912_18920;coverage=1.0;sequence_ID=1.0;matches_ref_protein=True;valid_ORF=True;valid_ORFs=1;extra_copy_number=0;copy_num_ID=gene-PCC6912_RS09805_0
tig00000005_pilon	Liftoff	CDS	92816	94204	.	+	.	ID=cds-WP_016877506.1;Parent=gene-PCC6912_RS09805;Dbxref=Genbank:WP_016877506.1;Name=WP_016877506.1;gbkey=CDS;inference=COORDINATES: similar to AA sequence:RefSeq:WP_016877506.1;locus_tag=PCC6912_RS09805;product=cyclic nucleotide-binding domain-containing protein;protein_id=WP_016877506.1;transl_table=11;extra_copy_number=0
tig00000005_pilon	Liftoff	gene	94269	95729	.	+	.	ID=gene-PCC6912_RS09800;Name=PCC6912_RS09800;gbkey=Gene;gene_biotype=protein_coding;locus_tag=PCC6912_RS09800;old_locus_tag=PCC6912_18910;coverage=1.0;sequence_ID=1.0;matches_ref_protein=True;valid_ORF=True;valid_ORFs=1;extra_copy_number=0;copy_num_ID=gene-PCC6912_RS09800_0
tig00000005_pilon	Liftoff	CDS	94269	95729	.	+	.	ID=cds-WP_016877505.1;Parent=gene-PCC6912_RS09800;Dbxref=Genbank:WP_016877505.1;Name=WP_016877505.1;gbkey=CDS;inference=COORDINATES: similar to AA sequence:RefSeq:WP_016877505.1;locus_tag=PCC6912_RS09800;product=catalase;protein_id=WP_016877505.1;transl_table=11;extra_copy_number=0
tig00000005_pilon	Liftoff	gene	95743	96405	.	+	.	ID=gene-PCC6912_RS09795;Name=PCC6912_RS09795;gbkey=Gene;gene_biotype=protein_coding;locus_tag=PCC6912_RS09795;old_locus_tag=PCC6912_18900;coverage=1.0;sequence_ID=1.0;matches_ref_protein=True;valid_ORF=True;valid_ORFs=1;extra_copy_number=0;copy_num_ID=gene-PCC6912_RS09795_0
tig00000005_pilon	Liftoff	CDS	95743	96405	.	+	.	ID=cds-WP_016877504.1;Parent=gene-PCC6912_RS09795;Dbxref=Genbank:WP_016877504.1;Name=WP_016877504.1;gbkey=CDS;inference=COORDINATES: similar to AA sequence:RefSeq:WP_016877504.1;locus_tag=PCC6912_RS09795;product=DUF1211 domain-containing protein;protein_id=WP_016877504.1;transl_table=11;extra_copy_number=0
tig00000005_pilon	Liftoff	gene	96417	97577	.	+	.	ID=gene-PCC6912_RS09790;Name=PCC6912_RS09790;gbkey=Gene;gene_biotype=protein_coding;locus_tag=PCC6912_RS09790;old_locus_tag=PCC6912_18890;coverage=1.0;sequence_ID=1.0;matches_ref_protein=True;valid_ORF=True;valid_ORFs=1;extra_copy_number=0;copy_num_ID=gene-PCC6912_RS09790_0
tig00000005_pilon	Liftoff	CDS	96417	97577	.	+	.	ID=cds-WP_016877503.1;Parent=gene-PCC6912_RS09790;Dbxref=Genbank:WP_016877503.1;Name=WP_016877503.1;gbkey=CDS;inference=COORDINATES: similar to AA sequence:RefSeq:WP_016877503.1;locus_tag=PCC6912_RS09790;product=MFS transporter;protein_id=WP_016877503.1;transl_table=11;extra_copy_number=0
tig00000005_pilon	Liftoff	gene	97670	97825	.	-	.	ID=gene-PCC6912_RS34530;Name=PCC6912_RS34530;gbkey=Gene;gene_biotype=protein_coding;locus_tag=PCC6912_RS34530;coverage=1.0;sequence_ID=1.0;matches_ref_protein=True;valid_ORF=True;valid_ORFs=1;extra_copy_number=0;copy_num_ID=gene-PCC6912_RS34530_0
tig00000005_pilon	Liftoff	CDS	97670	97825	.	-	.	ID=cds-WP_157171191.1;Parent=gene-PCC6912_RS34530;Dbxref=Genbank:WP_157171191.1;Name=WP_157171191.1;gbkey=CDS;inference=COORDINATES: ab initio prediction:GeneMarkS-2+;locus_tag=PCC6912_RS34530;product=hypothetical protein;protein_id=WP_157171191.1;transl_table=11;extra_copy_number=0
tig00000005_pilon	Liftoff	gene	98319	99302	.	+	.	ID=gene-PCC6912_RS09785;Name=PCC6912_RS09785;gbkey=Gene;gene_biotype=protein_coding;locus_tag=PCC6912_RS09785;old_locus_tag=PCC6912_18880;coverage=1.0;sequence_ID=1.0;matches_ref_protein=True;valid_ORF=True;valid_ORFs=1;extra_copy_number=0;copy_num_ID=gene-PCC6912_RS09785_0
tig00000005_pilon	Liftoff	CDS	98319	99302	.	+	.	ID=cds-WP_016877502.1;Parent=gene-PCC6912_RS09785;Dbxref=Genbank:WP_016877502.1;Name=WP_016877502.1;gbkey=CDS;inference=COORDINATES: similar to AA sequence:RefSeq:WP_016877502.1;locus_tag=PCC6912_RS09785;product=NAD(P)/FAD-dependent oxidoreductase;protein_id=WP_016877502.1;transl_table=11;extra_copy_number=0
tig00000005_pilon	Liftoff	gene	101812	102459	.	+	.	ID=gene-PCC6912_RS11085;Name=PCC6912_RS11085;gbkey=Gene;gene_biotype=protein_coding;locus_tag=PCC6912_RS11085;old_locus_tag=PCC6912_21340;coverage=1.0;sequence_ID=1.0;matches_ref_protein=True;valid_ORF=True;valid_ORFs=1;extra_copy_number=0;copy_num_ID=gene-PCC6912_RS11085_0
tig00000005_pilon	Liftoff	CDS	101812	102459	.	+	.	ID=cds-WP_016879195.1;Parent=gene-PCC6912_RS11085;Dbxref=Genbank:WP_016879195.1;Name=WP_016879195.1;gbkey=CDS;inference=COORDINATES: similar to AA sequence:RefSeq:WP_017655337.1;locus_tag=PCC6912_RS11085;product=DUF305 domain-containing protein;protein_id=WP_016879195.1;transl_table=11;extra_copy_number=0
tig00000005_pilon	Liftoff	gene	102884	103549	.	+	.	ID=gene-PCC6912_RS11075;Name=PCC6912_RS11075;gbkey=Gene;gene_biotype=protein_coding;locus_tag=PCC6912_RS11075;old_locus_tag=PCC6912_21330;coverage=1.0;sequence_ID=1.0;matches_ref_protein=True;valid_ORF=True;valid_ORFs=1;extra_copy_number=0;copy_num_ID=gene-PCC6912_RS11075_0
tig00000005_pilon	Liftoff	CDS	102884	103549	.	+	.	ID=cds-WP_016877497.1;Parent=gene-PCC6912_RS11075;Dbxref=Genbank:WP_016877497.1;Name=WP_016877497.1;gbkey=CDS;inference=COORDINATES: similar to AA sequence:RefSeq:WP_016877497.1;locus_tag=PCC6912_RS11075;product=class I SAM-dependent methyltransferase;protein_id=WP_016877497.1;transl_table=11;extra_copy_number=0
tig00000005_pilon	Liftoff	gene	103657	104268	.	+	.	ID=gene-PCC6912_RS11070;Name=PCC6912_RS11070;gbkey=Gene;gene_biotype=protein_coding;locus_tag=PCC6912_RS11070;old_locus_tag=PCC6912_21320;coverage=1.0;sequence_ID=1.0;matches_ref_protein=True;valid_ORF=False;missing_start_codon=True;valid_ORFs=0;extra_copy_number=0;copy_num_ID=gene-PCC6912_RS11070_0
tig00000005_pilon	Liftoff	CDS	103657	104268	.	+	.	ID=cds-WP_016877496.1;Parent=gene-PCC6912_RS11070;Dbxref=Genbank:WP_016877496.1;Name=WP_016877496.1;gbkey=CDS;inference=COORDINATES: similar to AA sequence:RefSeq:WP_016877496.1;locus_tag=PCC6912_RS11070;product=hypothetical protein;protein_id=WP_016877496.1;transl_table=11;extra_copy_number=0
tig00000005_pilon	Liftoff	gene	104302	104988	.	-	.	ID=gene-PCC6912_RS11065;Name=PCC6912_RS11065;gbkey=Gene;gene_biotype=protein_coding;locus_tag=PCC6912_RS11065;old_locus_tag=PCC6912_21310;coverage=1.0;sequence_ID=1.0;matches_ref_protein=True;valid_ORF=True;valid_ORFs=1;extra_copy_number=0;copy_num_ID=gene-PCC6912_RS11065_0
tig00000005_pilon	Liftoff	CDS	104302	104988	.	-	.	ID=cds-WP_016877495.1;Parent=gene-PCC6912_RS11065;Dbxref=Genbank:WP_016877495.1;Name=WP_016877495.1;gbkey=CDS;inference=COORDINATES: similar to AA sequence:RefSeq:WP_016877495.1;locus_tag=PCC6912_RS11065;product=DevA family ABC transporter ATP-binding protein;protein_id=WP_016877495.1;transl_table=11;extra_copy_number=0
tig00000005_pilon	Liftoff	gene	105022	106173	.	-	.	ID=gene-PCC6912_RS11060;Name=PCC6912_RS11060;gbkey=Gene;gene_biotype=protein_coding;locus_tag=PCC6912_RS11060;old_locus_tag=PCC6912_21300;coverage=1.0;sequence_ID=1.0;matches_ref_protein=True;valid_ORF=True;valid_ORFs=1;extra_copy_number=0;copy_num_ID=gene-PCC6912_RS11060_0
tig00000005_pilon	Liftoff	CDS	105022	106173	.	-	.	ID=cds-WP_016877494.1;Parent=gene-PCC6912_RS11060;Dbxref=Genbank:WP_016877494.1;Name=WP_016877494.1;gbkey=CDS;inference=COORDINATES: similar to AA sequence:RefSeq:WP_019497086.1;locus_tag=PCC6912_RS11060;product=ABC transporter permease DevC;protein_id=WP_016877494.1;transl_table=11;extra_copy_number=0
tig00000005_pilon	Liftoff	gene	106602	107900	.	-	.	ID=gene-PCC6912_RS11055;Name=PCC6912_RS11055;gbkey=Gene;gene_biotype=protein_coding;locus_tag=PCC6912_RS11055;old_locus_tag=PCC6912_21280;coverage=1.0;sequence_ID=1.0;matches_ref_protein=True;valid_ORF=True;valid_ORFs=1;extra_copy_number=0;copy_num_ID=gene-PCC6912_RS11055_0
tig00000005_pilon	Liftoff	CDS	106602	107900	.	-	.	ID=cds-WP_016877493.1;Parent=gene-PCC6912_RS11055;Dbxref=Genbank:WP_016877493.1;Name=WP_016877493.1;gbkey=CDS;inference=COORDINATES: similar to AA sequence:RefSeq:WP_016877493.1;locus_tag=PCC6912_RS11055;product=ABC exporter membrane fusion protein;protein_id=WP_016877493.1;transl_table=11;extra_copy_number=0
tig00000005_pilon	Liftoff	gene	107945	108781	.	-	.	ID=gene-PCC6912_RS11050;Name=PCC6912_RS11050;gbkey=Gene;gene_biotype=protein_coding;locus_tag=PCC6912_RS11050;old_locus_tag=PCC6912_21270;coverage=1.0;sequence_ID=1.0;matches_ref_protein=True;valid_ORF=True;valid_ORFs=1;extra_copy_number=0;copy_num_ID=gene-PCC6912_RS11050_0
tig00000005_pilon	Liftoff	CDS	107945	108781	.	-	.	ID=cds-WP_016877492.1;Parent=gene-PCC6912_RS11050;Dbxref=Genbank:WP_016877492.1;Name=WP_016877492.1;gbkey=CDS;inference=COORDINATES: similar to AA sequence:RefSeq:WP_016877492.1;locus_tag=PCC6912_RS11050;product=hypothetical protein;protein_id=WP_016877492.1;transl_table=11;extra_copy_number=0
tig00000005_pilon	Liftoff	gene	108884	110158	.	-	.	ID=gene-PCC6912_RS11045;Name=PCC6912_RS11045;gbkey=Gene;gene_biotype=protein_coding;locus_tag=PCC6912_RS11045;old_locus_tag=PCC6912_21260;coverage=1.0;sequence_ID=1.0;matches_ref_protein=True;valid_ORF=True;valid_ORFs=1;extra_copy_number=0;copy_num_ID=gene-PCC6912_RS11045_0
tig00000005_pilon	Liftoff	CDS	108884	110158	.	-	.	ID=cds-WP_016877491.1;Parent=gene-PCC6912_RS11045;Dbxref=Genbank:WP_016877491.1;Name=WP_016877491.1;gbkey=CDS;inference=COORDINATES: similar to AA sequence:RefSeq:WP_016877491.1;locus_tag=PCC6912_RS11045;product=glycosyltransferase;protein_id=WP_016877491.1;transl_table=11;extra_copy_number=0
tig00000005_pilon	Liftoff	gene	110391	111533	.	-	.	ID=gene-PCC6912_RS11040;Name=PCC6912_RS11040;gbkey=Gene;gene_biotype=protein_coding;locus_tag=PCC6912_RS11040;old_locus_tag=PCC6912_21250;coverage=1.0;sequence_ID=1.0;matches_ref_protein=True;valid_ORF=False;missing_start_codon=True;valid_ORFs=0;extra_copy_number=0;copy_num_ID=gene-PCC6912_RS11040_0
tig00000005_pilon	Liftoff	CDS	110391	111533	.	-	.	ID=cds-WP_016877490.1;Parent=gene-PCC6912_RS11040;Dbxref=Genbank:WP_016877490.1;Name=WP_016877490.1;gbkey=CDS;inference=COORDINATES: similar to AA sequence:RefSeq:WP_016877490.1;locus_tag=PCC6912_RS11040;product=acyl-CoA/acyl-ACP dehydrogenase;protein_id=WP_016877490.1;transl_table=11;extra_copy_number=0
tig00000005_pilon	Liftoff	gene	111549	112778	.	-	.	ID=gene-PCC6912_RS11035;Name=PCC6912_RS11035;gbkey=Gene;gene_biotype=protein_coding;locus_tag=PCC6912_RS11035;old_locus_tag=PCC6912_21240;coverage=1.0;sequence_ID=1.0;matches_ref_protein=True;valid_ORF=True;valid_ORFs=1;extra_copy_number=0;copy_num_ID=gene-PCC6912_RS11035_0
tig00000005_pilon	Liftoff	CDS	111549	112778	.	-	.	ID=cds-WP_016877489.1;Parent=gene-PCC6912_RS11035;Dbxref=Genbank:WP_016877489.1;Name=WP_016877489.1;gbkey=CDS;inference=COORDINATES: similar to AA sequence:RefSeq:WP_016877489.1;locus_tag=PCC6912_RS11035;product=GNAT family N-acetyltransferase;protein_id=WP_016877489.1;transl_table=11;extra_copy_number=0
tig00000005_pilon	Liftoff	gene	112903	113400	.	-	.	ID=gene-PCC6912_RS11030;Name=PCC6912_RS11030;gbkey=Gene;gene_biotype=protein_coding;locus_tag=PCC6912_RS11030;old_locus_tag=PCC6912_21230;coverage=1.0;sequence_ID=1.0;matches_ref_protein=True;valid_ORF=True;valid_ORFs=1;extra_copy_number=0;copy_num_ID=gene-PCC6912_RS11030_0
tig00000005_pilon	Liftoff	CDS	112903	113400	.	-	.	ID=cds-WP_016877488.1;Parent=gene-PCC6912_RS11030;Dbxref=Genbank:WP_016877488.1;Name=WP_016877488.1;gbkey=CDS;inference=COORDINATES: similar to AA sequence:RefSeq:WP_016877488.1;locus_tag=PCC6912_RS11030;product=SRPBCC family protein;protein_id=WP_016877488.1;transl_table=11;extra_copy_number=0
tig00000005_pilon	Liftoff	gene	113415	114734	.	-	.	ID=gene-PCC6912_RS11025;Name=PCC6912_RS11025;gbkey=Gene;gene_biotype=protein_coding;locus_tag=PCC6912_RS11025;old_locus_tag=PCC6912_21220;coverage=1.0;sequence_ID=1.0;matches_ref_protein=True;valid_ORF=True;valid_ORFs=1;extra_copy_number=0;copy_num_ID=gene-PCC6912_RS11025_0
tig00000005_pilon	Liftoff	CDS	113415	114734	.	-	.	ID=cds-WP_016877487.1;Parent=gene-PCC6912_RS11025;Dbxref=Genbank:WP_016877487.1;Name=WP_016877487.1;gbkey=CDS;inference=COORDINATES: similar to AA sequence:RefSeq:WP_016877487.1;locus_tag=PCC6912_RS11025;product=aminotransferase class III-fold pyridoxal phosphate-dependent enzyme;protein_id=WP_016877487.1;transl_table=11;extra_copy_number=0
tig00000005_pilon	Liftoff	gene	114762	115574	.	-	.	ID=gene-PCC6912_RS11020;Name=PCC6912_RS11020;gbkey=Gene;gene_biotype=protein_coding;locus_tag=PCC6912_RS11020;old_locus_tag=PCC6912_21210;coverage=1.0;sequence_ID=1.0;matches_ref_protein=True;valid_ORF=True;valid_ORFs=1;extra_copy_number=0;copy_num_ID=gene-PCC6912_RS11020_0
tig00000005_pilon	Liftoff	CDS	114762	115574	.	-	.	ID=cds-WP_016877486.1;Parent=gene-PCC6912_RS11020;Dbxref=Genbank:WP_016877486.1;Name=WP_016877486.1;gbkey=CDS;inference=COORDINATES: similar to AA sequence:RefSeq:WP_016877486.1;locus_tag=PCC6912_RS11020;product=fatty acid desaturase;protein_id=WP_016877486.1;transl_table=11;extra_copy_number=0
tig00000005_pilon	Liftoff	gene	115700	116767	.	-	.	ID=gene-PCC6912_RS11015;Name=PCC6912_RS11015;gbkey=Gene;gene_biotype=protein_coding;locus_tag=PCC6912_RS11015;old_locus_tag=PCC6912_21200;coverage=1.0;sequence_ID=1.0;matches_ref_protein=True;valid_ORF=True;valid_ORFs=1;extra_copy_number=0;copy_num_ID=gene-PCC6912_RS11015_0
tig00000005_pilon	Liftoff	CDS	115700	116767	.	-	.	ID=cds-WP_016877485.1;Parent=gene-PCC6912_RS11015;Dbxref=Genbank:WP_016877485.1;Name=WP_016877485.1;gbkey=CDS;inference=COORDINATES: similar to AA sequence:RefSeq:WP_016877485.1;locus_tag=PCC6912_RS11015;product=SDR family oxidoreductase;protein_id=WP_016877485.1;transl_table=11;extra_copy_number=0
tig00000005_pilon	Liftoff	gene	116817	117986	.	-	.	ID=gene-PCC6912_RS11010;Name=PCC6912_RS11010;gbkey=Gene;gene_biotype=protein_coding;locus_tag=PCC6912_RS11010;old_locus_tag=PCC6912_21190;coverage=1.0;sequence_ID=1.0;matches_ref_protein=True;valid_ORF=True;valid_ORFs=1;extra_copy_number=0;copy_num_ID=gene-PCC6912_RS11010_0
tig00000005_pilon	Liftoff	CDS	116817	117986	.	-	.	ID=cds-WP_016877484.1;Parent=gene-PCC6912_RS11010;Dbxref=Genbank:WP_016877484.1;Name=WP_016877484.1;gbkey=CDS;inference=COORDINATES: similar to AA sequence:RefSeq:WP_017655351.1;locus_tag=PCC6912_RS11010;product=nitric oxide synthase oxygenase;protein_id=WP_016877484.1;transl_table=11;extra_copy_number=0
tig00000005_pilon	Liftoff	gene	117993	119063	.	-	.	ID=gene-PCC6912_RS11005;Name=PCC6912_RS11005;gbkey=Gene;gene_biotype=protein_coding;locus_tag=PCC6912_RS11005;old_locus_tag=PCC6912_21180;coverage=1.0;sequence_ID=0.999;matches_ref_protein=False;valid_ORF=False;missing_start_codon=True;valid_ORFs=0;extra_copy_number=0;copy_num_ID=gene-PCC6912_RS11005_0
tig00000005_pilon	Liftoff	CDS	117993	119063	.	-	.	ID=cds-WP_071588475.1;Parent=gene-PCC6912_RS11005;Dbxref=Genbank:WP_071588475.1;Name=WP_071588475.1;gbkey=CDS;inference=COORDINATES: similar to AA sequence:RefSeq:WP_017655352.1;locus_tag=PCC6912_RS11005;product=SDR family oxidoreductase;protein_id=WP_071588475.1;transl_table=11;extra_copy_number=0
tig00000005_pilon	Liftoff	gene	119144	119350	.	-	.	ID=gene-PCC6912_RS11000;Name=PCC6912_RS11000;gbkey=Gene;gene_biotype=protein_coding;locus_tag=PCC6912_RS11000;old_locus_tag=PCC6912_21170;coverage=1.0;sequence_ID=1.0;matches_ref_protein=True;valid_ORF=True;valid_ORFs=1;extra_copy_number=0;copy_num_ID=gene-PCC6912_RS11000_0
tig00000005_pilon	Liftoff	CDS	119144	119350	.	-	.	ID=cds-WP_016877482.1;Parent=gene-PCC6912_RS11000;Dbxref=Genbank:WP_016877482.1;Name=WP_016877482.1;gbkey=CDS;inference=COORDINATES: similar to AA sequence:RefSeq:WP_016877482.1;locus_tag=PCC6912_RS11000;product=hypothetical protein;protein_id=WP_016877482.1;transl_table=11;extra_copy_number=0
tig00000005_pilon	Liftoff	gene	120299	122224	.	+	.	ID=gene-PCC6912_RS10995;Name=ftsH;gbkey=Gene;gene=ftsH;gene_biotype=protein_coding;locus_tag=PCC6912_RS10995;old_locus_tag=PCC6912_21160;coverage=1.0;sequence_ID=1.0;matches_ref_protein=True;valid_ORF=True;valid_ORFs=1;extra_copy_number=0;copy_num_ID=gene-PCC6912_RS10995_0
tig00000005_pilon	Liftoff	CDS	120299	122224	.	+	.	ID=cds-WP_016877481.1;Parent=gene-PCC6912_RS10995;Dbxref=Genbank:WP_016877481.1;Name=WP_016877481.1;gbkey=CDS;gene=ftsH;inference=COORDINATES: similar to AA sequence:RefSeq:WP_016877481.1;locus_tag=PCC6912_RS10995;product=ATP-dependent zinc metalloprotease FtsH;protein_id=WP_016877481.1;transl_table=11;extra_copy_number=0
tig00000005_pilon	Liftoff	gene	122323	123261	.	+	.	ID=gene-PCC6912_RS10990;Name=PCC6912_RS10990;gbkey=Gene;gene_biotype=protein_coding;locus_tag=PCC6912_RS10990;old_locus_tag=PCC6912_21150;coverage=1.0;sequence_ID=1.0;matches_ref_protein=True;valid_ORF=True;valid_ORFs=1;extra_copy_number=0;copy_num_ID=gene-PCC6912_RS10990_0
tig00000005_pilon	Liftoff	CDS	122323	123261	.	+	.	ID=cds-WP_026087658.1;Parent=gene-PCC6912_RS10990;Dbxref=Genbank:WP_026087658.1;Name=WP_026087658.1;gbkey=CDS;inference=COORDINATES: similar to AA sequence:RefSeq:WP_016863230.1;locus_tag=PCC6912_RS10990;product=hypothetical protein;protein_id=WP_026087658.1;transl_table=11;extra_copy_number=0
tig00000005_pilon	Liftoff	gene	124400	124888	.	+	.	ID=gene-PCC6912_RS10985;Name=PCC6912_RS10985;gbkey=Gene;gene_biotype=protein_coding;locus_tag=PCC6912_RS10985;old_locus_tag=PCC6912_21140;coverage=1.0;sequence_ID=1.0;matches_ref_protein=True;valid_ORF=True;valid_ORFs=1;extra_copy_number=0;copy_num_ID=gene-PCC6912_RS10985_0
tig00000005_pilon	Liftoff	CDS	124400	124888	.	+	.	ID=cds-WP_016877479.1;Parent=gene-PCC6912_RS10985;Dbxref=Genbank:WP_016877479.1;Name=WP_016877479.1;gbkey=CDS;inference=COORDINATES: similar to AA sequence:RefSeq:WP_016877479.1;locus_tag=PCC6912_RS10985;product=DUF2808 domain-containing protein;protein_id=WP_016877479.1;transl_table=11;extra_copy_number=0
tig00000005_pilon	Liftoff	gene	125190	125678	.	+	.	ID=gene-PCC6912_RS10980;Name=PCC6912_RS10980;gbkey=Gene;gene_biotype=protein_coding;locus_tag=PCC6912_RS10980;old_locus_tag=PCC6912_21130;coverage=1.0;sequence_ID=1.0;matches_ref_protein=True;valid_ORF=True;valid_ORFs=1;extra_copy_number=0;copy_num_ID=gene-PCC6912_RS10980_0
tig00000005_pilon	Liftoff	CDS	125190	125678	.	+	.	ID=cds-WP_016877478.1;Parent=gene-PCC6912_RS10980;Dbxref=Genbank:WP_016877478.1;Name=WP_016877478.1;gbkey=CDS;inference=COORDINATES: similar to AA sequence:RefSeq:WP_016877478.1;locus_tag=PCC6912_RS10980;product=DUF2808 domain-containing protein;protein_id=WP_016877478.1;transl_table=11;extra_copy_number=0
tig00000005_pilon	Liftoff	gene	125789	126265	.	+	.	ID=gene-PCC6912_RS10975;Name=PCC6912_RS10975;gbkey=Gene;gene_biotype=protein_coding;locus_tag=PCC6912_RS10975;old_locus_tag=PCC6912_21120;coverage=1.0;sequence_ID=1.0;matches_ref_protein=True;valid_ORF=True;valid_ORFs=1;extra_copy_number=0;copy_num_ID=gene-PCC6912_RS10975_0
tig00000005_pilon	Liftoff	CDS	125789	126265	.	+	.	ID=cds-WP_016877477.1;Parent=gene-PCC6912_RS10975;Dbxref=Genbank:WP_016877477.1;Name=WP_016877477.1;gbkey=CDS;inference=COORDINATES: similar to AA sequence:RefSeq:WP_016877477.1;locus_tag=PCC6912_RS10975;product=DUF2808 domain-containing protein;protein_id=WP_016877477.1;transl_table=11;extra_copy_number=0
tig00000005_pilon	Liftoff	gene	126342	126695	.	+	.	ID=gene-PCC6912_RS10970;Name=PCC6912_RS10970;gbkey=Gene;gene_biotype=protein_coding;locus_tag=PCC6912_RS10970;old_locus_tag=PCC6912_21110;coverage=1.0;sequence_ID=1.0;matches_ref_protein=True;valid_ORF=True;valid_ORFs=1;extra_copy_number=0;copy_num_ID=gene-PCC6912_RS10970_0
tig00000005_pilon	Liftoff	CDS	126342	126695	.	+	.	ID=cds-WP_016877476.1;Parent=gene-PCC6912_RS10970;Dbxref=Genbank:WP_016877476.1;Name=WP_016877476.1;gbkey=CDS;inference=COORDINATES: similar to AA sequence:RefSeq:WP_016877476.1;locus_tag=PCC6912_RS10970;product=hypothetical protein;protein_id=WP_016877476.1;transl_table=11;extra_copy_number=0
tig00000005_pilon	Liftoff	gene	127369	128073	.	+	.	ID=gene-PCC6912_RS10965;Name=PCC6912_RS10965;gbkey=Gene;gene_biotype=protein_coding;locus_tag=PCC6912_RS10965;old_locus_tag=PCC6912_21100;coverage=1.0;sequence_ID=1.0;matches_ref_protein=True;valid_ORF=True;valid_ORFs=1;extra_copy_number=0;copy_num_ID=gene-PCC6912_RS10965_0
tig00000005_pilon	Liftoff	CDS	127369	128073	.	+	.	ID=cds-WP_026087657.1;Parent=gene-PCC6912_RS10965;Dbxref=Genbank:WP_026087657.1;Name=WP_026087657.1;gbkey=CDS;inference=COORDINATES: similar to AA sequence:RefSeq:WP_016878017.1;locus_tag=PCC6912_RS10965;product=response regulator transcription factor;protein_id=WP_026087657.1;transl_table=11;extra_copy_number=0
tig00000005_pilon	Liftoff	gene	128060	129469	.	+	.	ID=gene-PCC6912_RS10960;Name=PCC6912_RS10960;gbkey=Gene;gene_biotype=protein_coding;locus_tag=PCC6912_RS10960;old_locus_tag=PCC6912_21090;coverage=1.0;sequence_ID=1.0;matches_ref_protein=True;valid_ORF=True;valid_ORFs=1;extra_copy_number=0;copy_num_ID=gene-PCC6912_RS10960_0
tig00000005_pilon	Liftoff	CDS	128060	129469	.	+	.	ID=cds-WP_016877474.1;Parent=gene-PCC6912_RS10960;Dbxref=Genbank:WP_016877474.1;Name=WP_016877474.1;gbkey=CDS;inference=COORDINATES: similar to AA sequence:RefSeq:WP_016877474.1;locus_tag=PCC6912_RS10960;product=two-component sensor histidine kinase;protein_id=WP_016877474.1;transl_table=11;extra_copy_number=0
tig00000005_pilon	Liftoff	gene	130104	130346	.	-	.	ID=gene-PCC6912_RS10955;Name=PCC6912_RS10955;gbkey=Gene;gene_biotype=protein_coding;locus_tag=PCC6912_RS10955;old_locus_tag=PCC6912_21080;coverage=1.0;sequence_ID=1.0;matches_ref_protein=True;valid_ORF=True;valid_ORFs=1;extra_copy_number=0;copy_num_ID=gene-PCC6912_RS10955_0
tig00000005_pilon	Liftoff	CDS	130104	130346	.	-	.	ID=cds-WP_016877473.1;Parent=gene-PCC6912_RS10955;Dbxref=Genbank:WP_016877473.1;Name=WP_016877473.1;gbkey=CDS;inference=COORDINATES: similar to AA sequence:RefSeq:WP_011316844.1;locus_tag=PCC6912_RS10955;product=hypothetical protein;protein_id=WP_016877473.1;transl_table=11;extra_copy_number=0
tig00000005_pilon	Liftoff	gene	131245	132120	.	+	.	ID=gene-PCC6912_RS10945;Name=PCC6912_RS10945;gbkey=Gene;gene_biotype=protein_coding;locus_tag=PCC6912_RS10945;old_locus_tag=PCC6912_21060;coverage=1.0;sequence_ID=1.0;matches_ref_protein=True;valid_ORF=True;valid_ORFs=1;extra_copy_number=0;copy_num_ID=gene-PCC6912_RS10945_0
tig00000005_pilon	Liftoff	CDS	131245	132120	.	+	.	ID=cds-WP_016879194.1;Parent=gene-PCC6912_RS10945;Dbxref=Genbank:WP_016879194.1;Name=WP_016879194.1;gbkey=CDS;inference=COORDINATES: similar to AA sequence:RefSeq:WP_019497820.1;locus_tag=PCC6912_RS10945;product=hypothetical protein;protein_id=WP_016879194.1;transl_table=11;extra_copy_number=0
tig00000005_pilon	Liftoff	gene	132122	132871	.	+	.	ID=gene-PCC6912_RS10940;Name=PCC6912_RS10940;gbkey=Gene;gene_biotype=protein_coding;locus_tag=PCC6912_RS10940;old_locus_tag=PCC6912_21050;coverage=1.0;sequence_ID=1.0;matches_ref_protein=True;valid_ORF=True;valid_ORFs=1;extra_copy_number=0;copy_num_ID=gene-PCC6912_RS10940_0
tig00000005_pilon	Liftoff	CDS	132122	132871	.	+	.	ID=cds-WP_016877469.1;Parent=gene-PCC6912_RS10940;Dbxref=Genbank:WP_016877469.1;Name=WP_016877469.1;gbkey=CDS;inference=COORDINATES: similar to AA sequence:RefSeq:WP_016877469.1;locus_tag=PCC6912_RS10940;product=hypothetical protein;protein_id=WP_016877469.1;transl_table=11;extra_copy_number=0
tig00000005_pilon	Liftoff	gene	132941	133579	.	+	.	ID=gene-PCC6912_RS10935;Name=PCC6912_RS10935;gbkey=Gene;gene_biotype=protein_coding;locus_tag=PCC6912_RS10935;old_locus_tag=PCC6912_21040;coverage=1.0;sequence_ID=1.0;matches_ref_protein=True;valid_ORF=True;valid_ORFs=1;extra_copy_number=0;copy_num_ID=gene-PCC6912_RS10935_0
tig00000005_pilon	Liftoff	CDS	132941	133579	.	+	.	ID=cds-WP_016877468.1;Parent=gene-PCC6912_RS10935;Dbxref=Genbank:WP_016877468.1;Name=WP_016877468.1;gbkey=CDS;inference=COORDINATES: similar to AA sequence:RefSeq:WP_016877468.1;locus_tag=PCC6912_RS10935;product=hypothetical protein;protein_id=WP_016877468.1;transl_table=11;extra_copy_number=0
tig00000005_pilon	Liftoff	gene	133580	134335	.	-	.	ID=gene-PCC6912_RS10930;Name=PCC6912_RS10930;gbkey=Gene;gene_biotype=protein_coding;locus_tag=PCC6912_RS10930;old_locus_tag=PCC6912_21030;coverage=1.0;sequence_ID=1.0;matches_ref_protein=True;valid_ORF=True;valid_ORFs=1;extra_copy_number=0;copy_num_ID=gene-PCC6912_RS10930_0
tig00000005_pilon	Liftoff	CDS	133580	134335	.	-	.	ID=cds-WP_016877467.1;Parent=gene-PCC6912_RS10930;Dbxref=Genbank:WP_016877467.1;Name=WP_016877467.1;gbkey=CDS;inference=COORDINATES: similar to AA sequence:RefSeq:WP_016877467.1;locus_tag=PCC6912_RS10930;product=response regulator transcription factor;protein_id=WP_016877467.1;transl_table=11;extra_copy_number=0
tig00000005_pilon	Liftoff	gene	134591	135817	.	+	.	ID=gene-PCC6912_RS10925;Name=PCC6912_RS10925;gbkey=Gene;gene_biotype=protein_coding;locus_tag=PCC6912_RS10925;old_locus_tag=PCC6912_21020;coverage=1.0;sequence_ID=1.0;matches_ref_protein=True;valid_ORF=False;missing_start_codon=True;valid_ORFs=0;extra_copy_number=0;copy_num_ID=gene-PCC6912_RS10925_0
tig00000005_pilon	Liftoff	CDS	134591	135817	.	+	.	ID=cds-WP_016877466.1;Parent=gene-PCC6912_RS10925;Dbxref=Genbank:WP_016877466.1;Name=WP_016877466.1;gbkey=CDS;inference=COORDINATES: similar to AA sequence:RefSeq:WP_016877466.1;locus_tag=PCC6912_RS10925;product=HAMP domain-containing histidine kinase;protein_id=WP_016877466.1;transl_table=11;extra_copy_number=0
tig00000005_pilon	Liftoff	gene	136211	136924	.	-	.	ID=gene-PCC6912_RS10920;Name=PCC6912_RS10920;gbkey=Gene;gene_biotype=protein_coding;locus_tag=PCC6912_RS10920;old_locus_tag=PCC6912_21010;coverage=1.0;sequence_ID=1.0;matches_ref_protein=True;valid_ORF=True;valid_ORFs=1;extra_copy_number=0;copy_num_ID=gene-PCC6912_RS10920_0
tig00000005_pilon	Liftoff	CDS	136211	136924	.	-	.	ID=cds-WP_016877465.1;Parent=gene-PCC6912_RS10920;Dbxref=Genbank:WP_016877465.1;Name=WP_016877465.1;gbkey=CDS;inference=COORDINATES: similar to AA sequence:RefSeq:WP_016877465.1;locus_tag=PCC6912_RS10920;product=hypothetical protein;protein_id=WP_016877465.1;transl_table=11;extra_copy_number=0
tig00000005_pilon	Liftoff	gene	136928	145621	.	-	.	ID=gene-PCC6912_RS10915;Name=PCC6912_RS10915;gbkey=Gene;gene_biotype=protein_coding;locus_tag=PCC6912_RS10915;old_locus_tag=PCC6912_21000;coverage=1.0;sequence_ID=0.999;matches_ref_protein=False;valid_ORF=True;valid_ORFs=1;extra_copy_number=0;copy_num_ID=gene-PCC6912_RS10915_0
tig00000005_pilon	Liftoff	CDS	136928	145621	.	-	.	ID=cds-WP_016879193.1;Parent=gene-PCC6912_RS10915;Dbxref=Genbank:WP_016879193.1;Name=WP_016879193.1;gbkey=CDS;inference=COORDINATES: similar to AA sequence:RefSeq:WP_017740785.1;locus_tag=PCC6912_RS10915;product=hypothetical protein;protein_id=WP_016879193.1;transl_table=11;extra_copy_number=0
tig00000005_pilon	Liftoff	gene	145915	147111	.	-	.	ID=gene-PCC6912_RS10910;Name=PCC6912_RS10910;gbkey=Gene;gene_biotype=protein_coding;locus_tag=PCC6912_RS10910;old_locus_tag=PCC6912_20990;coverage=1.0;sequence_ID=1.0;matches_ref_protein=True;valid_ORF=False;missing_start_codon=True;valid_ORFs=0;extra_copy_number=0;copy_num_ID=gene-PCC6912_RS10910_0
tig00000005_pilon	Liftoff	CDS	145915	147111	.	-	.	ID=cds-WP_071588474.1;Parent=gene-PCC6912_RS10910;Dbxref=Genbank:WP_071588474.1;Name=WP_071588474.1;gbkey=CDS;inference=COORDINATES: similar to AA sequence:RefSeq:WP_016877463.1;locus_tag=PCC6912_RS10910;product=relaxase/mobilization nuclease domain-containing protein;protein_id=WP_071588474.1;transl_table=11;extra_copy_number=0
tig00000005_pilon	Liftoff	gene	147603	147938	.	-	.	ID=gene-PCC6912_RS10900;Name=PCC6912_RS10900;gbkey=Gene;gene_biotype=protein_coding;locus_tag=PCC6912_RS10900;old_locus_tag=PCC6912_20980;coverage=1.0;sequence_ID=1.0;matches_ref_protein=True;valid_ORF=True;valid_ORFs=1;extra_copy_number=0;copy_num_ID=gene-PCC6912_RS10900_0
tig00000005_pilon	Liftoff	CDS	147603	147938	.	-	.	ID=cds-WP_016877462.1;Parent=gene-PCC6912_RS10900;Dbxref=Genbank:WP_016877462.1;Name=WP_016877462.1;gbkey=CDS;inference=COORDINATES: similar to AA sequence:RefSeq:WP_016877462.1;locus_tag=PCC6912_RS10900;product=hypothetical protein;protein_id=WP_016877462.1;transl_table=11;extra_copy_number=0
tig00000005_pilon	Liftoff	gene	148970	149470	.	+	.	ID=gene-PCC6912_RS10895;Name=PCC6912_RS10895;gbkey=Gene;gene_biotype=protein_coding;locus_tag=PCC6912_RS10895;old_locus_tag=PCC6912_20970;coverage=1.0;sequence_ID=1.0;matches_ref_protein=True;valid_ORF=True;valid_ORFs=1;extra_copy_number=0;copy_num_ID=gene-PCC6912_RS10895_0
tig00000005_pilon	Liftoff	CDS	148970	149470	.	+	.	ID=cds-WP_016879192.1;Parent=gene-PCC6912_RS10895;Dbxref=Genbank:WP_016879192.1;Name=WP_016879192.1;gbkey=CDS;inference=COORDINATES: ab initio prediction:GeneMarkS-2+;locus_tag=PCC6912_RS10895;product=hypothetical protein;protein_id=WP_016879192.1;transl_table=11;extra_copy_number=0
tig00000005_pilon	Liftoff	gene	149515	149799	.	-	.	ID=gene-PCC6912_RS10890;Name=PCC6912_RS10890;gbkey=Gene;gene_biotype=protein_coding;locus_tag=PCC6912_RS10890;old_locus_tag=PCC6912_20960;coverage=1.0;sequence_ID=1.0;matches_ref_protein=True;valid_ORF=True;valid_ORFs=1;extra_copy_number=0;copy_num_ID=gene-PCC6912_RS10890_0
tig00000005_pilon	Liftoff	CDS	149515	149799	.	-	.	ID=cds-WP_016877461.1;Parent=gene-PCC6912_RS10890;Dbxref=Genbank:WP_016877461.1;Name=WP_016877461.1;gbkey=CDS;inference=COORDINATES: similar to AA sequence:RefSeq:WP_016877461.1;locus_tag=PCC6912_RS10890;product=hypothetical protein;protein_id=WP_016877461.1;transl_table=11;extra_copy_number=0
tig00000005_pilon	Liftoff	gene	150143	150388	.	-	.	ID=gene-PCC6912_RS10885;Name=PCC6912_RS10885;gbkey=Gene;gene_biotype=protein_coding;locus_tag=PCC6912_RS10885;old_locus_tag=PCC6912_20950;coverage=1.0;sequence_ID=1.0;matches_ref_protein=True;valid_ORF=True;valid_ORFs=1;extra_copy_number=0;copy_num_ID=gene-PCC6912_RS10885_0
tig00000005_pilon	Liftoff	CDS	150143	150388	.	-	.	ID=cds-WP_016877460.1;Parent=gene-PCC6912_RS10885;Dbxref=Genbank:WP_016877460.1;Name=WP_016877460.1;gbkey=CDS;inference=COORDINATES: similar to AA sequence:RefSeq:WP_016877460.1;locus_tag=PCC6912_RS10885;product=hypothetical protein;protein_id=WP_016877460.1;transl_table=11;extra_copy_number=0
tig00000005_pilon	Liftoff	gene	150558	150998	.	-	.	ID=gene-PCC6912_RS10880;Name=PCC6912_RS10880;gbkey=Gene;gene_biotype=protein_coding;locus_tag=PCC6912_RS10880;old_locus_tag=PCC6912_20940;coverage=1.0;sequence_ID=1.0;matches_ref_protein=True;valid_ORF=False;missing_start_codon=True;valid_ORFs=0;extra_copy_number=0;copy_num_ID=gene-PCC6912_RS10880_0
tig00000005_pilon	Liftoff	CDS	150558	150998	.	-	.	ID=cds-WP_016877459.1;Parent=gene-PCC6912_RS10880;Dbxref=Genbank:WP_016877459.1;Name=WP_016877459.1;gbkey=CDS;inference=COORDINATES: similar to AA sequence:RefSeq:WP_016877459.1;locus_tag=PCC6912_RS10880;product=hypothetical protein;protein_id=WP_016877459.1;transl_table=11;extra_copy_number=0
tig00000005_pilon	Liftoff	gene	151202	152458	.	+	.	ID=gene-PCC6912_RS10875;Name=PCC6912_RS10875;gbkey=Gene;gene_biotype=protein_coding;locus_tag=PCC6912_RS10875;old_locus_tag=PCC6912_20930;coverage=1.0;sequence_ID=1.0;matches_ref_protein=True;valid_ORF=True;valid_ORFs=1;extra_copy_number=0;copy_num_ID=gene-PCC6912_RS10875_0
tig00000005_pilon	Liftoff	CDS	151202	152458	.	+	.	ID=cds-WP_016877458.1;Parent=gene-PCC6912_RS10875;Dbxref=Genbank:WP_016877458.1;Name=WP_016877458.1;gbkey=CDS;inference=COORDINATES: similar to AA sequence:RefSeq:WP_016877458.1;locus_tag=PCC6912_RS10875;product=ParM/StbA family protein;protein_id=WP_016877458.1;transl_table=11;extra_copy_number=0
tig00000005_pilon	Liftoff	gene	152823	153017	.	-	.	ID=gene-PCC6912_RS10870;Name=PCC6912_RS10870;gbkey=Gene;gene_biotype=protein_coding;locus_tag=PCC6912_RS10870;old_locus_tag=PCC6912_20920;coverage=1.0;sequence_ID=1.0;matches_ref_protein=True;valid_ORF=True;valid_ORFs=1;extra_copy_number=0;copy_num_ID=gene-PCC6912_RS10870_0
tig00000005_pilon	Liftoff	CDS	152823	153017	.	-	.	ID=cds-WP_016877456.1;Parent=gene-PCC6912_RS10870;Dbxref=Genbank:WP_016877456.1;Name=WP_016877456.1;gbkey=CDS;inference=COORDINATES: similar to AA sequence:RefSeq:WP_016877456.1;locus_tag=PCC6912_RS10870;product=hypothetical protein;protein_id=WP_016877456.1;transl_table=11;extra_copy_number=0
tig00000005_pilon	Liftoff	gene	153174	153500	.	-	.	ID=gene-PCC6912_RS10865;Name=PCC6912_RS10865;gbkey=Gene;gene_biotype=protein_coding;locus_tag=PCC6912_RS10865;old_locus_tag=PCC6912_20910;coverage=1.0;sequence_ID=1.0;matches_ref_protein=True;valid_ORF=True;valid_ORFs=1;extra_copy_number=0;copy_num_ID=gene-PCC6912_RS10865_0
tig00000005_pilon	Liftoff	CDS	153174	153500	.	-	.	ID=cds-WP_016877454.1;Parent=gene-PCC6912_RS10865;Dbxref=Genbank:WP_016877454.1;Name=WP_016877454.1;gbkey=CDS;inference=COORDINATES: similar to AA sequence:RefSeq:WP_016877454.1;locus_tag=PCC6912_RS10865;product=single-stranded DNA-binding protein;protein_id=WP_016877454.1;transl_table=11;extra_copy_number=0
tig00000005_pilon	Liftoff	gene	154011	154472	.	+	.	ID=gene-PCC6912_RS10860;Name=PCC6912_RS10860;gbkey=Gene;gene_biotype=protein_coding;locus_tag=PCC6912_RS10860;old_locus_tag=PCC6912_20900;coverage=1.0;sequence_ID=1.0;matches_ref_protein=True;valid_ORF=True;valid_ORFs=1;extra_copy_number=0;copy_num_ID=gene-PCC6912_RS10860_0
tig00000005_pilon	Liftoff	CDS	154011	154472	.	+	.	ID=cds-WP_016877453.1;Parent=gene-PCC6912_RS10860;Dbxref=Genbank:WP_016877453.1;Name=WP_016877453.1;gbkey=CDS;inference=COORDINATES: similar to AA sequence:RefSeq:WP_016877453.1;locus_tag=PCC6912_RS10860;product=hypothetical protein;protein_id=WP_016877453.1;transl_table=11;extra_copy_number=0
tig00000005_pilon	Liftoff	gene	154543	155511	.	-	.	ID=gene-PCC6912_RS10855;Name=PCC6912_RS10855;gbkey=Gene;gene_biotype=protein_coding;locus_tag=PCC6912_RS10855;old_locus_tag=PCC6912_20890;coverage=1.0;sequence_ID=1.0;matches_ref_protein=True;valid_ORF=True;valid_ORFs=1;extra_copy_number=0;copy_num_ID=gene-PCC6912_RS10855_0
tig00000005_pilon	Liftoff	CDS	154543	155511	.	-	.	ID=cds-WP_016879191.1;Parent=gene-PCC6912_RS10855;Dbxref=Genbank:WP_016879191.1;Name=WP_016879191.1;gbkey=CDS;inference=COORDINATES: similar to AA sequence:RefSeq:WP_017308663.1;locus_tag=PCC6912_RS10855;product=ParB/RepB/Spo0J family partition protein;protein_id=WP_016879191.1;transl_table=11;extra_copy_number=0
tig00000005_pilon	Liftoff	gene	155514	156290	.	-	.	ID=gene-PCC6912_RS10850;Name=PCC6912_RS10850;gbkey=Gene;gene_biotype=protein_coding;locus_tag=PCC6912_RS10850;old_locus_tag=PCC6912_20880;coverage=1.0;sequence_ID=1.0;matches_ref_protein=True;valid_ORF=True;valid_ORFs=1;extra_copy_number=0;copy_num_ID=gene-PCC6912_RS10850_0
tig00000005_pilon	Liftoff	CDS	155514	156290	.	-	.	ID=cds-WP_016877451.1;Parent=gene-PCC6912_RS10850;Dbxref=Genbank:WP_016877451.1;Name=WP_016877451.1;gbkey=CDS;inference=COORDINATES: similar to AA sequence:RefSeq:WP_016877451.1;locus_tag=PCC6912_RS10850;product=ParA family protein;protein_id=WP_016877451.1;transl_table=11;extra_copy_number=0
tig00000005_pilon	Liftoff	gene	156449	156865	.	-	.	ID=gene-PCC6912_RS10845;Name=PCC6912_RS10845;gbkey=Gene;gene_biotype=protein_coding;locus_tag=PCC6912_RS10845;old_locus_tag=PCC6912_20870;coverage=1.0;sequence_ID=1.0;matches_ref_protein=True;valid_ORF=True;valid_ORFs=1;extra_copy_number=0;copy_num_ID=gene-PCC6912_RS10845_0
tig00000005_pilon	Liftoff	CDS	156449	156865	.	-	.	ID=cds-WP_016877450.1;Parent=gene-PCC6912_RS10845;Dbxref=Genbank:WP_016877450.1;Name=WP_016877450.1;gbkey=CDS;inference=COORDINATES: similar to AA sequence:RefSeq:WP_016877450.1;locus_tag=PCC6912_RS10845;product=hypothetical protein;protein_id=WP_016877450.1;transl_table=11;extra_copy_number=0
tig00000005_pilon	Liftoff	gene	156950	157333	.	-	.	ID=gene-PCC6912_RS10840;Name=ssb;gbkey=Gene;gene=ssb;gene_biotype=protein_coding;locus_tag=PCC6912_RS10840;old_locus_tag=PCC6912_20860;coverage=1.0;sequence_ID=0.997;matches_ref_protein=False;valid_ORF=True;valid_ORFs=1;extra_copy_number=0;copy_num_ID=gene-PCC6912_RS10840_0
tig00000005_pilon	Liftoff	CDS	156950	157333	.	-	.	ID=cds-WP_016877449.1;Parent=gene-PCC6912_RS10840;Dbxref=Genbank:WP_016877449.1;Name=WP_016877449.1;gbkey=CDS;gene=ssb;inference=COORDINATES: similar to AA sequence:RefSeq:WP_016877449.1;locus_tag=PCC6912_RS10840;product=single-stranded DNA-binding protein;protein_id=WP_016877449.1;transl_table=11;extra_copy_number=0
tig00000005_pilon	Liftoff	gene	157503	158504	.	+	.	ID=gene-PCC6912_RS10835;Name=PCC6912_RS10835;gbkey=Gene;gene_biotype=protein_coding;locus_tag=PCC6912_RS10835;old_locus_tag=PCC6912_20850;coverage=1.0;sequence_ID=1.0;matches_ref_protein=True;valid_ORF=True;valid_ORFs=1;extra_copy_number=0;copy_num_ID=gene-PCC6912_RS10835_0
tig00000005_pilon	Liftoff	CDS	157503	158504	.	+	.	ID=cds-WP_016877448.1;Parent=gene-PCC6912_RS10835;Dbxref=Genbank:WP_016877448.1;Name=WP_016877448.1;gbkey=CDS;inference=COORDINATES: similar to AA sequence:RefSeq:WP_016877448.1;locus_tag=PCC6912_RS10835;product=hypothetical protein;protein_id=WP_016877448.1;transl_table=11;extra_copy_number=0
tig00000005_pilon	Liftoff	gene	158596	159246	.	-	.	ID=gene-PCC6912_RS10830;Name=PCC6912_RS10830;gbkey=Gene;gene_biotype=protein_coding;locus_tag=PCC6912_RS10830;old_locus_tag=PCC6912_20840;coverage=1.0;sequence_ID=0.998;matches_ref_protein=False;valid_ORF=True;valid_ORFs=1;extra_copy_number=0;copy_num_ID=gene-PCC6912_RS10830_0
tig00000005_pilon	Liftoff	CDS	158596	159246	.	-	.	ID=cds-WP_016877447.1;Parent=gene-PCC6912_RS10830;Dbxref=Genbank:WP_016877447.1;Name=WP_016877447.1;gbkey=CDS;inference=COORDINATES: similar to AA sequence:RefSeq:WP_016877447.1;locus_tag=PCC6912_RS10830;product=hypothetical protein;protein_id=WP_016877447.1;transl_table=11;extra_copy_number=0
tig00000005_pilon	Liftoff	gene	159319	160131	.	-	.	ID=gene-PCC6912_RS10825;Name=PCC6912_RS10825;gbkey=Gene;gene_biotype=protein_coding;locus_tag=PCC6912_RS10825;coverage=1.0;sequence_ID=1.0;matches_ref_protein=True;valid_ORF=True;valid_ORFs=1;extra_copy_number=0;copy_num_ID=gene-PCC6912_RS10825_0
tig00000005_pilon	Liftoff	CDS	159319	160131	.	-	.	ID=cds-WP_016877446.1;Parent=gene-PCC6912_RS10825;Dbxref=Genbank:WP_016877446.1;Name=WP_016877446.1;gbkey=CDS;inference=COORDINATES: similar to AA sequence:RefSeq:WP_016877446.1;locus_tag=PCC6912_RS10825;product=AAA family ATPase;protein_id=WP_016877446.1;transl_table=11;extra_copy_number=0
tig00000005_pilon	Liftoff	gene	160128	161081	.	-	.	ID=gene-PCC6912_RS10820;Name=holA;gbkey=Gene;gene=holA;gene_biotype=protein_coding;locus_tag=PCC6912_RS10820;old_locus_tag=PCC6912_20830;coverage=1.0;sequence_ID=1.0;matches_ref_protein=True;valid_ORF=True;valid_ORFs=1;extra_copy_number=0;copy_num_ID=gene-PCC6912_RS10820_0
tig00000005_pilon	Liftoff	CDS	160128	161081	.	-	.	ID=cds-WP_016877445.1;Parent=gene-PCC6912_RS10820;Dbxref=Genbank:WP_016877445.1;Name=WP_016877445.1;gbkey=CDS;gene=holA;inference=COORDINATES: similar to AA sequence:RefSeq:WP_016877445.1;locus_tag=PCC6912_RS10820;product=DNA polymerase III subunit delta;protein_id=WP_016877445.1;transl_table=11;extra_copy_number=0
tig00000005_pilon	Liftoff	gene	161525	162181	.	+	.	ID=gene-PCC6912_RS10815;Name=PCC6912_RS10815;gbkey=Gene;gene_biotype=protein_coding;locus_tag=PCC6912_RS10815;old_locus_tag=PCC6912_20820;coverage=1.0;sequence_ID=1.0;matches_ref_protein=True;valid_ORF=True;valid_ORFs=1;extra_copy_number=0;copy_num_ID=gene-PCC6912_RS10815_0
tig00000005_pilon	Liftoff	CDS	161525	162181	.	+	.	ID=cds-WP_016877444.1;Parent=gene-PCC6912_RS10815;Dbxref=Genbank:WP_016877444.1;Name=WP_016877444.1;gbkey=CDS;inference=COORDINATES: similar to AA sequence:RefSeq:WP_016877444.1;locus_tag=PCC6912_RS10815;product=hypothetical protein;protein_id=WP_016877444.1;transl_table=11;extra_copy_number=0
tig00000005_pilon	Liftoff	gene	162592	163089	.	+	.	ID=gene-PCC6912_RS10810;Name=PCC6912_RS10810;gbkey=Gene;gene_biotype=protein_coding;locus_tag=PCC6912_RS10810;old_locus_tag=PCC6912_20810;coverage=1.0;sequence_ID=1.0;matches_ref_protein=True;valid_ORF=False;missing_start_codon=True;valid_ORFs=0;extra_copy_number=0;copy_num_ID=gene-PCC6912_RS10810_0
tig00000005_pilon	Liftoff	CDS	162592	163089	.	+	.	ID=cds-WP_039751899.1;Parent=gene-PCC6912_RS10810;Dbxref=Genbank:WP_039751899.1;Name=WP_039751899.1;gbkey=CDS;inference=COORDINATES: similar to AA sequence:RefSeq:WP_016858456.1;locus_tag=PCC6912_RS10810;product=class I SAM-dependent methyltransferase;protein_id=WP_039751899.1;transl_table=11;extra_copy_number=0
tig00000005_pilon	Liftoff	gene	163531	163827	.	-	.	ID=gene-PCC6912_RS10805;Name=PCC6912_RS10805;gbkey=Gene;gene_biotype=protein_coding;locus_tag=PCC6912_RS10805;old_locus_tag=PCC6912_20800;coverage=1.0;sequence_ID=1.0;matches_ref_protein=True;valid_ORF=True;valid_ORFs=1;extra_copy_number=0;copy_num_ID=gene-PCC6912_RS10805_0
tig00000005_pilon	Liftoff	CDS	163531	163827	.	-	.	ID=cds-WP_016877442.1;Parent=gene-PCC6912_RS10805;Dbxref=Genbank:WP_016877442.1;Name=WP_016877442.1;gbkey=CDS;inference=COORDINATES: similar to AA sequence:RefSeq:WP_016877442.1;locus_tag=PCC6912_RS10805;product=type II toxin-antitoxin system RelE/ParE family toxin;protein_id=WP_016877442.1;transl_table=11;extra_copy_number=0
tig00000005_pilon	Liftoff	gene	163833	164075	.	-	.	ID=gene-PCC6912_RS10800;Name=PCC6912_RS10800;gbkey=Gene;gene_biotype=protein_coding;locus_tag=PCC6912_RS10800;old_locus_tag=PCC6912_20790;coverage=1.0;sequence_ID=1.0;matches_ref_protein=True;valid_ORF=True;valid_ORFs=1;extra_copy_number=0;copy_num_ID=gene-PCC6912_RS10800_0
tig00000005_pilon	Liftoff	CDS	163833	164075	.	-	.	ID=cds-WP_016877441.1;Parent=gene-PCC6912_RS10800;Dbxref=Genbank:WP_016877441.1;Name=WP_016877441.1;gbkey=CDS;inference=COORDINATES: similar to AA sequence:RefSeq:WP_016877441.1;locus_tag=PCC6912_RS10800;product=hypothetical protein;protein_id=WP_016877441.1;transl_table=11;extra_copy_number=0
tig00000005_pilon	Liftoff	gene	164456	165679	.	+	.	ID=gene-PCC6912_RS10795;Name=PCC6912_RS10795;gbkey=Gene;gene_biotype=protein_coding;locus_tag=PCC6912_RS10795;old_locus_tag=PCC6912_20780;coverage=1.0;sequence_ID=1.0;matches_ref_protein=True;valid_ORF=True;valid_ORFs=1;extra_copy_number=0;copy_num_ID=gene-PCC6912_RS10795_0
tig00000005_pilon	Liftoff	CDS	164456	165679	.	+	.	ID=cds-WP_016877440.1;Parent=gene-PCC6912_RS10795;Dbxref=Genbank:WP_016877440.1;Name=WP_016877440.1;gbkey=CDS;inference=COORDINATES: similar to AA sequence:RefSeq:WP_016877440.1;locus_tag=PCC6912_RS10795;product=transposase;protein_id=WP_016877440.1;transl_table=11;extra_copy_number=0
tig00000005_pilon	Liftoff	gene	165736	167550	.	-	.	ID=gene-PCC6912_RS10790;Name=PCC6912_RS10790;gbkey=Gene;gene_biotype=protein_coding;locus_tag=PCC6912_RS10790;old_locus_tag=PCC6912_20770;coverage=1.0;sequence_ID=1.0;matches_ref_protein=True;valid_ORF=True;valid_ORFs=1;extra_copy_number=0;copy_num_ID=gene-PCC6912_RS10790_0
tig00000005_pilon	Liftoff	CDS	165736	167550	.	-	.	ID=cds-WP_016877439.1;Parent=gene-PCC6912_RS10790;Dbxref=Genbank:WP_016877439.1;Name=WP_016877439.1;gbkey=CDS;inference=COORDINATES: similar to AA sequence:RefSeq:WP_016877439.1;locus_tag=PCC6912_RS10790;product=ribonuclease H-like domain-containing protein;protein_id=WP_016877439.1;transl_table=11;extra_copy_number=0
tig00000005_pilon	Liftoff	gene	167744	168406	.	+	.	ID=gene-PCC6912_RS10785;Name=PCC6912_RS10785;gbkey=Gene;gene_biotype=protein_coding;locus_tag=PCC6912_RS10785;old_locus_tag=PCC6912_20760;coverage=1.0;sequence_ID=1.0;matches_ref_protein=True;valid_ORF=True;valid_ORFs=1;extra_copy_number=0;copy_num_ID=gene-PCC6912_RS10785_0
tig00000005_pilon	Liftoff	CDS	167744	168406	.	+	.	ID=cds-WP_016877438.1;Parent=gene-PCC6912_RS10785;Dbxref=Genbank:WP_016877438.1;Name=WP_016877438.1;gbkey=CDS;inference=COORDINATES: similar to AA sequence:RefSeq:WP_016877438.1;locus_tag=PCC6912_RS10785;product=hypothetical protein;protein_id=WP_016877438.1;transl_table=11;extra_copy_number=0
tig00000005_pilon	Liftoff	gene	168624	168785	.	-	.	ID=gene-PCC6912_RS35130;Name=PCC6912_RS35130;gbkey=Gene;gene_biotype=protein_coding;locus_tag=PCC6912_RS35130;old_locus_tag=PCC6912_20750;coverage=1.0;sequence_ID=1.0;matches_ref_protein=True;valid_ORF=True;valid_ORFs=1;extra_copy_number=0;copy_num_ID=gene-PCC6912_RS35130_0
tig00000005_pilon	Liftoff	CDS	168624	168785	.	-	.	ID=cds-WP_016877437.1;Parent=gene-PCC6912_RS35130;Dbxref=Genbank:WP_016877437.1;Name=WP_016877437.1;gbkey=CDS;inference=COORDINATES: similar to AA sequence:RefSeq:WP_016877437.1;locus_tag=PCC6912_RS35130;product=hypothetical protein;protein_id=WP_016877437.1;transl_table=11;extra_copy_number=0
tig00000005_pilon	Liftoff	gene	168807	169235	.	-	.	ID=gene-PCC6912_RS10780;Name=PCC6912_RS10780;gbkey=Gene;gene_biotype=protein_coding;locus_tag=PCC6912_RS10780;old_locus_tag=PCC6912_20740;coverage=1.0;sequence_ID=0.997;matches_ref_protein=False;valid_ORF=True;valid_ORFs=1;extra_copy_number=0;copy_num_ID=gene-PCC6912_RS10780_0
tig00000005_pilon	Liftoff	CDS	168807	169235	.	-	.	ID=cds-WP_016877436.1;Parent=gene-PCC6912_RS10780;Dbxref=Genbank:WP_016877436.1;Name=WP_016877436.1;gbkey=CDS;inference=COORDINATES: similar to AA sequence:RefSeq:WP_016877436.1;locus_tag=PCC6912_RS10780;product=hypothetical protein;protein_id=WP_016877436.1;transl_table=11;extra_copy_number=0
tig00000005_pilon	Liftoff	gene	169245	170324	.	-	.	ID=gene-PCC6912_RS10775;Name=PCC6912_RS10775;gbkey=Gene;gene_biotype=protein_coding;locus_tag=PCC6912_RS10775;old_locus_tag=PCC6912_20730;coverage=1.0;sequence_ID=1.0;matches_ref_protein=True;valid_ORF=False;missing_start_codon=True;valid_ORFs=0;extra_copy_number=0;copy_num_ID=gene-PCC6912_RS10775_0
tig00000005_pilon	Liftoff	CDS	169245	170324	.	-	.	ID=cds-WP_016879189.1;Parent=gene-PCC6912_RS10775;Dbxref=Genbank:WP_016879189.1;Name=WP_016879189.1;gbkey=CDS;inference=COORDINATES: similar to AA sequence:RefSeq:WP_016862207.1;locus_tag=PCC6912_RS10775;product=hypothetical protein;protein_id=WP_016879189.1;transl_table=11;extra_copy_number=0
tig00000005_pilon	Liftoff	gene	171198	174563	.	+	.	ID=gene-PCC6912_RS10770;Name=PCC6912_RS10770;gbkey=Gene;gene_biotype=protein_coding;locus_tag=PCC6912_RS10770;old_locus_tag=PCC6912_20710;coverage=1.0;sequence_ID=0.999;matches_ref_protein=False;valid_ORF=True;valid_ORFs=1;extra_copy_number=0;copy_num_ID=gene-PCC6912_RS10770_0
tig00000005_pilon	Liftoff	CDS	171198	174563	.	+	.	ID=cds-WP_016879188.1;Parent=gene-PCC6912_RS10770;Dbxref=Genbank:WP_016879188.1;Name=WP_016879188.1;gbkey=CDS;inference=COORDINATES: similar to AA sequence:RefSeq:WP_016862208.1;locus_tag=PCC6912_RS10770;product=DUF3987 domain-containing protein;protein_id=WP_016879188.1;transl_table=11;extra_copy_number=0
tig00000005_pilon	Liftoff	gene	174734	175714	.	+	.	ID=gene-PCC6912_RS10765;Name=PCC6912_RS10765;gbkey=Gene;gene_biotype=protein_coding;locus_tag=PCC6912_RS10765;old_locus_tag=PCC6912_20700;coverage=1.0;sequence_ID=1.0;matches_ref_protein=True;valid_ORF=True;valid_ORFs=1;extra_copy_number=0;copy_num_ID=gene-PCC6912_RS10765_0
tig00000005_pilon	Liftoff	CDS	174734	175714	.	+	.	ID=cds-WP_016877689.1;Parent=gene-PCC6912_RS10765;Dbxref=Genbank:WP_016877689.1;Name=WP_016877689.1;gbkey=CDS;inference=COORDINATES: similar to AA sequence:RefSeq:WP_016877689.1;locus_tag=PCC6912_RS10765;product=hypothetical protein;protein_id=WP_016877689.1;transl_table=11;extra_copy_number=0
tig00000005_pilon	Liftoff	gene	176115	177092	.	-	.	ID=gene-PCC6912_RS10760;Name=PCC6912_RS10760;gbkey=Gene;gene_biotype=protein_coding;locus_tag=PCC6912_RS10760;old_locus_tag=PCC6912_20690;coverage=1.0;sequence_ID=1.0;matches_ref_protein=True;valid_ORF=True;valid_ORFs=1;extra_copy_number=0;copy_num_ID=gene-PCC6912_RS10760_0
tig00000005_pilon	Liftoff	CDS	176115	177092	.	-	.	ID=cds-WP_016879187.1;Parent=gene-PCC6912_RS10760;Dbxref=Genbank:WP_016879187.1;Name=WP_016879187.1;gbkey=CDS;inference=COORDINATES: protein motif:HMM:NF019310.1;locus_tag=PCC6912_RS10760;product=MFS transporter;protein_id=WP_016879187.1;transl_table=11;extra_copy_number=0
tig00000005_pilon	Liftoff	gene	177405	179780	.	-	.	ID=gene-PCC6912_RS10755;Name=PCC6912_RS10755;gbkey=Gene;gene_biotype=protein_coding;locus_tag=PCC6912_RS10755;old_locus_tag=PCC6912_20680;coverage=1.0;sequence_ID=1.0;matches_ref_protein=True;valid_ORF=True;valid_ORFs=1;extra_copy_number=0;copy_num_ID=gene-PCC6912_RS10755_0
tig00000005_pilon	Liftoff	CDS	177405	179780	.	-	.	ID=cds-WP_071588481.1;Parent=gene-PCC6912_RS10755;Dbxref=Genbank:WP_071588481.1;Name=WP_071588481.1;gbkey=CDS;inference=COORDINATES: similar to AA sequence:RefSeq:WP_016877686.1;locus_tag=PCC6912_RS10755;product=heavy metal translocating P-type ATPase;protein_id=WP_071588481.1;transl_table=11;extra_copy_number=0
tig00000005_pilon	Liftoff	gene	180051	180512	.	+	.	ID=gene-PCC6912_RS10750;Name=PCC6912_RS10750;gbkey=Gene;gene_biotype=protein_coding;locus_tag=PCC6912_RS10750;old_locus_tag=PCC6912_20670;coverage=1.0;sequence_ID=1.0;matches_ref_protein=True;valid_ORF=True;valid_ORFs=1;extra_copy_number=0;copy_num_ID=gene-PCC6912_RS10750_0
tig00000005_pilon	Liftoff	CDS	180051	180512	.	+	.	ID=cds-WP_016877685.1;Parent=gene-PCC6912_RS10750;Dbxref=Genbank:WP_016877685.1;Name=WP_016877685.1;gbkey=CDS;inference=COORDINATES: similar to AA sequence:RefSeq:WP_016877685.1;locus_tag=PCC6912_RS10750;product=MerR family transcriptional regulator;protein_id=WP_016877685.1;transl_table=11;extra_copy_number=0
tig00000005_pilon	Liftoff	gene	180633	181919	.	-	.	ID=gene-PCC6912_RS10745;Name=dnaX;gbkey=Gene;gene=dnaX;gene_biotype=protein_coding;locus_tag=PCC6912_RS10745;old_locus_tag=PCC6912_20660;coverage=1.0;sequence_ID=1.0;matches_ref_protein=True;valid_ORF=True;valid_ORFs=1;extra_copy_number=0;copy_num_ID=gene-PCC6912_RS10745_0
tig00000005_pilon	Liftoff	CDS	180633	181919	.	-	.	ID=cds-WP_016877684.1;Parent=gene-PCC6912_RS10745;Dbxref=Genbank:WP_016877684.1;Name=WP_016877684.1;gbkey=CDS;gene=dnaX;inference=COORDINATES: similar to AA sequence:RefSeq:WP_016877684.1;locus_tag=PCC6912_RS10745;product=DNA polymerase III subunit gamma/tau;protein_id=WP_016877684.1;transl_table=11;extra_copy_number=0
tig00000005_pilon	Liftoff	gene	181992	183323	.	-	.	ID=gene-PCC6912_RS10740;Name=dnaN;gbkey=Gene;gene=dnaN;gene_biotype=protein_coding;locus_tag=PCC6912_RS10740;old_locus_tag=PCC6912_20650;coverage=1.0;sequence_ID=1.0;matches_ref_protein=True;valid_ORF=True;valid_ORFs=1;extra_copy_number=0;copy_num_ID=gene-PCC6912_RS10740_0
tig00000005_pilon	Liftoff	CDS	181992	183323	.	-	.	ID=cds-WP_040431942.1;Parent=gene-PCC6912_RS10740;Dbxref=Genbank:WP_040431942.1;Name=WP_040431942.1;gbkey=CDS;gene=dnaN;inference=COORDINATES: similar to AA sequence:RefSeq:WP_010993897.1;locus_tag=PCC6912_RS10740;product=DNA polymerase III subunit beta;protein_id=WP_040431942.1;transl_table=11;extra_copy_number=0
tig00000005_pilon	Liftoff	gene	183401	184348	.	-	.	ID=gene-PCC6912_RS10735;Name=PCC6912_RS10735;gbkey=Gene;gene_biotype=protein_coding;locus_tag=PCC6912_RS10735;old_locus_tag=PCC6912_20640;coverage=1.0;sequence_ID=1.0;matches_ref_protein=True;valid_ORF=True;valid_ORFs=1;extra_copy_number=0;copy_num_ID=gene-PCC6912_RS10735_0
tig00000005_pilon	Liftoff	CDS	183401	184348	.	-	.	ID=cds-WP_026087668.1;Parent=gene-PCC6912_RS10735;Dbxref=Genbank:WP_026087668.1;Name=WP_026087668.1;gbkey=CDS;inference=COORDINATES: similar to AA sequence:RefSeq:WP_017307524.1;locus_tag=PCC6912_RS10735;product=DUF5895 domain-containing protein;protein_id=WP_026087668.1;transl_table=11;extra_copy_number=0
tig00000005_pilon	Liftoff	gene	184485	185549	.	-	.	ID=gene-PCC6912_RS10725;Name=PCC6912_RS10725;gbkey=Gene;gene_biotype=protein_coding;locus_tag=PCC6912_RS10725;old_locus_tag=PCC6912_20620;coverage=1.0;sequence_ID=1.0;matches_ref_protein=True;valid_ORF=True;valid_ORFs=1;extra_copy_number=0;copy_num_ID=gene-PCC6912_RS10725_0
tig00000005_pilon	Liftoff	CDS	184485	185549	.	-	.	ID=cds-WP_016877680.1;Parent=gene-PCC6912_RS10725;Dbxref=Genbank:WP_016877680.1;Name=WP_016877680.1;gbkey=CDS;inference=COORDINATES: similar to AA sequence:RefSeq:WP_016877680.1;locus_tag=PCC6912_RS10725;product=methyltransferase;protein_id=WP_016877680.1;transl_table=11;extra_copy_number=0
tig00000005_pilon	Liftoff	gene	185524	185850	.	-	.	ID=gene-PCC6912_RS10720;Name=PCC6912_RS10720;gbkey=Gene;gene_biotype=protein_coding;locus_tag=PCC6912_RS10720;old_locus_tag=PCC6912_20610;coverage=1.0;sequence_ID=1.0;matches_ref_protein=True;valid_ORF=True;valid_ORFs=1;extra_copy_number=0;copy_num_ID=gene-PCC6912_RS10720_0
tig00000005_pilon	Liftoff	CDS	185524	185850	.	-	.	ID=cds-WP_016877679.1;Parent=gene-PCC6912_RS10720;Dbxref=Genbank:WP_016877679.1;Name=WP_016877679.1;gbkey=CDS;inference=COORDINATES: similar to AA sequence:RefSeq:WP_016877679.1;locus_tag=PCC6912_RS10720;product=hypothetical protein;protein_id=WP_016877679.1;transl_table=11;extra_copy_number=0
tig00000005_pilon	Liftoff	gene	185847	186518	.	-	.	ID=gene-PCC6912_RS10715;Name=PCC6912_RS10715;gbkey=Gene;gene_biotype=protein_coding;locus_tag=PCC6912_RS10715;old_locus_tag=PCC6912_20600;coverage=1.0;sequence_ID=1.0;matches_ref_protein=True;valid_ORF=True;valid_ORFs=1;extra_copy_number=0;copy_num_ID=gene-PCC6912_RS10715_0
tig00000005_pilon	Liftoff	CDS	185847	186518	.	-	.	ID=cds-WP_016877678.1;Parent=gene-PCC6912_RS10715;Dbxref=Genbank:WP_016877678.1;Name=WP_016877678.1;gbkey=CDS;inference=COORDINATES: similar to AA sequence:RefSeq:WP_016877678.1;locus_tag=PCC6912_RS10715;product=hypothetical protein;protein_id=WP_016877678.1;transl_table=11;extra_copy_number=0
tig00000005_pilon	Liftoff	gene	186585	187418	.	-	.	ID=gene-PCC6912_RS10710;Name=PCC6912_RS10710;gbkey=Gene;gene_biotype=protein_coding;locus_tag=PCC6912_RS10710;coverage=1.0;sequence_ID=1.0;matches_ref_protein=True;valid_ORF=True;valid_ORFs=1;extra_copy_number=0;copy_num_ID=gene-PCC6912_RS10710_0
tig00000005_pilon	Liftoff	CDS	186585	187418	.	-	.	ID=cds-WP_016877677.1;Parent=gene-PCC6912_RS10710;Dbxref=Genbank:WP_016877677.1;Name=WP_016877677.1;gbkey=CDS;inference=COORDINATES: similar to AA sequence:RefSeq:WP_016877677.1;locus_tag=PCC6912_RS10710;product=PRTRC system ThiF family protein;protein_id=WP_016877677.1;transl_table=11;extra_copy_number=0
tig00000005_pilon	Liftoff	gene	187415	187987	.	-	.	ID=gene-PCC6912_RS10705;Name=PCC6912_RS10705;gbkey=Gene;gene_biotype=protein_coding;locus_tag=PCC6912_RS10705;old_locus_tag=PCC6912_20590;coverage=1.0;sequence_ID=1.0;matches_ref_protein=True;valid_ORF=True;valid_ORFs=1;extra_copy_number=0;copy_num_ID=gene-PCC6912_RS10705_0
tig00000005_pilon	Liftoff	CDS	187415	187987	.	-	.	ID=cds-WP_016877676.1;Parent=gene-PCC6912_RS10705;Dbxref=Genbank:WP_016877676.1;Name=WP_016877676.1;gbkey=CDS;inference=COORDINATES: similar to AA sequence:RefSeq:WP_016877676.1;locus_tag=PCC6912_RS10705;product=Mov34/MPN/PAD-1 family protein;protein_id=WP_016877676.1;transl_table=11;extra_copy_number=0
tig00000005_pilon	Liftoff	gene	187980	188678	.	-	.	ID=gene-PCC6912_RS10700;Name=PCC6912_RS10700;gbkey=Gene;gene_biotype=protein_coding;locus_tag=PCC6912_RS10700;old_locus_tag=PCC6912_20580;coverage=1.0;sequence_ID=1.0;matches_ref_protein=True;valid_ORF=True;valid_ORFs=1;extra_copy_number=0;copy_num_ID=gene-PCC6912_RS10700_0
tig00000005_pilon	Liftoff	CDS	187980	188678	.	-	.	ID=cds-WP_016877675.1;Parent=gene-PCC6912_RS10700;Dbxref=Genbank:WP_016877675.1;Name=WP_016877675.1;gbkey=CDS;inference=COORDINATES: similar to AA sequence:RefSeq:WP_016877675.1;locus_tag=PCC6912_RS10700;product=hypothetical protein;protein_id=WP_016877675.1;transl_table=11;extra_copy_number=0
tig00000005_pilon	Liftoff	gene	188675	189397	.	-	.	ID=gene-PCC6912_RS10695;Name=PCC6912_RS10695;gbkey=Gene;gene_biotype=protein_coding;locus_tag=PCC6912_RS10695;old_locus_tag=PCC6912_20570;coverage=1.0;sequence_ID=1.0;matches_ref_protein=True;valid_ORF=True;valid_ORFs=1;extra_copy_number=0;copy_num_ID=gene-PCC6912_RS10695_0
tig00000005_pilon	Liftoff	CDS	188675	189397	.	-	.	ID=cds-WP_016877674.1;Parent=gene-PCC6912_RS10695;Dbxref=Genbank:WP_016877674.1;Name=WP_016877674.1;gbkey=CDS;inference=COORDINATES: similar to AA sequence:RefSeq:WP_016877674.1;locus_tag=PCC6912_RS10695;product=hypothetical protein;protein_id=WP_016877674.1;transl_table=11;extra_copy_number=0
tig00000005_pilon	Liftoff	gene	189442	189864	.	-	.	ID=gene-PCC6912_RS10690;Name=PCC6912_RS10690;gbkey=Gene;gene_biotype=protein_coding;locus_tag=PCC6912_RS10690;old_locus_tag=PCC6912_20560;coverage=1.0;sequence_ID=1.0;matches_ref_protein=True;valid_ORF=True;valid_ORFs=1;extra_copy_number=0;copy_num_ID=gene-PCC6912_RS10690_0
tig00000005_pilon	Liftoff	CDS	189442	189864	.	-	.	ID=cds-WP_016877673.1;Parent=gene-PCC6912_RS10690;Dbxref=Genbank:WP_016877673.1;Name=WP_016877673.1;gbkey=CDS;inference=COORDINATES: similar to AA sequence:RefSeq:WP_016877673.1;locus_tag=PCC6912_RS10690;product=hypothetical protein;protein_id=WP_016877673.1;transl_table=11;extra_copy_number=0
tig00000005_pilon	Liftoff	gene	189870	190310	.	-	.	ID=gene-PCC6912_RS10685;Name=PCC6912_RS10685;gbkey=Gene;gene_biotype=protein_coding;locus_tag=PCC6912_RS10685;old_locus_tag=PCC6912_20550;coverage=1.0;sequence_ID=1.0;matches_ref_protein=True;valid_ORF=True;valid_ORFs=1;extra_copy_number=0;copy_num_ID=gene-PCC6912_RS10685_0
tig00000005_pilon	Liftoff	CDS	189870	190310	.	-	.	ID=cds-WP_016877672.1;Parent=gene-PCC6912_RS10685;Dbxref=Genbank:WP_016877672.1;Name=WP_016877672.1;gbkey=CDS;inference=COORDINATES: similar to AA sequence:RefSeq:WP_016877672.1;locus_tag=PCC6912_RS10685;product=hypothetical protein;protein_id=WP_016877672.1;transl_table=11;extra_copy_number=0
tig00000005_pilon	Liftoff	gene	190307	191254	.	-	.	ID=gene-PCC6912_RS10680;Name=PCC6912_RS10680;gbkey=Gene;gene_biotype=protein_coding;locus_tag=PCC6912_RS10680;coverage=1.0;sequence_ID=1.0;matches_ref_protein=True;valid_ORF=True;valid_ORFs=1;extra_copy_number=0;copy_num_ID=gene-PCC6912_RS10680_0
tig00000005_pilon	Liftoff	CDS	190307	191254	.	-	.	ID=cds-WP_016877671.1;Parent=gene-PCC6912_RS10680;Dbxref=Genbank:WP_016877671.1;Name=WP_016877671.1;gbkey=CDS;inference=COORDINATES: similar to AA sequence:RefSeq:WP_016877671.1;locus_tag=PCC6912_RS10680;product=bifunctional DNA primase/polymerase;protein_id=WP_016877671.1;transl_table=11;extra_copy_number=0
tig00000005_pilon	Liftoff	gene	191378	192109	.	-	.	ID=gene-PCC6912_RS10675;Name=PCC6912_RS10675;gbkey=Gene;gene_biotype=protein_coding;locus_tag=PCC6912_RS10675;old_locus_tag=PCC6912_20540;coverage=1.0;sequence_ID=1.0;matches_ref_protein=True;valid_ORF=True;valid_ORFs=1;extra_copy_number=0;copy_num_ID=gene-PCC6912_RS10675_0
tig00000005_pilon	Liftoff	CDS	191378	192109	.	-	.	ID=cds-WP_016877670.1;Parent=gene-PCC6912_RS10675;Dbxref=Genbank:WP_016877670.1;Name=WP_016877670.1;gbkey=CDS;inference=COORDINATES: similar to AA sequence:RefSeq:WP_016877670.1;locus_tag=PCC6912_RS10675;product=hypothetical protein;protein_id=WP_016877670.1;transl_table=11;extra_copy_number=0
tig00000005_pilon	Liftoff	gene	192270	193784	.	-	.	ID=gene-PCC6912_RS10670;Name=PCC6912_RS10670;gbkey=Gene;gene_biotype=protein_coding;locus_tag=PCC6912_RS10670;coverage=1.0;sequence_ID=1.0;matches_ref_protein=True;valid_ORF=False;missing_start_codon=True;valid_ORFs=0;extra_copy_number=0;copy_num_ID=gene-PCC6912_RS10670_0
tig00000005_pilon	Liftoff	CDS	192270	193784	.	-	.	ID=cds-WP_016877669.1;Parent=gene-PCC6912_RS10670;Dbxref=Genbank:WP_016877669.1;Name=WP_016877669.1;gbkey=CDS;inference=COORDINATES: similar to AA sequence:RefSeq:WP_016877669.1;locus_tag=PCC6912_RS10670;product=DUF1998 domain-containing protein;protein_id=WP_016877669.1;transl_table=11;extra_copy_number=0
tig00000005_pilon	Liftoff	gene	193907	194962	.	-	.	ID=gene-PCC6912_RS10665;Name=PCC6912_RS10665;gbkey=Gene;gene_biotype=protein_coding;locus_tag=PCC6912_RS10665;old_locus_tag=PCC6912_20530;coverage=1.0;sequence_ID=1.0;matches_ref_protein=True;valid_ORF=True;valid_ORFs=1;extra_copy_number=0;copy_num_ID=gene-PCC6912_RS10665_0
tig00000005_pilon	Liftoff	CDS	193907	194962	.	-	.	ID=cds-WP_026087667.1;Parent=gene-PCC6912_RS10665;Dbxref=Genbank:WP_026087667.1;Name=WP_026087667.1;gbkey=CDS;inference=COORDINATES: protein motif:HMM:NF012492.1;locus_tag=PCC6912_RS10665;product=DEAD/DEAH box helicase;protein_id=WP_026087667.1;transl_table=11;extra_copy_number=0
tig00000005_pilon	Liftoff	gene	195126	195320	.	+	.	ID=gene-PCC6912_RS10660;Name=PCC6912_RS10660;gbkey=Gene;gene_biotype=protein_coding;locus_tag=PCC6912_RS10660;old_locus_tag=PCC6912_20520;coverage=1.0;sequence_ID=1.0;matches_ref_protein=True;valid_ORF=False;missing_start_codon=True;valid_ORFs=0;extra_copy_number=0;copy_num_ID=gene-PCC6912_RS10660_0
tig00000005_pilon	Liftoff	CDS	195126	195320	.	+	.	ID=cds-WP_016877668.1;Parent=gene-PCC6912_RS10660;Dbxref=Genbank:WP_016877668.1;Name=WP_016877668.1;gbkey=CDS;inference=COORDINATES: similar to AA sequence:RefSeq:WP_016877668.1;locus_tag=PCC6912_RS10660;product=hypothetical protein;protein_id=WP_016877668.1;transl_table=11;extra_copy_number=0
tig00000005_pilon	Liftoff	gene	195378	195713	.	-	.	ID=gene-PCC6912_RS10655;Name=PCC6912_RS10655;gbkey=Gene;gene_biotype=protein_coding;locus_tag=PCC6912_RS10655;old_locus_tag=PCC6912_20510;coverage=1.0;sequence_ID=1.0;matches_ref_protein=True;valid_ORF=True;valid_ORFs=1;extra_copy_number=0;copy_num_ID=gene-PCC6912_RS10655_0
tig00000005_pilon	Liftoff	CDS	195378	195713	.	-	.	ID=cds-WP_016877667.1;Parent=gene-PCC6912_RS10655;Dbxref=Genbank:WP_016877667.1;Name=WP_016877667.1;gbkey=CDS;inference=COORDINATES: similar to AA sequence:RefSeq:WP_016877667.1;locus_tag=PCC6912_RS10655;product=XisI protein;protein_id=WP_016877667.1;transl_table=11;extra_copy_number=0
tig00000005_pilon	Liftoff	gene	195701	196117	.	-	.	ID=gene-PCC6912_RS10650;Name=PCC6912_RS10650;gbkey=Gene;gene_biotype=protein_coding;locus_tag=PCC6912_RS10650;old_locus_tag=PCC6912_20500;coverage=1.0;sequence_ID=1.0;matches_ref_protein=True;valid_ORF=True;valid_ORFs=1;extra_copy_number=0;copy_num_ID=gene-PCC6912_RS10650_0
tig00000005_pilon	Liftoff	CDS	195701	196117	.	-	.	ID=cds-WP_016877666.1;Parent=gene-PCC6912_RS10650;Dbxref=Genbank:WP_016877666.1;Name=WP_016877666.1;gbkey=CDS;inference=COORDINATES: similar to AA sequence:RefSeq:WP_016877666.1;locus_tag=PCC6912_RS10650;product=XisH family protein;protein_id=WP_016877666.1;transl_table=11;extra_copy_number=0
tig00000005_pilon	Liftoff	gene	196175	196996	.	-	.	ID=gene-PCC6912_RS10645;Name=PCC6912_RS10645;gbkey=Gene;gene_biotype=protein_coding;locus_tag=PCC6912_RS10645;old_locus_tag=PCC6912_20490;coverage=1.0;sequence_ID=1.0;matches_ref_protein=True;valid_ORF=True;valid_ORFs=1;extra_copy_number=0;copy_num_ID=gene-PCC6912_RS10645_0
tig00000005_pilon	Liftoff	CDS	196175	196996	.	-	.	ID=cds-WP_016877665.1;Parent=gene-PCC6912_RS10645;Dbxref=Genbank:WP_016877665.1;Name=WP_016877665.1;gbkey=CDS;inference=COORDINATES: similar to AA sequence:RefSeq:WP_016877665.1;locus_tag=PCC6912_RS10645;product=hypothetical protein;protein_id=WP_016877665.1;transl_table=11;extra_copy_number=0
tig00000005_pilon	Liftoff	gene	197088	197588	.	-	.	ID=gene-PCC6912_RS10640;Name=PCC6912_RS10640;gbkey=Gene;gene_biotype=protein_coding;locus_tag=PCC6912_RS10640;old_locus_tag=PCC6912_20480;coverage=1.0;sequence_ID=1.0;matches_ref_protein=True;valid_ORF=True;valid_ORFs=1;extra_copy_number=0;copy_num_ID=gene-PCC6912_RS10640_0
tig00000005_pilon	Liftoff	CDS	197088	197588	.	-	.	ID=cds-WP_016877664.1;Parent=gene-PCC6912_RS10640;Dbxref=Genbank:WP_016877664.1;Name=WP_016877664.1;gbkey=CDS;inference=COORDINATES: similar to AA sequence:RefSeq:WP_016877664.1;locus_tag=PCC6912_RS10640;product=hypothetical protein;protein_id=WP_016877664.1;transl_table=11;extra_copy_number=0
tig00000005_pilon	Liftoff	gene	197692	198399	.	-	.	ID=gene-PCC6912_RS10635;Name=PCC6912_RS10635;gbkey=Gene;gene_biotype=protein_coding;locus_tag=PCC6912_RS10635;old_locus_tag=PCC6912_20470;coverage=1.0;sequence_ID=1.0;matches_ref_protein=True;valid_ORF=True;valid_ORFs=1;extra_copy_number=0;copy_num_ID=gene-PCC6912_RS10635_0
tig00000005_pilon	Liftoff	CDS	197692	198399	.	-	.	ID=cds-WP_016877663.1;Parent=gene-PCC6912_RS10635;Dbxref=Genbank:WP_016877663.1;Name=WP_016877663.1;gbkey=CDS;inference=COORDINATES: similar to AA sequence:RefSeq:WP_016877663.1;locus_tag=PCC6912_RS10635;product=hypothetical protein;protein_id=WP_016877663.1;transl_table=11;extra_copy_number=0
tig00000005_pilon	Liftoff	gene	198491	199405	.	-	.	ID=gene-PCC6912_RS10630;Name=PCC6912_RS10630;gbkey=Gene;gene_biotype=protein_coding;locus_tag=PCC6912_RS10630;old_locus_tag=PCC6912_20460;coverage=1.0;sequence_ID=1.0;matches_ref_protein=True;valid_ORF=True;valid_ORFs=1;extra_copy_number=0;copy_num_ID=gene-PCC6912_RS10630_0
tig00000005_pilon	Liftoff	CDS	198491	199405	.	-	.	ID=cds-WP_016877662.1;Parent=gene-PCC6912_RS10630;Dbxref=Genbank:WP_016877662.1;Name=WP_016877662.1;gbkey=CDS;inference=COORDINATES: similar to AA sequence:RefSeq:WP_016877662.1;locus_tag=PCC6912_RS10630;product=hypothetical protein;protein_id=WP_016877662.1;transl_table=11;extra_copy_number=0
tig00000005_pilon	Liftoff	gene	199561	201723	.	-	.	ID=gene-PCC6912_RS10625;Name=PCC6912_RS10625;gbkey=Gene;gene_biotype=protein_coding;locus_tag=PCC6912_RS10625;old_locus_tag=PCC6912_20450;coverage=1.0;sequence_ID=0.999;matches_ref_protein=False;valid_ORF=True;valid_ORFs=1;extra_copy_number=0;copy_num_ID=gene-PCC6912_RS10625_0
tig00000005_pilon	Liftoff	CDS	199561	201723	.	-	.	ID=cds-WP_016877661.1;Parent=gene-PCC6912_RS10625;Dbxref=Genbank:WP_016877661.1;Name=WP_016877661.1;gbkey=CDS;inference=COORDINATES: similar to AA sequence:RefSeq:WP_016877661.1;locus_tag=PCC6912_RS10625;product=hypothetical protein;protein_id=WP_016877661.1;transl_table=11;extra_copy_number=0
tig00000005_pilon	Liftoff	gene	201771	203537	.	-	.	ID=gene-PCC6912_RS10620;Name=PCC6912_RS10620;gbkey=Gene;gene_biotype=protein_coding;locus_tag=PCC6912_RS10620;old_locus_tag=PCC6912_20440;coverage=1.0;sequence_ID=1.0;matches_ref_protein=True;valid_ORF=True;valid_ORFs=1;extra_copy_number=0;copy_num_ID=gene-PCC6912_RS10620_0
tig00000005_pilon	Liftoff	CDS	201771	203537	.	-	.	ID=cds-WP_016879185.1;Parent=gene-PCC6912_RS10620;Dbxref=Genbank:WP_016879185.1;Name=WP_016879185.1;gbkey=CDS;inference=COORDINATES: similar to AA sequence:RefSeq:WP_017314056.1;locus_tag=PCC6912_RS10620;product=type IV secretion system DNA-binding domain-containing protein;protein_id=WP_016879185.1;transl_table=11;extra_copy_number=0
tig00000005_pilon	Liftoff	gene	203644	205122	.	-	.	ID=gene-PCC6912_RS10615;Name=PCC6912_RS10615;gbkey=Gene;gene_biotype=protein_coding;locus_tag=PCC6912_RS10615;old_locus_tag=PCC6912_20430;coverage=1.0;sequence_ID=1.0;matches_ref_protein=True;valid_ORF=True;valid_ORFs=1;extra_copy_number=0;copy_num_ID=gene-PCC6912_RS10615_0
tig00000005_pilon	Liftoff	CDS	203644	205122	.	-	.	ID=cds-WP_016877658.1;Parent=gene-PCC6912_RS10615;Dbxref=Genbank:WP_016877658.1;Name=WP_016877658.1;gbkey=CDS;inference=COORDINATES: similar to AA sequence:RefSeq:WP_016877658.1;locus_tag=PCC6912_RS10615;product=hypothetical protein;protein_id=WP_016877658.1;transl_table=11;extra_copy_number=0
tig00000005_pilon	Liftoff	gene	205125	205949	.	-	.	ID=gene-PCC6912_RS10610;Name=PCC6912_RS10610;gbkey=Gene;gene_biotype=protein_coding;locus_tag=PCC6912_RS10610;old_locus_tag=PCC6912_20420;coverage=1.0;sequence_ID=1.0;matches_ref_protein=True;valid_ORF=False;missing_start_codon=True;valid_ORFs=0;extra_copy_number=0;copy_num_ID=gene-PCC6912_RS10610_0
tig00000005_pilon	Liftoff	CDS	205125	205949	.	-	.	ID=cds-WP_016877657.1;Parent=gene-PCC6912_RS10610;Dbxref=Genbank:WP_016877657.1;Name=WP_016877657.1;gbkey=CDS;inference=COORDINATES: similar to AA sequence:RefSeq:WP_016877657.1;locus_tag=PCC6912_RS10610;product=hypothetical protein;protein_id=WP_016877657.1;transl_table=11;extra_copy_number=0
tig00000005_pilon	Liftoff	gene	205946	207820	.	-	.	ID=gene-PCC6912_RS10605;Name=PCC6912_RS10605;gbkey=Gene;gene_biotype=protein_coding;locus_tag=PCC6912_RS10605;old_locus_tag=PCC6912_20410;coverage=1.0;sequence_ID=1.0;matches_ref_protein=True;valid_ORF=True;valid_ORFs=1;extra_copy_number=0;copy_num_ID=gene-PCC6912_RS10605_0
tig00000005_pilon	Liftoff	CDS	205946	207820	.	-	.	ID=cds-WP_016877656.1;Parent=gene-PCC6912_RS10605;Dbxref=Genbank:WP_016877656.1;Name=WP_016877656.1;gbkey=CDS;inference=COORDINATES: similar to AA sequence:RefSeq:WP_016869139.1;locus_tag=PCC6912_RS10605;product=TrbI/VirB10 family protein;protein_id=WP_016877656.1;transl_table=11;extra_copy_number=0
tig00000005_pilon	Liftoff	gene	207843	208625	.	-	.	ID=gene-PCC6912_RS10600;Name=PCC6912_RS10600;gbkey=Gene;gene_biotype=protein_coding;locus_tag=PCC6912_RS10600;old_locus_tag=PCC6912_20400;coverage=1.0;sequence_ID=1.0;matches_ref_protein=True;valid_ORF=True;valid_ORFs=1;extra_copy_number=0;copy_num_ID=gene-PCC6912_RS10600_0
tig00000005_pilon	Liftoff	CDS	207843	208625	.	-	.	ID=cds-WP_016877655.1;Parent=gene-PCC6912_RS10600;Dbxref=Genbank:WP_016877655.1;Name=WP_016877655.1;gbkey=CDS;inference=COORDINATES: similar to AA sequence:RefSeq:WP_016877655.1;locus_tag=PCC6912_RS10600;product=hypothetical protein;protein_id=WP_016877655.1;transl_table=11;extra_copy_number=0
tig00000005_pilon	Liftoff	gene	208636	209790	.	-	.	ID=gene-PCC6912_RS10595;Name=PCC6912_RS10595;gbkey=Gene;gene_biotype=protein_coding;locus_tag=PCC6912_RS10595;old_locus_tag=PCC6912_20390;coverage=1.0;sequence_ID=1.0;matches_ref_protein=True;valid_ORF=True;valid_ORFs=1;extra_copy_number=0;copy_num_ID=gene-PCC6912_RS10595_0
tig00000005_pilon	Liftoff	CDS	208636	209790	.	-	.	ID=cds-WP_016877654.1;Parent=gene-PCC6912_RS10595;Dbxref=Genbank:WP_016877654.1;Name=WP_016877654.1;gbkey=CDS;inference=COORDINATES: similar to AA sequence:RefSeq:WP_016877654.1;locus_tag=PCC6912_RS10595;product=hypothetical protein;protein_id=WP_016877654.1;transl_table=11;extra_copy_number=0
tig00000005_pilon	Liftoff	gene	209849	210595	.	-	.	ID=gene-PCC6912_RS10590;Name=PCC6912_RS10590;gbkey=Gene;gene_biotype=protein_coding;locus_tag=PCC6912_RS10590;old_locus_tag=PCC6912_20380;coverage=1.0;sequence_ID=1.0;matches_ref_protein=True;valid_ORF=True;valid_ORFs=1;extra_copy_number=0;copy_num_ID=gene-PCC6912_RS10590_0
tig00000005_pilon	Liftoff	CDS	209849	210595	.	-	.	ID=cds-WP_016877653.1;Parent=gene-PCC6912_RS10590;Dbxref=Genbank:WP_016877653.1;Name=WP_016877653.1;gbkey=CDS;inference=COORDINATES: similar to AA sequence:RefSeq:WP_016877653.1;locus_tag=PCC6912_RS10590;product=hypothetical protein;protein_id=WP_016877653.1;transl_table=11;extra_copy_number=0
tig00000005_pilon	Liftoff	gene	210630	213512	.	-	.	ID=gene-PCC6912_RS10585;Name=PCC6912_RS10585;gbkey=Gene;gene_biotype=protein_coding;locus_tag=PCC6912_RS10585;old_locus_tag=PCC6912_20370;coverage=1.0;sequence_ID=1.0;matches_ref_protein=True;valid_ORF=True;valid_ORFs=1;extra_copy_number=0;copy_num_ID=gene-PCC6912_RS10585_0
tig00000005_pilon	Liftoff	CDS	210630	213512	.	-	.	ID=cds-WP_016877652.1;Parent=gene-PCC6912_RS10585;Dbxref=Genbank:WP_016877652.1;Name=WP_016877652.1;gbkey=CDS;inference=COORDINATES: similar to AA sequence:RefSeq:WP_016877652.1;locus_tag=PCC6912_RS10585;product=hypothetical protein;protein_id=WP_016877652.1;transl_table=11;extra_copy_number=0
tig00000005_pilon	Liftoff	gene	213550	213870	.	-	.	ID=gene-PCC6912_RS10580;Name=PCC6912_RS10580;gbkey=Gene;gene_biotype=protein_coding;locus_tag=PCC6912_RS10580;old_locus_tag=PCC6912_20360;coverage=1.0;sequence_ID=1.0;matches_ref_protein=True;valid_ORF=True;valid_ORFs=1;extra_copy_number=0;copy_num_ID=gene-PCC6912_RS10580_0
tig00000005_pilon	Liftoff	CDS	213550	213870	.	-	.	ID=cds-WP_016877651.1;Parent=gene-PCC6912_RS10580;Dbxref=Genbank:WP_016877651.1;Name=WP_016877651.1;gbkey=CDS;inference=COORDINATES: similar to AA sequence:RefSeq:WP_010993859.1;locus_tag=PCC6912_RS10580;product=hypothetical protein;protein_id=WP_016877651.1;transl_table=11;extra_copy_number=0
tig00000005_pilon	Liftoff	gene	213967	214569	.	-	.	ID=gene-PCC6912_RS10575;Name=PCC6912_RS10575;gbkey=Gene;gene_biotype=protein_coding;locus_tag=PCC6912_RS10575;old_locus_tag=PCC6912_20350;coverage=1.0;sequence_ID=1.0;matches_ref_protein=True;valid_ORF=True;valid_ORFs=1;extra_copy_number=0;copy_num_ID=gene-PCC6912_RS10575_0
tig00000005_pilon	Liftoff	CDS	213967	214569	.	-	.	ID=cds-WP_016877650.1;Parent=gene-PCC6912_RS10575;Dbxref=Genbank:WP_016877650.1;Name=WP_016877650.1;gbkey=CDS;inference=COORDINATES: similar to AA sequence:RefSeq:WP_017740895.1;locus_tag=PCC6912_RS10575;product=hypothetical protein;protein_id=WP_016877650.1;transl_table=11;extra_copy_number=0
tig00000005_pilon	Liftoff	gene	214911	215453	.	-	.	ID=gene-PCC6912_RS10570;Name=PCC6912_RS10570;gbkey=Gene;gene_biotype=protein_coding;locus_tag=PCC6912_RS10570;old_locus_tag=PCC6912_20340;coverage=1.0;sequence_ID=1.0;matches_ref_protein=True;valid_ORF=True;valid_ORFs=1;extra_copy_number=0;copy_num_ID=gene-PCC6912_RS10570_0
tig00000005_pilon	Liftoff	CDS	214911	215453	.	-	.	ID=cds-WP_016879184.1;Parent=gene-PCC6912_RS10570;Dbxref=Genbank:WP_016879184.1;Name=WP_016879184.1;gbkey=CDS;inference=COORDINATES: similar to AA sequence:RefSeq:WP_016869146.1;locus_tag=PCC6912_RS10570;product=DUF192 domain-containing protein;protein_id=WP_016879184.1;transl_table=11;extra_copy_number=0
tig00000005_pilon	Liftoff	gene	215516	217147	.	-	.	ID=gene-PCC6912_RS10565;Name=PCC6912_RS10565;gbkey=Gene;gene_biotype=protein_coding;locus_tag=PCC6912_RS10565;old_locus_tag=PCC6912_20330;coverage=1.0;sequence_ID=1.0;matches_ref_protein=True;valid_ORF=True;valid_ORFs=1;extra_copy_number=0;copy_num_ID=gene-PCC6912_RS10565_0
tig00000005_pilon	Liftoff	CDS	215516	217147	.	-	.	ID=cds-WP_016879183.1;Parent=gene-PCC6912_RS10565;Dbxref=Genbank:WP_016879183.1;Name=WP_016879183.1;gbkey=CDS;inference=COORDINATES: similar to AA sequence:RefSeq:WP_017741180.1;locus_tag=PCC6912_RS10565;product=ATP-binding protein;protein_id=WP_016879183.1;transl_table=11;extra_copy_number=0
tig00000005_pilon	Liftoff	gene	217919	218911	.	+	.	ID=gene-PCC6912_RS10560;Name=PCC6912_RS10560;gbkey=Gene;gene_biotype=protein_coding;locus_tag=PCC6912_RS10560;old_locus_tag=PCC6912_20320;coverage=1.0;sequence_ID=1.0;matches_ref_protein=True;valid_ORF=True;valid_ORFs=1;extra_copy_number=0;copy_num_ID=gene-PCC6912_RS10560_0
tig00000005_pilon	Liftoff	CDS	217919	218911	.	+	.	ID=cds-WP_016877646.1;Parent=gene-PCC6912_RS10560;Dbxref=Genbank:WP_016877646.1;Name=WP_016877646.1;gbkey=CDS;inference=COORDINATES: similar to AA sequence:RefSeq:WP_016877646.1;locus_tag=PCC6912_RS10560;product=HNH endonuclease;protein_id=WP_016877646.1;transl_table=11;extra_copy_number=0
tig00000005_pilon	Liftoff	gene	219034	219552	.	+	.	ID=gene-PCC6912_RS10555;Name=PCC6912_RS10555;gbkey=Gene;gene_biotype=protein_coding;locus_tag=PCC6912_RS10555;old_locus_tag=PCC6912_20310;coverage=1.0;sequence_ID=1.0;matches_ref_protein=True;valid_ORF=True;valid_ORFs=1;extra_copy_number=0;copy_num_ID=gene-PCC6912_RS10555_0
tig00000005_pilon	Liftoff	CDS	219034	219552	.	+	.	ID=cds-WP_016877645.1;Parent=gene-PCC6912_RS10555;Dbxref=Genbank:WP_016877645.1;Name=WP_016877645.1;gbkey=CDS;inference=COORDINATES: similar to AA sequence:RefSeq:WP_016877645.1;locus_tag=PCC6912_RS10555;product=hypothetical protein;protein_id=WP_016877645.1;transl_table=11;extra_copy_number=0
tig00000005_pilon	Liftoff	gene	220236	220670	.	-	.	ID=gene-PCC6912_RS10545;Name=PCC6912_RS10545;gbkey=Gene;gene_biotype=protein_coding;locus_tag=PCC6912_RS10545;old_locus_tag=PCC6912_20290;coverage=1.0;sequence_ID=1.0;matches_ref_protein=True;valid_ORF=False;missing_start_codon=True;valid_ORFs=0;extra_copy_number=0;copy_num_ID=gene-PCC6912_RS10545_0
tig00000005_pilon	Liftoff	CDS	220236	220670	.	-	.	ID=cds-WP_016877643.1;Parent=gene-PCC6912_RS10545;Dbxref=Genbank:WP_016877643.1;Name=WP_016877643.1;gbkey=CDS;inference=COORDINATES: similar to AA sequence:RefSeq:WP_016877643.1;locus_tag=PCC6912_RS10545;product=hypothetical protein;protein_id=WP_016877643.1;transl_table=11;extra_copy_number=0
tig00000005_pilon	Liftoff	gene	221240	221473	.	-	.	ID=gene-PCC6912_RS10540;Name=PCC6912_RS10540;gbkey=Gene;gene_biotype=protein_coding;locus_tag=PCC6912_RS10540;old_locus_tag=PCC6912_20280;coverage=1.0;sequence_ID=1.0;matches_ref_protein=True;valid_ORF=False;missing_start_codon=True;valid_ORFs=0;extra_copy_number=0;copy_num_ID=gene-PCC6912_RS10540_0
tig00000005_pilon	Liftoff	CDS	221240	221473	.	-	.	ID=cds-WP_016877642.1;Parent=gene-PCC6912_RS10540;Dbxref=Genbank:WP_016877642.1;Name=WP_016877642.1;gbkey=CDS;inference=COORDINATES: similar to AA sequence:RefSeq:WP_016877642.1;locus_tag=PCC6912_RS10540;product=hypothetical protein;protein_id=WP_016877642.1;transl_table=11;extra_copy_number=0
tig00000005_pilon	Liftoff	gene	222570	223160	.	-	.	ID=gene-PCC6912_RS10535;Name=PCC6912_RS10535;gbkey=Gene;gene_biotype=protein_coding;locus_tag=PCC6912_RS10535;old_locus_tag=PCC6912_20270;coverage=1.0;sequence_ID=1.0;matches_ref_protein=True;valid_ORF=True;valid_ORFs=1;extra_copy_number=0;copy_num_ID=gene-PCC6912_RS10535_0
tig00000005_pilon	Liftoff	CDS	222570	223160	.	-	.	ID=cds-WP_016877640.1;Parent=gene-PCC6912_RS10535;Dbxref=Genbank:WP_016877640.1;Name=WP_016877640.1;gbkey=CDS;inference=COORDINATES: similar to AA sequence:RefSeq:WP_016877640.1;locus_tag=PCC6912_RS10535;product=siphovirus Gp157 family protein;protein_id=WP_016877640.1;transl_table=11;extra_copy_number=0
tig00000005_pilon	Liftoff	gene	223290	223439	.	-	.	ID=gene-PCC6912_RS35125;Name=PCC6912_RS35125;gbkey=Gene;gene_biotype=protein_coding;locus_tag=PCC6912_RS35125;old_locus_tag=PCC6912_20260;coverage=1.0;sequence_ID=1.0;matches_ref_protein=True;valid_ORF=True;valid_ORFs=1;extra_copy_number=0;copy_num_ID=gene-PCC6912_RS35125_0
tig00000005_pilon	Liftoff	CDS	223290	223439	.	-	.	ID=cds-WP_016877639.1;Parent=gene-PCC6912_RS35125;Dbxref=Genbank:WP_016877639.1;Name=WP_016877639.1;gbkey=CDS;inference=COORDINATES: similar to AA sequence:RefSeq:WP_016877639.1;locus_tag=PCC6912_RS35125;product=hypothetical protein;protein_id=WP_016877639.1;transl_table=11;extra_copy_number=0
tig00000005_pilon	Liftoff	gene	223574	224809	.	-	.	ID=gene-PCC6912_RS10530;Name=PCC6912_RS10530;gbkey=Gene;gene_biotype=protein_coding;locus_tag=PCC6912_RS10530;old_locus_tag=PCC6912_20250;coverage=1.0;sequence_ID=1.0;matches_ref_protein=True;valid_ORF=True;valid_ORFs=1;extra_copy_number=0;copy_num_ID=gene-PCC6912_RS10530_0
tig00000005_pilon	Liftoff	CDS	223574	224809	.	-	.	ID=cds-WP_016877638.1;Parent=gene-PCC6912_RS10530;Dbxref=Genbank:WP_016877638.1;Name=WP_016877638.1;gbkey=CDS;inference=COORDINATES: similar to AA sequence:RefSeq:WP_016877638.1;locus_tag=PCC6912_RS10530;product=AIPR family protein;protein_id=WP_016877638.1;transl_table=11;extra_copy_number=0
tig00000005_pilon	Liftoff	gene	225234	225488	.	+	.	ID=gene-PCC6912_RS10520;Name=PCC6912_RS10520;gbkey=Gene;gene_biotype=protein_coding;locus_tag=PCC6912_RS10520;old_locus_tag=PCC6912_20240;coverage=1.0;sequence_ID=1.0;matches_ref_protein=True;valid_ORF=True;valid_ORFs=1;extra_copy_number=0;copy_num_ID=gene-PCC6912_RS10520_0
tig00000005_pilon	Liftoff	CDS	225234	225488	.	+	.	ID=cds-WP_016877637.1;Parent=gene-PCC6912_RS10520;Dbxref=Genbank:WP_016877637.1;Name=WP_016877637.1;gbkey=CDS;inference=COORDINATES: similar to AA sequence:RefSeq:WP_016877637.1;locus_tag=PCC6912_RS10520;product=type II toxin-antitoxin system ParD family antitoxin;protein_id=WP_016877637.1;transl_table=11;extra_copy_number=0
tig00000005_pilon	Liftoff	gene	225463	225732	.	-	.	ID=gene-PCC6912_RS10515;Name=PCC6912_RS10515;gbkey=Gene;gene_biotype=protein_coding;locus_tag=PCC6912_RS10515;old_locus_tag=PCC6912_20230;coverage=1.0;sequence_ID=1.0;matches_ref_protein=True;valid_ORF=True;valid_ORFs=1;extra_copy_number=0;copy_num_ID=gene-PCC6912_RS10515_0
tig00000005_pilon	Liftoff	CDS	225463	225732	.	-	.	ID=cds-WP_040431938.1;Parent=gene-PCC6912_RS10515;Dbxref=Genbank:WP_040431938.1;Name=WP_040431938.1;gbkey=CDS;inference=COORDINATES: ab initio prediction:GeneMarkS-2+;locus_tag=PCC6912_RS10515;product=hypothetical protein;protein_id=WP_040431938.1;transl_table=11;extra_copy_number=0
tig00000005_pilon	Liftoff	gene	225756	226310	.	+	.	ID=gene-PCC6912_RS10510;Name=PCC6912_RS10510;gbkey=Gene;gene_biotype=protein_coding;locus_tag=PCC6912_RS10510;old_locus_tag=PCC6912_20220;coverage=1.0;sequence_ID=0.998;matches_ref_protein=True;valid_ORF=True;valid_ORFs=1;extra_copy_number=0;copy_num_ID=gene-PCC6912_RS10510_0
tig00000005_pilon	Liftoff	CDS	225756	226310	.	+	.	ID=cds-WP_016877636.1;Parent=gene-PCC6912_RS10510;Dbxref=Genbank:WP_016877636.1;Name=WP_016877636.1;gbkey=CDS;inference=COORDINATES: similar to AA sequence:RefSeq:WP_016877636.1;locus_tag=PCC6912_RS10510;product=hypothetical protein;protein_id=WP_016877636.1;transl_table=11;extra_copy_number=0
tig00000005_pilon	Liftoff	gene	226457	227539	.	-	.	ID=gene-PCC6912_RS10505;Name=PCC6912_RS10505;gbkey=Gene;gene_biotype=protein_coding;locus_tag=PCC6912_RS10505;old_locus_tag=PCC6912_20210;coverage=1.0;sequence_ID=0.999;matches_ref_protein=True;valid_ORF=True;valid_ORFs=1;extra_copy_number=0;copy_num_ID=gene-PCC6912_RS10505_0
tig00000005_pilon	Liftoff	CDS	226457	227539	.	-	.	ID=cds-WP_016877635.1;Parent=gene-PCC6912_RS10505;Dbxref=Genbank:WP_016877635.1;Name=WP_016877635.1;gbkey=CDS;inference=COORDINATES: similar to AA sequence:RefSeq:WP_016869160.1;locus_tag=PCC6912_RS10505;product=site-specific integrase;protein_id=WP_016877635.1;transl_table=11;extra_copy_number=0
tig00000005_pilon	Liftoff	gene	228381	228872	.	+	.	ID=gene-PCC6912_RS10495;Name=PCC6912_RS10495;gbkey=Gene;gene_biotype=protein_coding;locus_tag=PCC6912_RS10495;old_locus_tag=PCC6912_20180;coverage=1.0;sequence_ID=1.0;matches_ref_protein=True;valid_ORF=False;missing_start_codon=True;valid_ORFs=0;extra_copy_number=0;copy_num_ID=gene-PCC6912_RS10495_0
tig00000005_pilon	Liftoff	CDS	228381	228872	.	+	.	ID=cds-WP_016877634.1;Parent=gene-PCC6912_RS10495;Dbxref=Genbank:WP_016877634.1;Name=WP_016877634.1;gbkey=CDS;inference=COORDINATES: similar to AA sequence:RefSeq:WP_016877634.1;locus_tag=PCC6912_RS10495;product=hypothetical protein;protein_id=WP_016877634.1;transl_table=11;extra_copy_number=0
tig00000005_pilon	Liftoff	gene	229073	231361	.	+	.	ID=gene-PCC6912_RS10490;Name=PCC6912_RS10490;gbkey=Gene;gene_biotype=protein_coding;locus_tag=PCC6912_RS10490;old_locus_tag=PCC6912_20170;coverage=1.0;sequence_ID=1.0;matches_ref_protein=True;valid_ORF=True;valid_ORFs=1;extra_copy_number=0;copy_num_ID=gene-PCC6912_RS10490_0
tig00000005_pilon	Liftoff	CDS	229073	231361	.	+	.	ID=cds-WP_016877633.1;Parent=gene-PCC6912_RS10490;Dbxref=Genbank:WP_016877633.1;Name=WP_016877633.1;gbkey=CDS;inference=COORDINATES: similar to AA sequence:RefSeq:WP_016877633.1;locus_tag=PCC6912_RS10490;product=hypothetical protein;protein_id=WP_016877633.1;transl_table=11;extra_copy_number=0
tig00000005_pilon	Liftoff	gene	231403	232008	.	+	.	ID=gene-PCC6912_RS10485;Name=PCC6912_RS10485;gbkey=Gene;gene_biotype=protein_coding;locus_tag=PCC6912_RS10485;old_locus_tag=PCC6912_20160;coverage=1.0;sequence_ID=1.0;matches_ref_protein=True;valid_ORF=False;missing_start_codon=True;valid_ORFs=0;extra_copy_number=0;copy_num_ID=gene-PCC6912_RS10485_0
tig00000005_pilon	Liftoff	CDS	231403	232008	.	+	.	ID=cds-WP_016879181.1;Parent=gene-PCC6912_RS10485;Dbxref=Genbank:WP_016879181.1;Name=WP_016879181.1;gbkey=CDS;inference=COORDINATES: ab initio prediction:GeneMarkS-2+;locus_tag=PCC6912_RS10485;product=hypothetical protein;protein_id=WP_016879181.1;transl_table=11;extra_copy_number=0
tig00000005_pilon	Liftoff	gene	232391	233164	.	-	.	ID=gene-PCC6912_RS10480;Name=PCC6912_RS10480;gbkey=Gene;gene_biotype=protein_coding;locus_tag=PCC6912_RS10480;old_locus_tag=PCC6912_20150;coverage=1.0;sequence_ID=1.0;matches_ref_protein=True;valid_ORF=True;valid_ORFs=1;extra_copy_number=0;copy_num_ID=gene-PCC6912_RS10480_0
tig00000005_pilon	Liftoff	CDS	232391	233164	.	-	.	ID=cds-WP_016877632.1;Parent=gene-PCC6912_RS10480;Dbxref=Genbank:WP_016877632.1;Name=WP_016877632.1;gbkey=CDS;inference=COORDINATES: similar to AA sequence:RefSeq:WP_016877632.1;locus_tag=PCC6912_RS10480;product=hypothetical protein;protein_id=WP_016877632.1;transl_table=11;extra_copy_number=0
tig00000005_pilon	Liftoff	gene	233548	234546	.	+	.	ID=gene-PCC6912_RS10475;Name=PCC6912_RS10475;gbkey=Gene;gene_biotype=protein_coding;locus_tag=PCC6912_RS10475;coverage=1.0;sequence_ID=1.0;matches_ref_protein=True;valid_ORF=True;valid_ORFs=1;extra_copy_number=0;copy_num_ID=gene-PCC6912_RS10475_0
tig00000005_pilon	Liftoff	CDS	233548	234546	.	+	.	ID=cds-WP_016879180.1;Parent=gene-PCC6912_RS10475;Dbxref=Genbank:WP_016879180.1;Name=WP_016879180.1;gbkey=CDS;inference=COORDINATES: similar to AA sequence:RefSeq:WP_017741177.1;locus_tag=PCC6912_RS10475;product=ImmA/IrrE family metallo-endopeptidase;protein_id=WP_016879180.1;transl_table=11;extra_copy_number=0
tig00000005_pilon	Liftoff	gene	234555	235190	.	+	.	ID=gene-PCC6912_RS10470;Name=PCC6912_RS10470;gbkey=Gene;gene_biotype=protein_coding;locus_tag=PCC6912_RS10470;old_locus_tag=PCC6912_20120;coverage=1.0;sequence_ID=1.0;matches_ref_protein=True;valid_ORF=True;valid_ORFs=1;extra_copy_number=0;copy_num_ID=gene-PCC6912_RS10470_0
tig00000005_pilon	Liftoff	CDS	234555	235190	.	+	.	ID=cds-WP_016877628.1;Parent=gene-PCC6912_RS10470;Dbxref=Genbank:WP_016877628.1;Name=WP_016877628.1;gbkey=CDS;inference=COORDINATES: similar to AA sequence:RefSeq:WP_016877628.1;locus_tag=PCC6912_RS10470;product=hypothetical protein;protein_id=WP_016877628.1;transl_table=11;extra_copy_number=0
tig00000005_pilon	Liftoff	gene	235191	235763	.	-	.	ID=gene-PCC6912_RS10465;Name=PCC6912_RS10465;gbkey=Gene;gene_biotype=protein_coding;locus_tag=PCC6912_RS10465;old_locus_tag=PCC6912_20110;coverage=1.0;sequence_ID=1.0;matches_ref_protein=True;valid_ORF=True;valid_ORFs=1;extra_copy_number=0;copy_num_ID=gene-PCC6912_RS10465_0
tig00000005_pilon	Liftoff	CDS	235191	235763	.	-	.	ID=cds-WP_016877627.1;Parent=gene-PCC6912_RS10465;Dbxref=Genbank:WP_016877627.1;Name=WP_016877627.1;gbkey=CDS;inference=COORDINATES: similar to AA sequence:RefSeq:WP_016877627.1;locus_tag=PCC6912_RS10465;product=hypothetical protein;protein_id=WP_016877627.1;transl_table=11;extra_copy_number=0
tig00000005_pilon	Liftoff	gene	235756	236592	.	-	.	ID=gene-PCC6912_RS10460;Name=PCC6912_RS10460;gbkey=Gene;gene_biotype=protein_coding;locus_tag=PCC6912_RS10460;old_locus_tag=PCC6912_20100;coverage=1.0;sequence_ID=1.0;matches_ref_protein=True;valid_ORF=True;valid_ORFs=1;extra_copy_number=0;copy_num_ID=gene-PCC6912_RS10460_0
tig00000005_pilon	Liftoff	CDS	235756	236592	.	-	.	ID=cds-WP_016877626.1;Parent=gene-PCC6912_RS10460;Dbxref=Genbank:WP_016877626.1;Name=WP_016877626.1;gbkey=CDS;inference=COORDINATES: similar to AA sequence:RefSeq:WP_016877626.1;locus_tag=PCC6912_RS10460;product=bis-aminopropyl spermidine synthase family protein;protein_id=WP_016877626.1;transl_table=11;extra_copy_number=0
tig00000005_pilon	Liftoff	gene	237263	238645	.	-	.	ID=gene-PCC6912_RS10450;Name=tcmP;gbkey=Gene;gene=tcmP;gene_biotype=protein_coding;locus_tag=PCC6912_RS10450;old_locus_tag=PCC6912_20090;coverage=1.0;sequence_ID=1.0;matches_ref_protein=True;valid_ORF=True;valid_ORFs=1;extra_copy_number=0;copy_num_ID=gene-PCC6912_RS10450_0
tig00000005_pilon	Liftoff	CDS	237263	238645	.	-	.	ID=cds-WP_016879179.1;Parent=gene-PCC6912_RS10450;Dbxref=Genbank:WP_016879179.1;Name=WP_016879179.1;gbkey=CDS;gene=tcmP;inference=COORDINATES: protein motif:HMM:TIGR04474.1;locus_tag=PCC6912_RS10450;product=three-Cys-motif partner protein TcmP;protein_id=WP_016879179.1;transl_table=11;extra_copy_number=0
tig00000005_pilon	Liftoff	gene	238767	239759	.	+	.	ID=gene-PCC6912_RS10445;Name=PCC6912_RS10445;gbkey=Gene;gene_biotype=protein_coding;locus_tag=PCC6912_RS10445;old_locus_tag=PCC6912_20080;coverage=1.0;sequence_ID=0.998;matches_ref_protein=False;valid_ORF=True;valid_ORFs=1;extra_copy_number=0;copy_num_ID=gene-PCC6912_RS10445_0
tig00000005_pilon	Liftoff	CDS	238767	239759	.	+	.	ID=cds-WP_016877622.1;Parent=gene-PCC6912_RS10445;Dbxref=Genbank:WP_016877622.1;Name=WP_016877622.1;gbkey=CDS;inference=COORDINATES: similar to AA sequence:RefSeq:WP_016877622.1;locus_tag=PCC6912_RS10445;product=radical SAM protein;protein_id=WP_016877622.1;transl_table=11;extra_copy_number=0
tig00000005_pilon	Liftoff	gene	240269	240523	.	-	.	ID=gene-PCC6912_RS10440;Name=PCC6912_RS10440;gbkey=Gene;gene_biotype=protein_coding;locus_tag=PCC6912_RS10440;old_locus_tag=PCC6912_20070;coverage=1.0;sequence_ID=1.0;matches_ref_protein=True;valid_ORF=False;missing_start_codon=True;valid_ORFs=0;extra_copy_number=0;copy_num_ID=gene-PCC6912_RS10440_0
tig00000005_pilon	Liftoff	CDS	240269	240523	.	-	.	ID=cds-WP_127011313.1;Parent=gene-PCC6912_RS10440;Dbxref=Genbank:WP_127011313.1;Name=WP_127011313.1;gbkey=CDS;inference=COORDINATES: protein motif:HMM:NF022796.1;locus_tag=PCC6912_RS10440;product=DUF3155 domain-containing protein;protein_id=WP_127011313.1;transl_table=11;extra_copy_number=0
tig00000005_pilon	Liftoff	gene	240715	240954	.	+	.	ID=gene-PCC6912_RS10430;Name=PCC6912_RS10430;gbkey=Gene;gene_biotype=protein_coding;locus_tag=PCC6912_RS10430;old_locus_tag=PCC6912_20060;coverage=1.0;sequence_ID=1.0;matches_ref_protein=True;valid_ORF=True;valid_ORFs=1;extra_copy_number=0;copy_num_ID=gene-PCC6912_RS10430_0
tig00000005_pilon	Liftoff	CDS	240715	240954	.	+	.	ID=cds-WP_016877621.1;Parent=gene-PCC6912_RS10430;Dbxref=Genbank:WP_016877621.1;Name=WP_016877621.1;gbkey=CDS;inference=COORDINATES: similar to AA sequence:RefSeq:WP_016877621.1;locus_tag=PCC6912_RS10430;product=hypothetical protein;protein_id=WP_016877621.1;transl_table=11;extra_copy_number=0
tig00000005_pilon	Liftoff	gene	241012	241239	.	+	.	ID=gene-PCC6912_RS10425;Name=PCC6912_RS10425;gbkey=Gene;gene_biotype=protein_coding;locus_tag=PCC6912_RS10425;old_locus_tag=PCC6912_20050;coverage=1.0;sequence_ID=1.0;matches_ref_protein=True;valid_ORF=True;valid_ORFs=1;extra_copy_number=0;copy_num_ID=gene-PCC6912_RS10425_0
tig00000005_pilon	Liftoff	CDS	241012	241239	.	+	.	ID=cds-WP_016877620.1;Parent=gene-PCC6912_RS10425;Dbxref=Genbank:WP_016877620.1;Name=WP_016877620.1;gbkey=CDS;inference=COORDINATES: similar to AA sequence:RefSeq:WP_016877620.1;locus_tag=PCC6912_RS10425;product=hypothetical protein;protein_id=WP_016877620.1;transl_table=11;extra_copy_number=0
tig00000005_pilon	Liftoff	gene	241281	241592	.	-	.	ID=gene-PCC6912_RS10420;Name=PCC6912_RS10420;gbkey=Gene;gene_biotype=protein_coding;locus_tag=PCC6912_RS10420;old_locus_tag=PCC6912_20040;coverage=1.0;sequence_ID=1.0;matches_ref_protein=True;valid_ORF=False;missing_start_codon=True;valid_ORFs=0;extra_copy_number=0;copy_num_ID=gene-PCC6912_RS10420_0
tig00000005_pilon	Liftoff	CDS	241281	241592	.	-	.	ID=cds-WP_016879178.1;Parent=gene-PCC6912_RS10420;Dbxref=Genbank:WP_016879178.1;Name=WP_016879178.1;gbkey=CDS;inference=COORDINATES: ab initio prediction:GeneMarkS-2+;locus_tag=PCC6912_RS10420;product=hypothetical protein;protein_id=WP_016879178.1;transl_table=11;extra_copy_number=0
tig00000005_pilon	Liftoff	gene	241612	242778	.	+	.	ID=gene-PCC6912_RS10415;Name=PCC6912_RS10415;gbkey=Gene;gene_biotype=protein_coding;locus_tag=PCC6912_RS10415;old_locus_tag=PCC6912_20030;coverage=1.0;sequence_ID=0.999;matches_ref_protein=False;valid_ORF=True;valid_ORFs=1;extra_copy_number=0;copy_num_ID=gene-PCC6912_RS10415_0
tig00000005_pilon	Liftoff	CDS	241612	242778	.	+	.	ID=cds-WP_016877500.1;Parent=gene-PCC6912_RS10415;Dbxref=Genbank:WP_016877500.1;Name=WP_016877500.1;gbkey=CDS;inference=COORDINATES: similar to AA sequence:RefSeq:WP_016877500.1;locus_tag=PCC6912_RS10415;product=IS4 family transposase;protein_id=WP_016877500.1;transl_table=11;extra_copy_number=0
tig00000005_pilon	Liftoff	gene	242822	243247	.	+	.	ID=gene-PCC6912_RS10410;Name=PCC6912_RS10410;gbkey=Gene;gene_biotype=protein_coding;locus_tag=PCC6912_RS10410;old_locus_tag=PCC6912_20020;coverage=1.0;sequence_ID=1.0;matches_ref_protein=True;valid_ORF=False;missing_start_codon=True;valid_ORFs=0;extra_copy_number=0;copy_num_ID=gene-PCC6912_RS10410_0
tig00000005_pilon	Liftoff	CDS	242822	243247	.	+	.	ID=cds-WP_016877619.1;Parent=gene-PCC6912_RS10410;Dbxref=Genbank:WP_016877619.1;Name=WP_016877619.1;gbkey=CDS;inference=COORDINATES: similar to AA sequence:RefSeq:WP_016877619.1;locus_tag=PCC6912_RS10410;product=hypothetical protein;protein_id=WP_016877619.1;transl_table=11;extra_copy_number=0
tig00000005_pilon	Liftoff	gene	243345	243899	.	+	.	ID=gene-PCC6912_RS10405;Name=PCC6912_RS10405;gbkey=Gene;gene_biotype=protein_coding;locus_tag=PCC6912_RS10405;old_locus_tag=PCC6912_20010;coverage=1.0;sequence_ID=1.0;matches_ref_protein=True;valid_ORF=False;missing_start_codon=True;valid_ORFs=0;extra_copy_number=0;copy_num_ID=gene-PCC6912_RS10405_0
tig00000005_pilon	Liftoff	CDS	243345	243899	.	+	.	ID=cds-WP_016877618.1;Parent=gene-PCC6912_RS10405;Dbxref=Genbank:WP_016877618.1;Name=WP_016877618.1;gbkey=CDS;inference=COORDINATES: similar to AA sequence:RefSeq:WP_016877618.1;locus_tag=PCC6912_RS10405;product=hypothetical protein;protein_id=WP_016877618.1;transl_table=11;extra_copy_number=0
tig00000005_pilon	Liftoff	gene	243916	244404	.	+	.	ID=gene-PCC6912_RS10400;Name=PCC6912_RS10400;gbkey=Gene;gene_biotype=protein_coding;locus_tag=PCC6912_RS10400;old_locus_tag=PCC6912_20000;coverage=1.0;sequence_ID=1.0;matches_ref_protein=True;valid_ORF=True;valid_ORFs=1;extra_copy_number=0;copy_num_ID=gene-PCC6912_RS10400_0
tig00000005_pilon	Liftoff	CDS	243916	244404	.	+	.	ID=cds-WP_016877617.1;Parent=gene-PCC6912_RS10400;Dbxref=Genbank:WP_016877617.1;Name=WP_016877617.1;gbkey=CDS;inference=COORDINATES: similar to AA sequence:RefSeq:WP_016877617.1;locus_tag=PCC6912_RS10400;product=hypothetical protein;protein_id=WP_016877617.1;transl_table=11;extra_copy_number=0
tig00000005_pilon	Liftoff	gene	244436	244588	.	-	.	ID=gene-PCC6912_RS34560;Name=PCC6912_RS34560;gbkey=Gene;gene_biotype=protein_coding;locus_tag=PCC6912_RS34560;old_locus_tag=PCC6912_19990;coverage=1.0;sequence_ID=1.0;matches_ref_protein=True;valid_ORF=False;missing_start_codon=True;valid_ORFs=0;extra_copy_number=0;copy_num_ID=gene-PCC6912_RS34560_0
tig00000005_pilon	Liftoff	CDS	244436	244588	.	-	.	ID=cds-WP_016879177.1;Parent=gene-PCC6912_RS34560;Dbxref=Genbank:WP_016879177.1;Name=WP_016879177.1;gbkey=CDS;inference=COORDINATES: ab initio prediction:GeneMarkS-2+;locus_tag=PCC6912_RS34560;product=hypothetical protein;protein_id=WP_016879177.1;transl_table=11;extra_copy_number=0
tig00000005_pilon	Liftoff	gene	244766	245359	.	-	.	ID=gene-PCC6912_RS10395;Name=PCC6912_RS10395;gbkey=Gene;gene_biotype=protein_coding;locus_tag=PCC6912_RS10395;old_locus_tag=PCC6912_19980;coverage=1.0;sequence_ID=1.0;matches_ref_protein=True;valid_ORF=True;valid_ORFs=1;extra_copy_number=0;copy_num_ID=gene-PCC6912_RS10395_0
tig00000005_pilon	Liftoff	CDS	244766	245359	.	-	.	ID=cds-WP_016877616.1;Parent=gene-PCC6912_RS10395;Dbxref=Genbank:WP_016877616.1;Name=WP_016877616.1;gbkey=CDS;inference=COORDINATES: similar to AA sequence:RefSeq:WP_016877616.1;locus_tag=PCC6912_RS10395;product=cupredoxin domain-containing protein;protein_id=WP_016877616.1;transl_table=11;extra_copy_number=0
tig00000005_pilon	Liftoff	gene	245363	247633	.	-	.	ID=gene-PCC6912_RS10390;Name=PCC6912_RS10390;gbkey=Gene;gene_biotype=protein_coding;locus_tag=PCC6912_RS10390;old_locus_tag=PCC6912_19970;coverage=1.0;sequence_ID=1.0;matches_ref_protein=True;valid_ORF=True;valid_ORFs=1;extra_copy_number=0;copy_num_ID=gene-PCC6912_RS10390_0
tig00000005_pilon	Liftoff	CDS	245363	247633	.	-	.	ID=cds-WP_016877615.1;Parent=gene-PCC6912_RS10390;Dbxref=Genbank:WP_016877615.1;Name=WP_016877615.1;gbkey=CDS;inference=COORDINATES: similar to AA sequence:RefSeq:WP_017307607.1;locus_tag=PCC6912_RS10390;product=heavy metal translocating P-type ATPase;protein_id=WP_016877615.1;transl_table=11;extra_copy_number=0
tig00000005_pilon	Liftoff	gene	247734	248246	.	-	.	ID=gene-PCC6912_RS10385;Name=PCC6912_RS10385;gbkey=Gene;gene_biotype=protein_coding;locus_tag=PCC6912_RS10385;old_locus_tag=PCC6912_19960;coverage=1.0;sequence_ID=1.0;matches_ref_protein=True;valid_ORF=True;valid_ORFs=1;extra_copy_number=0;copy_num_ID=gene-PCC6912_RS10385_0
tig00000005_pilon	Liftoff	CDS	247734	248246	.	-	.	ID=cds-WP_016877614.1;Parent=gene-PCC6912_RS10385;Dbxref=Genbank:WP_016877614.1;Name=WP_016877614.1;gbkey=CDS;inference=COORDINATES: similar to AA sequence:RefSeq:WP_016877614.1;locus_tag=PCC6912_RS10385;product=DUF2231 domain-containing protein;protein_id=WP_016877614.1;transl_table=11;extra_copy_number=0
tig00000005_pilon	Liftoff	gene	248293	248487	.	-	.	ID=gene-PCC6912_RS10380;Name=PCC6912_RS10380;gbkey=Gene;gene_biotype=protein_coding;locus_tag=PCC6912_RS10380;old_locus_tag=PCC6912_19950;coverage=1.0;sequence_ID=1.0;matches_ref_protein=True;valid_ORF=True;valid_ORFs=1;extra_copy_number=0;copy_num_ID=gene-PCC6912_RS10380_0
tig00000005_pilon	Liftoff	CDS	248293	248487	.	-	.	ID=cds-WP_016877613.1;Parent=gene-PCC6912_RS10380;Dbxref=Genbank:WP_016877613.1;Name=WP_016877613.1;gbkey=CDS;inference=COORDINATES: similar to AA sequence:RefSeq:WP_016877613.1;locus_tag=PCC6912_RS10380;product=heavy-metal-associated domain-containing protein;protein_id=WP_016877613.1;transl_table=11;extra_copy_number=0
tig00000005_pilon	Liftoff	gene	248736	249068	.	-	.	ID=gene-PCC6912_RS10375;Name=PCC6912_RS10375;gbkey=Gene;gene_biotype=protein_coding;locus_tag=PCC6912_RS10375;old_locus_tag=PCC6912_19940;coverage=1.0;sequence_ID=1.0;matches_ref_protein=True;valid_ORF=True;valid_ORFs=1;extra_copy_number=0;copy_num_ID=gene-PCC6912_RS10375_0
tig00000005_pilon	Liftoff	CDS	248736	249068	.	-	.	ID=cds-WP_016877612.1;Parent=gene-PCC6912_RS10375;Dbxref=Genbank:WP_016877612.1;Name=WP_016877612.1;gbkey=CDS;inference=COORDINATES: similar to AA sequence:RefSeq:WP_016877612.1;locus_tag=PCC6912_RS10375;product=four-helix bundle copper-binding protein;protein_id=WP_016877612.1;transl_table=11;extra_copy_number=0
tig00000005_pilon	Liftoff	gene	249080	249526	.	-	.	ID=gene-PCC6912_RS10370;Name=PCC6912_RS10370;gbkey=Gene;gene_biotype=protein_coding;locus_tag=PCC6912_RS10370;old_locus_tag=PCC6912_19930;coverage=1.0;sequence_ID=1.0;matches_ref_protein=True;valid_ORF=True;valid_ORFs=1;extra_copy_number=0;copy_num_ID=gene-PCC6912_RS10370_0
tig00000005_pilon	Liftoff	CDS	249080	249526	.	-	.	ID=cds-WP_016877611.1;Parent=gene-PCC6912_RS10370;Dbxref=Genbank:WP_016877611.1;Name=WP_016877611.1;gbkey=CDS;inference=COORDINATES: similar to AA sequence:RefSeq:WP_016877611.1;locus_tag=PCC6912_RS10370;product=four-helix bundle copper-binding protein;protein_id=WP_016877611.1;transl_table=11;extra_copy_number=0
tig00000005_pilon	Liftoff	gene	249635	250003	.	-	.	ID=gene-PCC6912_RS10365;Name=PCC6912_RS10365;gbkey=Gene;gene_biotype=protein_coding;locus_tag=PCC6912_RS10365;old_locus_tag=PCC6912_19920;coverage=1.0;sequence_ID=1.0;matches_ref_protein=True;valid_ORF=True;valid_ORFs=1;extra_copy_number=0;copy_num_ID=gene-PCC6912_RS10365_0
tig00000005_pilon	Liftoff	CDS	249635	250003	.	-	.	ID=cds-WP_016877610.1;Parent=gene-PCC6912_RS10365;Dbxref=Genbank:WP_016877610.1;Name=WP_016877610.1;gbkey=CDS;inference=COORDINATES: similar to AA sequence:RefSeq:WP_016870561.1;locus_tag=PCC6912_RS10365;product=four-helix bundle copper-binding protein;protein_id=WP_016877610.1;transl_table=11;extra_copy_number=0
tig00000005_pilon	Liftoff	gene	250271	251611	.	+	.	ID=gene-PCC6912_RS10360;Name=gorA;gbkey=Gene;gene=gorA;gene_biotype=protein_coding;locus_tag=PCC6912_RS10360;old_locus_tag=PCC6912_19910;coverage=1.0;sequence_ID=1.0;matches_ref_protein=True;valid_ORF=True;valid_ORFs=1;extra_copy_number=0;copy_num_ID=gene-PCC6912_RS10360_0
tig00000005_pilon	Liftoff	CDS	250271	251611	.	+	.	ID=cds-WP_016877609.1;Parent=gene-PCC6912_RS10360;Dbxref=Genbank:WP_016877609.1;Name=WP_016877609.1;gbkey=CDS;gene=gorA;inference=COORDINATES: similar to AA sequence:RefSeq:WP_016877609.1;locus_tag=PCC6912_RS10360;product=glutathione-disulfide reductase;protein_id=WP_016877609.1;transl_table=11;extra_copy_number=0
tig00000005_pilon	Liftoff	gene	251859	252371	.	+	.	ID=gene-PCC6912_RS10355;Name=fldA;gbkey=Gene;gene=fldA;gene_biotype=protein_coding;locus_tag=PCC6912_RS10355;old_locus_tag=PCC6912_19900;coverage=1.0;sequence_ID=1.0;matches_ref_protein=True;valid_ORF=True;valid_ORFs=1;extra_copy_number=0;copy_num_ID=gene-PCC6912_RS10355_0
tig00000005_pilon	Liftoff	CDS	251859	252371	.	+	.	ID=cds-WP_016877608.1;Parent=gene-PCC6912_RS10355;Dbxref=Genbank:WP_016877608.1;Name=WP_016877608.1;gbkey=CDS;gene=fldA;inference=COORDINATES: similar to AA sequence:RefSeq:WP_012409481.1;locus_tag=PCC6912_RS10355;product=flavodoxin FldA;protein_id=WP_016877608.1;transl_table=11;extra_copy_number=0
tig00000005_pilon	Liftoff	gene	252893	254581	.	-	.	ID=gene-PCC6912_RS10350;Name=PCC6912_RS10350;gbkey=Gene;gene_biotype=protein_coding;locus_tag=PCC6912_RS10350;old_locus_tag=PCC6912_19890;coverage=1.0;sequence_ID=1.0;matches_ref_protein=True;valid_ORF=True;valid_ORFs=1;extra_copy_number=0;copy_num_ID=gene-PCC6912_RS10350_0
tig00000005_pilon	Liftoff	CDS	252893	254581	.	-	.	ID=cds-WP_016877607.1;Parent=gene-PCC6912_RS10350;Dbxref=Genbank:WP_016877607.1;Name=WP_016877607.1;gbkey=CDS;inference=COORDINATES: similar to AA sequence:RefSeq:WP_016877607.1;locus_tag=PCC6912_RS10350;product=iron uptake porin;protein_id=WP_016877607.1;transl_table=11;extra_copy_number=0
tig00000005_pilon	Liftoff	gene	254807	257860	.	-	.	ID=gene-PCC6912_RS10345;Name=PCC6912_RS10345;gbkey=Gene;gene_biotype=protein_coding;locus_tag=PCC6912_RS10345;old_locus_tag=PCC6912_19880;coverage=1.0;sequence_ID=0.999;matches_ref_protein=False;valid_ORF=True;valid_ORFs=1;extra_copy_number=0;copy_num_ID=gene-PCC6912_RS10345_0
tig00000005_pilon	Liftoff	CDS	254807	257860	.	-	.	ID=cds-WP_016877606.1;Parent=gene-PCC6912_RS10345;Dbxref=Genbank:WP_016877606.1;Name=WP_016877606.1;gbkey=CDS;inference=COORDINATES: similar to AA sequence:RefSeq:WP_016877606.1;locus_tag=PCC6912_RS10345;product=cation-translocating P-type ATPase;protein_id=WP_016877606.1;transl_table=11;extra_copy_number=0
tig00000005_pilon	Liftoff	gene	258265	258990	.	+	.	ID=gene-PCC6912_RS10340;Name=PCC6912_RS10340;gbkey=Gene;gene_biotype=protein_coding;locus_tag=PCC6912_RS10340;old_locus_tag=PCC6912_19860;coverage=1.0;sequence_ID=0.998;matches_ref_protein=False;valid_ORF=True;valid_ORFs=1;extra_copy_number=0;copy_num_ID=gene-PCC6912_RS10340_0
tig00000005_pilon	Liftoff	CDS	258265	258990	.	+	.	ID=cds-WP_016877605.1;Parent=gene-PCC6912_RS10340;Dbxref=Genbank:WP_016877605.1;Name=WP_016877605.1;gbkey=CDS;inference=COORDINATES: similar to AA sequence:RefSeq:WP_016870558.1;locus_tag=PCC6912_RS10340;product=DUF305 domain-containing protein;protein_id=WP_016877605.1;transl_table=11;extra_copy_number=0
tig00000005_pilon	Liftoff	gene	259211	260902	.	+	.	ID=gene-PCC6912_RS10335;Name=PCC6912_RS10335;gbkey=Gene;gene_biotype=protein_coding;locus_tag=PCC6912_RS10335;old_locus_tag=PCC6912_19850;coverage=1.0;sequence_ID=1.0;matches_ref_protein=True;valid_ORF=True;valid_ORFs=1;extra_copy_number=0;copy_num_ID=gene-PCC6912_RS10335_0
tig00000005_pilon	Liftoff	CDS	259211	260902	.	+	.	ID=cds-WP_016877604.1;Parent=gene-PCC6912_RS10335;Dbxref=Genbank:WP_016877604.1;Name=WP_016877604.1;gbkey=CDS;inference=COORDINATES: similar to AA sequence:RefSeq:WP_016877604.1;locus_tag=PCC6912_RS10335;product=efflux RND transporter periplasmic adaptor subunit;protein_id=WP_016877604.1;transl_table=11;extra_copy_number=0
tig00000005_pilon	Liftoff	gene	260961	264086	.	+	.	ID=gene-PCC6912_RS10330;Name=PCC6912_RS10330;gbkey=Gene;gene_biotype=protein_coding;locus_tag=PCC6912_RS10330;old_locus_tag=PCC6912_19840;coverage=1.0;sequence_ID=0.998;matches_ref_protein=False;valid_ORF=True;valid_ORFs=1;extra_copy_number=0;copy_num_ID=gene-PCC6912_RS10330_0
tig00000005_pilon	Liftoff	CDS	260961	264086	.	+	.	ID=cds-WP_127011311.1;Parent=gene-PCC6912_RS10330;Dbxref=Genbank:WP_127011311.1;Name=WP_127011311.1;gbkey=CDS;inference=COORDINATES: similar to AA sequence:RefSeq:WP_016870556.1;locus_tag=PCC6912_RS10330;product=efflux RND transporter permease subunit;protein_id=WP_127011311.1;transl_table=11;extra_copy_number=0
tig00000005_pilon	Liftoff	gene	264209	267334	.	+	.	ID=gene-PCC6912_RS10325;Name=PCC6912_RS10325;gbkey=Gene;gene_biotype=protein_coding;locus_tag=PCC6912_RS10325;old_locus_tag=PCC6912_19830;coverage=1.0;sequence_ID=0.999;matches_ref_protein=False;valid_ORF=True;valid_ORFs=1;extra_copy_number=0;copy_num_ID=gene-PCC6912_RS10325_0
tig00000005_pilon	Liftoff	CDS	264209	267334	.	+	.	ID=cds-WP_016877602.1;Parent=gene-PCC6912_RS10325;Dbxref=Genbank:WP_016877602.1;Name=WP_016877602.1;gbkey=CDS;inference=COORDINATES: similar to AA sequence:RefSeq:WP_016877602.1;locus_tag=PCC6912_RS10325;product=CusA/CzcA family heavy metal efflux RND transporter;protein_id=WP_016877602.1;transl_table=11;extra_copy_number=0
tig00000005_pilon	Liftoff	gene	267555	267941	.	-	.	ID=gene-PCC6912_RS10320;Name=PCC6912_RS10320;gbkey=Gene;gene_biotype=protein_coding;locus_tag=PCC6912_RS10320;old_locus_tag=PCC6912_19820;coverage=1.0;sequence_ID=1.0;matches_ref_protein=True;valid_ORF=False;missing_start_codon=True;valid_ORFs=0;extra_copy_number=0;copy_num_ID=gene-PCC6912_RS10320_0
tig00000005_pilon	Liftoff	CDS	267555	267941	.	-	.	ID=cds-WP_071588479.1;Parent=gene-PCC6912_RS10320;Dbxref=Genbank:WP_071588479.1;Name=WP_071588479.1;gbkey=CDS;inference=COORDINATES: similar to AA sequence:RefSeq:WP_016877601.1;locus_tag=PCC6912_RS10320;product=DUF305 domain-containing protein;protein_id=WP_071588479.1;transl_table=11;extra_copy_number=0
tig00000005_pilon	Liftoff	gene	267896	269365	.	+	.	ID=gene-PCC6912_RS10315;Name=PCC6912_RS10315;gbkey=Gene;gene_biotype=protein_coding;locus_tag=PCC6912_RS10315;old_locus_tag=PCC6912_19810;coverage=1.0;sequence_ID=1.0;matches_ref_protein=True;valid_ORF=True;valid_ORFs=1;extra_copy_number=0;copy_num_ID=gene-PCC6912_RS10315_0
tig00000005_pilon	Liftoff	CDS	267896	269365	.	+	.	ID=cds-WP_016877600.1;Parent=gene-PCC6912_RS10315;Dbxref=Genbank:WP_016877600.1;Name=WP_016877600.1;gbkey=CDS;inference=COORDINATES: similar to AA sequence:RefSeq:WP_016877600.1;locus_tag=PCC6912_RS10315;product=LuxR C-terminal-related transcriptional regulator;protein_id=WP_016877600.1;transl_table=11;extra_copy_number=0
tig00000005_pilon	Liftoff	gene	269553	269897	.	+	.	ID=gene-PCC6912_RS10310;Name=PCC6912_RS10310;gbkey=Gene;gene_biotype=protein_coding;locus_tag=PCC6912_RS10310;old_locus_tag=PCC6912_19800;coverage=1.0;sequence_ID=1.0;matches_ref_protein=True;valid_ORF=True;valid_ORFs=1;extra_copy_number=0;copy_num_ID=gene-PCC6912_RS10310_0
tig00000005_pilon	Liftoff	CDS	269553	269897	.	+	.	ID=cds-WP_016877599.1;Parent=gene-PCC6912_RS10310;Dbxref=Genbank:WP_016877599.1;Name=WP_016877599.1;gbkey=CDS;inference=COORDINATES: similar to AA sequence:RefSeq:WP_016877599.1;locus_tag=PCC6912_RS10310;product=DUF3703 domain-containing protein;protein_id=WP_016877599.1;transl_table=11;extra_copy_number=0
tig00000005_pilon	Liftoff	gene	270066	270782	.	+	.	ID=gene-PCC6912_RS10305;Name=PCC6912_RS10305;gbkey=Gene;gene_biotype=protein_coding;locus_tag=PCC6912_RS10305;old_locus_tag=PCC6912_19790;coverage=1.0;sequence_ID=1.0;matches_ref_protein=True;valid_ORF=True;valid_ORFs=1;extra_copy_number=0;copy_num_ID=gene-PCC6912_RS10305_0
tig00000005_pilon	Liftoff	CDS	270066	270782	.	+	.	ID=cds-WP_016877598.1;Parent=gene-PCC6912_RS10305;Dbxref=Genbank:WP_016877598.1;Name=WP_016877598.1;gbkey=CDS;inference=COORDINATES: similar to AA sequence:RefSeq:WP_016877598.1;locus_tag=PCC6912_RS10305;product=methyltransferase domain-containing protein;protein_id=WP_016877598.1;transl_table=11;extra_copy_number=0
tig00000005_pilon	Liftoff	gene	270871	271556	.	+	.	ID=gene-PCC6912_RS10300;Name=PCC6912_RS10300;gbkey=Gene;gene_biotype=protein_coding;locus_tag=PCC6912_RS10300;coverage=1.0;sequence_ID=1.0;matches_ref_protein=True;valid_ORF=False;missing_start_codon=True;valid_ORFs=0;extra_copy_number=0;copy_num_ID=gene-PCC6912_RS10300_0
tig00000005_pilon	Liftoff	CDS	270871	271195	.	+	.	ID=cds-WP_085951640.1;Parent=gene-PCC6912_RS10300;Dbxref=Genbank:WP_085951640.1;Name=WP_085951640.1;Note=programmed frameshift;exception=ribosomal slippage;gbkey=CDS;inference=COORDINATES: similar to AA sequence:RefSeq:WP_076612309.1;locus_tag=PCC6912_RS10300;product=IS1 family transposase;protein_id=WP_085951640.1;transl_table=11;extra_copy_number=0
tig00000005_pilon	Liftoff	CDS	271195	271556	.	+	.	ID=cds-WP_085951640.1;Parent=gene-PCC6912_RS10300;Dbxref=Genbank:WP_085951640.1;Name=WP_085951640.1;Note=programmed frameshift;exception=ribosomal slippage;gbkey=CDS;inference=COORDINATES: similar to AA sequence:RefSeq:WP_076612309.1;locus_tag=PCC6912_RS10300;product=IS1 family transposase;protein_id=WP_085951640.1;transl_table=11;extra_copy_number=0
tig00000005_pilon	Liftoff	gene	272111	272449	.	-	.	ID=gene-PCC6912_RS10290;Name=PCC6912_RS10290;gbkey=Gene;gene_biotype=protein_coding;locus_tag=PCC6912_RS10290;old_locus_tag=PCC6912_19760;coverage=1.0;sequence_ID=1.0;matches_ref_protein=True;valid_ORF=True;valid_ORFs=1;extra_copy_number=0;copy_num_ID=gene-PCC6912_RS10290_0
tig00000005_pilon	Liftoff	CDS	272111	272449	.	-	.	ID=cds-WP_016877596.1;Parent=gene-PCC6912_RS10290;Dbxref=Genbank:WP_016877596.1;Name=WP_016877596.1;gbkey=CDS;inference=COORDINATES: similar to AA sequence:RefSeq:WP_016862176.1;locus_tag=PCC6912_RS10290;product=metalloregulator ArsR/SmtB family transcription factor;protein_id=WP_016877596.1;transl_table=11;extra_copy_number=0
tig00000005_pilon	Liftoff	gene	272485	272646	.	-	.	ID=gene-PCC6912_RS35120;Name=PCC6912_RS35120;gbkey=Gene;gene_biotype=protein_coding;locus_tag=PCC6912_RS35120;coverage=1.0;sequence_ID=1.0;matches_ref_protein=True;valid_ORF=True;valid_ORFs=1;extra_copy_number=0;copy_num_ID=gene-PCC6912_RS35120_0
tig00000005_pilon	Liftoff	CDS	272485	272646	.	-	.	ID=cds-WP_016877595.1;Parent=gene-PCC6912_RS35120;Dbxref=Genbank:WP_016877595.1;Name=WP_016877595.1;gbkey=CDS;inference=COORDINATES: similar to AA sequence:RefSeq:WP_016877595.1;locus_tag=PCC6912_RS35120;product=hypothetical protein;protein_id=WP_016877595.1;transl_table=11;extra_copy_number=0
tig00000005_pilon	Liftoff	gene	272585	272761	.	+	.	ID=gene-PCC6912_RS10285;Name=PCC6912_RS10285;gbkey=Gene;gene_biotype=protein_coding;locus_tag=PCC6912_RS10285;coverage=1.0;sequence_ID=1.0;matches_ref_protein=True;valid_ORF=True;valid_ORFs=1;extra_copy_number=0;copy_num_ID=gene-PCC6912_RS10285_0
tig00000005_pilon	Liftoff	CDS	272585	272761	.	+	.	ID=cds-WP_071588478.1;Parent=gene-PCC6912_RS10285;Dbxref=Genbank:WP_071588478.1;Name=WP_071588478.1;gbkey=CDS;inference=COORDINATES: similar to AA sequence:RefSeq:WP_015121247.1;locus_tag=PCC6912_RS10285;product=metallothionein;protein_id=WP_071588478.1;transl_table=11;extra_copy_number=0
tig00000005_pilon	Liftoff	gene	273751	275439	.	+	.	ID=gene-PCC6912_RS10275;Name=PCC6912_RS10275;gbkey=Gene;gene_biotype=protein_coding;locus_tag=PCC6912_RS10275;old_locus_tag=PCC6912_19750;coverage=1.0;sequence_ID=1.0;matches_ref_protein=True;valid_ORF=True;valid_ORFs=1;extra_copy_number=0;copy_num_ID=gene-PCC6912_RS10275_0
tig00000005_pilon	Liftoff	CDS	273751	275439	.	+	.	ID=cds-WP_016877593.1;Parent=gene-PCC6912_RS10275;Dbxref=Genbank:WP_016877593.1;Name=WP_016877593.1;gbkey=CDS;inference=COORDINATES: similar to AA sequence:RefSeq:WP_016877593.1;locus_tag=PCC6912_RS10275;product=efflux RND transporter periplasmic adaptor subunit;protein_id=WP_016877593.1;transl_table=11;extra_copy_number=0
tig00000006_pilon	Liftoff	gene	19	1029	.	+	.	ID=gene-PCC6912_RS31985;Name=PCC6912_RS31985;gbkey=Gene;gene_biotype=protein_coding;locus_tag=PCC6912_RS31985;old_locus_tag=PCC6912_61640;coverage=0.997;sequence_ID=0.996;matches_ref_protein=False;valid_ORF=False;inframe_stop_codon=True;valid_ORFs=0;extra_copy_number=0;copy_num_ID=gene-PCC6912_RS31985_0
tig00000006_pilon	Liftoff	CDS	19	1029	.	+	.	ID=cds-WP_016876065.1;Parent=gene-PCC6912_RS31985;Dbxref=Genbank:WP_016876065.1;Name=WP_016876065.1;gbkey=CDS;inference=COORDINATES: similar to AA sequence:RefSeq:WP_016876065.1;locus_tag=PCC6912_RS31985;product=ParB/RepB/Spo0J family partition protein;protein_id=WP_016876065.1;transl_table=11;extra_copy_number=0
tig00000006_pilon	Liftoff	gene	1068	5291	.	+	.	ID=gene-PCC6912_RS31980;Name=PCC6912_RS31980;gbkey=Gene;gene_biotype=protein_coding;locus_tag=PCC6912_RS31980;old_locus_tag=PCC6912_61630;coverage=1.0;sequence_ID=1.0;matches_ref_protein=True;valid_ORF=True;valid_ORFs=1;extra_copy_number=0;copy_num_ID=gene-PCC6912_RS31980_0
tig00000006_pilon	Liftoff	CDS	1068	5291	.	+	.	ID=cds-WP_016879874.1;Parent=gene-PCC6912_RS31980;Dbxref=Genbank:WP_016879874.1;Name=WP_016879874.1;gbkey=CDS;inference=COORDINATES: ab initio prediction:GeneMarkS-2+;locus_tag=PCC6912_RS31980;product=sel1 repeat family protein;protein_id=WP_016879874.1;transl_table=11;extra_copy_number=0
tig00000006_pilon	Liftoff	gene	5683	6003	.	-	.	ID=gene-PCC6912_RS31975;Name=PCC6912_RS31975;gbkey=Gene;gene_biotype=protein_coding;locus_tag=PCC6912_RS31975;old_locus_tag=PCC6912_61620;coverage=1.0;sequence_ID=1.0;matches_ref_protein=True;valid_ORF=False;missing_start_codon=True;valid_ORFs=0;extra_copy_number=0;copy_num_ID=gene-PCC6912_RS31975_0
tig00000006_pilon	Liftoff	CDS	5683	6003	.	-	.	ID=cds-WP_016876068.1;Parent=gene-PCC6912_RS31975;Dbxref=Genbank:WP_016876068.1;Name=WP_016876068.1;gbkey=CDS;inference=COORDINATES: similar to AA sequence:RefSeq:WP_016876068.1;locus_tag=PCC6912_RS31975;product=hypothetical protein;protein_id=WP_016876068.1;transl_table=11;extra_copy_number=0
tig00000006_pilon	Liftoff	gene	6000	6593	.	-	.	ID=gene-PCC6912_RS31970;Name=PCC6912_RS31970;gbkey=Gene;gene_biotype=protein_coding;locus_tag=PCC6912_RS31970;old_locus_tag=PCC6912_61610;coverage=1.0;sequence_ID=1.0;matches_ref_protein=True;valid_ORF=True;valid_ORFs=1;extra_copy_number=0;copy_num_ID=gene-PCC6912_RS31970_0
tig00000006_pilon	Liftoff	CDS	6000	6593	.	-	.	ID=cds-WP_016876069.1;Parent=gene-PCC6912_RS31970;Dbxref=Genbank:WP_016876069.1;Name=WP_016876069.1;gbkey=CDS;inference=COORDINATES: similar to AA sequence:RefSeq:WP_016876069.1;locus_tag=PCC6912_RS31970;product=ParA family protein;protein_id=WP_016876069.1;transl_table=11;extra_copy_number=0
tig00000006_pilon	Liftoff	gene	6908	7954	.	-	.	ID=gene-PCC6912_RS31965;Name=PCC6912_RS31965;gbkey=Gene;gene_biotype=protein_coding;locus_tag=PCC6912_RS31965;old_locus_tag=PCC6912_61600;coverage=1.0;sequence_ID=1.0;matches_ref_protein=True;valid_ORF=True;valid_ORFs=1;extra_copy_number=0;copy_num_ID=gene-PCC6912_RS31965_0
tig00000006_pilon	Liftoff	CDS	6908	7954	.	-	.	ID=cds-WP_016876070.1;Parent=gene-PCC6912_RS31965;Dbxref=Genbank:WP_016876070.1;Name=WP_016876070.1;gbkey=CDS;inference=COORDINATES: similar to AA sequence:RefSeq:WP_016876070.1;locus_tag=PCC6912_RS31965;product=hypothetical protein;protein_id=WP_016876070.1;transl_table=11;extra_copy_number=0
tig00000006_pilon	Liftoff	gene	9489	12386	.	-	.	ID=gene-PCC6912_RS32155;Name=PCC6912_RS32155;gbkey=Gene;gene_biotype=protein_coding;locus_tag=PCC6912_RS32155;old_locus_tag=PCC6912_61960;coverage=1.0;sequence_ID=1.0;matches_ref_protein=True;valid_ORF=True;valid_ORFs=1;extra_copy_number=0;copy_num_ID=gene-PCC6912_RS32155_0
tig00000006_pilon	Liftoff	CDS	9489	12386	.	-	.	ID=cds-WP_127011426.1;Parent=gene-PCC6912_RS32155;Dbxref=Genbank:WP_127011426.1;Name=WP_127011426.1;gbkey=CDS;inference=COORDINATES: protein motif:HMM:NF024867.1;locus_tag=PCC6912_RS32155;product=SMC family ATPase;protein_id=WP_127011426.1;transl_table=11;extra_copy_number=0
tig00000006_pilon	Liftoff	gene	12383	13621	.	-	.	ID=gene-PCC6912_RS32150;Name=sbcD;gbkey=Gene;gene=sbcD;gene_biotype=protein_coding;locus_tag=PCC6912_RS32150;old_locus_tag=PCC6912_61950;coverage=1.0;sequence_ID=0.999;matches_ref_protein=False;valid_ORF=True;valid_ORFs=1;extra_copy_number=0;copy_num_ID=gene-PCC6912_RS32150_0
tig00000006_pilon	Liftoff	CDS	12383	13621	.	-	.	ID=cds-WP_127011425.1;Parent=gene-PCC6912_RS32150;Dbxref=Genbank:WP_127011425.1;Name=WP_127011425.1;gbkey=CDS;gene=sbcD;inference=COORDINATES: similar to AA sequence:RefSeq:WP_016876034.1;locus_tag=PCC6912_RS32150;product=exonuclease subunit SbcD;protein_id=WP_127011425.1;transl_table=11;extra_copy_number=0
tig00000006_pilon	Liftoff	gene	13634	15505	.	-	.	ID=gene-PCC6912_RS32145;Name=PCC6912_RS32145;gbkey=Gene;gene_biotype=protein_coding;locus_tag=PCC6912_RS32145;old_locus_tag=PCC6912_61940;coverage=1.0;sequence_ID=1.0;matches_ref_protein=True;valid_ORF=True;valid_ORFs=1;extra_copy_number=0;copy_num_ID=gene-PCC6912_RS32145_0
tig00000006_pilon	Liftoff	CDS	13634	15505	.	-	.	ID=cds-WP_016876035.1;Parent=gene-PCC6912_RS32145;Dbxref=Genbank:WP_016876035.1;Name=WP_016876035.1;gbkey=CDS;inference=COORDINATES: similar to AA sequence:RefSeq:WP_016876035.1;locus_tag=PCC6912_RS32145;product=ATP-binding protein;protein_id=WP_016876035.1;transl_table=11;extra_copy_number=0
tig00000006_pilon	Liftoff	gene	15528	16586	.	-	.	ID=gene-PCC6912_RS32140;Name=PCC6912_RS32140;gbkey=Gene;gene_biotype=protein_coding;locus_tag=PCC6912_RS32140;old_locus_tag=PCC6912_61930;coverage=1.0;sequence_ID=1.0;matches_ref_protein=True;valid_ORF=True;valid_ORFs=1;extra_copy_number=0;copy_num_ID=gene-PCC6912_RS32140_0
tig00000006_pilon	Liftoff	CDS	15528	16586	.	-	.	ID=cds-WP_016879857.1;Parent=gene-PCC6912_RS32140;Dbxref=Genbank:WP_016879857.1;Name=WP_016879857.1;gbkey=CDS;inference=COORDINATES: similar to AA sequence:RefSeq:WP_019493328.1;locus_tag=PCC6912_RS32140;product=hypothetical protein;protein_id=WP_016879857.1;transl_table=11;extra_copy_number=0
tig00000006_pilon	Liftoff	gene	16606	17406	.	-	.	ID=gene-PCC6912_RS32135;Name=PCC6912_RS32135;gbkey=Gene;gene_biotype=protein_coding;locus_tag=PCC6912_RS32135;old_locus_tag=PCC6912_61920;coverage=1.0;sequence_ID=1.0;matches_ref_protein=True;valid_ORF=True;valid_ORFs=1;extra_copy_number=0;copy_num_ID=gene-PCC6912_RS32135_0
tig00000006_pilon	Liftoff	CDS	16606	17406	.	-	.	ID=cds-WP_016879858.1;Parent=gene-PCC6912_RS32135;Dbxref=Genbank:WP_016879858.1;Name=WP_016879858.1;gbkey=CDS;inference=COORDINATES: similar to AA sequence:RefSeq:WP_019493327.1;locus_tag=PCC6912_RS32135;product=ImmA/IrrE family metallo-endopeptidase;protein_id=WP_016879858.1;transl_table=11;extra_copy_number=0
tig00000006_pilon	Liftoff	gene	17407	18063	.	-	.	ID=gene-PCC6912_RS32130;Name=PCC6912_RS32130;gbkey=Gene;gene_biotype=protein_coding;locus_tag=PCC6912_RS32130;old_locus_tag=PCC6912_61910;coverage=1.0;sequence_ID=1.0;matches_ref_protein=True;valid_ORF=True;valid_ORFs=1;extra_copy_number=0;copy_num_ID=gene-PCC6912_RS32130_0
tig00000006_pilon	Liftoff	CDS	17407	18063	.	-	.	ID=cds-WP_016876037.1;Parent=gene-PCC6912_RS32130;Dbxref=Genbank:WP_016876037.1;Name=WP_016876037.1;gbkey=CDS;inference=COORDINATES: similar to AA sequence:RefSeq:WP_016876037.1;locus_tag=PCC6912_RS32130;product=hypothetical protein;protein_id=WP_016876037.1;transl_table=11;extra_copy_number=0
tig00000006_pilon	Liftoff	gene	18065	18736	.	-	.	ID=gene-PCC6912_RS32125;Name=PCC6912_RS32125;gbkey=Gene;gene_biotype=protein_coding;locus_tag=PCC6912_RS32125;old_locus_tag=PCC6912_61900;coverage=1.0;sequence_ID=1.0;matches_ref_protein=True;valid_ORF=False;missing_start_codon=True;valid_ORFs=0;extra_copy_number=0;copy_num_ID=gene-PCC6912_RS32125_0
tig00000006_pilon	Liftoff	CDS	18065	18736	.	-	.	ID=cds-WP_016876038.1;Parent=gene-PCC6912_RS32125;Dbxref=Genbank:WP_016876038.1;Name=WP_016876038.1;gbkey=CDS;inference=COORDINATES: similar to AA sequence:RefSeq:WP_016876038.1;locus_tag=PCC6912_RS32125;product=sigma-70 family RNA polymerase sigma factor;protein_id=WP_016876038.1;transl_table=11;extra_copy_number=0
tig00000006_pilon	Liftoff	gene	18949	19725	.	-	.	ID=gene-PCC6912_RS32120;Name=PCC6912_RS32120;gbkey=Gene;gene_biotype=protein_coding;locus_tag=PCC6912_RS32120;coverage=1.0;sequence_ID=1.0;matches_ref_protein=True;valid_ORF=True;valid_ORFs=1;extra_copy_number=0;copy_num_ID=gene-PCC6912_RS32120_0
tig00000006_pilon	Liftoff	CDS	18949	19725	.	-	.	ID=cds-WP_016879859.1;Parent=gene-PCC6912_RS32120;Dbxref=Genbank:WP_016879859.1;Name=WP_016879859.1;gbkey=CDS;inference=COORDINATES: similar to AA sequence:RefSeq:WP_019493324.1;locus_tag=PCC6912_RS32120;product=hypothetical protein;protein_id=WP_016879859.1;transl_table=11;extra_copy_number=0
tig00000006_pilon	Liftoff	gene	20123	21871	.	-	.	ID=gene-PCC6912_RS32115;Name=PCC6912_RS32115;gbkey=Gene;gene_biotype=protein_coding;locus_tag=PCC6912_RS32115;old_locus_tag=PCC6912_61880;coverage=1.0;sequence_ID=1.0;matches_ref_protein=True;valid_ORF=True;valid_ORFs=1;extra_copy_number=0;copy_num_ID=gene-PCC6912_RS32115_0
tig00000006_pilon	Liftoff	CDS	20123	21871	.	-	.	ID=cds-WP_127011424.1;Parent=gene-PCC6912_RS32115;Dbxref=Genbank:WP_127011424.1;Name=WP_127011424.1;gbkey=CDS;inference=COORDINATES: similar to AA sequence:RefSeq:WP_015201149.1;locus_tag=PCC6912_RS32115;product=plasmid recombination protein;protein_id=WP_127011424.1;transl_table=11;extra_copy_number=0
tig00000006_pilon	Liftoff	gene	22307	23605	.	+	.	ID=gene-PCC6912_RS32110;Name=PCC6912_RS32110;gbkey=Gene;gene_biotype=protein_coding;locus_tag=PCC6912_RS32110;old_locus_tag=PCC6912_61870;coverage=1.0;sequence_ID=1.0;matches_ref_protein=True;valid_ORF=True;valid_ORFs=1;extra_copy_number=0;copy_num_ID=gene-PCC6912_RS32110_0
tig00000006_pilon	Liftoff	CDS	22307	23605	.	+	.	ID=cds-WP_016879861.1;Parent=gene-PCC6912_RS32110;Dbxref=Genbank:WP_016879861.1;Name=WP_016879861.1;gbkey=CDS;inference=COORDINATES: similar to AA sequence:RefSeq:WP_015214241.1;locus_tag=PCC6912_RS32110;product=ParM/StbA family protein;protein_id=WP_016879861.1;transl_table=11;extra_copy_number=0
tig00000006_pilon	Liftoff	gene	23592	24047	.	+	.	ID=gene-PCC6912_RS32105;Name=PCC6912_RS32105;gbkey=Gene;gene_biotype=protein_coding;locus_tag=PCC6912_RS32105;old_locus_tag=PCC6912_61860;coverage=1.0;sequence_ID=1.0;matches_ref_protein=True;valid_ORF=True;valid_ORFs=1;extra_copy_number=0;copy_num_ID=gene-PCC6912_RS32105_0
tig00000006_pilon	Liftoff	CDS	23592	24047	.	+	.	ID=cds-WP_016879862.1;Parent=gene-PCC6912_RS32105;Dbxref=Genbank:WP_016879862.1;Name=WP_016879862.1;gbkey=CDS;inference=COORDINATES: similar to AA sequence:RefSeq:WP_010999501.1;locus_tag=PCC6912_RS32105;product=hypothetical protein;protein_id=WP_016879862.1;transl_table=11;extra_copy_number=0
tig00000006_pilon	Liftoff	gene	24310	24762	.	+	.	ID=gene-PCC6912_RS32100;Name=PCC6912_RS32100;gbkey=Gene;gene_biotype=protein_coding;locus_tag=PCC6912_RS32100;old_locus_tag=PCC6912_61850;coverage=1.0;sequence_ID=1.0;matches_ref_protein=True;valid_ORF=True;valid_ORFs=1;extra_copy_number=0;copy_num_ID=gene-PCC6912_RS32100_0
tig00000006_pilon	Liftoff	CDS	24310	24762	.	+	.	ID=cds-WP_016876043.1;Parent=gene-PCC6912_RS32100;Dbxref=Genbank:WP_016876043.1;Name=WP_016876043.1;gbkey=CDS;inference=COORDINATES: similar to AA sequence:RefSeq:WP_016876043.1;locus_tag=PCC6912_RS32100;product=hypothetical protein;protein_id=WP_016876043.1;transl_table=11;extra_copy_number=0
tig00000006_pilon	Liftoff	gene	24762	25277	.	+	.	ID=gene-PCC6912_RS32095;Name=PCC6912_RS32095;gbkey=Gene;gene_biotype=protein_coding;locus_tag=PCC6912_RS32095;old_locus_tag=PCC6912_61840;coverage=1.0;sequence_ID=1.0;matches_ref_protein=True;valid_ORF=True;valid_ORFs=1;extra_copy_number=0;copy_num_ID=gene-PCC6912_RS32095_0
tig00000006_pilon	Liftoff	CDS	24762	25277	.	+	.	ID=cds-WP_016879863.1;Parent=gene-PCC6912_RS32095;Dbxref=Genbank:WP_016879863.1;Name=WP_016879863.1;gbkey=CDS;inference=COORDINATES: similar to AA sequence:RefSeq:WP_015201126.1;locus_tag=PCC6912_RS32095;product=helix-turn-helix domain-containing protein;protein_id=WP_016879863.1;transl_table=11;extra_copy_number=0
tig00000006_pilon	Prodigal_v2.6.3	CDS	25498	29211	278.4	-	0	ID=3_23;partial=00;start_type=ATG;rbs_motif=AGxAGG/AGGxGG;rbs_spacer=11-12bp;gc_cont=0.489;conf=99.99;score=278.45;cscore=275.13;sscore=3.32;rscore=1.20;uscore=-2.33;tscore=5.11
tig00000006_pilon	Liftoff	gene	30041	30367	.	+	.	ID=gene-PCC6912_RS32085;Name=PCC6912_RS32085;gbkey=Gene;gene_biotype=protein_coding;locus_tag=PCC6912_RS32085;old_locus_tag=PCC6912_61820;coverage=1.0;sequence_ID=1.0;matches_ref_protein=True;valid_ORF=True;valid_ORFs=1;extra_copy_number=0;copy_num_ID=gene-PCC6912_RS32085_0
tig00000006_pilon	Liftoff	CDS	30041	30367	.	+	.	ID=cds-WP_016879865.1;Parent=gene-PCC6912_RS32085;Dbxref=Genbank:WP_016879865.1;Name=WP_016879865.1;gbkey=CDS;inference=COORDINATES: similar to AA sequence:RefSeq:WP_016864674.1;locus_tag=PCC6912_RS32085;product=type II toxin-antitoxin system HicA family toxin;protein_id=WP_016879865.1;transl_table=11;extra_copy_number=0
tig00000006_pilon	Liftoff	gene	30506	31390	.	+	.	ID=gene-PCC6912_RS32080;Name=PCC6912_RS32080;gbkey=Gene;gene_biotype=protein_coding;locus_tag=PCC6912_RS32080;old_locus_tag=PCC6912_61810;coverage=1.0;sequence_ID=1.0;matches_ref_protein=True;valid_ORF=True;valid_ORFs=1;extra_copy_number=0;copy_num_ID=gene-PCC6912_RS32080_0
tig00000006_pilon	Liftoff	CDS	30506	31390	.	+	.	ID=cds-WP_016879866.1;Parent=gene-PCC6912_RS32080;Dbxref=Genbank:WP_016879866.1;Name=WP_016879866.1;gbkey=CDS;inference=COORDINATES: ab initio prediction:GeneMarkS-2+;locus_tag=PCC6912_RS32080;product=hypothetical protein;protein_id=WP_016879866.1;transl_table=11;extra_copy_number=0
tig00000006_pilon	Liftoff	gene	31477	31821	.	+	.	ID=gene-PCC6912_RS32075;Name=PCC6912_RS32075;gbkey=Gene;gene_biotype=protein_coding;locus_tag=PCC6912_RS32075;old_locus_tag=PCC6912_61800;coverage=1.0;sequence_ID=1.0;matches_ref_protein=True;valid_ORF=True;valid_ORFs=1;extra_copy_number=0;copy_num_ID=gene-PCC6912_RS32075_0
tig00000006_pilon	Liftoff	CDS	31477	31821	.	+	.	ID=cds-WP_016876048.1;Parent=gene-PCC6912_RS32075;Dbxref=Genbank:WP_016876048.1;Name=WP_016876048.1;gbkey=CDS;inference=COORDINATES: similar to AA sequence:RefSeq:WP_016876048.1;locus_tag=PCC6912_RS32075;product=type II toxin-antitoxin system HicB family antitoxin;protein_id=WP_016876048.1;transl_table=11;extra_copy_number=0
tig00000006_pilon	Liftoff	gene	31941	32129	.	+	.	ID=gene-PCC6912_RS32070;Name=PCC6912_RS32070;gbkey=Gene;gene_biotype=protein_coding;locus_tag=PCC6912_RS32070;coverage=1.0;sequence_ID=1.0;matches_ref_protein=True;valid_ORF=True;valid_ORFs=1;extra_copy_number=0;copy_num_ID=gene-PCC6912_RS32070_0
tig00000006_pilon	Liftoff	CDS	31941	32129	.	+	.	ID=cds-WP_200862418.1;Parent=gene-PCC6912_RS32070;Dbxref=Genbank:WP_200862418.1;Name=WP_200862418.1;gbkey=CDS;inference=COORDINATES: ab initio prediction:GeneMarkS-2+;locus_tag=PCC6912_RS32070;product=type I restriction-modification system subunit M N-terminal domain-containing protein;protein_id=WP_200862418.1;transl_table=11;extra_copy_number=0
tig00000006_pilon	Liftoff	gene	32202	33719	.	-	.	ID=gene-PCC6912_RS32065;Name=PCC6912_RS32065;gbkey=Gene;gene_biotype=protein_coding;locus_tag=PCC6912_RS32065;old_locus_tag=PCC6912_61790;coverage=1.0;sequence_ID=1.0;matches_ref_protein=True;valid_ORF=True;valid_ORFs=1;extra_copy_number=0;copy_num_ID=gene-PCC6912_RS32065_0
tig00000006_pilon	Liftoff	CDS	32202	33719	.	-	.	ID=cds-WP_016876049.1;Parent=gene-PCC6912_RS32065;Dbxref=Genbank:WP_016876049.1;Name=WP_016876049.1;gbkey=CDS;inference=COORDINATES: similar to AA sequence:RefSeq:WP_016876049.1;locus_tag=PCC6912_RS32065;product=helix-turn-helix transcriptional regulator;protein_id=WP_016876049.1;transl_table=11;extra_copy_number=0
tig00000006_pilon	Liftoff	gene	33943	34113	.	-	.	ID=gene-PCC6912_RS32060;Name=PCC6912_RS32060;gbkey=Gene;gene_biotype=protein_coding;locus_tag=PCC6912_RS32060;old_locus_tag=PCC6912_61780;coverage=1.0;sequence_ID=1.0;matches_ref_protein=True;valid_ORF=True;valid_ORFs=1;extra_copy_number=0;copy_num_ID=gene-PCC6912_RS32060_0
tig00000006_pilon	Liftoff	CDS	33943	34113	.	-	.	ID=cds-WP_016876050.1;Parent=gene-PCC6912_RS32060;Dbxref=Genbank:WP_016876050.1;Name=WP_016876050.1;gbkey=CDS;inference=COORDINATES: similar to AA sequence:RefSeq:WP_016876050.1;locus_tag=PCC6912_RS32060;product=hypothetical protein;protein_id=WP_016876050.1;transl_table=11;extra_copy_number=0
tig00000006_pilon	Liftoff	gene	34380	35456	.	+	.	ID=gene-PCC6912_RS32055;Name=PCC6912_RS32055;gbkey=Gene;gene_biotype=protein_coding;locus_tag=PCC6912_RS32055;old_locus_tag=PCC6912_61770;coverage=1.0;sequence_ID=1.0;matches_ref_protein=True;valid_ORF=True;valid_ORFs=1;extra_copy_number=0;copy_num_ID=gene-PCC6912_RS32055_0
tig00000006_pilon	Liftoff	CDS	34380	35456	.	+	.	ID=cds-WP_016879867.1;Parent=gene-PCC6912_RS32055;Dbxref=Genbank:WP_016879867.1;Name=WP_016879867.1;gbkey=CDS;inference=COORDINATES: protein motif:HMM:NF037161.1;locus_tag=PCC6912_RS32055;product=hypothetical protein;protein_id=WP_016879867.1;transl_table=11;extra_copy_number=0
tig00000006_pilon	Liftoff	gene	35460	35804	.	+	.	ID=gene-PCC6912_RS32050;Name=PCC6912_RS32050;gbkey=Gene;gene_biotype=protein_coding;locus_tag=PCC6912_RS32050;old_locus_tag=PCC6912_61760;coverage=1.0;sequence_ID=1.0;matches_ref_protein=True;valid_ORF=True;valid_ORFs=1;extra_copy_number=0;copy_num_ID=gene-PCC6912_RS32050_0
tig00000006_pilon	Liftoff	CDS	35460	35804	.	+	.	ID=cds-WP_016876052.1;Parent=gene-PCC6912_RS32050;Dbxref=Genbank:WP_016876052.1;Name=WP_016876052.1;gbkey=CDS;inference=COORDINATES: similar to AA sequence:RefSeq:WP_016876052.1;locus_tag=PCC6912_RS32050;product=hypothetical protein;protein_id=WP_016876052.1;transl_table=11;extra_copy_number=0
tig00000006_pilon	Liftoff	gene	35801	36046	.	+	.	ID=gene-PCC6912_RS32045;Name=PCC6912_RS32045;gbkey=Gene;gene_biotype=protein_coding;locus_tag=PCC6912_RS32045;old_locus_tag=PCC6912_61750;coverage=1.0;sequence_ID=1.0;matches_ref_protein=True;valid_ORF=True;valid_ORFs=1;extra_copy_number=0;copy_num_ID=gene-PCC6912_RS32045_0
tig00000006_pilon	Liftoff	CDS	35801	36046	.	+	.	ID=cds-WP_016876053.1;Parent=gene-PCC6912_RS32045;Dbxref=Genbank:WP_016876053.1;Name=WP_016876053.1;gbkey=CDS;inference=COORDINATES: similar to AA sequence:RefSeq:WP_016876053.1;locus_tag=PCC6912_RS32045;product=hypothetical protein;protein_id=WP_016876053.1;transl_table=11;extra_copy_number=0
tig00000006_pilon	Liftoff	gene	36126	36473	.	+	.	ID=gene-PCC6912_RS32040;Name=PCC6912_RS32040;gbkey=Gene;gene_biotype=protein_coding;locus_tag=PCC6912_RS32040;old_locus_tag=PCC6912_61740;coverage=1.0;sequence_ID=1.0;matches_ref_protein=True;valid_ORF=True;valid_ORFs=1;extra_copy_number=0;copy_num_ID=gene-PCC6912_RS32040_0
tig00000006_pilon	Liftoff	CDS	36126	36473	.	+	.	ID=cds-WP_016876054.1;Parent=gene-PCC6912_RS32040;Dbxref=Genbank:WP_016876054.1;Name=WP_016876054.1;gbkey=CDS;inference=COORDINATES: similar to AA sequence:RefSeq:WP_016876054.1;locus_tag=PCC6912_RS32040;product=hypothetical protein;protein_id=WP_016876054.1;transl_table=11;extra_copy_number=0
tig00000006_pilon	Liftoff	gene	36535	37254	.	+	.	ID=gene-PCC6912_RS32035;Name=PCC6912_RS32035;gbkey=Gene;gene_biotype=protein_coding;locus_tag=PCC6912_RS32035;old_locus_tag=PCC6912_61730;coverage=1.0;sequence_ID=0.998;matches_ref_protein=False;valid_ORF=True;valid_ORFs=1;extra_copy_number=0;copy_num_ID=gene-PCC6912_RS32035_0
tig00000006_pilon	Liftoff	CDS	36535	37254	.	+	.	ID=cds-WP_016879868.1;Parent=gene-PCC6912_RS32035;Dbxref=Genbank:WP_016879868.1;Name=WP_016879868.1;gbkey=CDS;inference=COORDINATES: similar to AA sequence:RefSeq:WP_010994157.1;locus_tag=PCC6912_RS32035;product=hypothetical protein;protein_id=WP_016879868.1;transl_table=11;extra_copy_number=0
tig00000006_pilon	Liftoff	gene	37270	37812	.	+	.	ID=gene-PCC6912_RS32030;Name=PCC6912_RS32030;gbkey=Gene;gene_biotype=protein_coding;locus_tag=PCC6912_RS32030;coverage=1.0;sequence_ID=1.0;matches_ref_protein=True;valid_ORF=False;missing_start_codon=True;valid_ORFs=0;extra_copy_number=0;copy_num_ID=gene-PCC6912_RS32030_0
tig00000006_pilon	Liftoff	CDS	37270	37812	.	+	.	ID=cds-WP_016879869.1;Parent=gene-PCC6912_RS32030;Dbxref=Genbank:WP_016879869.1;Name=WP_016879869.1;gbkey=CDS;inference=COORDINATES: similar to AA sequence:RefSeq:WP_012412834.1;locus_tag=PCC6912_RS32030;product=hypothetical protein;protein_id=WP_016879869.1;transl_table=11;extra_copy_number=0
tig00000006_pilon	Liftoff	gene	37809	39824	.	+	.	ID=gene-PCC6912_RS32025;Name=PCC6912_RS32025;gbkey=Gene;gene_biotype=protein_coding;locus_tag=PCC6912_RS32025;old_locus_tag=PCC6912_61720;coverage=1.0;sequence_ID=1.0;matches_ref_protein=True;valid_ORF=True;valid_ORFs=1;extra_copy_number=0;copy_num_ID=gene-PCC6912_RS32025_0
tig00000006_pilon	Liftoff	CDS	37809	39824	.	+	.	ID=cds-WP_016879870.1;Parent=gene-PCC6912_RS32025;Dbxref=Genbank:WP_016879870.1;Name=WP_016879870.1;gbkey=CDS;inference=COORDINATES: ab initio prediction:GeneMarkS-2+;locus_tag=PCC6912_RS32025;product=type IV secretory system conjugative DNA transfer family protein;protein_id=WP_016879870.1;transl_table=11;extra_copy_number=0
tig00000006_pilon	Liftoff	gene	40163	41053	.	+	.	ID=gene-PCC6912_RS32020;Name=PCC6912_RS32020;gbkey=Gene;gene_biotype=protein_coding;locus_tag=PCC6912_RS32020;old_locus_tag=PCC6912_61710;coverage=1.0;sequence_ID=0.998;matches_ref_protein=False;valid_ORF=True;valid_ORFs=1;extra_copy_number=0;copy_num_ID=gene-PCC6912_RS32020_0
tig00000006_pilon	Liftoff	CDS	40163	41053	.	+	.	ID=cds-WP_016876058.1;Parent=gene-PCC6912_RS32020;Dbxref=Genbank:WP_016876058.1;Name=WP_016876058.1;gbkey=CDS;inference=COORDINATES: similar to AA sequence:RefSeq:WP_016876058.1;locus_tag=PCC6912_RS32020;product=DUF4351 domain-containing protein;protein_id=WP_016876058.1;transl_table=11;extra_copy_number=0
tig00000006_pilon	Liftoff	gene	41169	41402	.	+	.	ID=gene-PCC6912_RS32015;Name=PCC6912_RS32015;gbkey=Gene;gene_biotype=protein_coding;locus_tag=PCC6912_RS32015;old_locus_tag=PCC6912_61700;coverage=1.0;sequence_ID=1.0;matches_ref_protein=True;valid_ORF=True;valid_ORFs=1;extra_copy_number=0;copy_num_ID=gene-PCC6912_RS32015_0
tig00000006_pilon	Liftoff	CDS	41169	41402	.	+	.	ID=cds-WP_016876059.1;Parent=gene-PCC6912_RS32015;Dbxref=Genbank:WP_016876059.1;Name=WP_016876059.1;gbkey=CDS;inference=COORDINATES: similar to AA sequence:RefSeq:WP_016876058.1;locus_tag=PCC6912_RS32015;product=DUF4351 domain-containing protein;protein_id=WP_016876059.1;transl_table=11;extra_copy_number=0
tig00000006_pilon	Liftoff	gene	41795	42274	.	+	.	ID=gene-PCC6912_RS32010;Name=PCC6912_RS32010;gbkey=Gene;gene_biotype=protein_coding;locus_tag=PCC6912_RS32010;old_locus_tag=PCC6912_61690;coverage=1.0;sequence_ID=1.0;matches_ref_protein=True;valid_ORF=True;valid_ORFs=1;extra_copy_number=0;copy_num_ID=gene-PCC6912_RS32010_0
tig00000006_pilon	Liftoff	CDS	41795	42274	.	+	.	ID=cds-WP_127011427.1;Parent=gene-PCC6912_RS32010;Dbxref=Genbank:WP_127011427.1;Name=WP_127011427.1;gbkey=CDS;inference=COORDINATES: similar to AA sequence:RefSeq:WP_019497886.1;locus_tag=PCC6912_RS32010;product=hypothetical protein;protein_id=WP_127011427.1;transl_table=11;extra_copy_number=0
tig00000006_pilon	Liftoff	gene	42611	43438	.	+	.	ID=gene-PCC6912_RS32005;Name=PCC6912_RS32005;gbkey=Gene;gene_biotype=protein_coding;locus_tag=PCC6912_RS32005;old_locus_tag=PCC6912_61680;coverage=1.0;sequence_ID=1.0;matches_ref_protein=True;valid_ORF=True;valid_ORFs=1;extra_copy_number=0;copy_num_ID=gene-PCC6912_RS32005_0
tig00000006_pilon	Liftoff	CDS	42611	43438	.	+	.	ID=cds-WP_016876061.1;Parent=gene-PCC6912_RS32005;Dbxref=Genbank:WP_016876061.1;Name=WP_016876061.1;gbkey=CDS;inference=COORDINATES: similar to AA sequence:RefSeq:WP_016876061.1;locus_tag=PCC6912_RS32005;product=DNA/RNA non-specific endonuclease;protein_id=WP_016876061.1;transl_table=11;extra_copy_number=0
tig00000006_pilon	Liftoff	gene	43444	43848	.	-	.	ID=gene-PCC6912_RS32000;Name=PCC6912_RS32000;gbkey=Gene;gene_biotype=protein_coding;locus_tag=PCC6912_RS32000;old_locus_tag=PCC6912_61670;coverage=1.0;sequence_ID=1.0;matches_ref_protein=True;valid_ORF=True;valid_ORFs=1;extra_copy_number=0;copy_num_ID=gene-PCC6912_RS32000_0
tig00000006_pilon	Liftoff	CDS	43444	43848	.	-	.	ID=cds-WP_016876062.1;Parent=gene-PCC6912_RS32000;Dbxref=Genbank:WP_016876062.1;Name=WP_016876062.1;gbkey=CDS;inference=COORDINATES: similar to AA sequence:RefSeq:WP_016876062.1;locus_tag=PCC6912_RS32000;product=nuclease A inhibitor family protein;protein_id=WP_016876062.1;transl_table=11;extra_copy_number=0
tig00000006_pilon	Liftoff	gene	43893	44501	.	-	.	ID=gene-PCC6912_RS31995;Name=PCC6912_RS31995;gbkey=Gene;gene_biotype=protein_coding;locus_tag=PCC6912_RS31995;old_locus_tag=PCC6912_61660;coverage=1.0;sequence_ID=1.0;matches_ref_protein=True;valid_ORF=True;valid_ORFs=1;extra_copy_number=0;copy_num_ID=gene-PCC6912_RS31995_0
tig00000006_pilon	Liftoff	CDS	43893	44501	.	-	.	ID=cds-WP_016876063.1;Parent=gene-PCC6912_RS31995;Dbxref=Genbank:WP_016876063.1;Name=WP_016876063.1;gbkey=CDS;inference=COORDINATES: similar to AA sequence:RefSeq:WP_016876063.1;locus_tag=PCC6912_RS31995;product=hypothetical protein;protein_id=WP_016876063.1;transl_table=11;extra_copy_number=0
tig00000006_pilon	Liftoff	gene	44708	45670	.	+	.	ID=gene-PCC6912_RS31990;Name=PCC6912_RS31990;gbkey=Gene;gene_biotype=protein_coding;locus_tag=PCC6912_RS31990;old_locus_tag=PCC6912_61650;coverage=1.0;sequence_ID=1.0;matches_ref_protein=True;valid_ORF=True;valid_ORFs=1;extra_copy_number=0;copy_num_ID=gene-PCC6912_RS31990_0
tig00000006_pilon	Liftoff	CDS	44708	45670	.	+	.	ID=cds-WP_016879872.1;Parent=gene-PCC6912_RS31990;Dbxref=Genbank:WP_016879872.1;Name=WP_016879872.1;gbkey=CDS;inference=COORDINATES: similar to AA sequence:RefSeq:WP_016948798.1;locus_tag=PCC6912_RS31990;product=tyrosine-type recombinase/integrase;protein_id=WP_016879872.1;transl_table=11;extra_copy_number=0
tig00000007_pilon	Prodigal_v2.6.3	CDS	1022	1231	0.3	-	0	ID=4_1;partial=00;start_type=ATG;rbs_motif=GGA/GAG/AGG;rbs_spacer=5-10bp;gc_cont=0.538;conf=51.66;score=0.29;cscore=-0.18;sscore=0.47;rscore=0.60;uscore=-3.21;tscore=4.23
tig00000007_pilon	Liftoff	gene	1581	1657	.	-	.	ID=gene-PCC6912_RS19890;Name=PCC6912_RS19890;gbkey=Gene;gene_biotype=rRNA;locus_tag=PCC6912_RS19890;partial=true;start_range=.,1;coverage=1.0;sequence_ID=1.0;extra_copy_number=0;copy_num_ID=gene-PCC6912_RS19890_0
tig00000007_pilon	Liftoff	rRNA	1581	1657	.	-	.	ID=rna-PCC6912_RS19890;Parent=gene-PCC6912_RS19890;Dbxref=RFAM:RF00177;gbkey=rRNA;inference=COORDINATES: profile:INFERNAL:1.1.1;locus_tag=PCC6912_RS19890;partial=true;product=16S ribosomal RNA;start_range=.,1;extra_copy_number=0
tig00000007_pilon	Liftoff	exon	1581	1657	.	-	.	ID=exon-PCC6912_RS19890-1;Parent=rna-PCC6912_RS19890;Dbxref=RFAM:RF00177;gbkey=rRNA;inference=COORDINATES: profile:INFERNAL:1.1.1;locus_tag=PCC6912_RS19890;partial=true;product=16S ribosomal RNA;start_range=.,1;extra_copy_number=0
tig00000007_pilon	Liftoff	gene	2165	2770	.	-	.	ID=gene-PCC6912_RS33805;Name=PCC6912_RS33805;gbkey=Gene;gene_biotype=protein_coding;locus_tag=PCC6912_RS33805;old_locus_tag=PCC6912_65090;coverage=1.0;sequence_ID=1.0;matches_ref_protein=True;valid_ORF=False;missing_start_codon=True;valid_ORFs=0;extra_copy_number=0;copy_num_ID=gene-PCC6912_RS33805_0
tig00000007_pilon	Liftoff	CDS	2165	2770	.	-	.	ID=cds-WP_071588408.1;Parent=gene-PCC6912_RS33805;Dbxref=Genbank:WP_071588408.1;Name=WP_071588408.1;gbkey=CDS;inference=COORDINATES: similar to AA sequence:RefSeq:WP_016872860.1;locus_tag=PCC6912_RS33805;product=hypothetical protein;protein_id=WP_071588408.1;transl_table=11;extra_copy_number=0
tig00000007_pilon	Liftoff	gene	2878	3309	.	-	.	ID=gene-PCC6912_RS33800;Name=PCC6912_RS33800;gbkey=Gene;gene_biotype=protein_coding;locus_tag=PCC6912_RS33800;old_locus_tag=PCC6912_65080;coverage=1.0;sequence_ID=1.0;matches_ref_protein=True;valid_ORF=True;valid_ORFs=1;extra_copy_number=0;copy_num_ID=gene-PCC6912_RS33800_0
tig00000007_pilon	Liftoff	CDS	2878	3309	.	-	.	ID=cds-WP_016879217.1;Parent=gene-PCC6912_RS33800;Dbxref=Genbank:WP_016879217.1;Name=WP_016879217.1;gbkey=CDS;inference=COORDINATES: similar to AA sequence:RefSeq:WP_016879217.1;locus_tag=PCC6912_RS33800;product=hypothetical protein;protein_id=WP_016879217.1;transl_table=11;extra_copy_number=0
tig00000007_pilon	Liftoff	gene	3614	4222	.	+	.	ID=gene-PCC6912_RS33795;Name=PCC6912_RS33795;gbkey=Gene;gene_biotype=protein_coding;locus_tag=PCC6912_RS33795;old_locus_tag=PCC6912_65070;coverage=1.0;sequence_ID=1.0;matches_ref_protein=True;valid_ORF=True;valid_ORFs=1;extra_copy_number=0;copy_num_ID=gene-PCC6912_RS33795_0
tig00000007_pilon	Liftoff	CDS	3614	4222	.	+	.	ID=cds-WP_016872862.1;Parent=gene-PCC6912_RS33795;Dbxref=Genbank:WP_016872862.1;Name=WP_016872862.1;gbkey=CDS;inference=COORDINATES: similar to AA sequence:RefSeq:WP_016872862.1;locus_tag=PCC6912_RS33795;product=hypothetical protein;protein_id=WP_016872862.1;transl_table=11;extra_copy_number=0
tig00000007_pilon	Liftoff	gene	4244	4897	.	-	.	ID=gene-PCC6912_RS33790;Name=tsaB;gbkey=Gene;gene=tsaB;gene_biotype=protein_coding;locus_tag=PCC6912_RS33790;old_locus_tag=PCC6912_65060;coverage=1.0;sequence_ID=1.0;matches_ref_protein=True;valid_ORF=False;missing_start_codon=True;valid_ORFs=0;extra_copy_number=0;copy_num_ID=gene-PCC6912_RS33790_0
tig00000007_pilon	Liftoff	CDS	4244	4897	.	-	.	ID=cds-WP_016872863.1;Parent=gene-PCC6912_RS33790;Dbxref=Genbank:WP_016872863.1;Name=WP_016872863.1;gbkey=CDS;gene=tsaB;inference=COORDINATES: similar to AA sequence:RefSeq:WP_016872863.1;locus_tag=PCC6912_RS33790;product=tRNA (adenosine(37)-N6)-threonylcarbamoyltransferase complex dimerization subunit type 1 TsaB;protein_id=WP_016872863.1;transl_table=11;extra_copy_number=0
tig00000007_pilon	Liftoff	gene	5052	5300	.	-	.	ID=gene-PCC6912_RS33785;Name=PCC6912_RS33785;gbkey=Gene;gene_biotype=protein_coding;locus_tag=PCC6912_RS33785;old_locus_tag=PCC6912_65050;coverage=1.0;sequence_ID=1.0;matches_ref_protein=True;valid_ORF=True;valid_ORFs=1;extra_copy_number=0;copy_num_ID=gene-PCC6912_RS33785_0
tig00000007_pilon	Liftoff	CDS	5052	5300	.	-	.	ID=cds-WP_016872864.1;Parent=gene-PCC6912_RS33785;Dbxref=Genbank:WP_016872864.1;Name=WP_016872864.1;gbkey=CDS;inference=COORDINATES: similar to AA sequence:RefSeq:WP_006195197.1;locus_tag=PCC6912_RS33785;product=Ycf34 family protein;protein_id=WP_016872864.1;transl_table=11;extra_copy_number=0
tig00000007_pilon	Liftoff	gene	5386	6630	.	+	.	ID=gene-PCC6912_RS33780;Name=PCC6912_RS33780;gbkey=Gene;gene_biotype=protein_coding;locus_tag=PCC6912_RS33780;old_locus_tag=PCC6912_65040;coverage=1.0;sequence_ID=1.0;matches_ref_protein=True;valid_ORF=True;valid_ORFs=1;extra_copy_number=0;copy_num_ID=gene-PCC6912_RS33780_0
tig00000007_pilon	Liftoff	CDS	5386	6630	.	+	.	ID=cds-WP_016872865.1;Parent=gene-PCC6912_RS33780;Dbxref=Genbank:WP_016872865.1;Name=WP_016872865.1;gbkey=CDS;inference=COORDINATES: similar to AA sequence:RefSeq:WP_016872865.1;locus_tag=PCC6912_RS33780;product=CCA tRNA nucleotidyltransferase;protein_id=WP_016872865.1;transl_table=11;extra_copy_number=0
tig00000007_pilon	Liftoff	gene	6699	6929	.	+	.	ID=gene-PCC6912_RS33775;Name=PCC6912_RS33775;gbkey=Gene;gene_biotype=protein_coding;locus_tag=PCC6912_RS33775;old_locus_tag=PCC6912_65030;coverage=1.0;sequence_ID=1.0;matches_ref_protein=True;valid_ORF=True;valid_ORFs=1;extra_copy_number=0;copy_num_ID=gene-PCC6912_RS33775_0
tig00000007_pilon	Liftoff	CDS	6699	6929	.	+	.	ID=cds-WP_016872866.1;Parent=gene-PCC6912_RS33775;Dbxref=Genbank:WP_016872866.1;Name=WP_016872866.1;gbkey=CDS;inference=COORDINATES: similar to AA sequence:RefSeq:WP_016872866.1;locus_tag=PCC6912_RS33775;product=hypothetical protein;protein_id=WP_016872866.1;transl_table=11;extra_copy_number=0
tig00000007_pilon	Liftoff	gene	6932	7132	.	+	.	ID=gene-PCC6912_RS33770;Name=PCC6912_RS33770;gbkey=Gene;gene_biotype=protein_coding;locus_tag=PCC6912_RS33770;old_locus_tag=PCC6912_65020;coverage=1.0;sequence_ID=1.0;matches_ref_protein=True;valid_ORF=True;valid_ORFs=1;extra_copy_number=0;copy_num_ID=gene-PCC6912_RS33770_0
tig00000007_pilon	Liftoff	CDS	6932	7132	.	+	.	ID=cds-WP_016872867.1;Parent=gene-PCC6912_RS33770;Dbxref=Genbank:WP_016872867.1;Name=WP_016872867.1;gbkey=CDS;inference=COORDINATES: similar to AA sequence:RefSeq:WP_016872867.1;locus_tag=PCC6912_RS33770;product=type II toxin-antitoxin system HicB family antitoxin;protein_id=WP_016872867.1;transl_table=11;extra_copy_number=0
tig00000007_pilon	Liftoff	gene	7132	7356	.	+	.	ID=gene-PCC6912_RS33765;Name=PCC6912_RS33765;gbkey=Gene;gene_biotype=protein_coding;locus_tag=PCC6912_RS33765;old_locus_tag=PCC6912_65010;coverage=1.0;sequence_ID=1.0;matches_ref_protein=True;valid_ORF=True;valid_ORFs=1;extra_copy_number=0;copy_num_ID=gene-PCC6912_RS33765_0
tig00000007_pilon	Liftoff	CDS	7132	7356	.	+	.	ID=cds-WP_016872868.1;Parent=gene-PCC6912_RS33765;Dbxref=Genbank:WP_016872868.1;Name=WP_016872868.1;gbkey=CDS;inference=COORDINATES: similar to AA sequence:RefSeq:WP_016872868.1;locus_tag=PCC6912_RS33765;product=type II toxin-antitoxin system HicA family toxin;protein_id=WP_016872868.1;transl_table=11;extra_copy_number=0
tig00000007_pilon	Liftoff	gene	7477	7719	.	-	.	ID=gene-PCC6912_RS33760;Name=PCC6912_RS33760;gbkey=Gene;gene_biotype=protein_coding;locus_tag=PCC6912_RS33760;old_locus_tag=PCC6912_65000;coverage=1.0;sequence_ID=1.0;matches_ref_protein=True;valid_ORF=True;valid_ORFs=1;extra_copy_number=0;copy_num_ID=gene-PCC6912_RS33760_0
tig00000007_pilon	Liftoff	CDS	7477	7719	.	-	.	ID=cds-WP_016872870.1;Parent=gene-PCC6912_RS33760;Dbxref=Genbank:WP_016872870.1;Name=WP_016872870.1;gbkey=CDS;inference=COORDINATES: similar to AA sequence:RefSeq:WP_016866239.1;locus_tag=PCC6912_RS33760;product=type II toxin-antitoxin system HicB family antitoxin;protein_id=WP_016872870.1;transl_table=11;extra_copy_number=0
tig00000007_pilon	Liftoff	gene	7862	9118	.	-	.	ID=gene-PCC6912_RS33755;Name=PCC6912_RS33755;gbkey=Gene;gene_biotype=protein_coding;locus_tag=PCC6912_RS33755;old_locus_tag=PCC6912_64990;coverage=1.0;sequence_ID=0.999;matches_ref_protein=False;valid_ORF=False;inframe_stop_codon=True;valid_ORFs=0;extra_copy_number=0;copy_num_ID=gene-PCC6912_RS33755_0
tig00000007_pilon	Liftoff	CDS	7862	9118	.	-	.	ID=cds-WP_016872871.1;Parent=gene-PCC6912_RS33755;Dbxref=Genbank:WP_016872871.1;Name=WP_016872871.1;gbkey=CDS;inference=COORDINATES: similar to AA sequence:RefSeq:WP_016872871.1;locus_tag=PCC6912_RS33755;product=cytochrome P450;protein_id=WP_016872871.1;transl_table=11;extra_copy_number=0
tig00000007_pilon	Liftoff	gene	9232	9912	.	-	.	ID=gene-PCC6912_RS33750;Name=PCC6912_RS33750;gbkey=Gene;gene_biotype=protein_coding;locus_tag=PCC6912_RS33750;old_locus_tag=PCC6912_64980;coverage=1.0;sequence_ID=1.0;matches_ref_protein=True;valid_ORF=True;valid_ORFs=1;extra_copy_number=0;copy_num_ID=gene-PCC6912_RS33750_0
tig00000007_pilon	Liftoff	CDS	9232	9912	.	-	.	ID=cds-WP_016872872.1;Parent=gene-PCC6912_RS33750;Dbxref=Genbank:WP_016872872.1;Name=WP_016872872.1;gbkey=CDS;inference=COORDINATES: similar to AA sequence:RefSeq:WP_016872872.1;locus_tag=PCC6912_RS33750;product=RibD family protein;protein_id=WP_016872872.1;transl_table=11;extra_copy_number=0
tig00000007_pilon	Liftoff	gene	10044	10997	.	-	.	ID=gene-PCC6912_RS33745;Name=PCC6912_RS33745;gbkey=Gene;gene_biotype=protein_coding;locus_tag=PCC6912_RS33745;old_locus_tag=PCC6912_64970;coverage=1.0;sequence_ID=1.0;matches_ref_protein=True;valid_ORF=True;valid_ORFs=1;extra_copy_number=0;copy_num_ID=gene-PCC6912_RS33745_0
tig00000007_pilon	Liftoff	CDS	10044	10997	.	-	.	ID=cds-WP_016872873.1;Parent=gene-PCC6912_RS33745;Dbxref=Genbank:WP_016872873.1;Name=WP_016872873.1;gbkey=CDS;inference=COORDINATES: similar to AA sequence:RefSeq:WP_011317400.1;locus_tag=PCC6912_RS33745;product=heme o synthase;protein_id=WP_016872873.1;transl_table=11;extra_copy_number=0
tig00000007_pilon	Liftoff	gene	11081	12064	.	-	.	ID=gene-PCC6912_RS33740;Name=PCC6912_RS33740;gbkey=Gene;gene_biotype=protein_coding;locus_tag=PCC6912_RS33740;old_locus_tag=PCC6912_64960;coverage=1.0;sequence_ID=1.0;matches_ref_protein=True;valid_ORF=True;valid_ORFs=1;extra_copy_number=0;copy_num_ID=gene-PCC6912_RS33740_0
tig00000007_pilon	Liftoff	CDS	11081	12064	.	-	.	ID=cds-WP_016872874.1;Parent=gene-PCC6912_RS33740;Dbxref=Genbank:WP_016872874.1;Name=WP_016872874.1;gbkey=CDS;inference=COORDINATES: similar to AA sequence:RefSeq:WP_016872874.1;locus_tag=PCC6912_RS33740;product=heme A synthase;protein_id=WP_016872874.1;transl_table=11;extra_copy_number=0
tig00000007_pilon	Liftoff	gene	12458	13540	.	+	.	ID=gene-PCC6912_RS33735;Name=PCC6912_RS33735;gbkey=Gene;gene_biotype=protein_coding;locus_tag=PCC6912_RS33735;old_locus_tag=PCC6912_64950;coverage=1.0;sequence_ID=0.998;matches_ref_protein=False;valid_ORF=False;missing_start_codon=True;valid_ORFs=0;extra_copy_number=0;copy_num_ID=gene-PCC6912_RS33735_0
tig00000007_pilon	Liftoff	CDS	12458	13540	.	+	.	ID=cds-WP_127011436.1;Parent=gene-PCC6912_RS33735;Dbxref=Genbank:WP_127011436.1;Name=WP_127011436.1;gbkey=CDS;inference=COORDINATES: similar to AA sequence:RefSeq:WP_016872875.1;locus_tag=PCC6912_RS33735;product=cytochrome c oxidase subunit II;protein_id=WP_127011436.1;transl_table=11;extra_copy_number=0
tig00000007_pilon	Liftoff	gene	13669	15414	.	+	.	ID=gene-PCC6912_RS33730;Name=ctaD;gbkey=Gene;gene=ctaD;gene_biotype=protein_coding;locus_tag=PCC6912_RS33730;old_locus_tag=PCC6912_64940;coverage=1.0;sequence_ID=1.0;matches_ref_protein=True;valid_ORF=True;valid_ORFs=1;extra_copy_number=0;copy_num_ID=gene-PCC6912_RS33730_0
tig00000007_pilon	Liftoff	CDS	13669	15414	.	+	.	ID=cds-WP_016872876.1;Parent=gene-PCC6912_RS33730;Dbxref=Genbank:WP_016872876.1;Name=WP_016872876.1;gbkey=CDS;gene=ctaD;inference=COORDINATES: similar to AA sequence:RefSeq:WP_016872876.1;locus_tag=PCC6912_RS33730;product=cytochrome c oxidase subunit I;protein_id=WP_016872876.1;transl_table=11;extra_copy_number=0
tig00000007_pilon	Liftoff	gene	15554	16174	.	+	.	ID=gene-PCC6912_RS33725;Name=PCC6912_RS33725;gbkey=Gene;gene_biotype=protein_coding;locus_tag=PCC6912_RS33725;old_locus_tag=PCC6912_64930;coverage=1.0;sequence_ID=1.0;matches_ref_protein=True;valid_ORF=True;valid_ORFs=1;extra_copy_number=0;copy_num_ID=gene-PCC6912_RS33725_0
tig00000007_pilon	Liftoff	CDS	15554	16174	.	+	.	ID=cds-WP_016872877.1;Parent=gene-PCC6912_RS33725;Dbxref=Genbank:WP_016872877.1;Name=WP_016872877.1;gbkey=CDS;inference=COORDINATES: similar to AA sequence:RefSeq:WP_011317404.1;locus_tag=PCC6912_RS33725;product=heme-copper oxidase subunit III;protein_id=WP_016872877.1;transl_table=11;extra_copy_number=0
tig00000007_pilon	Liftoff	gene	16296	17150	.	-	.	ID=gene-PCC6912_RS33720;Name=PCC6912_RS33720;gbkey=Gene;gene_biotype=protein_coding;locus_tag=PCC6912_RS33720;old_locus_tag=PCC6912_64920;coverage=1.0;sequence_ID=0.998;matches_ref_protein=True;valid_ORF=True;valid_ORFs=1;extra_copy_number=0;copy_num_ID=gene-PCC6912_RS33720_0
tig00000007_pilon	Liftoff	CDS	16296	17150	.	-	.	ID=cds-WP_016872878.1;Parent=gene-PCC6912_RS33720;Dbxref=Genbank:WP_016872878.1;Name=WP_016872878.1;gbkey=CDS;inference=COORDINATES: similar to AA sequence:RefSeq:WP_016872878.1;locus_tag=PCC6912_RS33720;product=YdcF family protein;protein_id=WP_016872878.1;transl_table=11;extra_copy_number=0
tig00000007_pilon	Liftoff	gene	17741	19231	.	+	.	ID=gene-PCC6912_RS33715;Name=PCC6912_RS33715;gbkey=Gene;gene_biotype=protein_coding;locus_tag=PCC6912_RS33715;old_locus_tag=PCC6912_64910;coverage=1.0;sequence_ID=1.0;matches_ref_protein=True;valid_ORF=True;valid_ORFs=1;extra_copy_number=0;copy_num_ID=gene-PCC6912_RS33715_0
tig00000007_pilon	Liftoff	CDS	17741	19231	.	+	.	ID=cds-WP_016872879.1;Parent=gene-PCC6912_RS33715;Dbxref=Genbank:WP_016872879.1;Name=WP_016872879.1;gbkey=CDS;inference=COORDINATES: similar to AA sequence:RefSeq:WP_016872879.1;locus_tag=PCC6912_RS33715;product=glycosyltransferase family 39 protein;protein_id=WP_016872879.1;transl_table=11;extra_copy_number=0
tig00000007_pilon	Liftoff	gene	19484	21526	.	-	.	ID=gene-PCC6912_RS33710;Name=PCC6912_RS33710;gbkey=Gene;gene_biotype=protein_coding;locus_tag=PCC6912_RS33710;old_locus_tag=PCC6912_64900;coverage=1.0;sequence_ID=1.0;matches_ref_protein=True;valid_ORF=True;valid_ORFs=1;extra_copy_number=0;copy_num_ID=gene-PCC6912_RS33710_0
tig00000007_pilon	Liftoff	CDS	19484	21526	.	-	.	ID=cds-WP_016872880.1;Parent=gene-PCC6912_RS33710;Dbxref=Genbank:WP_016872880.1;Name=WP_016872880.1;gbkey=CDS;inference=COORDINATES: similar to AA sequence:RefSeq:WP_016872880.1;locus_tag=PCC6912_RS33710;product=glycosyltransferase family 39 protein;protein_id=WP_016872880.1;transl_table=11;extra_copy_number=0
tig00000007_pilon	Liftoff	gene	22371	22928	.	+	.	ID=gene-PCC6912_RS33705;Name=PCC6912_RS33705;gbkey=Gene;gene_biotype=protein_coding;locus_tag=PCC6912_RS33705;old_locus_tag=PCC6912_64880;coverage=1.0;sequence_ID=1.0;matches_ref_protein=True;valid_ORF=True;valid_ORFs=1;extra_copy_number=0;copy_num_ID=gene-PCC6912_RS33705_0
tig00000007_pilon	Liftoff	CDS	22371	22928	.	+	.	ID=cds-WP_016872881.1;Parent=gene-PCC6912_RS33705;Dbxref=Genbank:WP_016872881.1;Name=WP_016872881.1;gbkey=CDS;inference=COORDINATES: similar to AA sequence:RefSeq:WP_016872881.1;locus_tag=PCC6912_RS33705;product=hypothetical protein;protein_id=WP_016872881.1;transl_table=11;extra_copy_number=0
tig00000007_pilon	Liftoff	gene	23027	24745	.	+	.	ID=gene-PCC6912_RS33700;Name=PCC6912_RS33700;gbkey=Gene;gene_biotype=protein_coding;locus_tag=PCC6912_RS33700;old_locus_tag=PCC6912_64870;coverage=0.999;sequence_ID=0.988;matches_ref_protein=False;valid_ORF=True;valid_ORFs=1;extra_copy_number=0;copy_num_ID=gene-PCC6912_RS33700_0
tig00000007_pilon	Liftoff	CDS	23027	24745	.	+	.	ID=cds-WP_127011435.1;Parent=gene-PCC6912_RS33700;Dbxref=Genbank:WP_127011435.1;Name=WP_127011435.1;gbkey=CDS;inference=COORDINATES: similar to AA sequence:RefSeq:WP_016872882.1;locus_tag=PCC6912_RS33700;product=hypothetical protein;protein_id=WP_127011435.1;transl_table=11;extra_copy_number=0
tig00000007_pilon	Liftoff	gene	26153	27877	.	+	.	ID=gene-PCC6912_RS24040;Name=PCC6912_RS24040;gbkey=Gene;gene_biotype=protein_coding;locus_tag=PCC6912_RS24040;old_locus_tag=PCC6912_46360;coverage=1.0;sequence_ID=1.0;matches_ref_protein=True;valid_ORF=True;valid_ORFs=1;extra_copy_number=0;copy_num_ID=gene-PCC6912_RS24040_0
tig00000007_pilon	Liftoff	CDS	26153	27877	.	+	.	ID=cds-WP_016872884.1;Parent=gene-PCC6912_RS24040;Dbxref=Genbank:WP_016872884.1;Name=WP_016872884.1;gbkey=CDS;inference=COORDINATES: similar to AA sequence:RefSeq:WP_016872884.1;locus_tag=PCC6912_RS24040;product=hypothetical protein;protein_id=WP_016872884.1;transl_table=11;extra_copy_number=0
tig00000007_pilon	Liftoff	gene	28030	28416	.	+	.	ID=gene-PCC6912_RS24045;Name=PCC6912_RS24045;gbkey=Gene;gene_biotype=protein_coding;locus_tag=PCC6912_RS24045;old_locus_tag=PCC6912_46370;coverage=1.0;sequence_ID=1.0;matches_ref_protein=True;valid_ORF=True;valid_ORFs=1;extra_copy_number=0;copy_num_ID=gene-PCC6912_RS24045_0
tig00000007_pilon	Liftoff	CDS	28030	28416	.	+	.	ID=cds-WP_016872885.1;Parent=gene-PCC6912_RS24045;Dbxref=Genbank:WP_016872885.1;Name=WP_016872885.1;gbkey=CDS;inference=COORDINATES: similar to AA sequence:RefSeq:WP_016872885.1;locus_tag=PCC6912_RS24045;product=nuclear transport factor 2 family protein;protein_id=WP_016872885.1;transl_table=11;extra_copy_number=0
tig00000007_pilon	Liftoff	gene	28822	29208	.	-	.	ID=gene-PCC6912_RS24050;Name=PCC6912_RS24050;gbkey=Gene;gene_biotype=protein_coding;locus_tag=PCC6912_RS24050;old_locus_tag=PCC6912_46380;coverage=1.0;sequence_ID=1.0;matches_ref_protein=True;valid_ORF=True;valid_ORFs=1;extra_copy_number=0;copy_num_ID=gene-PCC6912_RS24050_0
tig00000007_pilon	Liftoff	CDS	28822	29208	.	-	.	ID=cds-WP_016872886.1;Parent=gene-PCC6912_RS24050;Dbxref=Genbank:WP_016872886.1;Name=WP_016872886.1;gbkey=CDS;inference=COORDINATES: similar to AA sequence:RefSeq:WP_016872886.1;locus_tag=PCC6912_RS24050;product=VOC family protein;protein_id=WP_016872886.1;transl_table=11;extra_copy_number=0
tig00000007_pilon	Liftoff	gene	29336	30583	.	-	.	ID=gene-PCC6912_RS24055;Name=PCC6912_RS24055;gbkey=Gene;gene_biotype=protein_coding;locus_tag=PCC6912_RS24055;old_locus_tag=PCC6912_46390;coverage=1.0;sequence_ID=1.0;matches_ref_protein=True;valid_ORF=True;valid_ORFs=1;extra_copy_number=0;copy_num_ID=gene-PCC6912_RS24055_0
tig00000007_pilon	Liftoff	CDS	29336	30583	.	-	.	ID=cds-WP_016872887.1;Parent=gene-PCC6912_RS24055;Dbxref=Genbank:WP_016872887.1;Name=WP_016872887.1;gbkey=CDS;inference=COORDINATES: similar to AA sequence:RefSeq:WP_016872887.1;locus_tag=PCC6912_RS24055;product=VWA domain-containing protein;protein_id=WP_016872887.1;transl_table=11;extra_copy_number=0
tig00000007_pilon	Liftoff	gene	30822	31484	.	+	.	ID=gene-PCC6912_RS24060;Name=PCC6912_RS24060;gbkey=Gene;gene_biotype=protein_coding;locus_tag=PCC6912_RS24060;old_locus_tag=PCC6912_46400;coverage=1.0;sequence_ID=0.998;matches_ref_protein=False;valid_ORF=True;valid_ORFs=1;extra_copy_number=0;copy_num_ID=gene-PCC6912_RS24060_0
tig00000007_pilon	Liftoff	CDS	30822	31484	.	+	.	ID=cds-WP_016872888.1;Parent=gene-PCC6912_RS24060;Dbxref=Genbank:WP_016872888.1;Name=WP_016872888.1;gbkey=CDS;inference=COORDINATES: similar to AA sequence:RefSeq:WP_015217293.1;locus_tag=PCC6912_RS24060;product=ATP-dependent Clp protease proteolytic subunit;protein_id=WP_016872888.1;transl_table=11;extra_copy_number=0
tig00000007_pilon	Liftoff	gene	31638	32231	.	+	.	ID=gene-PCC6912_RS24065;Name=PCC6912_RS24065;gbkey=Gene;gene_biotype=protein_coding;locus_tag=PCC6912_RS24065;old_locus_tag=PCC6912_46410;coverage=1.0;sequence_ID=0.998;matches_ref_protein=False;valid_ORF=True;valid_ORFs=1;extra_copy_number=0;copy_num_ID=gene-PCC6912_RS24065_0
tig00000007_pilon	Liftoff	CDS	31638	32231	.	+	.	ID=cds-WP_016872889.1;Parent=gene-PCC6912_RS24065;Dbxref=Genbank:WP_016872889.1;Name=WP_016872889.1;gbkey=CDS;inference=COORDINATES: similar to AA sequence:RefSeq:WP_006197617.1;locus_tag=PCC6912_RS24065;product=ATP-dependent Clp protease proteolytic subunit;protein_id=WP_016872889.1;transl_table=11;extra_copy_number=0
tig00000007_pilon	Liftoff	gene	32441	33058	.	+	.	ID=gene-PCC6912_RS24070;Name=PCC6912_RS24070;gbkey=Gene;gene_biotype=protein_coding;locus_tag=PCC6912_RS24070;old_locus_tag=PCC6912_46420;coverage=1.0;sequence_ID=1.0;matches_ref_protein=True;valid_ORF=True;valid_ORFs=1;extra_copy_number=0;copy_num_ID=gene-PCC6912_RS24070_0
tig00000007_pilon	Liftoff	CDS	32441	33058	.	+	.	ID=cds-WP_016872890.1;Parent=gene-PCC6912_RS24070;Dbxref=Genbank:WP_016872890.1;Name=WP_016872890.1;gbkey=CDS;inference=COORDINATES: similar to AA sequence:RefSeq:WP_016872890.1;locus_tag=PCC6912_RS24070;product=J domain-containing protein;protein_id=WP_016872890.1;transl_table=11;extra_copy_number=0
tig00000007_pilon	Liftoff	gene	33359	34021	.	+	.	ID=gene-PCC6912_RS24075;Name=PCC6912_RS24075;gbkey=Gene;gene_biotype=protein_coding;locus_tag=PCC6912_RS24075;old_locus_tag=PCC6912_46430;coverage=1.0;sequence_ID=1.0;matches_ref_protein=True;valid_ORF=True;valid_ORFs=1;extra_copy_number=0;copy_num_ID=gene-PCC6912_RS24075_0
tig00000007_pilon	Liftoff	CDS	33359	34021	.	+	.	ID=cds-WP_016872891.1;Parent=gene-PCC6912_RS24075;Dbxref=Genbank:WP_016872891.1;Name=WP_016872891.1;gbkey=CDS;inference=COORDINATES: similar to AA sequence:RefSeq:WP_016872891.1;locus_tag=PCC6912_RS24075;product=ester cyclase;protein_id=WP_016872891.1;transl_table=11;extra_copy_number=0
tig00000007_pilon	Liftoff	gene	34504	37089	.	+	.	ID=gene-PCC6912_RS24080;Name=PCC6912_RS24080;gbkey=Gene;gene_biotype=protein_coding;locus_tag=PCC6912_RS24080;old_locus_tag=PCC6912_46440;coverage=1.0;sequence_ID=1.0;matches_ref_protein=True;valid_ORF=True;valid_ORFs=1;extra_copy_number=0;copy_num_ID=gene-PCC6912_RS24080_0
tig00000007_pilon	Liftoff	CDS	34504	37089	.	+	.	ID=cds-WP_016872892.1;Parent=gene-PCC6912_RS24080;Dbxref=Genbank:WP_016872892.1;Name=WP_016872892.1;gbkey=CDS;inference=COORDINATES: similar to AA sequence:RefSeq:WP_016871072.1;locus_tag=PCC6912_RS24080;product=GAF domain-containing protein;protein_id=WP_016872892.1;transl_table=11;extra_copy_number=0
tig00000007_pilon	Liftoff	gene	37068	37988	.	+	.	ID=gene-PCC6912_RS24085;Name=PCC6912_RS24085;gbkey=Gene;gene_biotype=protein_coding;locus_tag=PCC6912_RS24085;old_locus_tag=PCC6912_46450;coverage=1.0;sequence_ID=1.0;matches_ref_protein=True;valid_ORF=True;valid_ORFs=1;extra_copy_number=0;copy_num_ID=gene-PCC6912_RS24085_0
tig00000007_pilon	Liftoff	CDS	37068	37988	.	+	.	ID=cds-WP_016872893.1;Parent=gene-PCC6912_RS24085;Dbxref=Genbank:WP_016872893.1;Name=WP_016872893.1;gbkey=CDS;inference=COORDINATES: similar to AA sequence:RefSeq:WP_016872893.1;locus_tag=PCC6912_RS24085;product=alpha/beta hydrolase;protein_id=WP_016872893.1;transl_table=11;extra_copy_number=0
tig00000007_pilon	Liftoff	gene	38006	39673	.	-	.	ID=gene-PCC6912_RS24090;Name=PCC6912_RS24090;gbkey=Gene;gene_biotype=protein_coding;locus_tag=PCC6912_RS24090;old_locus_tag=PCC6912_46460;coverage=1.0;sequence_ID=1.0;matches_ref_protein=True;valid_ORF=True;valid_ORFs=1;extra_copy_number=0;copy_num_ID=gene-PCC6912_RS24090_0
tig00000007_pilon	Liftoff	CDS	38006	39673	.	-	.	ID=cds-WP_016872894.1;Parent=gene-PCC6912_RS24090;Dbxref=Genbank:WP_016872894.1;Name=WP_016872894.1;gbkey=CDS;inference=COORDINATES: similar to AA sequence:RefSeq:WP_016872894.1;locus_tag=PCC6912_RS24090;product=SulP family inorganic anion transporter;protein_id=WP_016872894.1;transl_table=11;extra_copy_number=0
tig00000007_pilon	Liftoff	gene	40045	41034	.	-	.	ID=gene-PCC6912_RS24095;Name=PCC6912_RS24095;gbkey=Gene;gene_biotype=protein_coding;locus_tag=PCC6912_RS24095;old_locus_tag=PCC6912_46470;coverage=1.0;sequence_ID=1.0;matches_ref_protein=True;valid_ORF=True;valid_ORFs=1;extra_copy_number=0;copy_num_ID=gene-PCC6912_RS24095_0
tig00000007_pilon	Liftoff	CDS	40045	41034	.	-	.	ID=cds-WP_016872895.1;Parent=gene-PCC6912_RS24095;Dbxref=Genbank:WP_016872895.1;Name=WP_016872895.1;gbkey=CDS;inference=COORDINATES: similar to AA sequence:RefSeq:WP_016868869.1;locus_tag=PCC6912_RS24095;product=hypothetical protein;protein_id=WP_016872895.1;transl_table=11;extra_copy_number=0
tig00000007_pilon	Liftoff	gene	42226	44202	.	+	.	ID=gene-PCC6912_RS24105;Name=PCC6912_RS24105;gbkey=Gene;gene_biotype=protein_coding;locus_tag=PCC6912_RS24105;old_locus_tag=PCC6912_46490;coverage=1.0;sequence_ID=1.0;matches_ref_protein=True;valid_ORF=True;valid_ORFs=1;extra_copy_number=0;copy_num_ID=gene-PCC6912_RS24105_0
tig00000007_pilon	Liftoff	CDS	42226	44202	.	+	.	ID=cds-WP_016872897.1;Parent=gene-PCC6912_RS24105;Dbxref=Genbank:WP_016872897.1;Name=WP_016872897.1;gbkey=CDS;inference=COORDINATES: similar to AA sequence:RefSeq:WP_016872897.1;locus_tag=PCC6912_RS24105;product=HAD family hydrolase;protein_id=WP_016872897.1;transl_table=11;extra_copy_number=0
tig00000007_pilon	Liftoff	gene	44181	44381	.	-	.	ID=gene-PCC6912_RS24110;Name=PCC6912_RS24110;gbkey=Gene;gene_biotype=protein_coding;locus_tag=PCC6912_RS24110;old_locus_tag=PCC6912_46500;coverage=1.0;sequence_ID=1.0;matches_ref_protein=True;valid_ORF=True;valid_ORFs=1;extra_copy_number=0;copy_num_ID=gene-PCC6912_RS24110_0
tig00000007_pilon	Liftoff	CDS	44181	44381	.	-	.	ID=cds-WP_016872898.1;Parent=gene-PCC6912_RS24110;Dbxref=Genbank:WP_016872898.1;Name=WP_016872898.1;gbkey=CDS;inference=COORDINATES: similar to AA sequence:RefSeq:WP_016872898.1;locus_tag=PCC6912_RS24110;product=hypothetical protein;protein_id=WP_016872898.1;transl_table=11;extra_copy_number=0
tig00000007_pilon	Liftoff	gene	44830	45135	.	-	.	ID=gene-PCC6912_RS24115;Name=PCC6912_RS24115;gbkey=Gene;gene_biotype=protein_coding;locus_tag=PCC6912_RS24115;old_locus_tag=PCC6912_46510;coverage=1.0;sequence_ID=1.0;matches_ref_protein=True;valid_ORF=True;valid_ORFs=1;extra_copy_number=0;copy_num_ID=gene-PCC6912_RS24115_0
tig00000007_pilon	Liftoff	CDS	44830	45135	.	-	.	ID=cds-WP_016872899.1;Parent=gene-PCC6912_RS24115;Dbxref=Genbank:WP_016872899.1;Name=WP_016872899.1;gbkey=CDS;inference=COORDINATES: similar to AA sequence:RefSeq:WP_016872899.1;locus_tag=PCC6912_RS24115;product=hypothetical protein;protein_id=WP_016872899.1;transl_table=11;extra_copy_number=0
tig00000007_pilon	Liftoff	gene	45783	46046	.	-	.	ID=gene-PCC6912_RS24120;Name=PCC6912_RS24120;gbkey=Gene;gene_biotype=protein_coding;locus_tag=PCC6912_RS24120;old_locus_tag=PCC6912_46520;coverage=1.0;sequence_ID=1.0;matches_ref_protein=True;valid_ORF=True;valid_ORFs=1;extra_copy_number=0;copy_num_ID=gene-PCC6912_RS24120_0
tig00000007_pilon	Liftoff	CDS	45783	46046	.	-	.	ID=cds-WP_016872900.1;Parent=gene-PCC6912_RS24120;Dbxref=Genbank:WP_016872900.1;Name=WP_016872900.1;gbkey=CDS;inference=COORDINATES: similar to AA sequence:RefSeq:WP_016872900.1;locus_tag=PCC6912_RS24120;product=hypothetical protein;protein_id=WP_016872900.1;transl_table=11;extra_copy_number=0
tig00000007_pilon	Liftoff	gene	46764	48080	.	-	.	ID=gene-PCC6912_RS24125;Name=PCC6912_RS24125;gbkey=Gene;gene_biotype=protein_coding;locus_tag=PCC6912_RS24125;old_locus_tag=PCC6912_46530;coverage=1.0;sequence_ID=1.0;matches_ref_protein=True;valid_ORF=True;valid_ORFs=1;extra_copy_number=0;copy_num_ID=gene-PCC6912_RS24125_0
tig00000007_pilon	Liftoff	CDS	46764	48080	.	-	.	ID=cds-WP_016872901.1;Parent=gene-PCC6912_RS24125;Dbxref=Genbank:WP_016872901.1;Name=WP_016872901.1;gbkey=CDS;inference=COORDINATES: similar to AA sequence:RefSeq:WP_016872901.1;locus_tag=PCC6912_RS24125;product=ParB N-terminal domain-containing protein;protein_id=WP_016872901.1;transl_table=11;extra_copy_number=0
tig00000007_pilon	Liftoff	gene	48531	50828	.	+	.	ID=gene-PCC6912_RS24130;Name=PCC6912_RS24130;gbkey=Gene;gene_biotype=protein_coding;locus_tag=PCC6912_RS24130;old_locus_tag=PCC6912_46540;coverage=1.0;sequence_ID=1.0;matches_ref_protein=True;valid_ORF=True;valid_ORFs=1;extra_copy_number=0;copy_num_ID=gene-PCC6912_RS24130_0
tig00000007_pilon	Liftoff	CDS	48531	50828	.	+	.	ID=cds-WP_016872902.1;Parent=gene-PCC6912_RS24130;Dbxref=Genbank:WP_016872902.1;Name=WP_016872902.1;gbkey=CDS;inference=COORDINATES: similar to AA sequence:RefSeq:WP_016872902.1;locus_tag=PCC6912_RS24130;product=heavy metal translocating P-type ATPase;protein_id=WP_016872902.1;transl_table=11;extra_copy_number=0
tig00000007_pilon	Liftoff	gene	50955	52160	.	+	.	ID=gene-PCC6912_RS24135;Name=PCC6912_RS24135;gbkey=Gene;gene_biotype=protein_coding;locus_tag=PCC6912_RS24135;old_locus_tag=PCC6912_46550;coverage=1.0;sequence_ID=1.0;matches_ref_protein=True;valid_ORF=True;valid_ORFs=1;extra_copy_number=0;copy_num_ID=gene-PCC6912_RS24135_0
tig00000007_pilon	Liftoff	CDS	50955	52160	.	+	.	ID=cds-WP_016872903.1;Parent=gene-PCC6912_RS24135;Dbxref=Genbank:WP_016872903.1;Name=WP_016872903.1;gbkey=CDS;inference=COORDINATES: similar to AA sequence:RefSeq:WP_016872903.1;locus_tag=PCC6912_RS24135;product=formylglycine-generating enzyme family protein;protein_id=WP_016872903.1;transl_table=11;extra_copy_number=0
tig00000007_pilon	Liftoff	gene	52485	52712	.	+	.	ID=gene-PCC6912_RS24140;Name=PCC6912_RS24140;gbkey=Gene;gene_biotype=protein_coding;locus_tag=PCC6912_RS24140;old_locus_tag=PCC6912_46560;coverage=1.0;sequence_ID=1.0;matches_ref_protein=True;valid_ORF=False;missing_start_codon=True;valid_ORFs=0;extra_copy_number=0;copy_num_ID=gene-PCC6912_RS24140_0
tig00000007_pilon	Liftoff	CDS	52485	52712	.	+	.	ID=cds-WP_016872904.1;Parent=gene-PCC6912_RS24140;Dbxref=Genbank:WP_016872904.1;Name=WP_016872904.1;gbkey=CDS;inference=COORDINATES: similar to AA sequence:RefSeq:WP_016872904.1;locus_tag=PCC6912_RS24140;product=Nif11-like leader peptide family natural product precursor;protein_id=WP_016872904.1;transl_table=11;extra_copy_number=0
tig00000007_pilon	Liftoff	gene	53681	56485	.	+	.	ID=gene-PCC6912_RS24145;Name=PCC6912_RS24145;gbkey=Gene;gene_biotype=protein_coding;locus_tag=PCC6912_RS24145;old_locus_tag=PCC6912_46570;coverage=1.0;sequence_ID=1.0;matches_ref_protein=True;valid_ORF=True;valid_ORFs=1;extra_copy_number=0;copy_num_ID=gene-PCC6912_RS24145_0
tig00000007_pilon	Liftoff	CDS	53681	56485	.	+	.	ID=cds-WP_016872905.1;Parent=gene-PCC6912_RS24145;Dbxref=Genbank:WP_016872905.1;Name=WP_016872905.1;gbkey=CDS;inference=COORDINATES: similar to AA sequence:RefSeq:WP_016872905.1;locus_tag=PCC6912_RS24145;product=heavy metal translocating P-type ATPase;protein_id=WP_016872905.1;transl_table=11;extra_copy_number=0
tig00000007_pilon	Liftoff	gene	56896	57396	.	+	.	ID=gene-PCC6912_RS24155;Name=PCC6912_RS24155;gbkey=Gene;gene_biotype=protein_coding;locus_tag=PCC6912_RS24155;old_locus_tag=PCC6912_46590;coverage=1.0;sequence_ID=1.0;matches_ref_protein=True;valid_ORF=True;valid_ORFs=1;extra_copy_number=0;copy_num_ID=gene-PCC6912_RS24155_0
tig00000007_pilon	Liftoff	CDS	56896	57396	.	+	.	ID=cds-WP_016872907.1;Parent=gene-PCC6912_RS24155;Dbxref=Genbank:WP_016872907.1;Name=WP_016872907.1;gbkey=CDS;inference=COORDINATES: similar to AA sequence:RefSeq:WP_016872907.1;locus_tag=PCC6912_RS24155;product=universal stress protein;protein_id=WP_016872907.1;transl_table=11;extra_copy_number=0
tig00000007_pilon	Liftoff	gene	57846	58955	.	+	.	ID=gene-PCC6912_RS24160;Name=cax;gbkey=Gene;gene=cax;gene_biotype=protein_coding;locus_tag=PCC6912_RS24160;old_locus_tag=PCC6912_46600;coverage=1.0;sequence_ID=1.0;matches_ref_protein=True;valid_ORF=True;valid_ORFs=1;extra_copy_number=0;copy_num_ID=gene-PCC6912_RS24160_0
tig00000007_pilon	Liftoff	CDS	57846	58955	.	+	.	ID=cds-WP_016872909.1;Parent=gene-PCC6912_RS24160;Dbxref=Genbank:WP_016872909.1;Name=WP_016872909.1;gbkey=CDS;gene=cax;inference=COORDINATES: similar to AA sequence:RefSeq:WP_016872909.1;locus_tag=PCC6912_RS24160;product=calcium/proton exchanger;protein_id=WP_016872909.1;transl_table=11;extra_copy_number=0
tig00000007_pilon	Liftoff	gene	59087	60205	.	-	.	ID=gene-PCC6912_RS24165;Name=PCC6912_RS24165;gbkey=Gene;gene_biotype=protein_coding;locus_tag=PCC6912_RS24165;old_locus_tag=PCC6912_46610;coverage=1.0;sequence_ID=1.0;matches_ref_protein=True;valid_ORF=True;valid_ORFs=1;extra_copy_number=0;copy_num_ID=gene-PCC6912_RS24165_0
tig00000007_pilon	Liftoff	CDS	59087	60205	.	-	.	ID=cds-WP_016872910.1;Parent=gene-PCC6912_RS24165;Dbxref=Genbank:WP_016872910.1;Name=WP_016872910.1;gbkey=CDS;inference=COORDINATES: similar to AA sequence:RefSeq:WP_016872910.1;locus_tag=PCC6912_RS24165;product=ArsA family ATPase;protein_id=WP_016872910.1;transl_table=11;extra_copy_number=0
tig00000007_pilon	Liftoff	gene	60477	60623	.	-	.	ID=gene-PCC6912_RS24170;Name=PCC6912_RS24170;gbkey=Gene;gene_biotype=protein_coding;locus_tag=PCC6912_RS24170;coverage=1.0;sequence_ID=1.0;matches_ref_protein=True;valid_ORF=True;valid_ORFs=1;extra_copy_number=0;copy_num_ID=gene-PCC6912_RS24170_0
tig00000007_pilon	Liftoff	CDS	60477	60623	.	-	.	ID=cds-WP_016872911.1;Parent=gene-PCC6912_RS24170;Dbxref=Genbank:WP_016872911.1;Name=WP_016872911.1;gbkey=CDS;inference=COORDINATES: protein motif:HMM:NF016211.1;locus_tag=PCC6912_RS24170;product=DUF454 family protein;protein_id=WP_016872911.1;transl_table=11;extra_copy_number=0
tig00000007_pilon	Liftoff	gene	60872	61081	.	+	.	ID=gene-PCC6912_RS35685;Name=PCC6912_RS35685;gbkey=Gene;gene_biotype=protein_coding;locus_tag=PCC6912_RS35685;coverage=1.0;sequence_ID=1.0;matches_ref_protein=True;valid_ORF=True;valid_ORFs=1;extra_copy_number=0;copy_num_ID=gene-PCC6912_RS35685_0
tig00000007_pilon	Liftoff	CDS	60872	61081	.	+	.	ID=cds-WP_200862348.1;Parent=gene-PCC6912_RS35685;Dbxref=Genbank:WP_200862348.1;Name=WP_200862348.1;gbkey=CDS;inference=COORDINATES: ab initio prediction:GeneMarkS-2+;locus_tag=PCC6912_RS35685;product=hypothetical protein;protein_id=WP_200862348.1;transl_table=11;extra_copy_number=0
tig00000007_pilon	Liftoff	gene	61078	62250	.	-	.	ID=gene-PCC6912_RS24180;Name=PCC6912_RS24180;gbkey=Gene;gene_biotype=protein_coding;locus_tag=PCC6912_RS24180;old_locus_tag=PCC6912_46620;coverage=1.0;sequence_ID=1.0;matches_ref_protein=True;valid_ORF=True;valid_ORFs=1;extra_copy_number=0;copy_num_ID=gene-PCC6912_RS24180_0
tig00000007_pilon	Liftoff	CDS	61078	62250	.	-	.	ID=cds-WP_016872913.1;Parent=gene-PCC6912_RS24180;Dbxref=Genbank:WP_016872913.1;Name=WP_016872913.1;gbkey=CDS;inference=COORDINATES: similar to AA sequence:RefSeq:WP_016872913.1;locus_tag=PCC6912_RS24180;product=ATP-binding protein;protein_id=WP_016872913.1;transl_table=11;extra_copy_number=0
tig00000007_pilon	Liftoff	gene	62626	65496	.	+	.	ID=gene-PCC6912_RS24185;Name=PCC6912_RS24185;gbkey=Gene;gene_biotype=protein_coding;locus_tag=PCC6912_RS24185;old_locus_tag=PCC6912_46630;coverage=1.0;sequence_ID=0.999;matches_ref_protein=False;valid_ORF=False;inframe_stop_codon=True;valid_ORFs=0;extra_copy_number=0;copy_num_ID=gene-PCC6912_RS24185_0
tig00000007_pilon	Liftoff	CDS	62626	65496	.	+	.	ID=cds-WP_016872914.1;Parent=gene-PCC6912_RS24185;Dbxref=Genbank:WP_016872914.1;Name=WP_016872914.1;gbkey=CDS;inference=COORDINATES: similar to AA sequence:RefSeq:WP_016872914.1;locus_tag=PCC6912_RS24185;product=cation-transporting P-type ATPase;protein_id=WP_016872914.1;transl_table=11;extra_copy_number=0
tig00000007_pilon	Liftoff	gene	65872	66156	.	-	.	ID=gene-PCC6912_RS24190;Name=PCC6912_RS24190;gbkey=Gene;gene_biotype=protein_coding;locus_tag=PCC6912_RS24190;old_locus_tag=PCC6912_46640;coverage=1.0;sequence_ID=0.996;matches_ref_protein=False;valid_ORF=True;valid_ORFs=1;extra_copy_number=0;copy_num_ID=gene-PCC6912_RS24190_0
tig00000007_pilon	Liftoff	CDS	65872	66156	.	-	.	ID=cds-WP_016872916.1;Parent=gene-PCC6912_RS24190;Dbxref=Genbank:WP_016872916.1;Name=WP_016872916.1;gbkey=CDS;inference=COORDINATES: similar to AA sequence:RefSeq:WP_016872916.1;locus_tag=PCC6912_RS24190;product=DUF1350 family protein;protein_id=WP_016872916.1;transl_table=11;extra_copy_number=0
tig00000007_pilon	Liftoff	gene	66383	66556	.	-	.	ID=gene-PCC6912_RS34790;Name=PCC6912_RS34790;gbkey=Gene;gene_biotype=protein_coding;locus_tag=PCC6912_RS34790;coverage=1.0;sequence_ID=1.0;matches_ref_protein=True;valid_ORF=True;valid_ORFs=1;extra_copy_number=0;copy_num_ID=gene-PCC6912_RS34790_0
tig00000007_pilon	Liftoff	CDS	66383	66556	.	-	.	ID=cds-WP_016879219.1;Parent=gene-PCC6912_RS34790;Dbxref=Genbank:WP_016879219.1;Name=WP_016879219.1;gbkey=CDS;inference=COORDINATES: ab initio prediction:GeneMarkS-2+;locus_tag=PCC6912_RS34790;product=hypothetical protein;protein_id=WP_016879219.1;transl_table=11;extra_copy_number=0
tig00000007_pilon	Liftoff	gene	66675	66980	.	+	.	ID=gene-PCC6912_RS24195;Name=PCC6912_RS24195;gbkey=Gene;gene_biotype=protein_coding;locus_tag=PCC6912_RS24195;old_locus_tag=PCC6912_46650;coverage=1.0;sequence_ID=1.0;matches_ref_protein=True;valid_ORF=True;valid_ORFs=1;extra_copy_number=0;copy_num_ID=gene-PCC6912_RS24195_0
tig00000007_pilon	Liftoff	CDS	66675	66980	.	+	.	ID=cds-WP_200862349.1;Parent=gene-PCC6912_RS24195;Dbxref=Genbank:WP_200862349.1;Name=WP_200862349.1;gbkey=CDS;inference=COORDINATES: ab initio prediction:GeneMarkS-2+;locus_tag=PCC6912_RS24195;product=hypothetical protein;protein_id=WP_200862349.1;transl_table=11;extra_copy_number=0
tig00000007_pilon	Liftoff	gene	67039	67743	.	-	.	ID=gene-PCC6912_RS24200;Name=PCC6912_RS24200;gbkey=Gene;gene_biotype=protein_coding;locus_tag=PCC6912_RS24200;old_locus_tag=PCC6912_46660;coverage=1.0;sequence_ID=1.0;matches_ref_protein=True;valid_ORF=True;valid_ORFs=1;extra_copy_number=0;copy_num_ID=gene-PCC6912_RS24200_0
tig00000007_pilon	Liftoff	CDS	67039	67743	.	-	.	ID=cds-WP_016872918.1;Parent=gene-PCC6912_RS24200;Dbxref=Genbank:WP_016872918.1;Name=WP_016872918.1;gbkey=CDS;inference=COORDINATES: similar to AA sequence:RefSeq:WP_016872918.1;locus_tag=PCC6912_RS24200;product=Uma2 family endonuclease;protein_id=WP_016872918.1;transl_table=11;extra_copy_number=0
tig00000007_pilon	Liftoff	gene	67799	69844	.	-	.	ID=gene-PCC6912_RS24205;Name=fusA;gbkey=Gene;gene=fusA;gene_biotype=protein_coding;locus_tag=PCC6912_RS24205;old_locus_tag=PCC6912_46670;coverage=1.0;sequence_ID=1.0;matches_ref_protein=True;valid_ORF=True;valid_ORFs=1;extra_copy_number=0;copy_num_ID=gene-PCC6912_RS24205_0
tig00000007_pilon	Liftoff	CDS	67799	69844	.	-	.	ID=cds-WP_016872919.1;Parent=gene-PCC6912_RS24205;Dbxref=Genbank:WP_016872919.1;Name=WP_016872919.1;gbkey=CDS;gene=fusA;inference=COORDINATES: similar to AA sequence:RefSeq:WP_016872919.1;locus_tag=PCC6912_RS24205;product=elongation factor G;protein_id=WP_016872919.1;transl_table=11;extra_copy_number=0
tig00000007_pilon	Liftoff	gene	70457	70618	.	-	.	ID=gene-PCC6912_RS35360;Name=PCC6912_RS35360;gbkey=Gene;gene_biotype=protein_coding;locus_tag=PCC6912_RS35360;old_locus_tag=PCC6912_46680;coverage=1.0;sequence_ID=1.0;matches_ref_protein=True;valid_ORF=True;valid_ORFs=1;extra_copy_number=0;copy_num_ID=gene-PCC6912_RS35360_0
tig00000007_pilon	Liftoff	CDS	70457	70618	.	-	.	ID=cds-WP_016872920.1;Parent=gene-PCC6912_RS35360;Dbxref=Genbank:WP_016872920.1;Name=WP_016872920.1;gbkey=CDS;inference=COORDINATES: similar to AA sequence:RefSeq:WP_016861525.1;locus_tag=PCC6912_RS35360;product=hypothetical protein;protein_id=WP_016872920.1;transl_table=11;extra_copy_number=0
tig00000007_pilon	Liftoff	gene	71088	71492	.	-	.	ID=gene-PCC6912_RS24210;Name=PCC6912_RS24210;gbkey=Gene;gene_biotype=protein_coding;locus_tag=PCC6912_RS24210;old_locus_tag=PCC6912_46690;coverage=1.0;sequence_ID=1.0;matches_ref_protein=True;valid_ORF=True;valid_ORFs=1;extra_copy_number=0;copy_num_ID=gene-PCC6912_RS24210_0
tig00000007_pilon	Liftoff	CDS	71088	71492	.	-	.	ID=cds-WP_016872921.1;Parent=gene-PCC6912_RS24210;Dbxref=Genbank:WP_016872921.1;Name=WP_016872921.1;gbkey=CDS;inference=COORDINATES: similar to AA sequence:RefSeq:WP_009454420.1;locus_tag=PCC6912_RS24210;product=ATP-binding cassette domain-containing protein;protein_id=WP_016872921.1;transl_table=11;extra_copy_number=0
tig00000007_pilon	Liftoff	gene	71634	71990	.	-	.	ID=gene-PCC6912_RS24215;Name=PCC6912_RS24215;gbkey=Gene;gene_biotype=protein_coding;locus_tag=PCC6912_RS24215;old_locus_tag=PCC6912_46700;coverage=1.0;sequence_ID=1.0;matches_ref_protein=True;valid_ORF=True;valid_ORFs=1;extra_copy_number=0;copy_num_ID=gene-PCC6912_RS24215_0
tig00000007_pilon	Liftoff	CDS	71634	71990	.	-	.	ID=cds-WP_016872922.1;Parent=gene-PCC6912_RS24215;Dbxref=Genbank:WP_016872922.1;Name=WP_016872922.1;gbkey=CDS;inference=COORDINATES: similar to AA sequence:RefSeq:WP_016872922.1;locus_tag=PCC6912_RS24215;product=response regulator;protein_id=WP_016872922.1;transl_table=11;extra_copy_number=0
tig00000007_pilon	Liftoff	gene	72055	73143	.	-	.	ID=gene-PCC6912_RS24220;Name=PCC6912_RS24220;gbkey=Gene;gene_biotype=protein_coding;locus_tag=PCC6912_RS24220;old_locus_tag=PCC6912_46710;coverage=1.0;sequence_ID=1.0;matches_ref_protein=True;valid_ORF=True;valid_ORFs=1;extra_copy_number=0;copy_num_ID=gene-PCC6912_RS24220_0
tig00000007_pilon	Liftoff	CDS	72055	73143	.	-	.	ID=cds-WP_016872923.1;Parent=gene-PCC6912_RS24220;Dbxref=Genbank:WP_016872923.1;Name=WP_016872923.1;gbkey=CDS;inference=COORDINATES: similar to AA sequence:RefSeq:WP_016872923.1;locus_tag=PCC6912_RS24220;product=CDP-glycerol glycerophosphotransferase family protein;protein_id=WP_016872923.1;transl_table=11;extra_copy_number=0
tig00000007_pilon	Liftoff	gene	73152	74237	.	-	.	ID=gene-PCC6912_RS24225;Name=PCC6912_RS24225;gbkey=Gene;gene_biotype=protein_coding;locus_tag=PCC6912_RS24225;old_locus_tag=PCC6912_46720;coverage=1.0;sequence_ID=1.0;matches_ref_protein=True;valid_ORF=True;valid_ORFs=1;extra_copy_number=0;copy_num_ID=gene-PCC6912_RS24225_0
tig00000007_pilon	Liftoff	CDS	73152	74237	.	-	.	ID=cds-WP_016872924.1;Parent=gene-PCC6912_RS24225;Dbxref=Genbank:WP_016872924.1;Name=WP_016872924.1;gbkey=CDS;inference=COORDINATES: similar to AA sequence:RefSeq:WP_016872924.1;locus_tag=PCC6912_RS24225;product=CDP-glycerol glycerophosphotransferase family protein;protein_id=WP_016872924.1;transl_table=11;extra_copy_number=0
tig00000007_pilon	Liftoff	gene	74240	75616	.	-	.	ID=gene-PCC6912_RS24230;Name=PCC6912_RS24230;gbkey=Gene;gene_biotype=protein_coding;locus_tag=PCC6912_RS24230;old_locus_tag=PCC6912_46730;coverage=1.0;sequence_ID=1.0;matches_ref_protein=True;valid_ORF=True;valid_ORFs=1;extra_copy_number=0;copy_num_ID=gene-PCC6912_RS24230_0
tig00000007_pilon	Liftoff	CDS	74240	75616	.	-	.	ID=cds-WP_016872925.1;Parent=gene-PCC6912_RS24230;Dbxref=Genbank:WP_016872925.1;Name=WP_016872925.1;gbkey=CDS;inference=COORDINATES: similar to AA sequence:RefSeq:WP_016872925.1;locus_tag=PCC6912_RS24230;product=aminoglycoside phosphotransferase family protein;protein_id=WP_016872925.1;transl_table=11;extra_copy_number=0
tig00000007_pilon	Liftoff	gene	75616	76404	.	-	.	ID=gene-PCC6912_RS24235;Name=PCC6912_RS24235;gbkey=Gene;gene_biotype=protein_coding;locus_tag=PCC6912_RS24235;old_locus_tag=PCC6912_46740;coverage=1.0;sequence_ID=1.0;matches_ref_protein=True;valid_ORF=True;valid_ORFs=1;extra_copy_number=0;copy_num_ID=gene-PCC6912_RS24235_0
tig00000007_pilon	Liftoff	CDS	75616	76404	.	-	.	ID=cds-WP_016872926.1;Parent=gene-PCC6912_RS24235;Dbxref=Genbank:WP_016872926.1;Name=WP_016872926.1;gbkey=CDS;inference=COORDINATES: similar to AA sequence:RefSeq:WP_016872926.1;locus_tag=PCC6912_RS24235;product=phosphocholine cytidylyltransferase family protein;protein_id=WP_016872926.1;transl_table=11;extra_copy_number=0
tig00000007_pilon	Liftoff	gene	76772	77482	.	+	.	ID=gene-PCC6912_RS24240;Name=PCC6912_RS24240;gbkey=Gene;gene_biotype=protein_coding;locus_tag=PCC6912_RS24240;old_locus_tag=PCC6912_46750;coverage=1.0;sequence_ID=1.0;matches_ref_protein=True;valid_ORF=True;valid_ORFs=1;extra_copy_number=0;copy_num_ID=gene-PCC6912_RS24240_0
tig00000007_pilon	Liftoff	CDS	76772	77482	.	+	.	ID=cds-WP_016872927.1;Parent=gene-PCC6912_RS24240;Dbxref=Genbank:WP_016872927.1;Name=WP_016872927.1;gbkey=CDS;inference=COORDINATES: similar to AA sequence:RefSeq:WP_016872927.1;locus_tag=PCC6912_RS24240;product=hypothetical protein;protein_id=WP_016872927.1;transl_table=11;extra_copy_number=0
tig00000007_pilon	Liftoff	gene	77721	79025	.	-	.	ID=gene-PCC6912_RS24245;Name=PCC6912_RS24245;gbkey=Gene;gene_biotype=protein_coding;locus_tag=PCC6912_RS24245;old_locus_tag=PCC6912_46760;coverage=1.0;sequence_ID=0.999;matches_ref_protein=False;valid_ORF=True;valid_ORFs=1;extra_copy_number=0;copy_num_ID=gene-PCC6912_RS24245_0
tig00000007_pilon	Liftoff	CDS	77721	79025	.	-	.	ID=cds-WP_016872928.1;Parent=gene-PCC6912_RS24245;Dbxref=Genbank:WP_016872928.1;Name=WP_016872928.1;gbkey=CDS;inference=COORDINATES: similar to AA sequence:RefSeq:WP_016872928.1;locus_tag=PCC6912_RS24245;product=MFS transporter;protein_id=WP_016872928.1;transl_table=11;extra_copy_number=0
tig00000007_pilon	Liftoff	gene	79295	79525	.	+	.	ID=gene-PCC6912_RS24250;Name=PCC6912_RS24250;gbkey=Gene;gene_biotype=protein_coding;locus_tag=PCC6912_RS24250;old_locus_tag=PCC6912_46770;coverage=1.0;sequence_ID=1.0;matches_ref_protein=True;valid_ORF=True;valid_ORFs=1;extra_copy_number=0;copy_num_ID=gene-PCC6912_RS24250_0
tig00000007_pilon	Liftoff	CDS	79295	79525	.	+	.	ID=cds-WP_016872929.1;Parent=gene-PCC6912_RS24250;Dbxref=Genbank:WP_016872929.1;Name=WP_016872929.1;gbkey=CDS;inference=COORDINATES: similar to AA sequence:RefSeq:WP_015130223.1;locus_tag=PCC6912_RS24250;product=type II toxin-antitoxin system prevent-host-death family antitoxin;protein_id=WP_016872929.1;transl_table=11;extra_copy_number=0
tig00000007_pilon	Liftoff	gene	79522	79914	.	+	.	ID=gene-PCC6912_RS24255;Name=PCC6912_RS24255;gbkey=Gene;gene_biotype=protein_coding;locus_tag=PCC6912_RS24255;old_locus_tag=PCC6912_46780;coverage=1.0;sequence_ID=1.0;matches_ref_protein=True;valid_ORF=False;missing_start_codon=True;valid_ORFs=0;extra_copy_number=0;copy_num_ID=gene-PCC6912_RS24255_0
tig00000007_pilon	Liftoff	CDS	79522	79914	.	+	.	ID=cds-WP_016872930.1;Parent=gene-PCC6912_RS24255;Dbxref=Genbank:WP_016872930.1;Name=WP_016872930.1;gbkey=CDS;inference=COORDINATES: similar to AA sequence:RefSeq:WP_016872930.1;locus_tag=PCC6912_RS24255;product=type II toxin-antitoxin system VapC family toxin;protein_id=WP_016872930.1;transl_table=11;extra_copy_number=0
tig00000007_pilon	Liftoff	gene	80009	82363	.	-	.	ID=gene-PCC6912_RS24260;Name=pbpC;gbkey=Gene;gene=pbpC;gene_biotype=protein_coding;locus_tag=PCC6912_RS24260;old_locus_tag=PCC6912_46790;coverage=1.0;sequence_ID=1.0;matches_ref_protein=True;valid_ORF=True;valid_ORFs=1;extra_copy_number=0;copy_num_ID=gene-PCC6912_RS24260_0
tig00000007_pilon	Liftoff	CDS	80009	82363	.	-	.	ID=cds-WP_016872931.1;Parent=gene-PCC6912_RS24260;Dbxref=Genbank:WP_016872931.1;Name=WP_016872931.1;gbkey=CDS;gene=pbpC;inference=COORDINATES: similar to AA sequence:RefSeq:WP_016872931.1;locus_tag=PCC6912_RS24260;product=penicillin-binding protein 1C;protein_id=WP_016872931.1;transl_table=11;extra_copy_number=0
tig00000007_pilon	Liftoff	gene	82722	88565	.	+	.	ID=gene-PCC6912_RS24265;Name=PCC6912_RS24265;gbkey=Gene;gene_biotype=protein_coding;locus_tag=PCC6912_RS24265;old_locus_tag=PCC6912_46800;coverage=1.0;sequence_ID=1.0;matches_ref_protein=True;valid_ORF=True;valid_ORFs=1;extra_copy_number=0;copy_num_ID=gene-PCC6912_RS24265_0
tig00000007_pilon	Liftoff	CDS	82722	88565	.	+	.	ID=cds-WP_016872932.1;Parent=gene-PCC6912_RS24265;Dbxref=Genbank:WP_016872932.1;Name=WP_016872932.1;gbkey=CDS;inference=COORDINATES: similar to AA sequence:RefSeq:WP_016872932.1;locus_tag=PCC6912_RS24265;product=alpha-2-macroglobulin family protein;protein_id=WP_016872932.1;transl_table=11;extra_copy_number=0
tig00000007_pilon	Liftoff	gene	89001	89663	.	+	.	ID=gene-PCC6912_RS24275;Name=PCC6912_RS24275;gbkey=Gene;gene_biotype=protein_coding;locus_tag=PCC6912_RS24275;old_locus_tag=PCC6912_46810;coverage=1.0;sequence_ID=1.0;matches_ref_protein=True;valid_ORF=True;valid_ORFs=1;extra_copy_number=0;copy_num_ID=gene-PCC6912_RS24275_0
tig00000007_pilon	Liftoff	CDS	89001	89663	.	+	.	ID=cds-WP_016872933.1;Parent=gene-PCC6912_RS24275;Dbxref=Genbank:WP_016872933.1;Name=WP_016872933.1;gbkey=CDS;inference=COORDINATES: similar to AA sequence:RefSeq:WP_016872933.1;locus_tag=PCC6912_RS24275;product=DUF488 domain-containing protein;protein_id=WP_016872933.1;transl_table=11;extra_copy_number=0
tig00000007_pilon	Liftoff	gene	89647	90093	.	+	.	ID=gene-PCC6912_RS24280;Name=PCC6912_RS24280;gbkey=Gene;gene_biotype=protein_coding;locus_tag=PCC6912_RS24280;old_locus_tag=PCC6912_46820;coverage=1.0;sequence_ID=1.0;matches_ref_protein=True;valid_ORF=True;valid_ORFs=1;extra_copy_number=0;copy_num_ID=gene-PCC6912_RS24280_0
tig00000007_pilon	Liftoff	CDS	89647	90093	.	+	.	ID=cds-WP_016872934.1;Parent=gene-PCC6912_RS24280;Dbxref=Genbank:WP_016872934.1;Name=WP_016872934.1;gbkey=CDS;inference=COORDINATES: similar to AA sequence:RefSeq:WP_016872934.1;locus_tag=PCC6912_RS24280;product=DUF488 domain-containing protein;protein_id=WP_016872934.1;transl_table=11;extra_copy_number=0
tig00000007_pilon	Liftoff	gene	90100	90906	.	+	.	ID=gene-PCC6912_RS24285;Name=PCC6912_RS24285;gbkey=Gene;gene_biotype=protein_coding;locus_tag=PCC6912_RS24285;old_locus_tag=PCC6912_46830;coverage=1.0;sequence_ID=1.0;matches_ref_protein=True;valid_ORF=True;valid_ORFs=1;extra_copy_number=0;copy_num_ID=gene-PCC6912_RS24285_0
tig00000007_pilon	Liftoff	CDS	90100	90906	.	+	.	ID=cds-WP_016872935.1;Parent=gene-PCC6912_RS24285;Dbxref=Genbank:WP_016872935.1;Name=WP_016872935.1;gbkey=CDS;inference=COORDINATES: similar to AA sequence:RefSeq:WP_016872935.1;locus_tag=PCC6912_RS24285;product=hypothetical protein;protein_id=WP_016872935.1;transl_table=11;extra_copy_number=0
tig00000007_pilon	Liftoff	gene	90890	91114	.	-	.	ID=gene-PCC6912_RS24290;Name=PCC6912_RS24290;gbkey=Gene;gene_biotype=protein_coding;locus_tag=PCC6912_RS24290;coverage=1.0;sequence_ID=1.0;matches_ref_protein=True;valid_ORF=True;valid_ORFs=1;extra_copy_number=0;copy_num_ID=gene-PCC6912_RS24290_0
tig00000007_pilon	Liftoff	CDS	90890	91114	.	-	.	ID=cds-WP_157787678.1;Parent=gene-PCC6912_RS24290;Dbxref=Genbank:WP_157787678.1;Name=WP_157787678.1;gbkey=CDS;inference=COORDINATES: ab initio prediction:GeneMarkS-2+;locus_tag=PCC6912_RS24290;product=hypothetical protein;protein_id=WP_157787678.1;transl_table=11;extra_copy_number=0
tig00000007_pilon	Liftoff	gene	91147	93687	.	-	.	ID=gene-PCC6912_RS24295;Name=PCC6912_RS24295;gbkey=Gene;gene_biotype=protein_coding;locus_tag=PCC6912_RS24295;old_locus_tag=PCC6912_46840;coverage=1.0;sequence_ID=1.0;matches_ref_protein=True;valid_ORF=True;valid_ORFs=1;extra_copy_number=0;copy_num_ID=gene-PCC6912_RS24295_0
tig00000007_pilon	Liftoff	CDS	91147	93687	.	-	.	ID=cds-WP_016872936.1;Parent=gene-PCC6912_RS24295;Dbxref=Genbank:WP_016872936.1;Name=WP_016872936.1;gbkey=CDS;inference=COORDINATES: similar to AA sequence:RefSeq:WP_016872936.1;locus_tag=PCC6912_RS24295;product=penicillin acylase family protein;protein_id=WP_016872936.1;transl_table=11;extra_copy_number=0
tig00000007_pilon	Liftoff	gene	93883	95676	.	-	.	ID=gene-PCC6912_RS24300;Name=PCC6912_RS24300;gbkey=Gene;gene_biotype=protein_coding;locus_tag=PCC6912_RS24300;old_locus_tag=PCC6912_46850;coverage=1.0;sequence_ID=1.0;matches_ref_protein=True;valid_ORF=True;valid_ORFs=1;extra_copy_number=0;copy_num_ID=gene-PCC6912_RS24300_0
tig00000007_pilon	Liftoff	CDS	93883	95676	.	-	.	ID=cds-WP_016872937.1;Parent=gene-PCC6912_RS24300;Dbxref=Genbank:WP_016872937.1;Name=WP_016872937.1;gbkey=CDS;inference=COORDINATES: similar to AA sequence:RefSeq:WP_016872937.1;locus_tag=PCC6912_RS24300;product=ABC transporter ATP-binding protein/permease;protein_id=WP_016872937.1;transl_table=11;extra_copy_number=0
tig00000007_pilon	Liftoff	gene	96214	97335	.	+	.	ID=gene-PCC6912_RS24310;Name=cax;gbkey=Gene;gene=cax;gene_biotype=protein_coding;locus_tag=PCC6912_RS24310;old_locus_tag=PCC6912_46860;coverage=1.0;sequence_ID=1.0;matches_ref_protein=True;valid_ORF=True;valid_ORFs=1;extra_copy_number=0;copy_num_ID=gene-PCC6912_RS24310_0
tig00000007_pilon	Liftoff	CDS	96214	97335	.	+	.	ID=cds-WP_016872938.1;Parent=gene-PCC6912_RS24310;Dbxref=Genbank:WP_016872938.1;Name=WP_016872938.1;gbkey=CDS;gene=cax;inference=COORDINATES: similar to AA sequence:RefSeq:WP_016872938.1;locus_tag=PCC6912_RS24310;product=calcium/proton exchanger;protein_id=WP_016872938.1;transl_table=11;extra_copy_number=0
tig00000007_pilon	Liftoff	gene	97355	98320	.	-	.	ID=gene-PCC6912_RS24315;Name=PCC6912_RS24315;gbkey=Gene;gene_biotype=protein_coding;locus_tag=PCC6912_RS24315;old_locus_tag=PCC6912_46870;coverage=1.0;sequence_ID=0.998;matches_ref_protein=False;valid_ORF=False;missing_start_codon=True;valid_ORFs=0;extra_copy_number=0;copy_num_ID=gene-PCC6912_RS24315_0
tig00000007_pilon	Liftoff	CDS	97355	98320	.	-	.	ID=cds-WP_016872939.1;Parent=gene-PCC6912_RS24315;Dbxref=Genbank:WP_016872939.1;Name=WP_016872939.1;gbkey=CDS;inference=COORDINATES: similar to AA sequence:RefSeq:WP_016872939.1;locus_tag=PCC6912_RS24315;product=iron-siderophore ABC transporter substrate-binding protein;protein_id=WP_016872939.1;transl_table=11;extra_copy_number=0
tig00000007_pilon	Liftoff	gene	98335	99075	.	-	.	ID=gene-PCC6912_RS24320;Name=PCC6912_RS24320;gbkey=Gene;gene_biotype=protein_coding;locus_tag=PCC6912_RS24320;old_locus_tag=PCC6912_46880;coverage=1.0;sequence_ID=1.0;matches_ref_protein=True;valid_ORF=False;missing_start_codon=True;valid_ORFs=0;extra_copy_number=0;copy_num_ID=gene-PCC6912_RS24320_0
tig00000007_pilon	Liftoff	CDS	98335	99075	.	-	.	ID=cds-WP_085951641.1;Parent=gene-PCC6912_RS24320;Dbxref=Genbank:WP_085951641.1;Name=WP_085951641.1;gbkey=CDS;inference=COORDINATES: similar to AA sequence:RefSeq:WP_009456276.1;locus_tag=PCC6912_RS24320;product=TonB-dependent receptor;protein_id=WP_085951641.1;transl_table=11;extra_copy_number=0
tig00000007_pilon	Liftoff	gene	99105	99362	.	-	.	ID=gene-PCC6912_RS24325;Name=PCC6912_RS24325;gbkey=Gene;gene_biotype=protein_coding;locus_tag=PCC6912_RS24325;old_locus_tag=PCC6912_46890;coverage=1.0;sequence_ID=1.0;matches_ref_protein=True;valid_ORF=False;missing_start_codon=True;valid_ORFs=0;extra_copy_number=0;copy_num_ID=gene-PCC6912_RS24325_0
tig00000007_pilon	Liftoff	CDS	99105	99362	.	-	.	ID=cds-WP_026087327.1;Parent=gene-PCC6912_RS24325;Dbxref=Genbank:WP_026087327.1;Name=WP_026087327.1;gbkey=CDS;inference=COORDINATES: protein motif:HMM:NF019335.1;locus_tag=PCC6912_RS24325;product=TonB-dependent receptor plug domain-containing protein;protein_id=WP_026087327.1;transl_table=11;extra_copy_number=0
tig00000007_pilon	Liftoff	gene	99669	100707	.	-	.	ID=gene-PCC6912_RS34290;Name=PCC6912_RS34290;end_range=1093,.;gbkey=Gene;gene_biotype=protein_coding;locus_tag=PCC6912_RS34290;partial=true;coverage=1.0;sequence_ID=0.999;matches_ref_protein=False;valid_ORF=False;missing_start_codon=True;valid_ORFs=0;extra_copy_number=0;copy_num_ID=gene-PCC6912_RS34290_0
tig00000007_pilon	Liftoff	CDS	99669	100707	.	-	.	ID=cds-WP_148125399.1;Parent=gene-PCC6912_RS34290;Dbxref=Genbank:WP_148125399.1;Name=WP_148125399.1;end_range=1093,.;gbkey=CDS;inference=COORDINATES: similar to AA sequence:RefSeq:WP_006196210.1;locus_tag=PCC6912_RS34290;partial=true;product=transposase;protein_id=WP_148125399.1;transl_table=11;extra_copy_number=0
tig00000007_pilon	Liftoff	gene	101133	101351	.	-	.	ID=gene-PCC6912_RS33935;Name=PCC6912_RS33935;gbkey=Gene;gene_biotype=protein_coding;locus_tag=PCC6912_RS33935;old_locus_tag=PCC6912_65310;coverage=1.0;sequence_ID=1.0;matches_ref_protein=True;valid_ORF=True;valid_ORFs=1;extra_copy_number=0;copy_num_ID=gene-PCC6912_RS33935_0
tig00000007_pilon	Liftoff	CDS	101133	101351	.	-	.	ID=cds-WP_201800411.1;Parent=gene-PCC6912_RS33935;Dbxref=Genbank:WP_201800411.1;Name=WP_201800411.1;gbkey=CDS;inference=COORDINATES: ab initio prediction:GeneMarkS-2+;locus_tag=PCC6912_RS33935;product=hypothetical protein;protein_id=WP_201800411.1;transl_table=11;extra_copy_number=0
tig00000007_pilon	Liftoff	gene	102142	104709	.	+	.	ID=gene-PCC6912_RS33940;Name=PCC6912_RS33940;gbkey=Gene;gene_biotype=protein_coding;locus_tag=PCC6912_RS33940;old_locus_tag=PCC6912_65320;coverage=1.0;sequence_ID=1.0;matches_ref_protein=True;valid_ORF=True;valid_ORFs=1;extra_copy_number=0;copy_num_ID=gene-PCC6912_RS33940_0
tig00000007_pilon	Liftoff	CDS	102142	104709	.	+	.	ID=cds-WP_016872940.1;Parent=gene-PCC6912_RS33940;Dbxref=Genbank:WP_016872940.1;Name=WP_016872940.1;gbkey=CDS;inference=COORDINATES: similar to AA sequence:RefSeq:WP_016872940.1;locus_tag=PCC6912_RS33940;product=dynamin family protein;protein_id=WP_016872940.1;transl_table=11;extra_copy_number=0
tig00000007_pilon	Liftoff	gene	104904	108287	.	+	.	ID=gene-PCC6912_RS33945;Name=PCC6912_RS33945;gbkey=Gene;gene_biotype=protein_coding;locus_tag=PCC6912_RS33945;old_locus_tag=PCC6912_65330;coverage=1.0;sequence_ID=1.0;matches_ref_protein=True;valid_ORF=True;valid_ORFs=1;extra_copy_number=0;copy_num_ID=gene-PCC6912_RS33945_0
tig00000007_pilon	Liftoff	CDS	104904	108287	.	+	.	ID=cds-WP_016872941.1;Parent=gene-PCC6912_RS33945;Dbxref=Genbank:WP_016872941.1;Name=WP_016872941.1;gbkey=CDS;inference=COORDINATES: similar to AA sequence:RefSeq:WP_016861019.1;locus_tag=PCC6912_RS33945;product=hypothetical protein;protein_id=WP_016872941.1;transl_table=11;extra_copy_number=0
tig00000007_pilon	Liftoff	gene	108407	108853	.	-	.	ID=gene-PCC6912_RS33950;Name=PCC6912_RS33950;gbkey=Gene;gene_biotype=protein_coding;locus_tag=PCC6912_RS33950;old_locus_tag=PCC6912_65340;coverage=1.0;sequence_ID=1.0;matches_ref_protein=True;valid_ORF=True;valid_ORFs=1;extra_copy_number=0;copy_num_ID=gene-PCC6912_RS33950_0
tig00000007_pilon	Liftoff	CDS	108407	108853	.	-	.	ID=cds-WP_016872942.1;Parent=gene-PCC6912_RS33950;Dbxref=Genbank:WP_016872942.1;Name=WP_016872942.1;gbkey=CDS;inference=COORDINATES: similar to AA sequence:RefSeq:WP_016872942.1;locus_tag=PCC6912_RS33950;product=hypothetical protein;protein_id=WP_016872942.1;transl_table=11;extra_copy_number=0
tig00000007_pilon	Liftoff	gene	108968	109822	.	-	.	ID=gene-PCC6912_RS33955;Name=PCC6912_RS33955;gbkey=Gene;gene_biotype=protein_coding;locus_tag=PCC6912_RS33955;old_locus_tag=PCC6912_65350;coverage=1.0;sequence_ID=1.0;matches_ref_protein=True;valid_ORF=True;valid_ORFs=1;extra_copy_number=0;copy_num_ID=gene-PCC6912_RS33955_0
tig00000007_pilon	Liftoff	CDS	108968	109822	.	-	.	ID=cds-WP_016872943.1;Parent=gene-PCC6912_RS33955;Dbxref=Genbank:WP_016872943.1;Name=WP_016872943.1;gbkey=CDS;inference=COORDINATES: similar to AA sequence:RefSeq:WP_016872943.1;locus_tag=PCC6912_RS33955;product=WYL domain-containing protein;protein_id=WP_016872943.1;transl_table=11;extra_copy_number=0
tig00000007_pilon	Liftoff	gene	110097	112235	.	+	.	ID=gene-PCC6912_RS33960;Name=cas3;gbkey=Gene;gene=cas3;gene_biotype=protein_coding;locus_tag=PCC6912_RS33960;old_locus_tag=PCC6912_65360;coverage=1.0;sequence_ID=1.0;matches_ref_protein=True;valid_ORF=True;valid_ORFs=1;extra_copy_number=0;copy_num_ID=gene-PCC6912_RS33960_0
tig00000007_pilon	Liftoff	CDS	110097	112235	.	+	.	ID=cds-WP_016872945.1;Parent=gene-PCC6912_RS33960;Dbxref=Genbank:WP_016872945.1;Name=WP_016872945.1;gbkey=CDS;gene=cas3;inference=COORDINATES: similar to AA sequence:RefSeq:WP_016872945.1;locus_tag=PCC6912_RS33960;product=type I-D CRISPR-associated helicase Cas3';protein_id=WP_016872945.1;transl_table=11;extra_copy_number=0
tig00000007_pilon	Liftoff	gene	112320	112568	.	+	.	ID=gene-PCC6912_RS33965;Name=PCC6912_RS33965;gbkey=Gene;gene_biotype=protein_coding;locus_tag=PCC6912_RS33965;old_locus_tag=PCC6912_65370;coverage=1.0;sequence_ID=1.0;matches_ref_protein=True;valid_ORF=False;missing_start_codon=True;valid_ORFs=0;extra_copy_number=0;copy_num_ID=gene-PCC6912_RS33965_0
tig00000007_pilon	Liftoff	CDS	112320	112568	.	+	.	ID=cds-WP_016872946.1;Parent=gene-PCC6912_RS33965;Dbxref=Genbank:WP_016872946.1;Name=WP_016872946.1;gbkey=CDS;inference=COORDINATES: similar to AA sequence:RefSeq:WP_016872946.1;locus_tag=PCC6912_RS33965;product=hypothetical protein;protein_id=WP_016872946.1;transl_table=11;extra_copy_number=0
tig00000007_pilon	Liftoff	gene	112531	112791	.	+	.	ID=gene-PCC6912_RS33970;Name=PCC6912_RS33970;gbkey=Gene;gene_biotype=protein_coding;locus_tag=PCC6912_RS33970;old_locus_tag=PCC6912_65380;coverage=1.0;sequence_ID=1.0;matches_ref_protein=True;valid_ORF=True;valid_ORFs=1;extra_copy_number=0;copy_num_ID=gene-PCC6912_RS33970_0
tig00000007_pilon	Liftoff	CDS	112531	112791	.	+	.	ID=cds-WP_016872947.1;Parent=gene-PCC6912_RS33970;Dbxref=Genbank:WP_016872947.1;Name=WP_016872947.1;gbkey=CDS;inference=COORDINATES: similar to AA sequence:RefSeq:WP_016863177.1;locus_tag=PCC6912_RS33970;product=DUF433 domain-containing protein;protein_id=WP_016872947.1;transl_table=11;extra_copy_number=0
tig00000007_pilon	Liftoff	gene	112788	113174	.	+	.	ID=gene-PCC6912_RS33975;Name=PCC6912_RS33975;gbkey=Gene;gene_biotype=protein_coding;locus_tag=PCC6912_RS33975;old_locus_tag=PCC6912_65390;coverage=1.0;sequence_ID=1.0;matches_ref_protein=True;valid_ORF=False;missing_start_codon=True;valid_ORFs=0;extra_copy_number=0;copy_num_ID=gene-PCC6912_RS33975_0
tig00000007_pilon	Liftoff	CDS	112788	113174	.	+	.	ID=cds-WP_016879221.1;Parent=gene-PCC6912_RS33975;Dbxref=Genbank:WP_016879221.1;Name=WP_016879221.1;gbkey=CDS;inference=COORDINATES: similar to AA sequence:RefSeq:WP_016863178.1;locus_tag=PCC6912_RS33975;product=DUF5615 family PIN-like protein;protein_id=WP_016879221.1;transl_table=11;extra_copy_number=0
tig00000007_pilon	Liftoff	gene	113171	116410	.	+	.	ID=gene-PCC6912_RS33980;Name=cas10d;gbkey=Gene;gene=cas10d;gene_biotype=protein_coding;locus_tag=PCC6912_RS33980;old_locus_tag=PCC6912_65400;coverage=1.0;sequence_ID=1.0;matches_ref_protein=True;valid_ORF=True;valid_ORFs=1;extra_copy_number=0;copy_num_ID=gene-PCC6912_RS33980_0
tig00000007_pilon	Liftoff	CDS	113171	116410	.	+	.	ID=cds-WP_016872949.1;Parent=gene-PCC6912_RS33980;Dbxref=Genbank:WP_016872949.1;Name=WP_016872949.1;gbkey=CDS;gene=cas10d;inference=COORDINATES: similar to AA sequence:RefSeq:WP_016872949.1;locus_tag=PCC6912_RS33980;product=type I-D CRISPR-associated protein Cas10d/Csc3;protein_id=WP_016872949.1;transl_table=11;extra_copy_number=0
tig00000007_pilon	Liftoff	gene	116455	117483	.	+	.	ID=gene-PCC6912_RS33985;Name=cas7d;gbkey=Gene;gene=cas7d;gene_biotype=protein_coding;locus_tag=PCC6912_RS33985;old_locus_tag=PCC6912_65410;coverage=1.0;sequence_ID=1.0;matches_ref_protein=True;valid_ORF=True;valid_ORFs=1;extra_copy_number=0;copy_num_ID=gene-PCC6912_RS33985_0
tig00000007_pilon	Liftoff	CDS	116455	117483	.	+	.	ID=cds-WP_016872950.1;Parent=gene-PCC6912_RS33985;Dbxref=Genbank:WP_016872950.1;Name=WP_016872950.1;gbkey=CDS;gene=cas7d;inference=COORDINATES: similar to AA sequence:RefSeq:WP_016863180.1;locus_tag=PCC6912_RS33985;product=type I-D CRISPR-associated protein Cas7/Csc2;protein_id=WP_016872950.1;transl_table=11;extra_copy_number=0
tig00000007_pilon	Liftoff	gene	117489	118196	.	+	.	ID=gene-PCC6912_RS33990;Name=cas5d;gbkey=Gene;gene=cas5d;gene_biotype=protein_coding;locus_tag=PCC6912_RS33990;old_locus_tag=PCC6912_65420;coverage=1.0;sequence_ID=1.0;matches_ref_protein=True;valid_ORF=True;valid_ORFs=1;extra_copy_number=0;copy_num_ID=gene-PCC6912_RS33990_0
tig00000007_pilon	Liftoff	CDS	117489	118196	.	+	.	ID=cds-WP_016872951.1;Parent=gene-PCC6912_RS33990;Dbxref=Genbank:WP_016872951.1;Name=WP_016872951.1;gbkey=CDS;gene=cas5d;inference=COORDINATES: similar to AA sequence:RefSeq:WP_017652461.1;locus_tag=PCC6912_RS33990;product=type I-D CRISPR-associated protein Cas5/Csc1;protein_id=WP_016872951.1;transl_table=11;extra_copy_number=0
tig00000007_pilon	Liftoff	gene	118230	118841	.	+	.	ID=gene-PCC6912_RS33995;Name=PCC6912_RS33995;gbkey=Gene;gene_biotype=protein_coding;locus_tag=PCC6912_RS33995;old_locus_tag=PCC6912_65430;coverage=1.0;sequence_ID=1.0;matches_ref_protein=True;valid_ORF=False;missing_start_codon=True;valid_ORFs=0;extra_copy_number=0;copy_num_ID=gene-PCC6912_RS33995_0
tig00000007_pilon	Liftoff	CDS	118230	118841	.	+	.	ID=cds-WP_016872952.1;Parent=gene-PCC6912_RS33995;Dbxref=Genbank:WP_016872952.1;Name=WP_016872952.1;gbkey=CDS;inference=COORDINATES: similar to AA sequence:RefSeq:WP_015112324.1;locus_tag=PCC6912_RS33995;product=2OG-Fe(II) oxygenase;protein_id=WP_016872952.1;transl_table=11;extra_copy_number=0
tig00000007_pilon	Liftoff	gene	120418	121068	.	+	.	ID=gene-PCC6912_RS32690;Name=cas4;gbkey=Gene;gene=cas4;gene_biotype=protein_coding;locus_tag=PCC6912_RS32690;old_locus_tag=PCC6912_62950;coverage=1.0;sequence_ID=1.0;matches_ref_protein=True;valid_ORF=True;valid_ORFs=1;extra_copy_number=0;copy_num_ID=gene-PCC6912_RS32690_0
tig00000007_pilon	Liftoff	CDS	120418	121068	.	+	.	ID=cds-WP_016872955.1;Parent=gene-PCC6912_RS32690;Dbxref=Genbank:WP_016872955.1;Name=WP_016872955.1;gbkey=CDS;gene=cas4;inference=COORDINATES: similar to AA sequence:RefSeq:WP_016872955.1;locus_tag=PCC6912_RS32690;product=CRISPR-associated protein Cas4;protein_id=WP_016872955.1;transl_table=11;extra_copy_number=0
tig00000007_pilon	Liftoff	gene	121109	122113	.	+	.	ID=gene-PCC6912_RS32685;Name=cas1d;gbkey=Gene;gene=cas1d;gene_biotype=protein_coding;locus_tag=PCC6912_RS32685;old_locus_tag=PCC6912_62940;coverage=1.0;sequence_ID=1.0;matches_ref_protein=True;valid_ORF=True;valid_ORFs=1;extra_copy_number=0;copy_num_ID=gene-PCC6912_RS32685_0
tig00000007_pilon	Liftoff	CDS	121109	122113	.	+	.	ID=cds-WP_016872956.1;Parent=gene-PCC6912_RS32685;Dbxref=Genbank:WP_016872956.1;Name=WP_016872956.1;gbkey=CDS;gene=cas1d;inference=COORDINATES: similar to AA sequence:RefSeq:WP_016872956.1;locus_tag=PCC6912_RS32685;product=type I-D CRISPR-associated endonuclease Cas1d;protein_id=WP_016872956.1;transl_table=11;extra_copy_number=0
tig00000007_pilon	Liftoff	gene	122313	122600	.	+	.	ID=gene-PCC6912_RS32680;Name=cas2;gbkey=Gene;gene=cas2;gene_biotype=protein_coding;locus_tag=PCC6912_RS32680;old_locus_tag=PCC6912_62930;coverage=1.0;sequence_ID=1.0;matches_ref_protein=True;valid_ORF=True;valid_ORFs=1;extra_copy_number=0;copy_num_ID=gene-PCC6912_RS32680_0
tig00000007_pilon	Liftoff	CDS	122313	122600	.	+	.	ID=cds-WP_016872957.1;Parent=gene-PCC6912_RS32680;Dbxref=Genbank:WP_016872957.1;Name=WP_016872957.1;gbkey=CDS;gene=cas2;inference=COORDINATES: similar to AA sequence:RefSeq:WP_016872957.1;locus_tag=PCC6912_RS32680;product=CRISPR-associated endonuclease Cas2;protein_id=WP_016872957.1;transl_table=11;extra_copy_number=0
tig00000007_pilon	Liftoff	gene	123968	124573	.	+	.	ID=gene-PCC6912_RS32675;Name=PCC6912_RS32675;gbkey=Gene;gene_biotype=protein_coding;locus_tag=PCC6912_RS32675;old_locus_tag=PCC6912_62920;coverage=1.0;sequence_ID=1.0;matches_ref_protein=True;valid_ORF=True;valid_ORFs=1;extra_copy_number=0;copy_num_ID=gene-PCC6912_RS32675_0
tig00000007_pilon	Liftoff	CDS	123968	124573	.	+	.	ID=cds-WP_016872958.1;Parent=gene-PCC6912_RS32675;Dbxref=Genbank:WP_016872958.1;Name=WP_016872958.1;gbkey=CDS;inference=COORDINATES: similar to AA sequence:RefSeq:WP_012411947.1;locus_tag=PCC6912_RS32675;product=Uma2 family endonuclease;protein_id=WP_016872958.1;transl_table=11;extra_copy_number=0
tig00000007_pilon	Liftoff	gene	124828	125811	.	-	.	ID=gene-PCC6912_RS32670;Name=PCC6912_RS32670;gbkey=Gene;gene_biotype=protein_coding;locus_tag=PCC6912_RS32670;old_locus_tag=PCC6912_62910;coverage=1.0;sequence_ID=1.0;matches_ref_protein=True;valid_ORF=True;valid_ORFs=1;extra_copy_number=0;copy_num_ID=gene-PCC6912_RS32670_0
tig00000007_pilon	Liftoff	CDS	124828	125811	.	-	.	ID=cds-WP_016872959.1;Parent=gene-PCC6912_RS32670;Dbxref=Genbank:WP_016872959.1;Name=WP_016872959.1;gbkey=CDS;inference=COORDINATES: similar to AA sequence:RefSeq:WP_016872959.1;locus_tag=PCC6912_RS32670;product=zinc-dependent alcohol dehydrogenase family protein;protein_id=WP_016872959.1;transl_table=11;extra_copy_number=0
tig00000007_pilon	Liftoff	gene	125821	126690	.	-	.	ID=gene-PCC6912_RS32665;Name=PCC6912_RS32665;gbkey=Gene;gene_biotype=protein_coding;locus_tag=PCC6912_RS32665;old_locus_tag=PCC6912_62900;coverage=1.0;sequence_ID=1.0;matches_ref_protein=True;valid_ORF=True;valid_ORFs=1;extra_copy_number=0;copy_num_ID=gene-PCC6912_RS32665_0
tig00000007_pilon	Liftoff	CDS	125821	126690	.	-	.	ID=cds-WP_016872960.1;Parent=gene-PCC6912_RS32665;Dbxref=Genbank:WP_016872960.1;Name=WP_016872960.1;gbkey=CDS;inference=COORDINATES: similar to AA sequence:RefSeq:WP_017322624.1;locus_tag=PCC6912_RS32665;product=hypothetical protein;protein_id=WP_016872960.1;transl_table=11;extra_copy_number=0
tig00000007_pilon	Liftoff	gene	128315	131890	.	+	.	ID=gene-PCC6912_RS32660;Name=nifJ;gbkey=Gene;gene=nifJ;gene_biotype=protein_coding;locus_tag=PCC6912_RS32660;old_locus_tag=PCC6912_62890;coverage=1.0;sequence_ID=1.0;matches_ref_protein=True;valid_ORF=True;valid_ORFs=1;extra_copy_number=0;copy_num_ID=gene-PCC6912_RS32660_0
tig00000007_pilon	Liftoff	CDS	128315	131890	.	+	.	ID=cds-WP_016872961.1;Parent=gene-PCC6912_RS32660;Dbxref=Genbank:WP_016872961.1;Name=WP_016872961.1;gbkey=CDS;gene=nifJ;inference=COORDINATES: similar to AA sequence:RefSeq:WP_016872961.1;locus_tag=PCC6912_RS32660;product=pyruvate:ferredoxin (flavodoxin) oxidoreductase;protein_id=WP_016872961.1;transl_table=11;extra_copy_number=0
tig00000007_pilon	Liftoff	gene	131960	132334	.	-	.	ID=gene-PCC6912_RS32655;Name=PCC6912_RS32655;gbkey=Gene;gene_biotype=protein_coding;locus_tag=PCC6912_RS32655;old_locus_tag=PCC6912_62880;coverage=1.0;sequence_ID=1.0;matches_ref_protein=True;valid_ORF=True;valid_ORFs=1;extra_copy_number=0;copy_num_ID=gene-PCC6912_RS32655_0
tig00000007_pilon	Liftoff	CDS	131960	132334	.	-	.	ID=cds-WP_016872962.1;Parent=gene-PCC6912_RS32655;Dbxref=Genbank:WP_016872962.1;Name=WP_016872962.1;gbkey=CDS;inference=COORDINATES: similar to AA sequence:RefSeq:WP_016872962.1;locus_tag=PCC6912_RS32655;product=DUF433 domain-containing protein;protein_id=WP_016872962.1;transl_table=11;extra_copy_number=0
tig00000007_pilon	Liftoff	gene	132577	134577	.	-	.	ID=gene-PCC6912_RS32650;Name=PCC6912_RS32650;gbkey=Gene;gene_biotype=protein_coding;locus_tag=PCC6912_RS32650;old_locus_tag=PCC6912_62870;coverage=1.0;sequence_ID=1.0;matches_ref_protein=True;valid_ORF=True;valid_ORFs=1;extra_copy_number=0;copy_num_ID=gene-PCC6912_RS32650_0
tig00000007_pilon	Liftoff	CDS	132577	134577	.	-	.	ID=cds-WP_016872963.1;Parent=gene-PCC6912_RS32650;Dbxref=Genbank:WP_016872963.1;Name=WP_016872963.1;gbkey=CDS;inference=COORDINATES: similar to AA sequence:RefSeq:WP_016872963.1;locus_tag=PCC6912_RS32650;product=hypothetical protein;protein_id=WP_016872963.1;transl_table=11;extra_copy_number=0
tig00000007_pilon	Liftoff	gene	134994	135794	.	+	.	ID=gene-PCC6912_RS32645;Name=PCC6912_RS32645;gbkey=Gene;gene_biotype=protein_coding;locus_tag=PCC6912_RS32645;old_locus_tag=PCC6912_62860;coverage=1.0;sequence_ID=0.998;matches_ref_protein=False;valid_ORF=True;valid_ORFs=1;extra_copy_number=0;copy_num_ID=gene-PCC6912_RS32645_0
tig00000007_pilon	Liftoff	CDS	134994	135794	.	+	.	ID=cds-WP_016872964.1;Parent=gene-PCC6912_RS32645;Dbxref=Genbank:WP_016872964.1;Name=WP_016872964.1;gbkey=CDS;inference=COORDINATES: similar to AA sequence:RefSeq:WP_016872964.1;locus_tag=PCC6912_RS32645;product=SDR family oxidoreductase;protein_id=WP_016872964.1;transl_table=11;extra_copy_number=0
tig00000007_pilon	Liftoff	gene	135791	136717	.	+	.	ID=gene-PCC6912_RS32640;Name=PCC6912_RS32640;gbkey=Gene;gene_biotype=protein_coding;locus_tag=PCC6912_RS32640;old_locus_tag=PCC6912_62850;coverage=1.0;sequence_ID=1.0;matches_ref_protein=True;valid_ORF=True;valid_ORFs=1;extra_copy_number=0;copy_num_ID=gene-PCC6912_RS32640_0
tig00000007_pilon	Liftoff	CDS	135791	136717	.	+	.	ID=cds-WP_016872965.1;Parent=gene-PCC6912_RS32640;Dbxref=Genbank:WP_016872965.1;Name=WP_016872965.1;gbkey=CDS;inference=COORDINATES: similar to AA sequence:RefSeq:WP_016872965.1;locus_tag=PCC6912_RS32640;product=alpha/beta fold hydrolase;protein_id=WP_016872965.1;transl_table=11;extra_copy_number=0
tig00000007_pilon	Liftoff	gene	136828	137217	.	-	.	ID=gene-PCC6912_RS32635;Name=PCC6912_RS32635;gbkey=Gene;gene_biotype=protein_coding;locus_tag=PCC6912_RS32635;old_locus_tag=PCC6912_62840;coverage=1.0;sequence_ID=1.0;matches_ref_protein=True;valid_ORF=False;missing_start_codon=True;valid_ORFs=0;extra_copy_number=0;copy_num_ID=gene-PCC6912_RS32635_0
tig00000007_pilon	Liftoff	CDS	136828	137217	.	-	.	ID=cds-WP_016872967.1;Parent=gene-PCC6912_RS32635;Dbxref=Genbank:WP_016872967.1;Name=WP_016872967.1;gbkey=CDS;inference=COORDINATES: similar to AA sequence:RefSeq:WP_016872967.1;locus_tag=PCC6912_RS32635;product=hypothetical protein;protein_id=WP_016872967.1;transl_table=11;extra_copy_number=0
tig00000007_pilon	Liftoff	gene	137700	138545	.	+	.	ID=gene-PCC6912_RS32630;Name=PCC6912_RS32630;gbkey=Gene;gene_biotype=protein_coding;locus_tag=PCC6912_RS32630;old_locus_tag=PCC6912_62830;coverage=1.0;sequence_ID=1.0;matches_ref_protein=True;valid_ORF=True;valid_ORFs=1;extra_copy_number=0;copy_num_ID=gene-PCC6912_RS32630_0
tig00000007_pilon	Liftoff	CDS	137700	138545	.	+	.	ID=cds-WP_016872968.1;Parent=gene-PCC6912_RS32630;Dbxref=Genbank:WP_016872968.1;Name=WP_016872968.1;gbkey=CDS;inference=COORDINATES: similar to AA sequence:RefSeq:WP_016872968.1;locus_tag=PCC6912_RS32630;product=SPFH/Band 7/PHB domain protein;protein_id=WP_016872968.1;transl_table=11;extra_copy_number=0
tig00000007_pilon	Liftoff	gene	138560	139408	.	-	.	ID=gene-PCC6912_RS32625;Name=folP;gbkey=Gene;gene=folP;gene_biotype=protein_coding;locus_tag=PCC6912_RS32625;old_locus_tag=PCC6912_62820;coverage=1.0;sequence_ID=1.0;matches_ref_protein=True;valid_ORF=True;valid_ORFs=1;extra_copy_number=0;copy_num_ID=gene-PCC6912_RS32625_0
tig00000007_pilon	Liftoff	CDS	138560	139408	.	-	.	ID=cds-WP_026087328.1;Parent=gene-PCC6912_RS32625;Dbxref=Genbank:WP_026087328.1;Name=WP_026087328.1;gbkey=CDS;gene=folP;inference=COORDINATES: similar to AA sequence:RefSeq:WP_017311268.1;locus_tag=PCC6912_RS32625;product=dihydropteroate synthase;protein_id=WP_026087328.1;transl_table=11;extra_copy_number=0
tig00000007_pilon	Liftoff	gene	139512	140237	.	-	.	ID=gene-PCC6912_RS32620;Name=PCC6912_RS32620;gbkey=Gene;gene_biotype=protein_coding;locus_tag=PCC6912_RS32620;old_locus_tag=PCC6912_62810;coverage=1.0;sequence_ID=1.0;matches_ref_protein=True;valid_ORF=False;missing_start_codon=True;valid_ORFs=0;extra_copy_number=0;copy_num_ID=gene-PCC6912_RS32620_0
tig00000007_pilon	Liftoff	CDS	139512	140237	.	-	.	ID=cds-WP_071588411.1;Parent=gene-PCC6912_RS32620;Dbxref=Genbank:WP_071588411.1;Name=WP_071588411.1;gbkey=CDS;inference=COORDINATES: similar to AA sequence:RefSeq:WP_015113309.1;locus_tag=PCC6912_RS32620;product=triose-phosphate isomerase;protein_id=WP_071588411.1;transl_table=11;extra_copy_number=0
tig00000007_pilon	Liftoff	gene	140543	142021	.	+	.	ID=gene-PCC6912_RS32615;Name=PCC6912_RS32615;gbkey=Gene;gene_biotype=protein_coding;locus_tag=PCC6912_RS32615;old_locus_tag=PCC6912_62800;coverage=1.0;sequence_ID=0.999;matches_ref_protein=False;valid_ORF=True;valid_ORFs=1;extra_copy_number=0;copy_num_ID=gene-PCC6912_RS32615_0
tig00000007_pilon	Liftoff	CDS	140543	142021	.	+	.	ID=cds-WP_016872972.1;Parent=gene-PCC6912_RS32615;Dbxref=Genbank:WP_016872972.1;Name=WP_016872972.1;gbkey=CDS;inference=COORDINATES: similar to AA sequence:RefSeq:WP_009453813.1;locus_tag=PCC6912_RS32615;product=GTP-binding protein;protein_id=WP_016872972.1;transl_table=11;extra_copy_number=0
tig00000007_pilon	Liftoff	gene	142184	143062	.	-	.	ID=gene-PCC6912_RS32610;Name=PCC6912_RS32610;gbkey=Gene;gene_biotype=protein_coding;locus_tag=PCC6912_RS32610;old_locus_tag=PCC6912_62790;coverage=1.0;sequence_ID=0.998;matches_ref_protein=False;valid_ORF=True;valid_ORFs=1;extra_copy_number=0;copy_num_ID=gene-PCC6912_RS32610_0
tig00000007_pilon	Liftoff	CDS	142184	143062	.	-	.	ID=cds-WP_016872973.1;Parent=gene-PCC6912_RS32610;Dbxref=Genbank:WP_016872973.1;Name=WP_016872973.1;gbkey=CDS;inference=COORDINATES: similar to AA sequence:RefSeq:WP_016872973.1;locus_tag=PCC6912_RS32610;product=aspartoacylase;protein_id=WP_016872973.1;transl_table=11;extra_copy_number=0
tig00000007_pilon	Liftoff	gene	143406	145064	.	-	.	ID=gene-PCC6912_RS32605;Name=PCC6912_RS32605;gbkey=Gene;gene_biotype=protein_coding;locus_tag=PCC6912_RS32605;old_locus_tag=PCC6912_62780;coverage=1.0;sequence_ID=1.0;matches_ref_protein=True;valid_ORF=True;valid_ORFs=1;extra_copy_number=0;copy_num_ID=gene-PCC6912_RS32605_0
tig00000007_pilon	Liftoff	CDS	143406	145064	.	-	.	ID=cds-WP_026087329.1;Parent=gene-PCC6912_RS32605;Dbxref=Genbank:WP_026087329.1;Name=WP_026087329.1;gbkey=CDS;inference=COORDINATES: similar to AA sequence:RefSeq:WP_017313706.1;locus_tag=PCC6912_RS32605;product=mechanosensitive ion channel;protein_id=WP_026087329.1;transl_table=11;extra_copy_number=0
tig00000007_pilon	Liftoff	gene	145413	145859	.	+	.	ID=gene-PCC6912_RS32600;Name=PCC6912_RS32600;gbkey=Gene;gene_biotype=protein_coding;locus_tag=PCC6912_RS32600;old_locus_tag=PCC6912_62770;coverage=1.0;sequence_ID=1.0;matches_ref_protein=True;valid_ORF=True;valid_ORFs=1;extra_copy_number=0;copy_num_ID=gene-PCC6912_RS32600_0
tig00000007_pilon	Liftoff	CDS	145413	145859	.	+	.	ID=cds-WP_016872975.1;Parent=gene-PCC6912_RS32600;Dbxref=Genbank:WP_016872975.1;Name=WP_016872975.1;gbkey=CDS;inference=COORDINATES: similar to AA sequence:RefSeq:WP_016872975.1;locus_tag=PCC6912_RS32600;product=SRPBCC family protein;protein_id=WP_016872975.1;transl_table=11;extra_copy_number=0
tig00000007_pilon	Liftoff	gene	146019	146840	.	-	.	ID=gene-PCC6912_RS32590;Name=PCC6912_RS32590;gbkey=Gene;gene_biotype=protein_coding;locus_tag=PCC6912_RS32590;old_locus_tag=PCC6912_62760;coverage=1.0;sequence_ID=1.0;matches_ref_protein=True;valid_ORF=True;valid_ORFs=1;extra_copy_number=0;copy_num_ID=gene-PCC6912_RS32590_0
tig00000007_pilon	Liftoff	CDS	146019	146840	.	-	.	ID=cds-WP_016872976.1;Parent=gene-PCC6912_RS32590;Dbxref=Genbank:WP_016872976.1;Name=WP_016872976.1;gbkey=CDS;inference=COORDINATES: similar to AA sequence:RefSeq:WP_016872976.1;locus_tag=PCC6912_RS32590;product=SirB1 family protein;protein_id=WP_016872976.1;transl_table=11;extra_copy_number=0
tig00000007_pilon	Liftoff	gene	147068	147754	.	-	.	ID=gene-PCC6912_RS32585;Name=PCC6912_RS32585;gbkey=Gene;gene_biotype=protein_coding;locus_tag=PCC6912_RS32585;old_locus_tag=PCC6912_62750;coverage=1.0;sequence_ID=1.0;matches_ref_protein=True;valid_ORF=True;valid_ORFs=1;extra_copy_number=0;copy_num_ID=gene-PCC6912_RS32585_0
tig00000007_pilon	Liftoff	CDS	147068	147754	.	-	.	ID=cds-WP_016872977.1;Parent=gene-PCC6912_RS32585;Dbxref=Genbank:WP_016872977.1;Name=WP_016872977.1;gbkey=CDS;inference=COORDINATES: similar to AA sequence:RefSeq:WP_015136956.1;locus_tag=PCC6912_RS32585;product=response regulator transcription factor;protein_id=WP_016872977.1;transl_table=11;extra_copy_number=0
tig00000007_pilon	Liftoff	gene	147756	148859	.	-	.	ID=gene-PCC6912_RS32580;Name=PCC6912_RS32580;gbkey=Gene;gene_biotype=protein_coding;locus_tag=PCC6912_RS32580;old_locus_tag=PCC6912_62740;coverage=1.0;sequence_ID=0.999;matches_ref_protein=False;valid_ORF=True;valid_ORFs=1;extra_copy_number=0;copy_num_ID=gene-PCC6912_RS32580_0
tig00000007_pilon	Liftoff	CDS	147756	148859	.	-	.	ID=cds-WP_016872978.1;Parent=gene-PCC6912_RS32580;Dbxref=Genbank:WP_016872978.1;Name=WP_016872978.1;gbkey=CDS;inference=COORDINATES: similar to AA sequence:RefSeq:WP_016872978.1;locus_tag=PCC6912_RS32580;product=HAMP domain-containing histidine kinase;protein_id=WP_016872978.1;transl_table=11;extra_copy_number=0
tig00000007_pilon	Liftoff	gene	149131	149403	.	+	.	ID=gene-PCC6912_RS32575;Name=PCC6912_RS32575;gbkey=Gene;gene_biotype=protein_coding;locus_tag=PCC6912_RS32575;old_locus_tag=PCC6912_62730;coverage=1.0;sequence_ID=1.0;matches_ref_protein=True;valid_ORF=True;valid_ORFs=1;extra_copy_number=0;copy_num_ID=gene-PCC6912_RS32575_0
tig00000007_pilon	Liftoff	CDS	149131	149403	.	+	.	ID=cds-WP_016872979.1;Parent=gene-PCC6912_RS32575;Dbxref=Genbank:WP_016872979.1;Name=WP_016872979.1;gbkey=CDS;inference=COORDINATES: similar to AA sequence:RefSeq:WP_016872979.1;locus_tag=PCC6912_RS32575;product=hypothetical protein;protein_id=WP_016872979.1;transl_table=11;extra_copy_number=0
tig00000007_pilon	Liftoff	gene	149434	151119	.	+	.	ID=gene-PCC6912_RS32570;Name=kdpA;gbkey=Gene;gene=kdpA;gene_biotype=protein_coding;locus_tag=PCC6912_RS32570;old_locus_tag=PCC6912_62720;coverage=1.0;sequence_ID=0.998;matches_ref_protein=False;valid_ORF=True;valid_ORFs=1;extra_copy_number=0;copy_num_ID=gene-PCC6912_RS32570_0
tig00000007_pilon	Liftoff	CDS	149434	151119	.	+	.	ID=cds-WP_016872980.1;Parent=gene-PCC6912_RS32570;Dbxref=Genbank:WP_016872980.1;Name=WP_016872980.1;gbkey=CDS;gene=kdpA;inference=COORDINATES: similar to AA sequence:RefSeq:WP_017651108.1;locus_tag=PCC6912_RS32570;product=potassium-transporting ATPase subunit KdpA;protein_id=WP_016872980.1;transl_table=11;extra_copy_number=0
tig00000007_pilon	Liftoff	gene	151204	153273	.	+	.	ID=gene-PCC6912_RS32565;Name=kdpB;gbkey=Gene;gene=kdpB;gene_biotype=protein_coding;locus_tag=PCC6912_RS32565;old_locus_tag=PCC6912_62710;coverage=1.0;sequence_ID=1.0;matches_ref_protein=True;valid_ORF=True;valid_ORFs=1;extra_copy_number=0;copy_num_ID=gene-PCC6912_RS32565_0
tig00000007_pilon	Liftoff	CDS	151204	153273	.	+	.	ID=cds-WP_016872981.1;Parent=gene-PCC6912_RS32565;Dbxref=Genbank:WP_016872981.1;Name=WP_016872981.1;gbkey=CDS;gene=kdpB;inference=COORDINATES: similar to AA sequence:RefSeq:WP_016872981.1;locus_tag=PCC6912_RS32565;product=potassium-transporting ATPase subunit KdpB;protein_id=WP_016872981.1;transl_table=11;extra_copy_number=0
tig00000007_pilon	Liftoff	gene	153306	153494	.	+	.	ID=gene-PCC6912_RS32560;Name=PCC6912_RS32560;gbkey=Gene;gene_biotype=protein_coding;locus_tag=PCC6912_RS32560;coverage=1.0;sequence_ID=1.0;matches_ref_protein=True;valid_ORF=True;valid_ORFs=1;extra_copy_number=0;copy_num_ID=gene-PCC6912_RS32560_0
tig00000007_pilon	Liftoff	CDS	153306	153494	.	+	.	ID=cds-WP_081588130.1;Parent=gene-PCC6912_RS32560;Dbxref=Genbank:WP_081588130.1;Name=WP_081588130.1;gbkey=CDS;inference=COORDINATES: similar to AA sequence:RefSeq:WP_015079820.1;locus_tag=PCC6912_RS32560;product=potassium-transporting ATPase subunit F;protein_id=WP_081588130.1;transl_table=11;extra_copy_number=0
tig00000007_pilon	Liftoff	gene	153494	154084	.	+	.	ID=gene-PCC6912_RS32555;Name=kdpC;gbkey=Gene;gene=kdpC;gene_biotype=protein_coding;locus_tag=PCC6912_RS32555;old_locus_tag=PCC6912_62700;coverage=1.0;sequence_ID=1.0;matches_ref_protein=True;valid_ORF=True;valid_ORFs=1;extra_copy_number=0;copy_num_ID=gene-PCC6912_RS32555_0
tig00000007_pilon	Liftoff	CDS	153494	154084	.	+	.	ID=cds-WP_016879222.1;Parent=gene-PCC6912_RS32555;Dbxref=Genbank:WP_016879222.1;Name=WP_016879222.1;gbkey=CDS;gene=kdpC;inference=COORDINATES: similar to AA sequence:RefSeq:WP_016879222.1;locus_tag=PCC6912_RS32555;product=K(+)-transporting ATPase subunit C;protein_id=WP_016879222.1;transl_table=11;extra_copy_number=0
tig00000007_pilon	Liftoff	gene	154415	155641	.	+	.	ID=gene-PCC6912_RS32550;Name=PCC6912_RS32550;gbkey=Gene;gene_biotype=protein_coding;locus_tag=PCC6912_RS32550;old_locus_tag=PCC6912_62690;coverage=1.0;sequence_ID=0.998;matches_ref_protein=False;valid_ORF=False;inframe_stop_codon=True;valid_ORFs=0;extra_copy_number=0;copy_num_ID=gene-PCC6912_RS32550_0
tig00000007_pilon	Liftoff	CDS	154415	155641	.	+	.	ID=cds-WP_016872983.1;Parent=gene-PCC6912_RS32550;Dbxref=Genbank:WP_016872983.1;Name=WP_016872983.1;gbkey=CDS;inference=COORDINATES: similar to AA sequence:RefSeq:WP_016872983.1;locus_tag=PCC6912_RS32550;product=PQQ-dependent sugar dehydrogenase;protein_id=WP_016872983.1;transl_table=11;extra_copy_number=0
tig00000007_pilon	Liftoff	gene	155760	157052	.	-	.	ID=gene-PCC6912_RS32545;Name=PCC6912_RS32545;gbkey=Gene;gene_biotype=protein_coding;locus_tag=PCC6912_RS32545;old_locus_tag=PCC6912_62680;coverage=1.0;sequence_ID=1.0;matches_ref_protein=True;valid_ORF=True;valid_ORFs=1;extra_copy_number=0;copy_num_ID=gene-PCC6912_RS32545_0
tig00000007_pilon	Liftoff	CDS	155760	157052	.	-	.	ID=cds-WP_016872984.1;Parent=gene-PCC6912_RS32545;Dbxref=Genbank:WP_016872984.1;Name=WP_016872984.1;gbkey=CDS;inference=COORDINATES: similar to AA sequence:RefSeq:WP_016872984.1;locus_tag=PCC6912_RS32545;product=hypothetical protein;protein_id=WP_016872984.1;transl_table=11;extra_copy_number=0
tig00000007_pilon	Liftoff	gene	157274	159205	.	-	.	ID=gene-PCC6912_RS32540;Name=mnmG;gbkey=Gene;gene=mnmG;gene_biotype=protein_coding;locus_tag=PCC6912_RS32540;old_locus_tag=PCC6912_62670;coverage=1.0;sequence_ID=0.999;matches_ref_protein=False;valid_ORF=True;valid_ORFs=1;extra_copy_number=0;copy_num_ID=gene-PCC6912_RS32540_0
tig00000007_pilon	Liftoff	CDS	157274	159205	.	-	.	ID=cds-WP_200862350.1;Parent=gene-PCC6912_RS32540;Dbxref=Genbank:WP_200862350.1;Name=WP_200862350.1;gbkey=CDS;gene=mnmG;inference=COORDINATES: similar to AA sequence:RefSeq:WP_016861601.1;locus_tag=PCC6912_RS32540;product=tRNA uridine-5-carboxymethylaminomethyl(34) synthesis enzyme MnmG;protein_id=WP_200862350.1;transl_table=11;extra_copy_number=0
tig00000007_pilon	Liftoff	gene	159429	160292	.	+	.	ID=gene-PCC6912_RS32535;Name=PCC6912_RS32535;gbkey=Gene;gene_biotype=protein_coding;locus_tag=PCC6912_RS32535;old_locus_tag=PCC6912_62660;coverage=1.0;sequence_ID=1.0;matches_ref_protein=True;valid_ORF=False;missing_start_codon=True;valid_ORFs=0;extra_copy_number=0;copy_num_ID=gene-PCC6912_RS32535_0
tig00000007_pilon	Liftoff	CDS	159429	160292	.	+	.	ID=cds-WP_016872986.1;Parent=gene-PCC6912_RS32535;Dbxref=Genbank:WP_016872986.1;Name=WP_016872986.1;gbkey=CDS;inference=COORDINATES: similar to AA sequence:RefSeq:WP_016872986.1;locus_tag=PCC6912_RS32535;product=D-alanyl-D-alanine carboxypeptidase family protein;protein_id=WP_016872986.1;transl_table=11;extra_copy_number=0
tig00000007_pilon	Liftoff	gene	160843	161604	.	+	.	ID=gene-PCC6912_RS32530;Name=PCC6912_RS32530;gbkey=Gene;gene_biotype=protein_coding;locus_tag=PCC6912_RS32530;old_locus_tag=PCC6912_62650;coverage=1.0;sequence_ID=1.0;matches_ref_protein=True;valid_ORF=True;valid_ORFs=1;extra_copy_number=0;copy_num_ID=gene-PCC6912_RS32530_0
tig00000007_pilon	Liftoff	CDS	160843	161604	.	+	.	ID=cds-WP_016872987.1;Parent=gene-PCC6912_RS32530;Dbxref=Genbank:WP_016872987.1;Name=WP_016872987.1;gbkey=CDS;inference=COORDINATES: similar to AA sequence:RefSeq:WP_016872987.1;locus_tag=PCC6912_RS32530;product=M48 family metallopeptidase;protein_id=WP_016872987.1;transl_table=11;extra_copy_number=0
tig00000007_pilon	Liftoff	gene	161614	162468	.	+	.	ID=gene-PCC6912_RS32525;Name=PCC6912_RS32525;gbkey=Gene;gene_biotype=protein_coding;locus_tag=PCC6912_RS32525;old_locus_tag=PCC6912_62640;coverage=1.0;sequence_ID=1.0;matches_ref_protein=True;valid_ORF=False;missing_start_codon=True;valid_ORFs=0;extra_copy_number=0;copy_num_ID=gene-PCC6912_RS32525_0
tig00000007_pilon	Liftoff	CDS	161614	162468	.	+	.	ID=cds-WP_016872988.1;Parent=gene-PCC6912_RS32525;Dbxref=Genbank:WP_016872988.1;Name=WP_016872988.1;gbkey=CDS;inference=COORDINATES: similar to AA sequence:RefSeq:WP_016859160.1;locus_tag=PCC6912_RS32525;product=DUF72 domain-containing protein;protein_id=WP_016872988.1;transl_table=11;extra_copy_number=0
tig00000007_pilon	Liftoff	gene	164206	164661	.	-	.	ID=gene-PCC6912_RS13395;Name=PCC6912_RS13395;gbkey=Gene;gene_biotype=protein_coding;locus_tag=PCC6912_RS13395;old_locus_tag=PCC6912_25700;coverage=1.0;sequence_ID=1.0;matches_ref_protein=True;valid_ORF=True;valid_ORFs=1;extra_copy_number=0;copy_num_ID=gene-PCC6912_RS13395_0
tig00000007_pilon	Liftoff	CDS	164206	164661	.	-	.	ID=cds-WP_016872989.1;Parent=gene-PCC6912_RS13395;Dbxref=Genbank:WP_016872989.1;Name=WP_016872989.1;gbkey=CDS;inference=COORDINATES: similar to AA sequence:RefSeq:WP_016872989.1;locus_tag=PCC6912_RS13395;product=CAAD domain-containing protein;protein_id=WP_016872989.1;transl_table=11;extra_copy_number=0
tig00000007_pilon	Liftoff	gene	165014	165388	.	-	.	ID=gene-PCC6912_RS13390;Name=PCC6912_RS13390;gbkey=Gene;gene_biotype=protein_coding;locus_tag=PCC6912_RS13390;old_locus_tag=PCC6912_25690;coverage=1.0;sequence_ID=1.0;matches_ref_protein=True;valid_ORF=True;valid_ORFs=1;extra_copy_number=0;copy_num_ID=gene-PCC6912_RS13390_0
tig00000007_pilon	Liftoff	CDS	165014	165388	.	-	.	ID=cds-WP_016872990.1;Parent=gene-PCC6912_RS13390;Dbxref=Genbank:WP_016872990.1;Name=WP_016872990.1;gbkey=CDS;inference=COORDINATES: similar to AA sequence:RefSeq:WP_016872990.1;locus_tag=PCC6912_RS13390;product=response regulator;protein_id=WP_016872990.1;transl_table=11;extra_copy_number=0
tig00000007_pilon	Liftoff	gene	165679	166125	.	+	.	ID=gene-PCC6912_RS13385;Name=PCC6912_RS13385;gbkey=Gene;gene_biotype=protein_coding;locus_tag=PCC6912_RS13385;old_locus_tag=PCC6912_25680;coverage=1.0;sequence_ID=1.0;matches_ref_protein=True;valid_ORF=True;valid_ORFs=1;extra_copy_number=0;copy_num_ID=gene-PCC6912_RS13385_0
tig00000007_pilon	Liftoff	CDS	165679	166125	.	+	.	ID=cds-WP_016872991.1;Parent=gene-PCC6912_RS13385;Dbxref=Genbank:WP_016872991.1;Name=WP_016872991.1;gbkey=CDS;inference=COORDINATES: similar to AA sequence:RefSeq:WP_016872991.1;locus_tag=PCC6912_RS13385;product=response regulator;protein_id=WP_016872991.1;transl_table=11;extra_copy_number=0
tig00000007_pilon	Liftoff	gene	166346	167878	.	-	.	ID=gene-PCC6912_RS13380;Name=PCC6912_RS13380;gbkey=Gene;gene_biotype=protein_coding;locus_tag=PCC6912_RS13380;old_locus_tag=PCC6912_25670;coverage=1.0;sequence_ID=1.0;matches_ref_protein=True;valid_ORF=True;valid_ORFs=1;extra_copy_number=0;copy_num_ID=gene-PCC6912_RS13380_0
tig00000007_pilon	Liftoff	CDS	166346	167878	.	-	.	ID=cds-WP_016872992.1;Parent=gene-PCC6912_RS13380;Dbxref=Genbank:WP_016872992.1;Name=WP_016872992.1;gbkey=CDS;inference=COORDINATES: similar to AA sequence:RefSeq:WP_016872992.1;locus_tag=PCC6912_RS13380;product=response regulator;protein_id=WP_016872992.1;transl_table=11;extra_copy_number=0
tig00000007_pilon	Liftoff	gene	168097	168387	.	+	.	ID=gene-PCC6912_RS13375;Name=PCC6912_RS13375;gbkey=Gene;gene_biotype=protein_coding;locus_tag=PCC6912_RS13375;coverage=1.0;sequence_ID=1.0;matches_ref_protein=True;valid_ORF=False;missing_start_codon=True;valid_ORFs=0;extra_copy_number=0;copy_num_ID=gene-PCC6912_RS13375_0
tig00000007_pilon	Liftoff	CDS	168097	168387	.	+	.	ID=cds-WP_016872993.1;Parent=gene-PCC6912_RS13375;Dbxref=Genbank:WP_016872993.1;Name=WP_016872993.1;gbkey=CDS;inference=COORDINATES: similar to AA sequence:RefSeq:WP_016872993.1;locus_tag=PCC6912_RS13375;product=hypothetical protein;protein_id=WP_016872993.1;transl_table=11;extra_copy_number=0
tig00000007_pilon	Liftoff	gene	168744	169229	.	-	.	ID=gene-PCC6912_RS13370;Name=PCC6912_RS13370;gbkey=Gene;gene_biotype=protein_coding;locus_tag=PCC6912_RS13370;old_locus_tag=PCC6912_25660;coverage=1.0;sequence_ID=1.0;matches_ref_protein=True;valid_ORF=True;valid_ORFs=1;extra_copy_number=0;copy_num_ID=gene-PCC6912_RS13370_0
tig00000007_pilon	Liftoff	CDS	168744	169229	.	-	.	ID=cds-WP_026087330.1;Parent=gene-PCC6912_RS13370;Dbxref=Genbank:WP_026087330.1;Name=WP_026087330.1;gbkey=CDS;inference=COORDINATES: similar to AA sequence:RefSeq:WP_009458321.1;locus_tag=PCC6912_RS13370;product=gluconokinase;protein_id=WP_026087330.1;transl_table=11;extra_copy_number=0
tig00000007_pilon	Liftoff	gene	169823	170431	.	-	.	ID=gene-PCC6912_RS13365;Name=leuD;gbkey=Gene;gene=leuD;gene_biotype=protein_coding;locus_tag=PCC6912_RS13365;old_locus_tag=PCC6912_25650;coverage=1.0;sequence_ID=1.0;matches_ref_protein=True;valid_ORF=True;valid_ORFs=1;extra_copy_number=0;copy_num_ID=gene-PCC6912_RS13365_0
tig00000007_pilon	Liftoff	CDS	169823	170431	.	-	.	ID=cds-WP_016872995.1;Parent=gene-PCC6912_RS13365;Dbxref=Genbank:WP_016872995.1;Name=WP_016872995.1;gbkey=CDS;gene=leuD;inference=COORDINATES: similar to AA sequence:RefSeq:WP_016867544.1;locus_tag=PCC6912_RS13365;product=3-isopropylmalate dehydratase small subunit;protein_id=WP_016872995.1;transl_table=11;extra_copy_number=0
tig00000007_pilon	Liftoff	gene	170677	172080	.	-	.	ID=gene-PCC6912_RS13360;Name=leuC;gbkey=Gene;gene=leuC;gene_biotype=protein_coding;locus_tag=PCC6912_RS13360;old_locus_tag=PCC6912_25640;coverage=1.0;sequence_ID=1.0;matches_ref_protein=True;valid_ORF=True;valid_ORFs=1;extra_copy_number=0;copy_num_ID=gene-PCC6912_RS13360_0
tig00000007_pilon	Liftoff	CDS	170677	172080	.	-	.	ID=cds-WP_016872996.1;Parent=gene-PCC6912_RS13360;Dbxref=Genbank:WP_016872996.1;Name=WP_016872996.1;gbkey=CDS;gene=leuC;inference=COORDINATES: similar to AA sequence:RefSeq:WP_010995589.1;locus_tag=PCC6912_RS13360;product=3-isopropylmalate dehydratase large subunit;protein_id=WP_016872996.1;transl_table=11;extra_copy_number=0
tig00000007_pilon	Liftoff	gene	172597	173265	.	+	.	ID=gene-PCC6912_RS13355;Name=PCC6912_RS13355;gbkey=Gene;gene_biotype=protein_coding;locus_tag=PCC6912_RS13355;old_locus_tag=PCC6912_25630;coverage=1.0;sequence_ID=1.0;matches_ref_protein=True;valid_ORF=True;valid_ORFs=1;extra_copy_number=0;copy_num_ID=gene-PCC6912_RS13355_0
tig00000007_pilon	Liftoff	CDS	172597	173265	.	+	.	ID=cds-WP_016872997.1;Parent=gene-PCC6912_RS13355;Dbxref=Genbank:WP_016872997.1;Name=WP_016872997.1;gbkey=CDS;inference=COORDINATES: similar to AA sequence:RefSeq:WP_017309868.1;locus_tag=PCC6912_RS13355;product=2OG-Fe dioxygenase family protein;protein_id=WP_016872997.1;transl_table=11;extra_copy_number=0
tig00000007_pilon	Liftoff	gene	173528	174679	.	-	.	ID=gene-PCC6912_RS13350;Name=PCC6912_RS13350;gbkey=Gene;gene_biotype=protein_coding;locus_tag=PCC6912_RS13350;old_locus_tag=PCC6912_25620;coverage=1.0;sequence_ID=1.0;matches_ref_protein=True;valid_ORF=True;valid_ORFs=1;extra_copy_number=0;copy_num_ID=gene-PCC6912_RS13350_0
tig00000007_pilon	Liftoff	CDS	173528	174679	.	-	.	ID=cds-WP_016872998.1;Parent=gene-PCC6912_RS13350;Dbxref=Genbank:WP_016872998.1;Name=WP_016872998.1;gbkey=CDS;inference=COORDINATES: similar to AA sequence:RefSeq:WP_009458313.1;locus_tag=PCC6912_RS13350;product=DUF711 family protein;protein_id=WP_016872998.1;transl_table=11;extra_copy_number=0
tig00000007_pilon	Liftoff	gene	174888	175715	.	-	.	ID=gene-PCC6912_RS13345;Name=sfsA;gbkey=Gene;gene=sfsA;gene_biotype=protein_coding;locus_tag=PCC6912_RS13345;old_locus_tag=PCC6912_25610;coverage=1.0;sequence_ID=1.0;matches_ref_protein=True;valid_ORF=True;valid_ORFs=1;extra_copy_number=0;copy_num_ID=gene-PCC6912_RS13345_0
tig00000007_pilon	Liftoff	CDS	174888	175715	.	-	.	ID=cds-WP_016872999.1;Parent=gene-PCC6912_RS13345;Dbxref=Genbank:WP_016872999.1;Name=WP_016872999.1;gbkey=CDS;gene=sfsA;inference=COORDINATES: similar to AA sequence:RefSeq:WP_016872999.1;locus_tag=PCC6912_RS13345;product=DNA/RNA nuclease SfsA;protein_id=WP_016872999.1;transl_table=11;extra_copy_number=0
tig00000007_pilon	Liftoff	gene	176077	177348	.	+	.	ID=gene-PCC6912_RS13340;Name=PCC6912_RS13340;gbkey=Gene;gene_biotype=protein_coding;locus_tag=PCC6912_RS13340;old_locus_tag=PCC6912_25600;coverage=1.0;sequence_ID=1.0;matches_ref_protein=True;valid_ORF=True;valid_ORFs=1;extra_copy_number=0;copy_num_ID=gene-PCC6912_RS13340_0
tig00000007_pilon	Liftoff	CDS	176077	177348	.	+	.	ID=cds-WP_016873000.1;Parent=gene-PCC6912_RS13340;Dbxref=Genbank:WP_016873000.1;Name=WP_016873000.1;gbkey=CDS;inference=COORDINATES: similar to AA sequence:RefSeq:WP_016873000.1;locus_tag=PCC6912_RS13340;product=tetratricopeptide repeat protein;protein_id=WP_016873000.1;transl_table=11;extra_copy_number=0
tig00000007_pilon	Liftoff	gene	177598	178179	.	-	.	ID=gene-PCC6912_RS13335;Name=PCC6912_RS13335;gbkey=Gene;gene_biotype=protein_coding;locus_tag=PCC6912_RS13335;old_locus_tag=PCC6912_25590;coverage=1.0;sequence_ID=1.0;matches_ref_protein=True;valid_ORF=True;valid_ORFs=1;extra_copy_number=0;copy_num_ID=gene-PCC6912_RS13335_0
tig00000007_pilon	Liftoff	CDS	177598	178179	.	-	.	ID=cds-WP_016873001.1;Parent=gene-PCC6912_RS13335;Dbxref=Genbank:WP_016873001.1;Name=WP_016873001.1;gbkey=CDS;inference=COORDINATES: similar to AA sequence:RefSeq:WP_016873001.1;locus_tag=PCC6912_RS13335;product=Uma2 family endonuclease;protein_id=WP_016873001.1;transl_table=11;extra_copy_number=0
tig00000007_pilon	Liftoff	gene	178211	179392	.	-	.	ID=gene-PCC6912_RS13330;Name=PCC6912_RS13330;gbkey=Gene;gene_biotype=protein_coding;locus_tag=PCC6912_RS13330;old_locus_tag=PCC6912_25580;coverage=1.0;sequence_ID=1.0;matches_ref_protein=True;valid_ORF=True;valid_ORFs=1;extra_copy_number=0;copy_num_ID=gene-PCC6912_RS13330_0
tig00000007_pilon	Liftoff	CDS	178211	179392	.	-	.	ID=cds-WP_016873002.1;Parent=gene-PCC6912_RS13330;Dbxref=Genbank:WP_016873002.1;Name=WP_016873002.1;gbkey=CDS;inference=COORDINATES: similar to AA sequence:RefSeq:WP_016873002.1;locus_tag=PCC6912_RS13330;product=AGE family epimerase/isomerase;protein_id=WP_016873002.1;transl_table=11;extra_copy_number=0
tig00000007_pilon	Liftoff	gene	179595	181052	.	-	.	ID=gene-PCC6912_RS13325;Name=PCC6912_RS13325;gbkey=Gene;gene_biotype=protein_coding;locus_tag=PCC6912_RS13325;coverage=1.0;sequence_ID=1.0;matches_ref_protein=True;valid_ORF=True;valid_ORFs=1;extra_copy_number=0;copy_num_ID=gene-PCC6912_RS13325_0
tig00000007_pilon	Liftoff	CDS	179595	181052	.	-	.	ID=cds-WP_016873003.1;Parent=gene-PCC6912_RS13325;Dbxref=Genbank:WP_016873003.1;Name=WP_016873003.1;gbkey=CDS;inference=COORDINATES: similar to AA sequence:RefSeq:WP_016873003.1;locus_tag=PCC6912_RS13325;product=hypothetical protein;protein_id=WP_016873003.1;transl_table=11;extra_copy_number=0
tig00000007_pilon	Liftoff	gene	181281	183998	.	-	.	ID=gene-PCC6912_RS13320;Name=PCC6912_RS13320;gbkey=Gene;gene_biotype=protein_coding;locus_tag=PCC6912_RS13320;old_locus_tag=PCC6912_25540;coverage=1.0;sequence_ID=1.0;matches_ref_protein=True;valid_ORF=True;valid_ORFs=1;extra_copy_number=0;copy_num_ID=gene-PCC6912_RS13320_0
tig00000007_pilon	Liftoff	CDS	181281	183998	.	-	.	ID=cds-WP_016873004.1;Parent=gene-PCC6912_RS13320;Dbxref=Genbank:WP_016873004.1;Name=WP_016873004.1;gbkey=CDS;inference=COORDINATES: similar to AA sequence:RefSeq:WP_016873004.1;locus_tag=PCC6912_RS13320;product=glucosidase;protein_id=WP_016873004.1;transl_table=11;extra_copy_number=0
tig00000007_pilon	Liftoff	gene	184298	184834	.	-	.	ID=gene-PCC6912_RS13315;Name=PCC6912_RS13315;gbkey=Gene;gene_biotype=protein_coding;locus_tag=PCC6912_RS13315;old_locus_tag=PCC6912_25530;coverage=1.0;sequence_ID=1.0;matches_ref_protein=True;valid_ORF=True;valid_ORFs=1;extra_copy_number=0;copy_num_ID=gene-PCC6912_RS13315_0
tig00000007_pilon	Liftoff	CDS	184298	184834	.	-	.	ID=cds-WP_016873006.1;Parent=gene-PCC6912_RS13315;Dbxref=Genbank:WP_016873006.1;Name=WP_016873006.1;gbkey=CDS;inference=COORDINATES: similar to AA sequence:RefSeq:WP_016873006.1;locus_tag=PCC6912_RS13315;product=hypothetical protein;protein_id=WP_016873006.1;transl_table=11;extra_copy_number=0
tig00000007_pilon	Liftoff	gene	185193	185558	.	-	.	ID=gene-PCC6912_RS13310;Name=PCC6912_RS13310;gbkey=Gene;gene_biotype=protein_coding;locus_tag=PCC6912_RS13310;old_locus_tag=PCC6912_25520;coverage=1.0;sequence_ID=1.0;matches_ref_protein=True;valid_ORF=True;valid_ORFs=1;extra_copy_number=0;copy_num_ID=gene-PCC6912_RS13310_0
tig00000007_pilon	Liftoff	CDS	185193	185558	.	-	.	ID=cds-WP_016873007.1;Parent=gene-PCC6912_RS13310;Dbxref=Genbank:WP_016873007.1;Name=WP_016873007.1;gbkey=CDS;inference=COORDINATES: similar to AA sequence:RefSeq:WP_016866162.1;locus_tag=PCC6912_RS13310;product=phage holin family protein;protein_id=WP_016873007.1;transl_table=11;extra_copy_number=0
tig00000007_pilon	Liftoff	gene	185805	189461	.	-	.	ID=gene-PCC6912_RS13305;Name=PCC6912_RS13305;gbkey=Gene;gene_biotype=protein_coding;locus_tag=PCC6912_RS13305;old_locus_tag=PCC6912_25510;coverage=1.0;sequence_ID=1.0;matches_ref_protein=True;valid_ORF=True;valid_ORFs=1;extra_copy_number=0;copy_num_ID=gene-PCC6912_RS13305_0
tig00000007_pilon	Liftoff	CDS	185805	189461	.	-	.	ID=cds-WP_016873008.1;Parent=gene-PCC6912_RS13305;Dbxref=Genbank:WP_016873008.1;Name=WP_016873008.1;gbkey=CDS;inference=COORDINATES: similar to AA sequence:RefSeq:WP_016873008.1;locus_tag=PCC6912_RS13305;product=hypothetical protein;protein_id=WP_016873008.1;transl_table=11;extra_copy_number=0
tig00000007_pilon	Liftoff	gene	189506	189913	.	-	.	ID=gene-PCC6912_RS13300;Name=PCC6912_RS13300;gbkey=Gene;gene_biotype=protein_coding;locus_tag=PCC6912_RS13300;coverage=1.0;sequence_ID=1.0;matches_ref_protein=True;valid_ORF=True;valid_ORFs=1;extra_copy_number=0;copy_num_ID=gene-PCC6912_RS13300_0
tig00000007_pilon	Liftoff	CDS	189506	189913	.	-	.	ID=cds-WP_016873009.1;Parent=gene-PCC6912_RS13300;Dbxref=Genbank:WP_016873009.1;Name=WP_016873009.1;gbkey=CDS;inference=COORDINATES: similar to AA sequence:RefSeq:WP_016873009.1;locus_tag=PCC6912_RS13300;product=hypothetical protein;protein_id=WP_016873009.1;transl_table=11;extra_copy_number=0
tig00000007_pilon	Liftoff	gene	190062	190421	.	-	.	ID=gene-PCC6912_RS13295;Name=PCC6912_RS13295;gbkey=Gene;gene_biotype=protein_coding;locus_tag=PCC6912_RS13295;old_locus_tag=PCC6912_25490;coverage=1.0;sequence_ID=1.0;matches_ref_protein=True;valid_ORF=True;valid_ORFs=1;extra_copy_number=0;copy_num_ID=gene-PCC6912_RS13295_0
tig00000007_pilon	Liftoff	CDS	190062	190421	.	-	.	ID=cds-WP_016873010.1;Parent=gene-PCC6912_RS13295;Dbxref=Genbank:WP_016873010.1;Name=WP_016873010.1;gbkey=CDS;inference=COORDINATES: ab initio prediction:GeneMarkS-2+;locus_tag=PCC6912_RS13295;product=hypothetical protein;protein_id=WP_016873010.1;transl_table=11;extra_copy_number=0
tig00000007_pilon	Liftoff	gene	190628	191137	.	-	.	ID=gene-PCC6912_RS13290;Name=PCC6912_RS13290;gbkey=Gene;gene_biotype=protein_coding;locus_tag=PCC6912_RS13290;old_locus_tag=PCC6912_25480;coverage=1.0;sequence_ID=1.0;matches_ref_protein=True;valid_ORF=True;valid_ORFs=1;extra_copy_number=0;copy_num_ID=gene-PCC6912_RS13290_0
tig00000007_pilon	Liftoff	CDS	190628	191137	.	-	.	ID=cds-WP_016873011.1;Parent=gene-PCC6912_RS13290;Dbxref=Genbank:WP_016873011.1;Name=WP_016873011.1;gbkey=CDS;inference=COORDINATES: similar to AA sequence:RefSeq:WP_016873011.1;locus_tag=PCC6912_RS13290;product=hypothetical protein;protein_id=WP_016873011.1;transl_table=11;extra_copy_number=0
tig00000007_pilon	Liftoff	gene	191612	191857	.	-	.	ID=gene-PCC6912_RS13285;Name=PCC6912_RS13285;gbkey=Gene;gene_biotype=protein_coding;locus_tag=PCC6912_RS13285;coverage=1.0;sequence_ID=1.0;matches_ref_protein=True;valid_ORF=True;valid_ORFs=1;extra_copy_number=0;copy_num_ID=gene-PCC6912_RS13285_0
tig00000007_pilon	Liftoff	CDS	191612	191857	.	-	.	ID=cds-WP_127011327.1;Parent=gene-PCC6912_RS13285;Dbxref=Genbank:WP_127011327.1;Name=WP_127011327.1;gbkey=CDS;inference=COORDINATES: ab initio prediction:GeneMarkS-2+;locus_tag=PCC6912_RS13285;product=hypothetical protein;protein_id=WP_127011327.1;transl_table=11;extra_copy_number=0
tig00000007_pilon	Liftoff	gene	192234	192401	.	+	.	ID=gene-PCC6912_RS35165;Name=PCC6912_RS35165;gbkey=Gene;gene_biotype=protein_coding;locus_tag=PCC6912_RS35165;coverage=1.0;sequence_ID=1.0;matches_ref_protein=True;valid_ORF=True;valid_ORFs=1;extra_copy_number=0;copy_num_ID=gene-PCC6912_RS35165_0
tig00000007_pilon	Liftoff	CDS	192234	192401	.	+	.	ID=cds-WP_016873013.1;Parent=gene-PCC6912_RS35165;Dbxref=Genbank:WP_016873013.1;Name=WP_016873013.1;gbkey=CDS;inference=COORDINATES: similar to AA sequence:RefSeq:WP_016873013.1;locus_tag=PCC6912_RS35165;product=hypothetical protein;protein_id=WP_016873013.1;transl_table=11;extra_copy_number=0
tig00000007_pilon	Liftoff	gene	192534	193163	.	+	.	ID=gene-PCC6912_RS13280;Name=PCC6912_RS13280;gbkey=Gene;gene_biotype=protein_coding;locus_tag=PCC6912_RS13280;old_locus_tag=PCC6912_25470;coverage=1.0;sequence_ID=0.998;matches_ref_protein=False;valid_ORF=True;valid_ORFs=1;extra_copy_number=0;copy_num_ID=gene-PCC6912_RS13280_0
tig00000007_pilon	Liftoff	CDS	192534	193163	.	+	.	ID=cds-WP_127011326.1;Parent=gene-PCC6912_RS13280;Dbxref=Genbank:WP_127011326.1;Name=WP_127011326.1;gbkey=CDS;inference=COORDINATES: similar to AA sequence:RefSeq:WP_015181742.1;locus_tag=PCC6912_RS13280;product=response regulator transcription factor;protein_id=WP_127011326.1;transl_table=11;extra_copy_number=0
tig00000007_pilon	Liftoff	gene	193319	193519	.	+	.	ID=gene-PCC6912_RS13275;Name=PCC6912_RS13275;gbkey=Gene;gene_biotype=protein_coding;locus_tag=PCC6912_RS13275;old_locus_tag=PCC6912_25460;coverage=1.0;sequence_ID=1.0;matches_ref_protein=True;valid_ORF=True;valid_ORFs=1;extra_copy_number=0;copy_num_ID=gene-PCC6912_RS13275_0
tig00000007_pilon	Liftoff	CDS	193319	193519	.	+	.	ID=cds-WP_016873016.1;Parent=gene-PCC6912_RS13275;Dbxref=Genbank:WP_016873016.1;Name=WP_016873016.1;gbkey=CDS;inference=COORDINATES: similar to AA sequence:RefSeq:WP_009453750.1;locus_tag=PCC6912_RS13275;product=hypothetical protein;protein_id=WP_016873016.1;transl_table=11;extra_copy_number=0
tig00000007_pilon	Liftoff	gene	193963	196107	.	+	.	ID=gene-PCC6912_RS13270;Name=ppk1;gbkey=Gene;gene=ppk1;gene_biotype=protein_coding;locus_tag=PCC6912_RS13270;old_locus_tag=PCC6912_25450;coverage=1.0;sequence_ID=1.0;matches_ref_protein=True;valid_ORF=True;valid_ORFs=1;extra_copy_number=0;copy_num_ID=gene-PCC6912_RS13270_0
tig00000007_pilon	Liftoff	CDS	193963	196107	.	+	.	ID=cds-WP_016873017.1;Parent=gene-PCC6912_RS13270;Dbxref=Genbank:WP_016873017.1;Name=WP_016873017.1;gbkey=CDS;gene=ppk1;inference=COORDINATES: similar to AA sequence:RefSeq:WP_016868787.1;locus_tag=PCC6912_RS13270;product=polyphosphate kinase 1;protein_id=WP_016873017.1;transl_table=11;extra_copy_number=0
tig00000007_pilon	Liftoff	gene	196453	197205	.	+	.	ID=gene-PCC6912_RS13265;Name=PCC6912_RS13265;gbkey=Gene;gene_biotype=protein_coding;locus_tag=PCC6912_RS13265;old_locus_tag=PCC6912_25440;coverage=1.0;sequence_ID=1.0;matches_ref_protein=True;valid_ORF=True;valid_ORFs=1;extra_copy_number=0;copy_num_ID=gene-PCC6912_RS13265_0
tig00000007_pilon	Liftoff	CDS	196453	197205	.	+	.	ID=cds-WP_016873018.1;Parent=gene-PCC6912_RS13265;Dbxref=Genbank:WP_016873018.1;Name=WP_016873018.1;gbkey=CDS;inference=COORDINATES: similar to AA sequence:RefSeq:WP_016873018.1;locus_tag=PCC6912_RS13265;product=response regulator transcription factor;protein_id=WP_016873018.1;transl_table=11;extra_copy_number=0
tig00000007_pilon	Liftoff	gene	197607	198137	.	+	.	ID=gene-PCC6912_RS13260;Name=PCC6912_RS13260;gbkey=Gene;gene_biotype=protein_coding;locus_tag=PCC6912_RS13260;old_locus_tag=PCC6912_25430;coverage=1.0;sequence_ID=1.0;matches_ref_protein=True;valid_ORF=True;valid_ORFs=1;extra_copy_number=0;copy_num_ID=gene-PCC6912_RS13260_0
tig00000007_pilon	Liftoff	CDS	197607	198137	.	+	.	ID=cds-WP_016873019.1;Parent=gene-PCC6912_RS13260;Dbxref=Genbank:WP_016873019.1;Name=WP_016873019.1;gbkey=CDS;inference=COORDINATES: similar to AA sequence:RefSeq:WP_016873019.1;locus_tag=PCC6912_RS13260;product=hypothetical protein;protein_id=WP_016873019.1;transl_table=11;extra_copy_number=0
tig00000007_pilon	Liftoff	gene	198781	199965	.	+	.	ID=gene-PCC6912_RS13250;Name=PCC6912_RS13250;gbkey=Gene;gene_biotype=protein_coding;locus_tag=PCC6912_RS13250;old_locus_tag=PCC6912_25420;coverage=1.0;sequence_ID=1.0;matches_ref_protein=True;valid_ORF=True;valid_ORFs=1;extra_copy_number=0;copy_num_ID=gene-PCC6912_RS13250_0
tig00000007_pilon	Liftoff	CDS	198781	199965	.	+	.	ID=cds-WP_016873020.1;Parent=gene-PCC6912_RS13250;Dbxref=Genbank:WP_016873020.1;Name=WP_016873020.1;gbkey=CDS;inference=COORDINATES: similar to AA sequence:RefSeq:WP_016873020.1;locus_tag=PCC6912_RS13250;product=hypothetical protein;protein_id=WP_016873020.1;transl_table=11;extra_copy_number=0
tig00000007_pilon	Liftoff	gene	199985	200782	.	-	.	ID=gene-PCC6912_RS13245;Name=PCC6912_RS13245;gbkey=Gene;gene_biotype=protein_coding;locus_tag=PCC6912_RS13245;old_locus_tag=PCC6912_25410;coverage=1.0;sequence_ID=1.0;matches_ref_protein=True;valid_ORF=True;valid_ORFs=1;extra_copy_number=0;copy_num_ID=gene-PCC6912_RS13245_0
tig00000007_pilon	Liftoff	CDS	199985	200782	.	-	.	ID=cds-WP_016873021.1;Parent=gene-PCC6912_RS13245;Dbxref=Genbank:WP_016873021.1;Name=WP_016873021.1;gbkey=CDS;inference=COORDINATES: similar to AA sequence:RefSeq:WP_016873021.1;locus_tag=PCC6912_RS13245;product=ABC transporter ATP-binding protein;protein_id=WP_016873021.1;transl_table=11;extra_copy_number=0
tig00000007_pilon	Liftoff	gene	200844	201692	.	-	.	ID=gene-PCC6912_RS13240;Name=PCC6912_RS13240;gbkey=Gene;gene_biotype=protein_coding;locus_tag=PCC6912_RS13240;old_locus_tag=PCC6912_25400;coverage=1.0;sequence_ID=1.0;matches_ref_protein=True;valid_ORF=True;valid_ORFs=1;extra_copy_number=0;copy_num_ID=gene-PCC6912_RS13240_0
tig00000007_pilon	Liftoff	CDS	200844	201692	.	-	.	ID=cds-WP_016873022.1;Parent=gene-PCC6912_RS13240;Dbxref=Genbank:WP_016873022.1;Name=WP_016873022.1;gbkey=CDS;inference=COORDINATES: similar to AA sequence:RefSeq:WP_016873022.1;locus_tag=PCC6912_RS13240;product=ABC transporter permease;protein_id=WP_016873022.1;transl_table=11;extra_copy_number=0
tig00000007_pilon	Liftoff	gene	201689	202708	.	-	.	ID=gene-PCC6912_RS13235;Name=PCC6912_RS13235;gbkey=Gene;gene_biotype=protein_coding;locus_tag=PCC6912_RS13235;old_locus_tag=PCC6912_25390;coverage=1.0;sequence_ID=1.0;matches_ref_protein=True;valid_ORF=True;valid_ORFs=1;extra_copy_number=0;copy_num_ID=gene-PCC6912_RS13235_0
tig00000007_pilon	Liftoff	CDS	201689	202708	.	-	.	ID=cds-WP_016873023.1;Parent=gene-PCC6912_RS13235;Dbxref=Genbank:WP_016873023.1;Name=WP_016873023.1;gbkey=CDS;inference=COORDINATES: similar to AA sequence:RefSeq:WP_009459762.1;locus_tag=PCC6912_RS13235;product=ABC transporter substrate-binding protein;protein_id=WP_016873023.1;transl_table=11;extra_copy_number=0
tig00000007_pilon	Liftoff	gene	202990	203700	.	-	.	ID=gene-PCC6912_RS13230;Name=hypB;gbkey=Gene;gene=hypB;gene_biotype=protein_coding;locus_tag=PCC6912_RS13230;old_locus_tag=PCC6912_25380;coverage=1.0;sequence_ID=1.0;matches_ref_protein=True;valid_ORF=True;valid_ORFs=1;extra_copy_number=0;copy_num_ID=gene-PCC6912_RS13230_0
tig00000007_pilon	Liftoff	CDS	202990	203700	.	-	.	ID=cds-WP_016873024.1;Parent=gene-PCC6912_RS13230;Dbxref=Genbank:WP_016873024.1;Name=WP_016873024.1;gbkey=CDS;gene=hypB;inference=COORDINATES: similar to AA sequence:RefSeq:WP_015153773.1;locus_tag=PCC6912_RS13230;product=hydrogenase nickel incorporation protein HypB;protein_id=WP_016873024.1;transl_table=11;extra_copy_number=0
tig00000007_pilon	Liftoff	gene	203684	204031	.	-	.	ID=gene-PCC6912_RS13225;Name=hypA;gbkey=Gene;gene=hypA;gene_biotype=protein_coding;locus_tag=PCC6912_RS13225;old_locus_tag=PCC6912_25370;coverage=1.0;sequence_ID=1.0;matches_ref_protein=True;valid_ORF=True;valid_ORFs=1;extra_copy_number=0;copy_num_ID=gene-PCC6912_RS13225_0
tig00000007_pilon	Liftoff	CDS	203684	204031	.	-	.	ID=cds-WP_016873025.1;Parent=gene-PCC6912_RS13225;Dbxref=Genbank:WP_016873025.1;Name=WP_016873025.1;gbkey=CDS;gene=hypA;inference=COORDINATES: similar to AA sequence:RefSeq:WP_017316376.1;locus_tag=PCC6912_RS13225;product=hydrogenase maturation nickel metallochaperone HypA;protein_id=WP_016873025.1;transl_table=11;extra_copy_number=0
tig00000007_pilon	Liftoff	gene	204050	205240	.	-	.	ID=gene-PCC6912_RS13220;Name=PCC6912_RS13220;gbkey=Gene;gene_biotype=protein_coding;locus_tag=PCC6912_RS13220;old_locus_tag=PCC6912_25360;coverage=1.0;sequence_ID=1.0;matches_ref_protein=True;valid_ORF=True;valid_ORFs=1;extra_copy_number=0;copy_num_ID=gene-PCC6912_RS13220_0
tig00000007_pilon	Liftoff	CDS	204050	205240	.	-	.	ID=cds-WP_016873026.1;Parent=gene-PCC6912_RS13220;Dbxref=Genbank:WP_016873026.1;Name=WP_016873026.1;gbkey=CDS;inference=COORDINATES: similar to AA sequence:RefSeq:WP_009457383.1;locus_tag=PCC6912_RS13220;product=agmatinase family protein;protein_id=WP_016873026.1;transl_table=11;extra_copy_number=0
tig00000007_pilon	Liftoff	gene	205754	205960	.	+	.	ID=gene-PCC6912_RS13215;Name=PCC6912_RS13215;gbkey=Gene;gene_biotype=protein_coding;locus_tag=PCC6912_RS13215;old_locus_tag=PCC6912_25350;coverage=1.0;sequence_ID=1.0;matches_ref_protein=True;valid_ORF=False;missing_start_codon=True;valid_ORFs=0;extra_copy_number=0;copy_num_ID=gene-PCC6912_RS13215_0
tig00000007_pilon	Liftoff	CDS	205754	205960	.	+	.	ID=cds-WP_016873027.1;Parent=gene-PCC6912_RS13215;Dbxref=Genbank:WP_016873027.1;Name=WP_016873027.1;gbkey=CDS;inference=COORDINATES: similar to AA sequence:RefSeq:WP_016873027.1;locus_tag=PCC6912_RS13215;product=hypothetical protein;protein_id=WP_016873027.1;transl_table=11;extra_copy_number=0
tig00000007_pilon	Liftoff	gene	206428	207117	.	-	.	ID=gene-PCC6912_RS13210;Name=PCC6912_RS13210;gbkey=Gene;gene_biotype=protein_coding;locus_tag=PCC6912_RS13210;old_locus_tag=PCC6912_25340;coverage=1.0;sequence_ID=1.0;matches_ref_protein=True;valid_ORF=True;valid_ORFs=1;extra_copy_number=0;copy_num_ID=gene-PCC6912_RS13210_0
tig00000007_pilon	Liftoff	CDS	206428	207117	.	-	.	ID=cds-WP_016873028.1;Parent=gene-PCC6912_RS13210;Dbxref=Genbank:WP_016873028.1;Name=WP_016873028.1;gbkey=CDS;inference=COORDINATES: similar to AA sequence:RefSeq:WP_016865192.1;locus_tag=PCC6912_RS13210;product=PHP domain-containing protein;protein_id=WP_016873028.1;transl_table=11;extra_copy_number=0
tig00000007_pilon	Liftoff	gene	207488	208264	.	-	.	ID=gene-PCC6912_RS13205;Name=PCC6912_RS13205;gbkey=Gene;gene_biotype=protein_coding;locus_tag=PCC6912_RS13205;old_locus_tag=PCC6912_25330;coverage=1.0;sequence_ID=1.0;matches_ref_protein=True;valid_ORF=True;valid_ORFs=1;extra_copy_number=0;copy_num_ID=gene-PCC6912_RS13205_0
tig00000007_pilon	Liftoff	CDS	207488	208264	.	-	.	ID=cds-WP_016873029.1;Parent=gene-PCC6912_RS13205;Dbxref=Genbank:WP_016873029.1;Name=WP_016873029.1;gbkey=CDS;inference=COORDINATES: similar to AA sequence:RefSeq:WP_016873029.1;locus_tag=PCC6912_RS13205;product=thioesterase II family protein;protein_id=WP_016873029.1;transl_table=11;extra_copy_number=0
tig00000007_pilon	Liftoff	gene	208419	208691	.	-	.	ID=gene-PCC6912_RS13200;Name=PCC6912_RS13200;gbkey=Gene;gene_biotype=protein_coding;locus_tag=PCC6912_RS13200;old_locus_tag=PCC6912_25320;coverage=1.0;sequence_ID=1.0;matches_ref_protein=True;valid_ORF=True;valid_ORFs=1;extra_copy_number=0;copy_num_ID=gene-PCC6912_RS13200_0
tig00000007_pilon	Liftoff	CDS	208419	208691	.	-	.	ID=cds-WP_016873030.1;Parent=gene-PCC6912_RS13200;Dbxref=Genbank:WP_016873030.1;Name=WP_016873030.1;gbkey=CDS;inference=COORDINATES: similar to AA sequence:RefSeq:WP_015111924.1;locus_tag=PCC6912_RS13200;product=GlsB/YeaQ/YmgE family stress response membrane protein;protein_id=WP_016873030.1;transl_table=11;extra_copy_number=0
tig00000007_pilon	Liftoff	gene	209052	209567	.	+	.	ID=gene-PCC6912_RS13195;Name=PCC6912_RS13195;gbkey=Gene;gene_biotype=protein_coding;locus_tag=PCC6912_RS13195;old_locus_tag=PCC6912_25310;coverage=1.0;sequence_ID=0.998;matches_ref_protein=False;valid_ORF=True;valid_ORFs=1;extra_copy_number=0;copy_num_ID=gene-PCC6912_RS13195_0
tig00000007_pilon	Liftoff	CDS	209052	209567	.	+	.	ID=cds-WP_016873031.1;Parent=gene-PCC6912_RS13195;Dbxref=Genbank:WP_016873031.1;Name=WP_016873031.1;gbkey=CDS;inference=COORDINATES: similar to AA sequence:RefSeq:WP_016873031.1;locus_tag=PCC6912_RS13195;product=hypothetical protein;protein_id=WP_016873031.1;transl_table=11;extra_copy_number=0
tig00000007_pilon	Liftoff	gene	209738	209947	.	+	.	ID=gene-PCC6912_RS13190;Name=PCC6912_RS13190;gbkey=Gene;gene_biotype=protein_coding;locus_tag=PCC6912_RS13190;old_locus_tag=PCC6912_25300;coverage=1.0;sequence_ID=1.0;matches_ref_protein=True;valid_ORF=True;valid_ORFs=1;extra_copy_number=0;copy_num_ID=gene-PCC6912_RS13190_0
tig00000007_pilon	Liftoff	CDS	209738	209947	.	+	.	ID=cds-WP_016873032.1;Parent=gene-PCC6912_RS13190;Dbxref=Genbank:WP_016873032.1;Name=WP_016873032.1;gbkey=CDS;inference=COORDINATES: similar to AA sequence:RefSeq:WP_016873032.1;locus_tag=PCC6912_RS13190;product=hypothetical protein;protein_id=WP_016873032.1;transl_table=11;extra_copy_number=0
tig00000007_pilon	Liftoff	gene	209962	210612	.	-	.	ID=gene-PCC6912_RS13185;Name=PCC6912_RS13185;gbkey=Gene;gene_biotype=protein_coding;locus_tag=PCC6912_RS13185;old_locus_tag=PCC6912_25290;coverage=1.0;sequence_ID=1.0;matches_ref_protein=True;valid_ORF=True;valid_ORFs=1;extra_copy_number=0;copy_num_ID=gene-PCC6912_RS13185_0
tig00000007_pilon	Liftoff	CDS	209962	210612	.	-	.	ID=cds-WP_016873033.1;Parent=gene-PCC6912_RS13185;Dbxref=Genbank:WP_016873033.1;Name=WP_016873033.1;gbkey=CDS;inference=COORDINATES: similar to AA sequence:RefSeq:WP_016873033.1;locus_tag=PCC6912_RS13185;product=response regulator transcription factor;protein_id=WP_016873033.1;transl_table=11;extra_copy_number=0
tig00000007_pilon	Liftoff	gene	210609	211217	.	-	.	ID=gene-PCC6912_RS13180;Name=PCC6912_RS13180;gbkey=Gene;gene_biotype=protein_coding;locus_tag=PCC6912_RS13180;old_locus_tag=PCC6912_25280;coverage=1.0;sequence_ID=1.0;matches_ref_protein=True;valid_ORF=True;valid_ORFs=1;extra_copy_number=0;copy_num_ID=gene-PCC6912_RS13180_0
tig00000007_pilon	Liftoff	CDS	210609	211217	.	-	.	ID=cds-WP_016873034.1;Parent=gene-PCC6912_RS13180;Dbxref=Genbank:WP_016873034.1;Name=WP_016873034.1;gbkey=CDS;inference=COORDINATES: similar to AA sequence:RefSeq:WP_016873034.1;locus_tag=PCC6912_RS13180;product=trypsin-like peptidase domain-containing protein;protein_id=WP_016873034.1;transl_table=11;extra_copy_number=0
tig00000007_pilon	Liftoff	gene	211358	212263	.	-	.	ID=gene-PCC6912_RS13175;Name=PCC6912_RS13175;gbkey=Gene;gene_biotype=protein_coding;locus_tag=PCC6912_RS13175;old_locus_tag=PCC6912_25270;coverage=1.0;sequence_ID=1.0;matches_ref_protein=True;valid_ORF=True;valid_ORFs=1;extra_copy_number=0;copy_num_ID=gene-PCC6912_RS13175_0
tig00000007_pilon	Liftoff	CDS	211358	212263	.	-	.	ID=cds-WP_016873035.1;Parent=gene-PCC6912_RS13175;Dbxref=Genbank:WP_016873035.1;Name=WP_016873035.1;gbkey=CDS;inference=COORDINATES: similar to AA sequence:RefSeq:WP_016873035.1;locus_tag=PCC6912_RS13175;product=S1C family serine protease;protein_id=WP_016873035.1;transl_table=11;extra_copy_number=0
tig00000007_pilon	Liftoff	gene	212380	213420	.	-	.	ID=gene-PCC6912_RS13170;Name=PCC6912_RS13170;gbkey=Gene;gene_biotype=protein_coding;locus_tag=PCC6912_RS13170;old_locus_tag=PCC6912_25260;coverage=1.0;sequence_ID=1.0;matches_ref_protein=True;valid_ORF=True;valid_ORFs=1;extra_copy_number=0;copy_num_ID=gene-PCC6912_RS13170_0
tig00000007_pilon	Liftoff	CDS	212380	213420	.	-	.	ID=cds-WP_016873036.1;Parent=gene-PCC6912_RS13170;Dbxref=Genbank:WP_016873036.1;Name=WP_016873036.1;gbkey=CDS;inference=COORDINATES: similar to AA sequence:RefSeq:WP_016873036.1;locus_tag=PCC6912_RS13170;product=HAMP domain-containing histidine kinase;protein_id=WP_016873036.1;transl_table=11;extra_copy_number=0
tig00000007_pilon	Liftoff	gene	213480	214187	.	-	.	ID=gene-PCC6912_RS13165;Name=PCC6912_RS13165;gbkey=Gene;gene_biotype=protein_coding;locus_tag=PCC6912_RS13165;old_locus_tag=PCC6912_25250;coverage=1.0;sequence_ID=1.0;matches_ref_protein=True;valid_ORF=True;valid_ORFs=1;extra_copy_number=0;copy_num_ID=gene-PCC6912_RS13165_0
tig00000007_pilon	Liftoff	CDS	213480	214187	.	-	.	ID=cds-WP_016873037.1;Parent=gene-PCC6912_RS13165;Dbxref=Genbank:WP_016873037.1;Name=WP_016873037.1;gbkey=CDS;inference=COORDINATES: similar to AA sequence:RefSeq:WP_016873037.1;locus_tag=PCC6912_RS13165;product=response regulator transcription factor;protein_id=WP_016873037.1;transl_table=11;extra_copy_number=0
tig00000007_pilon	Liftoff	gene	214572	215531	.	+	.	ID=gene-PCC6912_RS13160;Name=PCC6912_RS13160;gbkey=Gene;gene_biotype=protein_coding;locus_tag=PCC6912_RS13160;old_locus_tag=PCC6912_25240;coverage=1.0;sequence_ID=0.998;matches_ref_protein=False;valid_ORF=True;valid_ORFs=1;extra_copy_number=0;copy_num_ID=gene-PCC6912_RS13160_0
tig00000007_pilon	Liftoff	CDS	214572	215531	.	+	.	ID=cds-WP_127011325.1;Parent=gene-PCC6912_RS13160;Dbxref=Genbank:WP_127011325.1;Name=WP_127011325.1;gbkey=CDS;inference=COORDINATES: similar to AA sequence:RefSeq:WP_016873038.1;locus_tag=PCC6912_RS13160;product=glycosyltransferase family 2 protein;protein_id=WP_127011325.1;transl_table=11;extra_copy_number=0
tig00000007_pilon	Liftoff	gene	216492	216767	.	+	.	ID=gene-PCC6912_RS13155;Name=PCC6912_RS13155;gbkey=Gene;gene_biotype=protein_coding;locus_tag=PCC6912_RS13155;coverage=1.0;sequence_ID=1.0;matches_ref_protein=True;valid_ORF=True;valid_ORFs=1;extra_copy_number=0;copy_num_ID=gene-PCC6912_RS13155_0
tig00000007_pilon	Liftoff	CDS	216492	216767	.	+	.	ID=cds-WP_016873040.1;Parent=gene-PCC6912_RS13155;Dbxref=Genbank:WP_016873040.1;Name=WP_016873040.1;gbkey=CDS;inference=COORDINATES: similar to AA sequence:RefSeq:WP_016873040.1;locus_tag=PCC6912_RS13155;product=hypothetical protein;protein_id=WP_016873040.1;transl_table=11;extra_copy_number=0
tig00000007_pilon	Liftoff	gene	217004	217174	.	+	.	ID=gene-PCC6912_RS13150;Name=PCC6912_RS13150;gbkey=Gene;gene_biotype=protein_coding;locus_tag=PCC6912_RS13150;coverage=1.0;sequence_ID=1.0;matches_ref_protein=True;valid_ORF=False;missing_start_codon=True;valid_ORFs=0;extra_copy_number=0;copy_num_ID=gene-PCC6912_RS13150_0
tig00000007_pilon	Liftoff	CDS	217004	217174	.	+	.	ID=cds-WP_016873041.1;Parent=gene-PCC6912_RS13150;Dbxref=Genbank:WP_016873041.1;Name=WP_016873041.1;gbkey=CDS;inference=COORDINATES: similar to AA sequence:RefSeq:WP_016873041.1;locus_tag=PCC6912_RS13150;product=methyltransferase domain-containing protein;protein_id=WP_016873041.1;transl_table=11;extra_copy_number=0
tig00000007_pilon	Liftoff	gene	217223	217669	.	+	.	ID=gene-PCC6912_RS13145;Name=PCC6912_RS13145;gbkey=Gene;gene_biotype=protein_coding;locus_tag=PCC6912_RS13145;old_locus_tag=PCC6912_25220;coverage=1.0;sequence_ID=1.0;matches_ref_protein=True;valid_ORF=False;missing_start_codon=True;valid_ORFs=0;extra_copy_number=0;copy_num_ID=gene-PCC6912_RS13145_0
tig00000007_pilon	Liftoff	CDS	217223	217669	.	+	.	ID=cds-WP_071588414.1;Parent=gene-PCC6912_RS13145;Dbxref=Genbank:WP_071588414.1;Name=WP_071588414.1;gbkey=CDS;inference=COORDINATES: similar to AA sequence:RefSeq:WP_016873042.1;locus_tag=PCC6912_RS13145;product=hypothetical protein;protein_id=WP_071588414.1;transl_table=11;extra_copy_number=0
tig00000007_pilon	Liftoff	gene	217690	218319	.	-	.	ID=gene-PCC6912_RS13140;Name=PCC6912_RS13140;gbkey=Gene;gene_biotype=protein_coding;locus_tag=PCC6912_RS13140;old_locus_tag=PCC6912_25210;coverage=1.0;sequence_ID=0.998;matches_ref_protein=False;valid_ORF=True;valid_ORFs=1;extra_copy_number=0;copy_num_ID=gene-PCC6912_RS13140_0
tig00000007_pilon	Liftoff	CDS	217690	218319	.	-	.	ID=cds-WP_026087331.1;Parent=gene-PCC6912_RS13140;Dbxref=Genbank:WP_026087331.1;Name=WP_026087331.1;gbkey=CDS;inference=COORDINATES: similar to AA sequence:RefSeq:WP_006198881.1;locus_tag=PCC6912_RS13140;product=class I SAM-dependent methyltransferase;protein_id=WP_026087331.1;transl_table=11;extra_copy_number=0
tig00000007_pilon	Liftoff	gene	218322	218840	.	-	.	ID=gene-PCC6912_RS13135;Name=PCC6912_RS13135;gbkey=Gene;gene_biotype=protein_coding;locus_tag=PCC6912_RS13135;old_locus_tag=PCC6912_25200;coverage=1.0;sequence_ID=1.0;matches_ref_protein=True;valid_ORF=True;valid_ORFs=1;extra_copy_number=0;copy_num_ID=gene-PCC6912_RS13135_0
tig00000007_pilon	Liftoff	CDS	218322	218840	.	-	.	ID=cds-WP_016873044.1;Parent=gene-PCC6912_RS13135;Dbxref=Genbank:WP_016873044.1;Name=WP_016873044.1;gbkey=CDS;inference=COORDINATES: similar to AA sequence:RefSeq:WP_016873044.1;locus_tag=PCC6912_RS13135;product=hypothetical protein;protein_id=WP_016873044.1;transl_table=11;extra_copy_number=0
tig00000007_pilon	Liftoff	gene	219024	220661	.	+	.	ID=gene-PCC6912_RS13130;Name=PCC6912_RS13130;gbkey=Gene;gene_biotype=protein_coding;locus_tag=PCC6912_RS13130;old_locus_tag=PCC6912_25190;coverage=1.0;sequence_ID=1.0;matches_ref_protein=True;valid_ORF=True;valid_ORFs=1;extra_copy_number=0;copy_num_ID=gene-PCC6912_RS13130_0
tig00000007_pilon	Liftoff	CDS	219024	220661	.	+	.	ID=cds-WP_016873045.1;Parent=gene-PCC6912_RS13130;Dbxref=Genbank:WP_016873045.1;Name=WP_016873045.1;gbkey=CDS;inference=COORDINATES: similar to AA sequence:RefSeq:WP_016873045.1;locus_tag=PCC6912_RS13130;product=hypothetical protein;protein_id=WP_016873045.1;transl_table=11;extra_copy_number=0
tig00000007_pilon	Liftoff	gene	220808	221119	.	+	.	ID=gene-PCC6912_RS13125;Name=PCC6912_RS13125;gbkey=Gene;gene_biotype=protein_coding;locus_tag=PCC6912_RS13125;old_locus_tag=PCC6912_25180;coverage=1.0;sequence_ID=1.0;matches_ref_protein=True;valid_ORF=True;valid_ORFs=1;extra_copy_number=0;copy_num_ID=gene-PCC6912_RS13125_0
tig00000007_pilon	Liftoff	CDS	220808	221119	.	+	.	ID=cds-WP_016873046.1;Parent=gene-PCC6912_RS13125;Dbxref=Genbank:WP_016873046.1;Name=WP_016873046.1;gbkey=CDS;inference=COORDINATES: similar to AA sequence:RefSeq:WP_016864494.1;locus_tag=PCC6912_RS13125;product=RNA-binding protein;protein_id=WP_016873046.1;transl_table=11;extra_copy_number=0
tig00000007_pilon	Liftoff	gene	221243	221437	.	+	.	ID=gene-PCC6912_RS13120;Name=PCC6912_RS13120;gbkey=Gene;gene_biotype=protein_coding;locus_tag=PCC6912_RS13120;old_locus_tag=PCC6912_25170;coverage=1.0;sequence_ID=0.994;matches_ref_protein=False;valid_ORF=True;valid_ORFs=1;extra_copy_number=0;copy_num_ID=gene-PCC6912_RS13120_0
tig00000007_pilon	Liftoff	CDS	221243	221437	.	+	.	ID=cds-WP_016873047.1;Parent=gene-PCC6912_RS13120;Dbxref=Genbank:WP_016873047.1;Name=WP_016873047.1;gbkey=CDS;inference=COORDINATES: similar to AA sequence:RefSeq:WP_015129392.1;locus_tag=PCC6912_RS13120;product=30S ribosomal protein S21;protein_id=WP_016873047.1;transl_table=11;extra_copy_number=0
tig00000007_pilon	Liftoff	gene	221621	222346	.	+	.	ID=gene-PCC6912_RS13115;Name=PCC6912_RS13115;gbkey=Gene;gene_biotype=protein_coding;locus_tag=PCC6912_RS13115;old_locus_tag=PCC6912_25160;coverage=1.0;sequence_ID=1.0;matches_ref_protein=True;valid_ORF=True;valid_ORFs=1;extra_copy_number=0;copy_num_ID=gene-PCC6912_RS13115_0
tig00000007_pilon	Liftoff	CDS	221621	222346	.	+	.	ID=cds-WP_016873048.1;Parent=gene-PCC6912_RS13115;Dbxref=Genbank:WP_016873048.1;Name=WP_016873048.1;gbkey=CDS;inference=COORDINATES: similar to AA sequence:RefSeq:WP_016873048.1;locus_tag=PCC6912_RS13115;product=hypothetical protein;protein_id=WP_016873048.1;transl_table=11;extra_copy_number=0
tig00000007_pilon	Liftoff	gene	222713	224107	.	+	.	ID=gene-PCC6912_RS13110;Name=PCC6912_RS13110;gbkey=Gene;gene_biotype=protein_coding;locus_tag=PCC6912_RS13110;old_locus_tag=PCC6912_25150;coverage=1.0;sequence_ID=1.0;matches_ref_protein=True;valid_ORF=True;valid_ORFs=1;extra_copy_number=0;copy_num_ID=gene-PCC6912_RS13110_0
tig00000007_pilon	Liftoff	CDS	222713	224107	.	+	.	ID=cds-WP_016873049.1;Parent=gene-PCC6912_RS13110;Dbxref=Genbank:WP_016873049.1;Name=WP_016873049.1;gbkey=CDS;inference=COORDINATES: similar to AA sequence:RefSeq:WP_016873049.1;locus_tag=PCC6912_RS13110;product=hypothetical protein;protein_id=WP_016873049.1;transl_table=11;extra_copy_number=0
tig00000007_pilon	Liftoff	gene	224345	225232	.	-	.	ID=gene-PCC6912_RS13105;Name=PCC6912_RS13105;gbkey=Gene;gene_biotype=protein_coding;locus_tag=PCC6912_RS13105;old_locus_tag=PCC6912_25140;coverage=1.0;sequence_ID=1.0;matches_ref_protein=True;valid_ORF=False;missing_start_codon=True;valid_ORFs=0;extra_copy_number=0;copy_num_ID=gene-PCC6912_RS13105_0
tig00000007_pilon	Liftoff	CDS	224345	225232	.	-	.	ID=cds-WP_016873050.1;Parent=gene-PCC6912_RS13105;Dbxref=Genbank:WP_016873050.1;Name=WP_016873050.1;gbkey=CDS;inference=COORDINATES: similar to AA sequence:RefSeq:WP_009455372.1;locus_tag=PCC6912_RS13105;product=hypothetical protein;protein_id=WP_016873050.1;transl_table=11;extra_copy_number=0
tig00000007_pilon	Liftoff	gene	225327	225839	.	-	.	ID=gene-PCC6912_RS13100;Name=PCC6912_RS13100;gbkey=Gene;gene_biotype=protein_coding;locus_tag=PCC6912_RS13100;old_locus_tag=PCC6912_25130;coverage=1.0;sequence_ID=1.0;matches_ref_protein=True;valid_ORF=True;valid_ORFs=1;extra_copy_number=0;copy_num_ID=gene-PCC6912_RS13100_0
tig00000007_pilon	Liftoff	CDS	225327	225839	.	-	.	ID=cds-WP_016873051.1;Parent=gene-PCC6912_RS13100;Dbxref=Genbank:WP_016873051.1;Name=WP_016873051.1;gbkey=CDS;inference=COORDINATES: similar to AA sequence:RefSeq:WP_017311213.1;locus_tag=PCC6912_RS13100;product=hypothetical protein;protein_id=WP_016873051.1;transl_table=11;extra_copy_number=0
tig00000007_pilon	Liftoff	gene	226046	226690	.	-	.	ID=gene-PCC6912_RS13095;Name=PCC6912_RS13095;gbkey=Gene;gene_biotype=protein_coding;locus_tag=PCC6912_RS13095;old_locus_tag=PCC6912_25120;coverage=1.0;sequence_ID=1.0;matches_ref_protein=True;valid_ORF=True;valid_ORFs=1;extra_copy_number=0;copy_num_ID=gene-PCC6912_RS13095_0
tig00000007_pilon	Liftoff	CDS	226046	226690	.	-	.	ID=cds-WP_016873052.1;Parent=gene-PCC6912_RS13095;Dbxref=Genbank:WP_016873052.1;Name=WP_016873052.1;gbkey=CDS;inference=COORDINATES: similar to AA sequence:RefSeq:WP_016873052.1;locus_tag=PCC6912_RS13095;product=class I SAM-dependent methyltransferase;protein_id=WP_016873052.1;transl_table=11;extra_copy_number=0
tig00000007_pilon	Liftoff	gene	227063	228712	.	+	.	ID=gene-PCC6912_RS13090;Name=PCC6912_RS13090;gbkey=Gene;gene_biotype=protein_coding;locus_tag=PCC6912_RS13090;old_locus_tag=PCC6912_25110;coverage=1.0;sequence_ID=1.0;matches_ref_protein=True;valid_ORF=True;valid_ORFs=1;extra_copy_number=0;copy_num_ID=gene-PCC6912_RS13090_0
tig00000007_pilon	Liftoff	CDS	227063	228712	.	+	.	ID=cds-WP_016873053.1;Parent=gene-PCC6912_RS13090;Dbxref=Genbank:WP_016873053.1;Name=WP_016873053.1;gbkey=CDS;inference=COORDINATES: similar to AA sequence:RefSeq:WP_016873053.1;locus_tag=PCC6912_RS13090;product=glycosyltransferase family 39 protein;protein_id=WP_016873053.1;transl_table=11;extra_copy_number=0
tig00000007_pilon	Liftoff	gene	230047	230859	.	+	.	ID=gene-PCC6912_RS13085;Name=PCC6912_RS13085;gbkey=Gene;gene_biotype=protein_coding;locus_tag=PCC6912_RS13085;old_locus_tag=PCC6912_25100;coverage=1.0;sequence_ID=0.998;matches_ref_protein=False;valid_ORF=True;valid_ORFs=1;extra_copy_number=0;copy_num_ID=gene-PCC6912_RS13085_0
tig00000007_pilon	Liftoff	CDS	230047	230859	.	+	.	ID=cds-WP_016873055.1;Parent=gene-PCC6912_RS13085;Dbxref=Genbank:WP_016873055.1;Name=WP_016873055.1;gbkey=CDS;inference=COORDINATES: similar to AA sequence:RefSeq:WP_016873055.1;locus_tag=PCC6912_RS13085;product=hypothetical protein;protein_id=WP_016873055.1;transl_table=11;extra_copy_number=0
tig00000007_pilon	Liftoff	gene	230883	231725	.	+	.	ID=gene-PCC6912_RS13080;Name=PCC6912_RS13080;gbkey=Gene;gene_biotype=protein_coding;locus_tag=PCC6912_RS13080;old_locus_tag=PCC6912_25090;coverage=1.0;sequence_ID=1.0;matches_ref_protein=True;valid_ORF=True;valid_ORFs=1;extra_copy_number=0;copy_num_ID=gene-PCC6912_RS13080_0
tig00000007_pilon	Liftoff	CDS	230883	231725	.	+	.	ID=cds-WP_016873056.1;Parent=gene-PCC6912_RS13080;Dbxref=Genbank:WP_016873056.1;Name=WP_016873056.1;gbkey=CDS;inference=COORDINATES: similar to AA sequence:RefSeq:WP_016873056.1;locus_tag=PCC6912_RS13080;product=hypothetical protein;protein_id=WP_016873056.1;transl_table=11;extra_copy_number=0
tig00000007_pilon	Liftoff	gene	231916	233334	.	+	.	ID=gene-PCC6912_RS13075;Name=PCC6912_RS13075;gbkey=Gene;gene_biotype=protein_coding;locus_tag=PCC6912_RS13075;old_locus_tag=PCC6912_25080;coverage=1.0;sequence_ID=1.0;matches_ref_protein=True;valid_ORF=True;valid_ORFs=1;extra_copy_number=0;copy_num_ID=gene-PCC6912_RS13075_0
tig00000007_pilon	Liftoff	CDS	231916	233334	.	+	.	ID=cds-WP_016873057.1;Parent=gene-PCC6912_RS13075;Dbxref=Genbank:WP_016873057.1;Name=WP_016873057.1;gbkey=CDS;inference=COORDINATES: similar to AA sequence:RefSeq:WP_016873057.1;locus_tag=PCC6912_RS13075;product=hypothetical protein;protein_id=WP_016873057.1;transl_table=11;extra_copy_number=0
tig00000007_pilon	Liftoff	gene	233382	233942	.	+	.	ID=gene-PCC6912_RS13070;Name=PCC6912_RS13070;gbkey=Gene;gene_biotype=protein_coding;locus_tag=PCC6912_RS13070;old_locus_tag=PCC6912_25070;coverage=1.0;sequence_ID=1.0;matches_ref_protein=True;valid_ORF=True;valid_ORFs=1;extra_copy_number=0;copy_num_ID=gene-PCC6912_RS13070_0
tig00000007_pilon	Liftoff	CDS	233382	233942	.	+	.	ID=cds-WP_157171199.1;Parent=gene-PCC6912_RS13070;Dbxref=Genbank:WP_157171199.1;Name=WP_157171199.1;gbkey=CDS;inference=COORDINATES: protein motif:HMM:NF024698.1;locus_tag=PCC6912_RS13070;product=GNAT family N-acetyltransferase;protein_id=WP_157171199.1;transl_table=11;extra_copy_number=0
tig00000007_pilon	Liftoff	gene	234001	234870	.	+	.	ID=gene-PCC6912_RS13065;Name=PCC6912_RS13065;gbkey=Gene;gene_biotype=protein_coding;locus_tag=PCC6912_RS13065;old_locus_tag=PCC6912_25060;coverage=1.0;sequence_ID=1.0;matches_ref_protein=True;valid_ORF=True;valid_ORFs=1;extra_copy_number=0;copy_num_ID=gene-PCC6912_RS13065_0
tig00000007_pilon	Liftoff	CDS	234001	234870	.	+	.	ID=cds-WP_016873059.1;Parent=gene-PCC6912_RS13065;Dbxref=Genbank:WP_016873059.1;Name=WP_016873059.1;gbkey=CDS;inference=COORDINATES: similar to AA sequence:RefSeq:WP_016873059.1;locus_tag=PCC6912_RS13065;product=hypothetical protein;protein_id=WP_016873059.1;transl_table=11;extra_copy_number=0
tig00000007_pilon	Liftoff	gene	235021	236088	.	-	.	ID=gene-PCC6912_RS13060;Name=galK;gbkey=Gene;gene=galK;gene_biotype=protein_coding;locus_tag=PCC6912_RS13060;old_locus_tag=PCC6912_25050;coverage=1.0;sequence_ID=1.0;matches_ref_protein=True;valid_ORF=True;valid_ORFs=1;extra_copy_number=0;copy_num_ID=gene-PCC6912_RS13060_0
tig00000007_pilon	Liftoff	CDS	235021	236088	.	-	.	ID=cds-WP_016873060.1;Parent=gene-PCC6912_RS13060;Dbxref=Genbank:WP_016873060.1;Name=WP_016873060.1;gbkey=CDS;gene=galK;inference=COORDINATES: similar to AA sequence:RefSeq:WP_016873060.1;locus_tag=PCC6912_RS13060;product=galactokinase;protein_id=WP_016873060.1;transl_table=11;extra_copy_number=0
tig00000007_pilon	Liftoff	gene	236516	237124	.	-	.	ID=gene-PCC6912_RS13055;Name=ndhI;gbkey=Gene;gene=ndhI;gene_biotype=protein_coding;locus_tag=PCC6912_RS13055;old_locus_tag=PCC6912_25040;coverage=1.0;sequence_ID=1.0;matches_ref_protein=True;valid_ORF=False;missing_start_codon=True;valid_ORFs=0;extra_copy_number=0;copy_num_ID=gene-PCC6912_RS13055_0
tig00000007_pilon	Liftoff	CDS	236516	237124	.	-	.	ID=cds-WP_200862351.1;Parent=gene-PCC6912_RS13055;Dbxref=Genbank:WP_200862351.1;Name=WP_200862351.1;gbkey=CDS;gene=ndhI;inference=COORDINATES: similar to AA sequence:RefSeq:WP_011056515.1;locus_tag=PCC6912_RS13055;product=NAD(P)H-quinone oxidoreductase subunit I;protein_id=WP_200862351.1;transl_table=11;extra_copy_number=0
tig00000007_pilon	Liftoff	gene	237328	237969	.	-	.	ID=gene-PCC6912_RS13050;Name=PCC6912_RS13050;gbkey=Gene;gene_biotype=protein_coding;locus_tag=PCC6912_RS13050;old_locus_tag=PCC6912_25030;coverage=1.0;sequence_ID=1.0;matches_ref_protein=True;valid_ORF=True;valid_ORFs=1;extra_copy_number=0;copy_num_ID=gene-PCC6912_RS13050_0
tig00000007_pilon	Liftoff	CDS	237328	237969	.	-	.	ID=cds-WP_016873062.1;Parent=gene-PCC6912_RS13050;Dbxref=Genbank:WP_016873062.1;Name=WP_016873062.1;gbkey=CDS;inference=COORDINATES: similar to AA sequence:RefSeq:WP_016873062.1;locus_tag=PCC6912_RS13050;product=pentapeptide repeat-containing protein;protein_id=WP_016873062.1;transl_table=11;extra_copy_number=0
tig00000007_pilon	Liftoff	gene	238111	238416	.	-	.	ID=gene-PCC6912_RS13045;Name=PCC6912_RS13045;gbkey=Gene;gene_biotype=protein_coding;locus_tag=PCC6912_RS13045;old_locus_tag=PCC6912_25020;coverage=1.0;sequence_ID=1.0;matches_ref_protein=True;valid_ORF=True;valid_ORFs=1;extra_copy_number=0;copy_num_ID=gene-PCC6912_RS13045_0
tig00000007_pilon	Liftoff	CDS	238111	238416	.	-	.	ID=cds-WP_016873063.1;Parent=gene-PCC6912_RS13045;Dbxref=Genbank:WP_016873063.1;Name=WP_016873063.1;gbkey=CDS;inference=COORDINATES: similar to AA sequence:RefSeq:WP_016873063.1;locus_tag=PCC6912_RS13045;product=DUF1232 domain-containing protein;protein_id=WP_016873063.1;transl_table=11;extra_copy_number=0
tig00000007_pilon	Liftoff	gene	239093	240781	.	+	.	ID=gene-PCC6912_RS13040;Name=PCC6912_RS13040;gbkey=Gene;gene_biotype=protein_coding;locus_tag=PCC6912_RS13040;old_locus_tag=PCC6912_25010;coverage=1.0;sequence_ID=0.999;matches_ref_protein=True;valid_ORF=True;valid_ORFs=1;extra_copy_number=0;copy_num_ID=gene-PCC6912_RS13040_0
tig00000007_pilon	Liftoff	CDS	239093	240781	.	+	.	ID=cds-WP_016873065.1;Parent=gene-PCC6912_RS13040;Dbxref=Genbank:WP_016873065.1;Name=WP_016873065.1;gbkey=CDS;inference=COORDINATES: similar to AA sequence:RefSeq:WP_016873065.1;locus_tag=PCC6912_RS13040;product=phosphoenolpyruvate carboxykinase;protein_id=WP_016873065.1;transl_table=11;extra_copy_number=0
tig00000007_pilon	Liftoff	gene	241401	242009	.	+	.	ID=gene-PCC6912_RS13035;Name=PCC6912_RS13035;gbkey=Gene;gene_biotype=protein_coding;locus_tag=PCC6912_RS13035;old_locus_tag=PCC6912_25000;coverage=1.0;sequence_ID=1.0;matches_ref_protein=True;valid_ORF=True;valid_ORFs=1;extra_copy_number=0;copy_num_ID=gene-PCC6912_RS13035_0
tig00000007_pilon	Liftoff	CDS	241401	242009	.	+	.	ID=cds-WP_016873066.1;Parent=gene-PCC6912_RS13035;Dbxref=Genbank:WP_016873066.1;Name=WP_016873066.1;gbkey=CDS;inference=COORDINATES: similar to AA sequence:RefSeq:WP_016873066.1;locus_tag=PCC6912_RS13035;product=hypothetical protein;protein_id=WP_016873066.1;transl_table=11;extra_copy_number=0
tig00000007_pilon	Liftoff	gene	242292	243542	.	-	.	ID=gene-PCC6912_RS13030;Name=PCC6912_RS13030;gbkey=Gene;gene_biotype=protein_coding;locus_tag=PCC6912_RS13030;old_locus_tag=PCC6912_24990;coverage=1.0;sequence_ID=1.0;matches_ref_protein=True;valid_ORF=True;valid_ORFs=1;extra_copy_number=0;copy_num_ID=gene-PCC6912_RS13030_0
tig00000007_pilon	Liftoff	CDS	242292	243542	.	-	.	ID=cds-WP_016873067.1;Parent=gene-PCC6912_RS13030;Dbxref=Genbank:WP_016873067.1;Name=WP_016873067.1;gbkey=CDS;inference=COORDINATES: similar to AA sequence:RefSeq:WP_016873067.1;locus_tag=PCC6912_RS13030;product=MFS transporter;protein_id=WP_016873067.1;transl_table=11;extra_copy_number=0
tig00000007_pilon	Liftoff	gene	243630	244571	.	-	.	ID=gene-PCC6912_RS13025;Name=PCC6912_RS13025;gbkey=Gene;gene_biotype=protein_coding;locus_tag=PCC6912_RS13025;old_locus_tag=PCC6912_24980;coverage=1.0;sequence_ID=1.0;matches_ref_protein=True;valid_ORF=True;valid_ORFs=1;extra_copy_number=0;copy_num_ID=gene-PCC6912_RS13025_0
tig00000007_pilon	Liftoff	CDS	243630	244571	.	-	.	ID=cds-WP_016873068.1;Parent=gene-PCC6912_RS13025;Dbxref=Genbank:WP_016873068.1;Name=WP_016873068.1;gbkey=CDS;inference=COORDINATES: similar to AA sequence:RefSeq:WP_016873068.1;locus_tag=PCC6912_RS13025;product=serine hydrolase;protein_id=WP_016873068.1;transl_table=11;extra_copy_number=0
tig00000007_pilon	Liftoff	gene	244587	245321	.	+	.	ID=gene-PCC6912_RS13020;Name=PCC6912_RS13020;gbkey=Gene;gene_biotype=protein_coding;locus_tag=PCC6912_RS13020;old_locus_tag=PCC6912_24970;coverage=1.0;sequence_ID=0.998;matches_ref_protein=False;valid_ORF=True;valid_ORFs=1;extra_copy_number=0;copy_num_ID=gene-PCC6912_RS13020_0
tig00000007_pilon	Liftoff	CDS	244587	245321	.	+	.	ID=cds-WP_016873069.1;Parent=gene-PCC6912_RS13020;Dbxref=Genbank:WP_016873069.1;Name=WP_016873069.1;gbkey=CDS;inference=COORDINATES: similar to AA sequence:RefSeq:WP_017320881.1;locus_tag=PCC6912_RS13020;product=C40 family peptidase;protein_id=WP_016873069.1;transl_table=11;extra_copy_number=0
tig00000007_pilon	Liftoff	gene	245324	246349	.	+	.	ID=gene-PCC6912_RS13015;Name=PCC6912_RS13015;gbkey=Gene;gene_biotype=protein_coding;locus_tag=PCC6912_RS13015;old_locus_tag=PCC6912_24960;coverage=1.0;sequence_ID=1.0;matches_ref_protein=True;valid_ORF=True;valid_ORFs=1;extra_copy_number=0;copy_num_ID=gene-PCC6912_RS13015_0
tig00000007_pilon	Liftoff	CDS	245324	246349	.	+	.	ID=cds-WP_026087332.1;Parent=gene-PCC6912_RS13015;Dbxref=Genbank:WP_026087332.1;Name=WP_026087332.1;gbkey=CDS;inference=COORDINATES: similar to AA sequence:RefSeq:WP_017320880.1;locus_tag=PCC6912_RS13015;product=glycosyltransferase family 2 protein;protein_id=WP_026087332.1;transl_table=11;extra_copy_number=0
tig00000007_pilon	Liftoff	gene	246454	246867	.	+	.	ID=gene-PCC6912_RS13010;Name=PCC6912_RS13010;gbkey=Gene;gene_biotype=protein_coding;locus_tag=PCC6912_RS13010;coverage=1.0;sequence_ID=1.0;matches_ref_protein=True;valid_ORF=False;missing_start_codon=True;valid_ORFs=0;extra_copy_number=0;copy_num_ID=gene-PCC6912_RS13010_0
tig00000007_pilon	Liftoff	CDS	246454	246867	.	+	.	ID=cds-WP_081588131.1;Parent=gene-PCC6912_RS13010;Dbxref=Genbank:WP_081588131.1;Name=WP_081588131.1;gbkey=CDS;inference=COORDINATES: similar to AA sequence:RefSeq:WP_016873072.1;locus_tag=PCC6912_RS13010;product=macro domain-containing protein;protein_id=WP_081588131.1;transl_table=11;extra_copy_number=0
tig00000007_pilon	Liftoff	gene	247113	247706	.	+	.	ID=gene-PCC6912_RS13005;Name=PCC6912_RS13005;gbkey=Gene;gene_biotype=protein_coding;locus_tag=PCC6912_RS13005;old_locus_tag=PCC6912_24930;coverage=1.0;sequence_ID=1.0;matches_ref_protein=True;valid_ORF=True;valid_ORFs=1;extra_copy_number=0;copy_num_ID=gene-PCC6912_RS13005_0
tig00000007_pilon	Liftoff	CDS	247113	247706	.	+	.	ID=cds-WP_016873073.1;Parent=gene-PCC6912_RS13005;Dbxref=Genbank:WP_016873073.1;Name=WP_016873073.1;gbkey=CDS;inference=COORDINATES: similar to AA sequence:RefSeq:WP_016873073.1;locus_tag=PCC6912_RS13005;product=hypothetical protein;protein_id=WP_016873073.1;transl_table=11;extra_copy_number=0
tig00000007_pilon	Liftoff	gene	248317	248562	.	-	.	ID=gene-PCC6912_RS12995;Name=PCC6912_RS12995;gbkey=Gene;gene_biotype=protein_coding;locus_tag=PCC6912_RS12995;old_locus_tag=PCC6912_24910;coverage=1.0;sequence_ID=1.0;matches_ref_protein=True;valid_ORF=True;valid_ORFs=1;extra_copy_number=0;copy_num_ID=gene-PCC6912_RS12995_0
tig00000007_pilon	Liftoff	CDS	248317	248562	.	-	.	ID=cds-WP_016879227.1;Parent=gene-PCC6912_RS12995;Dbxref=Genbank:WP_016879227.1;Name=WP_016879227.1;gbkey=CDS;inference=COORDINATES: similar to AA sequence:RefSeq:WP_017711624.1;locus_tag=PCC6912_RS12995;product=UPF0175 family protein;protein_id=WP_016879227.1;transl_table=11;extra_copy_number=0
tig00000007_pilon	Liftoff	gene	248766	249446	.	-	.	ID=gene-PCC6912_RS12990;Name=PCC6912_RS12990;gbkey=Gene;gene_biotype=protein_coding;locus_tag=PCC6912_RS12990;old_locus_tag=PCC6912_24900;coverage=1.0;sequence_ID=0.998;matches_ref_protein=True;valid_ORF=True;valid_ORFs=1;extra_copy_number=0;copy_num_ID=gene-PCC6912_RS12990_0
tig00000007_pilon	Liftoff	CDS	248766	249446	.	-	.	ID=cds-WP_016873075.1;Parent=gene-PCC6912_RS12990;Dbxref=Genbank:WP_016873075.1;Name=WP_016873075.1;gbkey=CDS;inference=COORDINATES: similar to AA sequence:RefSeq:WP_016873075.1;locus_tag=PCC6912_RS12990;product=LuxR C-terminal-related transcriptional regulator;protein_id=WP_016873075.1;transl_table=11;extra_copy_number=0
tig00000007_pilon	Liftoff	gene	249546	250208	.	+	.	ID=gene-PCC6912_RS12985;Name=PCC6912_RS12985;gbkey=Gene;gene_biotype=protein_coding;locus_tag=PCC6912_RS12985;old_locus_tag=PCC6912_24890;coverage=1.0;sequence_ID=1.0;matches_ref_protein=True;valid_ORF=True;valid_ORFs=1;extra_copy_number=0;copy_num_ID=gene-PCC6912_RS12985_0
tig00000007_pilon	Liftoff	CDS	249546	250208	.	+	.	ID=cds-WP_016873076.1;Parent=gene-PCC6912_RS12985;Dbxref=Genbank:WP_016873076.1;Name=WP_016873076.1;gbkey=CDS;inference=COORDINATES: similar to AA sequence:RefSeq:WP_016873076.1;locus_tag=PCC6912_RS12985;product=DJ-1/PfpI family protein;protein_id=WP_016873076.1;transl_table=11;extra_copy_number=0
tig00000007_pilon	Liftoff	gene	250219	250647	.	+	.	ID=gene-PCC6912_RS12980;Name=PCC6912_RS12980;gbkey=Gene;gene_biotype=protein_coding;locus_tag=PCC6912_RS12980;coverage=1.0;sequence_ID=1.0;matches_ref_protein=True;valid_ORF=True;valid_ORFs=1;extra_copy_number=0;copy_num_ID=gene-PCC6912_RS12980_0
tig00000007_pilon	Liftoff	CDS	250219	250647	.	+	.	ID=cds-WP_016873077.1;Parent=gene-PCC6912_RS12980;Dbxref=Genbank:WP_016873077.1;Name=WP_016873077.1;gbkey=CDS;inference=COORDINATES: similar to AA sequence:RefSeq:WP_016873077.1;locus_tag=PCC6912_RS12980;product=DUF6220 domain-containing protein;protein_id=WP_016873077.1;transl_table=11;extra_copy_number=0
tig00000007_pilon	Liftoff	gene	250708	251541	.	-	.	ID=gene-PCC6912_RS12975;Name=PCC6912_RS12975;gbkey=Gene;gene_biotype=protein_coding;locus_tag=PCC6912_RS12975;old_locus_tag=PCC6912_24880;coverage=1.0;sequence_ID=1.0;matches_ref_protein=True;valid_ORF=True;valid_ORFs=1;extra_copy_number=0;copy_num_ID=gene-PCC6912_RS12975_0
tig00000007_pilon	Liftoff	CDS	250708	251541	.	-	.	ID=cds-WP_016873078.1;Parent=gene-PCC6912_RS12975;Dbxref=Genbank:WP_016873078.1;Name=WP_016873078.1;gbkey=CDS;inference=COORDINATES: similar to AA sequence:RefSeq:WP_016873078.1;locus_tag=PCC6912_RS12975;product=PD-(D/E)XK nuclease family protein;protein_id=WP_016873078.1;transl_table=11;extra_copy_number=0
tig00000007_pilon	Liftoff	gene	251644	253083	.	+	.	ID=gene-PCC6912_RS12970;Name=PCC6912_RS12970;gbkey=Gene;gene_biotype=protein_coding;locus_tag=PCC6912_RS12970;old_locus_tag=PCC6912_24870;coverage=1.0;sequence_ID=1.0;matches_ref_protein=True;valid_ORF=True;valid_ORFs=1;extra_copy_number=0;copy_num_ID=gene-PCC6912_RS12970_0
tig00000007_pilon	Liftoff	CDS	251644	253083	.	+	.	ID=cds-WP_026087333.1;Parent=gene-PCC6912_RS12970;Dbxref=Genbank:WP_026087333.1;Name=WP_026087333.1;gbkey=CDS;inference=COORDINATES: similar to AA sequence:RefSeq:WP_006194670.1;locus_tag=PCC6912_RS12970;product=phosphoglucomutase/phosphomannomutase family protein;protein_id=WP_026087333.1;transl_table=11;extra_copy_number=0
tig00000007_pilon	Liftoff	gene	253252	253527	.	+	.	ID=gene-PCC6912_RS12965;Name=PCC6912_RS12965;gbkey=Gene;gene_biotype=protein_coding;locus_tag=PCC6912_RS12965;old_locus_tag=PCC6912_24860;coverage=1.0;sequence_ID=1.0;matches_ref_protein=True;valid_ORF=True;valid_ORFs=1;extra_copy_number=0;copy_num_ID=gene-PCC6912_RS12965_0
tig00000007_pilon	Liftoff	CDS	253252	253527	.	+	.	ID=cds-WP_016873080.1;Parent=gene-PCC6912_RS12965;Dbxref=Genbank:WP_016873080.1;Name=WP_016873080.1;gbkey=CDS;inference=COORDINATES: similar to AA sequence:RefSeq:WP_016861813.1;locus_tag=PCC6912_RS12965;product=LapA family protein;protein_id=WP_016873080.1;transl_table=11;extra_copy_number=0
tig00000007_pilon	Liftoff	gene	253919	254950	.	+	.	ID=gene-PCC6912_RS12960;Name=PCC6912_RS12960;gbkey=Gene;gene_biotype=protein_coding;locus_tag=PCC6912_RS12960;old_locus_tag=PCC6912_24850;coverage=1.0;sequence_ID=1.0;matches_ref_protein=True;valid_ORF=True;valid_ORFs=1;extra_copy_number=0;copy_num_ID=gene-PCC6912_RS12960_0
tig00000007_pilon	Liftoff	CDS	253919	254950	.	+	.	ID=cds-WP_016873081.1;Parent=gene-PCC6912_RS12960;Dbxref=Genbank:WP_016873081.1;Name=WP_016873081.1;gbkey=CDS;inference=COORDINATES: similar to AA sequence:RefSeq:WP_016873081.1;locus_tag=PCC6912_RS12960;product=methyltransferase domain-containing protein;protein_id=WP_016873081.1;transl_table=11;extra_copy_number=0
tig00000007_pilon	Liftoff	gene	255483	255659	.	-	.	ID=gene-PCC6912_RS35160;Name=PCC6912_RS35160;gbkey=Gene;gene_biotype=protein_coding;locus_tag=PCC6912_RS35160;old_locus_tag=PCC6912_24840;coverage=1.0;sequence_ID=1.0;matches_ref_protein=True;valid_ORF=True;valid_ORFs=1;extra_copy_number=0;copy_num_ID=gene-PCC6912_RS35160_0
tig00000007_pilon	Liftoff	CDS	255483	255659	.	-	.	ID=cds-WP_016873082.1;Parent=gene-PCC6912_RS35160;Dbxref=Genbank:WP_016873082.1;Name=WP_016873082.1;gbkey=CDS;inference=COORDINATES: similar to AA sequence:RefSeq:WP_016873082.1;locus_tag=PCC6912_RS35160;product=hypothetical protein;protein_id=WP_016873082.1;transl_table=11;extra_copy_number=0
tig00000007_pilon	Liftoff	gene	256134	256754	.	+	.	ID=gene-PCC6912_RS12955;Name=PCC6912_RS12955;gbkey=Gene;gene_biotype=protein_coding;locus_tag=PCC6912_RS12955;old_locus_tag=PCC6912_24830;coverage=1.0;sequence_ID=1.0;matches_ref_protein=True;valid_ORF=True;valid_ORFs=1;extra_copy_number=0;copy_num_ID=gene-PCC6912_RS12955_0
tig00000007_pilon	Liftoff	CDS	256134	256754	.	+	.	ID=cds-WP_016873083.1;Parent=gene-PCC6912_RS12955;Dbxref=Genbank:WP_016873083.1;Name=WP_016873083.1;gbkey=CDS;inference=COORDINATES: similar to AA sequence:RefSeq:WP_016873083.1;locus_tag=PCC6912_RS12955;product=hypothetical protein;protein_id=WP_016873083.1;transl_table=11;extra_copy_number=0
tig00000007_pilon	Liftoff	gene	256783	256938	.	+	.	ID=gene-PCC6912_RS34605;Name=PCC6912_RS34605;gbkey=Gene;gene_biotype=protein_coding;locus_tag=PCC6912_RS34605;coverage=1.0;sequence_ID=1.0;matches_ref_protein=True;valid_ORF=True;valid_ORFs=1;extra_copy_number=0;copy_num_ID=gene-PCC6912_RS34605_0
tig00000007_pilon	Liftoff	CDS	256783	256938	.	+	.	ID=cds-WP_157787679.1;Parent=gene-PCC6912_RS34605;Dbxref=Genbank:WP_157787679.1;Name=WP_157787679.1;gbkey=CDS;inference=COORDINATES: ab initio prediction:GeneMarkS-2+;locus_tag=PCC6912_RS34605;product=hypothetical protein;protein_id=WP_157787679.1;transl_table=11;extra_copy_number=0
tig00000007_pilon	Liftoff	gene	256919	258715	.	+	.	ID=gene-PCC6912_RS12950;Name=PCC6912_RS12950;gbkey=Gene;gene_biotype=protein_coding;locus_tag=PCC6912_RS12950;old_locus_tag=PCC6912_24820;coverage=1.0;sequence_ID=1.0;matches_ref_protein=True;valid_ORF=True;valid_ORFs=1;extra_copy_number=0;copy_num_ID=gene-PCC6912_RS12950_0
tig00000007_pilon	Liftoff	CDS	256919	258715	.	+	.	ID=cds-WP_016873084.1;Parent=gene-PCC6912_RS12950;Dbxref=Genbank:WP_016873084.1;Name=WP_016873084.1;gbkey=CDS;inference=COORDINATES: similar to AA sequence:RefSeq:WP_017309322.1;locus_tag=PCC6912_RS12950;product=penicillin-binding protein 2;protein_id=WP_016873084.1;transl_table=11;extra_copy_number=0
tig00000007_pilon	Liftoff	gene	259036	259272	.	+	.	ID=gene-PCC6912_RS35155;Name=PCC6912_RS35155;gbkey=Gene;gene_biotype=protein_coding;locus_tag=PCC6912_RS35155;coverage=1.0;sequence_ID=1.0;matches_ref_protein=True;valid_ORF=False;missing_start_codon=True;valid_ORFs=0;extra_copy_number=0;copy_num_ID=gene-PCC6912_RS35155_0
tig00000007_pilon	Liftoff	CDS	259036	259272	.	+	.	ID=cds-WP_162138991.1;Parent=gene-PCC6912_RS35155;Dbxref=Genbank:WP_162138991.1;Name=WP_162138991.1;gbkey=CDS;inference=COORDINATES: ab initio prediction:GeneMarkS-2+;locus_tag=PCC6912_RS35155;product=hypothetical protein;protein_id=WP_162138991.1;transl_table=11;extra_copy_number=0
tig00000007_pilon	Liftoff	gene	259436	260554	.	+	.	ID=gene-PCC6912_RS12940;Name=PCC6912_RS12940;gbkey=Gene;gene_biotype=protein_coding;locus_tag=PCC6912_RS12940;old_locus_tag=PCC6912_24800;coverage=1.0;sequence_ID=1.0;matches_ref_protein=True;valid_ORF=True;valid_ORFs=1;extra_copy_number=0;copy_num_ID=gene-PCC6912_RS12940_0
tig00000007_pilon	Liftoff	CDS	259436	260554	.	+	.	ID=cds-WP_016873085.1;Parent=gene-PCC6912_RS12940;Dbxref=Genbank:WP_016873085.1;Name=WP_016873085.1;gbkey=CDS;inference=COORDINATES: similar to AA sequence:RefSeq:WP_016873085.1;locus_tag=PCC6912_RS12940;product=iron-containing redox enzyme family protein;protein_id=WP_016873085.1;transl_table=11;extra_copy_number=0
tig00000007_pilon	Liftoff	gene	260707	261408	.	+	.	ID=gene-PCC6912_RS12935;Name=PCC6912_RS12935;gbkey=Gene;gene_biotype=protein_coding;locus_tag=PCC6912_RS12935;old_locus_tag=PCC6912_24790;coverage=1.0;sequence_ID=1.0;matches_ref_protein=True;valid_ORF=True;valid_ORFs=1;extra_copy_number=0;copy_num_ID=gene-PCC6912_RS12935_0
tig00000007_pilon	Liftoff	CDS	260707	261408	.	+	.	ID=cds-WP_016873086.1;Parent=gene-PCC6912_RS12935;Dbxref=Genbank:WP_016873086.1;Name=WP_016873086.1;gbkey=CDS;inference=COORDINATES: similar to AA sequence:RefSeq:WP_016861735.1;locus_tag=PCC6912_RS12935;product=class I SAM-dependent methyltransferase;protein_id=WP_016873086.1;transl_table=11;extra_copy_number=0
tig00000007_pilon	Liftoff	gene	261810	262763	.	-	.	ID=gene-PCC6912_RS12925;Name=PCC6912_RS12925;gbkey=Gene;gene_biotype=protein_coding;locus_tag=PCC6912_RS12925;old_locus_tag=PCC6912_24780;coverage=1.0;sequence_ID=1.0;matches_ref_protein=True;valid_ORF=False;missing_start_codon=True;valid_ORFs=0;extra_copy_number=0;copy_num_ID=gene-PCC6912_RS12925_0
tig00000007_pilon	Liftoff	CDS	261810	262763	.	-	.	ID=cds-WP_016873087.1;Parent=gene-PCC6912_RS12925;Dbxref=Genbank:WP_016873087.1;Name=WP_016873087.1;gbkey=CDS;inference=COORDINATES: similar to AA sequence:RefSeq:WP_016873087.1;locus_tag=PCC6912_RS12925;product=chlorophyll a/b light-harvesting protein pcb;protein_id=WP_016873087.1;transl_table=11;extra_copy_number=0
tig00000007_pilon	Liftoff	gene	262875	263909	.	-	.	ID=gene-PCC6912_RS12920;Name=PCC6912_RS12920;gbkey=Gene;gene_biotype=protein_coding;locus_tag=PCC6912_RS12920;old_locus_tag=PCC6912_24770;coverage=1.0;sequence_ID=1.0;matches_ref_protein=True;valid_ORF=True;valid_ORFs=1;extra_copy_number=0;copy_num_ID=gene-PCC6912_RS12920_0
tig00000007_pilon	Liftoff	CDS	262875	263909	.	-	.	ID=cds-WP_016873088.1;Parent=gene-PCC6912_RS12920;Dbxref=Genbank:WP_016873088.1;Name=WP_016873088.1;gbkey=CDS;inference=COORDINATES: similar to AA sequence:RefSeq:WP_017309327.1;locus_tag=PCC6912_RS12920;product=chlorophyll a/b binding light-harvesting protein;protein_id=WP_016873088.1;transl_table=11;extra_copy_number=0
tig00000007_pilon	Liftoff	gene	264241	264759	.	-	.	ID=gene-PCC6912_RS12915;Name=PCC6912_RS12915;gbkey=Gene;gene_biotype=protein_coding;locus_tag=PCC6912_RS12915;old_locus_tag=PCC6912_24760;coverage=1.0;sequence_ID=1.0;matches_ref_protein=True;valid_ORF=True;valid_ORFs=1;extra_copy_number=0;copy_num_ID=gene-PCC6912_RS12915_0
tig00000007_pilon	Liftoff	CDS	264241	264759	.	-	.	ID=cds-WP_016873089.1;Parent=gene-PCC6912_RS12915;Dbxref=Genbank:WP_016873089.1;Name=WP_016873089.1;gbkey=CDS;inference=COORDINATES: similar to AA sequence:RefSeq:WP_016873089.1;locus_tag=PCC6912_RS12915;product=GNAT family N-acetyltransferase;protein_id=WP_016873089.1;transl_table=11;extra_copy_number=0
tig00000007_pilon	Liftoff	gene	264794	265411	.	-	.	ID=gene-PCC6912_RS12910;Name=PCC6912_RS12910;gbkey=Gene;gene_biotype=protein_coding;locus_tag=PCC6912_RS12910;old_locus_tag=PCC6912_24750;coverage=1.0;sequence_ID=0.998;matches_ref_protein=False;valid_ORF=True;valid_ORFs=1;extra_copy_number=0;copy_num_ID=gene-PCC6912_RS12910_0
tig00000007_pilon	Liftoff	CDS	264794	265411	.	-	.	ID=cds-WP_016873090.1;Parent=gene-PCC6912_RS12910;Dbxref=Genbank:WP_016873090.1;Name=WP_016873090.1;gbkey=CDS;inference=COORDINATES: similar to AA sequence:RefSeq:WP_016873090.1;locus_tag=PCC6912_RS12910;product=class I SAM-dependent methyltransferase;protein_id=WP_016873090.1;transl_table=11;extra_copy_number=0
tig00000007_pilon	Liftoff	gene	265469	265777	.	+	.	ID=gene-PCC6912_RS12905;Name=PCC6912_RS12905;gbkey=Gene;gene_biotype=protein_coding;locus_tag=PCC6912_RS12905;old_locus_tag=PCC6912_24740;coverage=1.0;sequence_ID=1.0;matches_ref_protein=True;valid_ORF=True;valid_ORFs=1;extra_copy_number=0;copy_num_ID=gene-PCC6912_RS12905_0
tig00000007_pilon	Liftoff	CDS	265469	265777	.	+	.	ID=cds-WP_016873091.1;Parent=gene-PCC6912_RS12905;Dbxref=Genbank:WP_016873091.1;Name=WP_016873091.1;gbkey=CDS;inference=COORDINATES: similar to AA sequence:RefSeq:WP_016873091.1;locus_tag=PCC6912_RS12905;product=DUF2087 domain-containing protein;protein_id=WP_016873091.1;transl_table=11;extra_copy_number=0
tig00000007_pilon	Liftoff	gene	265874	266365	.	-	.	ID=gene-PCC6912_RS12900;Name=PCC6912_RS12900;gbkey=Gene;gene_biotype=protein_coding;locus_tag=PCC6912_RS12900;old_locus_tag=PCC6912_24730;coverage=1.0;sequence_ID=1.0;matches_ref_protein=True;valid_ORF=True;valid_ORFs=1;extra_copy_number=0;copy_num_ID=gene-PCC6912_RS12900_0
tig00000007_pilon	Liftoff	CDS	265874	266365	.	-	.	ID=cds-WP_016873092.1;Parent=gene-PCC6912_RS12900;Dbxref=Genbank:WP_016873092.1;Name=WP_016873092.1;gbkey=CDS;inference=COORDINATES: similar to AA sequence:RefSeq:WP_016873092.1;locus_tag=PCC6912_RS12900;product=DUF2243 domain-containing protein;protein_id=WP_016873092.1;transl_table=11;extra_copy_number=0
tig00000007_pilon	Liftoff	gene	266735	267205	.	+	.	ID=gene-PCC6912_RS12895;Name=PCC6912_RS12895;gbkey=Gene;gene_biotype=protein_coding;locus_tag=PCC6912_RS12895;old_locus_tag=PCC6912_24720;coverage=1.0;sequence_ID=1.0;matches_ref_protein=True;valid_ORF=True;valid_ORFs=1;extra_copy_number=0;copy_num_ID=gene-PCC6912_RS12895_0
tig00000007_pilon	Liftoff	CDS	266735	267205	.	+	.	ID=cds-WP_016873093.1;Parent=gene-PCC6912_RS12895;Dbxref=Genbank:WP_016873093.1;Name=WP_016873093.1;gbkey=CDS;inference=COORDINATES: similar to AA sequence:RefSeq:WP_009456509.1;locus_tag=PCC6912_RS12895;product=NADAR domain-containing protein;protein_id=WP_016873093.1;transl_table=11;extra_copy_number=0
tig00000007_pilon	Liftoff	gene	267792	270533	.	+	.	ID=gene-PCC6912_RS12890;Name=PCC6912_RS12890;gbkey=Gene;gene_biotype=protein_coding;locus_tag=PCC6912_RS12890;old_locus_tag=PCC6912_24710;coverage=1.0;sequence_ID=1.0;matches_ref_protein=True;valid_ORF=True;valid_ORFs=1;extra_copy_number=0;copy_num_ID=gene-PCC6912_RS12890_0
tig00000007_pilon	Liftoff	CDS	267792	270533	.	+	.	ID=cds-WP_016873094.1;Parent=gene-PCC6912_RS12890;Dbxref=Genbank:WP_016873094.1;Name=WP_016873094.1;gbkey=CDS;inference=COORDINATES: similar to AA sequence:RefSeq:WP_016873094.1;locus_tag=PCC6912_RS12890;product=GAF domain-containing protein;protein_id=WP_016873094.1;transl_table=11;extra_copy_number=0
tig00000007_pilon	Liftoff	gene	270655	271386	.	+	.	ID=gene-PCC6912_RS12885;Name=PCC6912_RS12885;gbkey=Gene;gene_biotype=protein_coding;locus_tag=PCC6912_RS12885;old_locus_tag=PCC6912_24700;coverage=1.0;sequence_ID=1.0;matches_ref_protein=True;valid_ORF=True;valid_ORFs=1;extra_copy_number=0;copy_num_ID=gene-PCC6912_RS12885_0
tig00000007_pilon	Liftoff	CDS	270655	271386	.	+	.	ID=cds-WP_016873095.1;Parent=gene-PCC6912_RS12885;Dbxref=Genbank:WP_016873095.1;Name=WP_016873095.1;gbkey=CDS;inference=COORDINATES: similar to AA sequence:RefSeq:WP_016873095.1;locus_tag=PCC6912_RS12885;product=TPM domain-containing protein;protein_id=WP_016873095.1;transl_table=11;extra_copy_number=0
tig00000007_pilon	Liftoff	gene	271457	271840	.	-	.	ID=gene-PCC6912_RS12880;Name=PCC6912_RS12880;gbkey=Gene;gene_biotype=protein_coding;locus_tag=PCC6912_RS12880;old_locus_tag=PCC6912_24690;coverage=1.0;sequence_ID=1.0;matches_ref_protein=True;valid_ORF=True;valid_ORFs=1;extra_copy_number=0;copy_num_ID=gene-PCC6912_RS12880_0
tig00000007_pilon	Liftoff	CDS	271457	271840	.	-	.	ID=cds-WP_016873096.1;Parent=gene-PCC6912_RS12880;Dbxref=Genbank:WP_016873096.1;Name=WP_016873096.1;gbkey=CDS;inference=COORDINATES: similar to AA sequence:RefSeq:WP_009457998.1;locus_tag=PCC6912_RS12880;product=DUF4346 domain-containing protein;protein_id=WP_016873096.1;transl_table=11;extra_copy_number=0
tig00000007_pilon	Liftoff	gene	271928	273103	.	-	.	ID=gene-PCC6912_RS12875;Name=PCC6912_RS12875;gbkey=Gene;gene_biotype=protein_coding;locus_tag=PCC6912_RS12875;old_locus_tag=PCC6912_24680;coverage=1.0;sequence_ID=1.0;matches_ref_protein=True;valid_ORF=True;valid_ORFs=1;extra_copy_number=0;copy_num_ID=gene-PCC6912_RS12875_0
tig00000007_pilon	Liftoff	CDS	271928	273103	.	-	.	ID=cds-WP_016873097.1;Parent=gene-PCC6912_RS12875;Dbxref=Genbank:WP_016873097.1;Name=WP_016873097.1;gbkey=CDS;inference=COORDINATES: similar to AA sequence:RefSeq:WP_016869809.1;locus_tag=PCC6912_RS12875;product=GNAT family N-acetyltransferase;protein_id=WP_016873097.1;transl_table=11;extra_copy_number=0
tig00000007_pilon	Liftoff	gene	273304	273906	.	-	.	ID=gene-PCC6912_RS12870;Name=PCC6912_RS12870;gbkey=Gene;gene_biotype=protein_coding;locus_tag=PCC6912_RS12870;old_locus_tag=PCC6912_24670;coverage=1.0;sequence_ID=1.0;matches_ref_protein=True;valid_ORF=True;valid_ORFs=1;extra_copy_number=0;copy_num_ID=gene-PCC6912_RS12870_0
tig00000007_pilon	Liftoff	CDS	273304	273906	.	-	.	ID=cds-WP_016873098.1;Parent=gene-PCC6912_RS12870;Dbxref=Genbank:WP_016873098.1;Name=WP_016873098.1;gbkey=CDS;inference=COORDINATES: similar to AA sequence:RefSeq:WP_016873098.1;locus_tag=PCC6912_RS12870;product=ACP phosphodiesterase;protein_id=WP_016873098.1;transl_table=11;extra_copy_number=0
tig00000007_pilon	Liftoff	gene	273914	274594	.	-	.	ID=gene-PCC6912_RS12865;Name=PCC6912_RS12865;gbkey=Gene;gene_biotype=protein_coding;locus_tag=PCC6912_RS12865;old_locus_tag=PCC6912_24660;coverage=1.0;sequence_ID=1.0;matches_ref_protein=True;valid_ORF=False;missing_start_codon=True;valid_ORFs=0;extra_copy_number=0;copy_num_ID=gene-PCC6912_RS12865_0
tig00000007_pilon	Liftoff	CDS	273914	274594	.	-	.	ID=cds-WP_026087335.1;Parent=gene-PCC6912_RS12865;Dbxref=Genbank:WP_026087335.1;Name=WP_026087335.1;gbkey=CDS;inference=COORDINATES: similar to AA sequence:RefSeq:WP_017323464.1;locus_tag=PCC6912_RS12865;product=RibD family protein;protein_id=WP_026087335.1;transl_table=11;extra_copy_number=0
tig00000007_pilon	Liftoff	gene	274748	276793	.	+	.	ID=gene-PCC6912_RS12860;Name=PCC6912_RS12860;gbkey=Gene;gene_biotype=protein_coding;locus_tag=PCC6912_RS12860;old_locus_tag=PCC6912_24650;coverage=1.0;sequence_ID=1.0;matches_ref_protein=True;valid_ORF=True;valid_ORFs=1;extra_copy_number=0;copy_num_ID=gene-PCC6912_RS12860_0
tig00000007_pilon	Liftoff	CDS	274748	276793	.	+	.	ID=cds-WP_016873100.1;Parent=gene-PCC6912_RS12860;Dbxref=Genbank:WP_016873100.1;Name=WP_016873100.1;gbkey=CDS;inference=COORDINATES: similar to AA sequence:RefSeq:WP_016873100.1;locus_tag=PCC6912_RS12860;product=sensor histidine kinase;protein_id=WP_016873100.1;transl_table=11;extra_copy_number=0
tig00000007_pilon	Liftoff	gene	276729	277823	.	-	.	ID=gene-PCC6912_RS12855;Name=PCC6912_RS12855;gbkey=Gene;gene_biotype=protein_coding;locus_tag=PCC6912_RS12855;old_locus_tag=PCC6912_24640;coverage=1.0;sequence_ID=1.0;matches_ref_protein=True;valid_ORF=True;valid_ORFs=1;extra_copy_number=0;copy_num_ID=gene-PCC6912_RS12855_0
tig00000007_pilon	Liftoff	CDS	276729	277823	.	-	.	ID=cds-WP_016873101.1;Parent=gene-PCC6912_RS12855;Dbxref=Genbank:WP_016873101.1;Name=WP_016873101.1;gbkey=CDS;inference=COORDINATES: similar to AA sequence:RefSeq:WP_016873101.1;locus_tag=PCC6912_RS12855;product=Gfo/Idh/MocA family oxidoreductase;protein_id=WP_016873101.1;transl_table=11;extra_copy_number=0
tig00000007_pilon	Liftoff	gene	277916	278635	.	-	.	ID=gene-PCC6912_RS12850;Name=rnc;gbkey=Gene;gene=rnc;gene_biotype=protein_coding;locus_tag=PCC6912_RS12850;old_locus_tag=PCC6912_24630;coverage=1.0;sequence_ID=1.0;matches_ref_protein=True;valid_ORF=True;valid_ORFs=1;extra_copy_number=0;copy_num_ID=gene-PCC6912_RS12850_0
tig00000007_pilon	Liftoff	CDS	277916	278635	.	-	.	ID=cds-WP_016873102.1;Parent=gene-PCC6912_RS12850;Dbxref=Genbank:WP_016873102.1;Name=WP_016873102.1;gbkey=CDS;gene=rnc;inference=COORDINATES: similar to AA sequence:RefSeq:WP_016869815.1;locus_tag=PCC6912_RS12850;product=ribonuclease III;protein_id=WP_016873102.1;transl_table=11;extra_copy_number=0
tig00000007_pilon	Liftoff	gene	278970	279404	.	-	.	ID=gene-PCC6912_RS12845;Name=rnpB;gbkey=Gene;gene=rnpB;gene_biotype=RNase_P_RNA;locus_tag=PCC6912_RS12845;coverage=1.0;sequence_ID=1.0;extra_copy_number=0;copy_num_ID=gene-PCC6912_RS12845_0
tig00000007_pilon	Liftoff	RNase_P_RNA	278970	279404	.	-	.	ID=rna-PCC6912_RS12845;Parent=gene-PCC6912_RS12845;Dbxref=RFAM:RF00010;gbkey=ncRNA;gene=rnpB;inference=COORDINATES: profile:INFERNAL:1.1.1;locus_tag=PCC6912_RS12845;product=RNase P RNA component class A;extra_copy_number=0
tig00000007_pilon	Liftoff	exon	278970	279404	.	-	.	ID=exon-PCC6912_RS12845-1;Parent=rna-PCC6912_RS12845;Dbxref=RFAM:RF00010;gbkey=ncRNA;gene=rnpB;inference=COORDINATES: profile:INFERNAL:1.1.1;locus_tag=PCC6912_RS12845;product=RNase P RNA component class A;extra_copy_number=0
tig00000007_pilon	Liftoff	gene	279455	280168	.	-	.	ID=gene-PCC6912_RS12840;Name=PCC6912_RS12840;gbkey=Gene;gene_biotype=protein_coding;locus_tag=PCC6912_RS12840;old_locus_tag=PCC6912_24620;coverage=1.0;sequence_ID=1.0;matches_ref_protein=True;valid_ORF=True;valid_ORFs=1;extra_copy_number=0;copy_num_ID=gene-PCC6912_RS12840_0
tig00000007_pilon	Liftoff	CDS	279455	280168	.	-	.	ID=cds-WP_016873103.1;Parent=gene-PCC6912_RS12840;Dbxref=Genbank:WP_016873103.1;Name=WP_016873103.1;gbkey=CDS;inference=COORDINATES: similar to AA sequence:RefSeq:WP_016873103.1;locus_tag=PCC6912_RS12840;product=hypothetical protein;protein_id=WP_016873103.1;transl_table=11;extra_copy_number=0
tig00000007_pilon	Liftoff	gene	280205	281350	.	-	.	ID=gene-PCC6912_RS12835;Name=corA;gbkey=Gene;gene=corA;gene_biotype=protein_coding;locus_tag=PCC6912_RS12835;old_locus_tag=PCC6912_24610;coverage=1.0;sequence_ID=0.999;matches_ref_protein=False;valid_ORF=True;valid_ORFs=1;extra_copy_number=0;copy_num_ID=gene-PCC6912_RS12835_0
tig00000007_pilon	Liftoff	CDS	280205	281350	.	-	.	ID=cds-WP_016873104.1;Parent=gene-PCC6912_RS12835;Dbxref=Genbank:WP_016873104.1;Name=WP_016873104.1;gbkey=CDS;gene=corA;inference=COORDINATES: similar to AA sequence:RefSeq:WP_016873104.1;locus_tag=PCC6912_RS12835;product=magnesium/cobalt transporter CorA;protein_id=WP_016873104.1;transl_table=11;extra_copy_number=0
tig00000007_pilon	Liftoff	gene	281576	283237	.	-	.	ID=gene-PCC6912_RS12830;Name=groL;gbkey=Gene;gene=groL;gene_biotype=protein_coding;locus_tag=PCC6912_RS12830;old_locus_tag=PCC6912_24600;coverage=1.0;sequence_ID=1.0;matches_ref_protein=True;valid_ORF=True;valid_ORFs=1;extra_copy_number=0;copy_num_ID=gene-PCC6912_RS12830_0
tig00000007_pilon	Liftoff	CDS	281576	283237	.	-	.	ID=cds-WP_016873105.1;Parent=gene-PCC6912_RS12830;Dbxref=Genbank:WP_016873105.1;Name=WP_016873105.1;Note=60 kDa chaperone family; promotes refolding of misfolded polypeptides especially under stressful conditions; forms two stacked rings of heptamers to form a barrel-shaped 14mer; ends can be capped by GroES; misfolded proteins enter the barrel where they are refolded when GroES binds;gbkey=CDS;g…
tig00000007_pilon	Liftoff	gene	283397	284497	.	+	.	ID=gene-PCC6912_RS12825;Name=PCC6912_RS12825;gbkey=Gene;gene_biotype=protein_coding;locus_tag=PCC6912_RS12825;old_locus_tag=PCC6912_24590;coverage=1.0;sequence_ID=1.0;matches_ref_protein=True;valid_ORF=True;valid_ORFs=1;extra_copy_number=0;copy_num_ID=gene-PCC6912_RS12825_0
tig00000007_pilon	Liftoff	CDS	283397	284497	.	+	.	ID=cds-WP_016873107.1;Parent=gene-PCC6912_RS12825;Dbxref=Genbank:WP_016873107.1;Name=WP_016873107.1;gbkey=CDS;inference=COORDINATES: similar to AA sequence:RefSeq:WP_016873107.1;locus_tag=PCC6912_RS12825;product=undecaprenyl/decaprenyl-phosphate alpha-N-acetylglucosaminyl 1-phosphate transferase;protein_id=WP_016873107.1;transl_table=11;extra_copy_number=0
tig00000007_pilon	Liftoff	gene	284668	285432	.	-	.	ID=gene-PCC6912_RS12820;Name=fabG;gbkey=Gene;gene=fabG;gene_biotype=protein_coding;locus_tag=PCC6912_RS12820;old_locus_tag=PCC6912_24580;coverage=1.0;sequence_ID=1.0;matches_ref_protein=True;valid_ORF=True;valid_ORFs=1;extra_copy_number=0;copy_num_ID=gene-PCC6912_RS12820_0
tig00000007_pilon	Liftoff	CDS	284668	285432	.	-	.	ID=cds-WP_016873108.1;Parent=gene-PCC6912_RS12820;Dbxref=Genbank:WP_016873108.1;Name=WP_016873108.1;gbkey=CDS;gene=fabG;inference=COORDINATES: similar to AA sequence:RefSeq:WP_017311937.1;locus_tag=PCC6912_RS12820;product=3-oxoacyl-[acyl-carrier-protein] reductase;protein_id=WP_016873108.1;transl_table=11;extra_copy_number=0
tig00000007_pilon	Liftoff	gene	285852	286169	.	+	.	ID=gene-PCC6912_RS12815;Name=trxA;gbkey=Gene;gene=trxA;gene_biotype=protein_coding;locus_tag=PCC6912_RS12815;old_locus_tag=PCC6912_24570;coverage=1.0;sequence_ID=1.0;matches_ref_protein=True;valid_ORF=True;valid_ORFs=1;extra_copy_number=0;copy_num_ID=gene-PCC6912_RS12815_0
tig00000007_pilon	Liftoff	CDS	285852	286169	.	+	.	ID=cds-WP_016873109.1;Parent=gene-PCC6912_RS12815;Dbxref=Genbank:WP_016873109.1;Name=WP_016873109.1;gbkey=CDS;gene=trxA;inference=COORDINATES: similar to AA sequence:RefSeq:WP_017321922.1;locus_tag=PCC6912_RS12815;product=thioredoxin;protein_id=WP_016873109.1;transl_table=11;extra_copy_number=0
tig00000007_pilon	Liftoff	gene	286696	287376	.	+	.	ID=gene-PCC6912_RS12810;Name=PCC6912_RS12810;gbkey=Gene;gene_biotype=protein_coding;locus_tag=PCC6912_RS12810;old_locus_tag=PCC6912_24560;coverage=1.0;sequence_ID=1.0;matches_ref_protein=True;valid_ORF=True;valid_ORFs=1;extra_copy_number=0;copy_num_ID=gene-PCC6912_RS12810_0
tig00000007_pilon	Liftoff	CDS	286696	287376	.	+	.	ID=cds-WP_026087336.1;Parent=gene-PCC6912_RS12810;Dbxref=Genbank:WP_026087336.1;Name=WP_026087336.1;gbkey=CDS;inference=COORDINATES: similar to AA sequence:RefSeq:WP_015210945.1;locus_tag=PCC6912_RS12810;product=S-layer homology domain-containing protein;protein_id=WP_026087336.1;transl_table=11;extra_copy_number=0
tig00000007_pilon	Liftoff	gene	287764	289671	.	+	.	ID=gene-PCC6912_RS12800;Name=PCC6912_RS12800;gbkey=Gene;gene_biotype=protein_coding;locus_tag=PCC6912_RS12800;old_locus_tag=PCC6912_24540;coverage=1.0;sequence_ID=1.0;matches_ref_protein=True;valid_ORF=True;valid_ORFs=1;extra_copy_number=0;copy_num_ID=gene-PCC6912_RS12800_0
tig00000007_pilon	Liftoff	CDS	287764	289671	.	+	.	ID=cds-WP_016873112.1;Parent=gene-PCC6912_RS12800;Dbxref=Genbank:WP_016873112.1;Name=WP_016873112.1;gbkey=CDS;inference=COORDINATES: similar to AA sequence:RefSeq:WP_019494906.1;locus_tag=PCC6912_RS12800;product=1-deoxy-D-xylulose-5-phosphate synthase;protein_id=WP_016873112.1;transl_table=11;extra_copy_number=0
tig00000007_pilon	Liftoff	gene	289817	290878	.	+	.	ID=gene-PCC6912_RS12795;Name=mtnA;gbkey=Gene;gene=mtnA;gene_biotype=protein_coding;locus_tag=PCC6912_RS12795;old_locus_tag=PCC6912_24530;coverage=1.0;sequence_ID=1.0;matches_ref_protein=True;valid_ORF=True;valid_ORFs=1;extra_copy_number=0;copy_num_ID=gene-PCC6912_RS12795_0
tig00000007_pilon	Liftoff	CDS	289817	290878	.	+	.	ID=cds-WP_016873113.1;Parent=gene-PCC6912_RS12795;Dbxref=Genbank:WP_016873113.1;Name=WP_016873113.1;gbkey=CDS;gene=mtnA;inference=COORDINATES: similar to AA sequence:RefSeq:WP_016873113.1;locus_tag=PCC6912_RS12795;product=S-methyl-5-thioribose-1-phosphate isomerase;protein_id=WP_016873113.1;transl_table=11;extra_copy_number=0
tig00000007_pilon	Liftoff	gene	291546	291761	.	+	.	ID=gene-PCC6912_RS12790;Name=PCC6912_RS12790;gbkey=Gene;gene_biotype=protein_coding;locus_tag=PCC6912_RS12790;old_locus_tag=PCC6912_24520;coverage=1.0;sequence_ID=1.0;matches_ref_protein=True;valid_ORF=True;valid_ORFs=1;extra_copy_number=0;copy_num_ID=gene-PCC6912_RS12790_0
tig00000007_pilon	Liftoff	CDS	291546	291761	.	+	.	ID=cds-WP_016873114.1;Parent=gene-PCC6912_RS12790;Dbxref=Genbank:WP_016873114.1;Name=WP_016873114.1;gbkey=CDS;inference=COORDINATES: similar to AA sequence:RefSeq:WP_016873115.1;locus_tag=PCC6912_RS12790;product=hypothetical protein;protein_id=WP_016873114.1;transl_table=11;extra_copy_number=0
tig00000007_pilon	Liftoff	gene	292096	292311	.	+	.	ID=gene-PCC6912_RS12785;Name=PCC6912_RS12785;gbkey=Gene;gene_biotype=protein_coding;locus_tag=PCC6912_RS12785;old_locus_tag=PCC6912_24510;coverage=1.0;sequence_ID=1.0;matches_ref_protein=True;valid_ORF=True;valid_ORFs=1;extra_copy_number=0;copy_num_ID=gene-PCC6912_RS12785_0
tig00000007_pilon	Liftoff	CDS	292096	292311	.	+	.	ID=cds-WP_016873115.1;Parent=gene-PCC6912_RS12785;Dbxref=Genbank:WP_016873115.1;Name=WP_016873115.1;gbkey=CDS;inference=COORDINATES: similar to AA sequence:RefSeq:WP_016873115.1;locus_tag=PCC6912_RS12785;product=hypothetical protein;protein_id=WP_016873115.1;transl_table=11;extra_copy_number=0
tig00000007_pilon	Liftoff	gene	292940	293155	.	+	.	ID=gene-PCC6912_RS12780;Name=PCC6912_RS12780;gbkey=Gene;gene_biotype=protein_coding;locus_tag=PCC6912_RS12780;old_locus_tag=PCC6912_24500;coverage=1.0;sequence_ID=1.0;matches_ref_protein=True;valid_ORF=True;valid_ORFs=1;extra_copy_number=0;copy_num_ID=gene-PCC6912_RS12780_0
tig00000007_pilon	Liftoff	CDS	292940	293155	.	+	.	ID=cds-WP_016873116.1;Parent=gene-PCC6912_RS12780;Dbxref=Genbank:WP_016873116.1;Name=WP_016873116.1;gbkey=CDS;inference=COORDINATES: similar to AA sequence:RefSeq:WP_016873115.1;locus_tag=PCC6912_RS12780;product=hypothetical protein;protein_id=WP_016873116.1;transl_table=11;extra_copy_number=0
tig00000007_pilon	Liftoff	gene	293466	293933	.	-	.	ID=gene-PCC6912_RS12775;Name=PCC6912_RS12775;gbkey=Gene;gene_biotype=protein_coding;locus_tag=PCC6912_RS12775;old_locus_tag=PCC6912_24490;coverage=1.0;sequence_ID=1.0;matches_ref_protein=True;valid_ORF=True;valid_ORFs=1;extra_copy_number=0;copy_num_ID=gene-PCC6912_RS12775_0
tig00000007_pilon	Liftoff	CDS	293466	293933	.	-	.	ID=cds-WP_016873117.1;Parent=gene-PCC6912_RS12775;Dbxref=Genbank:WP_016873117.1;Name=WP_016873117.1;gbkey=CDS;inference=COORDINATES: similar to AA sequence:RefSeq:WP_016873117.1;locus_tag=PCC6912_RS12775;product=DUF2141 domain-containing protein;protein_id=WP_016873117.1;transl_table=11;extra_copy_number=0
tig00000007_pilon	Liftoff	gene	293967	294974	.	-	.	ID=gene-PCC6912_RS12770;Name=PCC6912_RS12770;gbkey=Gene;gene_biotype=protein_coding;locus_tag=PCC6912_RS12770;old_locus_tag=PCC6912_24480;coverage=1.0;sequence_ID=0.999;matches_ref_protein=False;valid_ORF=True;valid_ORFs=1;extra_copy_number=0;copy_num_ID=gene-PCC6912_RS12770_0
tig00000007_pilon	Liftoff	CDS	293967	294974	.	-	.	ID=cds-WP_016873118.1;Parent=gene-PCC6912_RS12770;Dbxref=Genbank:WP_016873118.1;Name=WP_016873118.1;gbkey=CDS;inference=COORDINATES: similar to AA sequence:RefSeq:WP_016873118.1;locus_tag=PCC6912_RS12770;product=NAD-dependent epimerase/dehydratase family protein;protein_id=WP_016873118.1;transl_table=11;extra_copy_number=0
tig00000007_pilon	Liftoff	gene	295033	296364	.	-	.	ID=gene-PCC6912_RS12765;Name=PCC6912_RS12765;gbkey=Gene;gene_biotype=protein_coding;locus_tag=PCC6912_RS12765;old_locus_tag=PCC6912_24470;coverage=1.0;sequence_ID=1.0;matches_ref_protein=True;valid_ORF=True;valid_ORFs=1;extra_copy_number=0;copy_num_ID=gene-PCC6912_RS12765_0
tig00000007_pilon	Liftoff	CDS	295033	296364	.	-	.	ID=cds-WP_071588416.1;Parent=gene-PCC6912_RS12765;Dbxref=Genbank:WP_071588416.1;Name=WP_071588416.1;gbkey=CDS;inference=COORDINATES: similar to AA sequence:RefSeq:WP_017309774.1;locus_tag=PCC6912_RS12765;product=alcohol acetyltransferase;protein_id=WP_071588416.1;transl_table=11;extra_copy_number=0
tig00000007_pilon	Liftoff	gene	297870	299273	.	-	.	ID=gene-PCC6912_RS12755;Name=PCC6912_RS12755;gbkey=Gene;gene_biotype=protein_coding;locus_tag=PCC6912_RS12755;old_locus_tag=PCC6912_24450;coverage=1.0;sequence_ID=1.0;matches_ref_protein=True;valid_ORF=True;valid_ORFs=1;extra_copy_number=0;copy_num_ID=gene-PCC6912_RS12755_0
tig00000007_pilon	Liftoff	CDS	297870	299273	.	-	.	ID=cds-WP_016879231.1;Parent=gene-PCC6912_RS12755;Dbxref=Genbank:WP_016879231.1;Name=WP_016879231.1;gbkey=CDS;inference=COORDINATES: similar to AA sequence:RefSeq:WP_016870038.1;locus_tag=PCC6912_RS12755;product=hypothetical protein;protein_id=WP_016879231.1;transl_table=11;extra_copy_number=0
tig00000007_pilon	Liftoff	gene	299443	301314	.	-	.	ID=gene-PCC6912_RS12750;Name=PCC6912_RS12750;gbkey=Gene;gene_biotype=protein_coding;locus_tag=PCC6912_RS12750;old_locus_tag=PCC6912_24440;coverage=1.0;sequence_ID=0.999;matches_ref_protein=False;valid_ORF=True;valid_ORFs=1;extra_copy_number=0;copy_num_ID=gene-PCC6912_RS12750_0
tig00000007_pilon	Liftoff	CDS	299443	301314	.	-	.	ID=cds-WP_016873122.1;Parent=gene-PCC6912_RS12750;Dbxref=Genbank:WP_016873122.1;Name=WP_016873122.1;gbkey=CDS;inference=COORDINATES: similar to AA sequence:RefSeq:WP_016871428.1;locus_tag=PCC6912_RS12750;product=hypothetical protein;protein_id=WP_016873122.1;transl_table=11;extra_copy_number=0
tig00000007_pilon	Liftoff	gene	301462	301767	.	-	.	ID=gene-PCC6912_RS12745;Name=PCC6912_RS12745;gbkey=Gene;gene_biotype=protein_coding;locus_tag=PCC6912_RS12745;old_locus_tag=PCC6912_24430;coverage=1.0;sequence_ID=1.0;matches_ref_protein=True;valid_ORF=True;valid_ORFs=1;extra_copy_number=0;copy_num_ID=gene-PCC6912_RS12745_0
tig00000007_pilon	Liftoff	CDS	301462	301767	.	-	.	ID=cds-WP_026087337.1;Parent=gene-PCC6912_RS12745;Dbxref=Genbank:WP_026087337.1;Name=WP_026087337.1;gbkey=CDS;inference=COORDINATES: similar to AA sequence:RefSeq:WP_016870036.1;locus_tag=PCC6912_RS12745;product=acyl carrier protein;protein_id=WP_026087337.1;transl_table=11;extra_copy_number=0
tig00000007_pilon	Liftoff	gene	301951	303102	.	-	.	ID=gene-PCC6912_RS12740;Name=PCC6912_RS12740;gbkey=Gene;gene_biotype=protein_coding;locus_tag=PCC6912_RS12740;old_locus_tag=PCC6912_24420;coverage=1.0;sequence_ID=1.0;matches_ref_protein=True;valid_ORF=True;valid_ORFs=1;extra_copy_number=0;copy_num_ID=gene-PCC6912_RS12740_0
tig00000007_pilon	Liftoff	CDS	301951	303102	.	-	.	ID=cds-WP_016873124.1;Parent=gene-PCC6912_RS12740;Dbxref=Genbank:WP_016873124.1;Name=WP_016873124.1;gbkey=CDS;inference=COORDINATES: similar to AA sequence:RefSeq:WP_016873124.1;locus_tag=PCC6912_RS12740;product=beta-ketoacyl-ACP synthase III;protein_id=WP_016873124.1;transl_table=11;extra_copy_number=0
tig00000007_pilon	Liftoff	gene	303149	304096	.	-	.	ID=gene-PCC6912_RS12735;Name=PCC6912_RS12735;gbkey=Gene;gene_biotype=protein_coding;locus_tag=PCC6912_RS12735;old_locus_tag=PCC6912_24410;coverage=1.0;sequence_ID=1.0;matches_ref_protein=True;valid_ORF=True;valid_ORFs=1;extra_copy_number=0;copy_num_ID=gene-PCC6912_RS12735_0
tig00000007_pilon	Liftoff	CDS	303149	304096	.	-	.	ID=cds-WP_016873125.1;Parent=gene-PCC6912_RS12735;Dbxref=Genbank:WP_016873125.1;Name=WP_016873125.1;gbkey=CDS;inference=COORDINATES: similar to AA sequence:RefSeq:WP_016873125.1;locus_tag=PCC6912_RS12735;product=hypothetical protein;protein_id=WP_016873125.1;transl_table=11;extra_copy_number=0
tig00000007_pilon	Liftoff	gene	304163	305812	.	-	.	ID=gene-PCC6912_RS12730;Name=PCC6912_RS12730;gbkey=Gene;gene_biotype=protein_coding;locus_tag=PCC6912_RS12730;old_locus_tag=PCC6912_24400;coverage=1.0;sequence_ID=1.0;matches_ref_protein=True;valid_ORF=False;missing_start_codon=True;valid_ORFs=0;extra_copy_number=0;copy_num_ID=gene-PCC6912_RS12730_0
tig00000007_pilon	Liftoff	CDS	304163	305812	.	-	.	ID=cds-WP_016873126.1;Parent=gene-PCC6912_RS12730;Dbxref=Genbank:WP_016873126.1;Name=WP_016873126.1;gbkey=CDS;inference=COORDINATES: similar to AA sequence:RefSeq:WP_009459342.1;locus_tag=PCC6912_RS12730;product=PfaD family polyunsaturated fatty acid/polyketide biosynthesis protein;protein_id=WP_016873126.1;transl_table=11;extra_copy_number=0
tig00000007_pilon	Liftoff	gene	305977	309180	.	-	.	ID=gene-PCC6912_RS12725;Name=PCC6912_RS12725;gbkey=Gene;gene_biotype=protein_coding;locus_tag=PCC6912_RS12725;old_locus_tag=PCC6912_24390;coverage=1.0;sequence_ID=0.999;matches_ref_protein=False;valid_ORF=True;valid_ORFs=1;extra_copy_number=0;copy_num_ID=gene-PCC6912_RS12725_0
tig00000007_pilon	Liftoff	CDS	305977	309180	.	-	.	ID=cds-WP_016873127.1;Parent=gene-PCC6912_RS12725;Dbxref=Genbank:WP_016873127.1;Name=WP_016873127.1;gbkey=CDS;inference=COORDINATES: similar to AA sequence:RefSeq:WP_016873127.1;locus_tag=PCC6912_RS12725;product=type I polyketide synthase;protein_id=WP_016873127.1;transl_table=11;extra_copy_number=0
tig00000007_pilon	Liftoff	gene	309342	316688	.	-	.	ID=gene-PCC6912_RS12720;Name=PCC6912_RS12720;gbkey=Gene;gene_biotype=protein_coding;locus_tag=PCC6912_RS12720;old_locus_tag=PCC6912_24380;coverage=1.0;sequence_ID=0.999;matches_ref_protein=False;valid_ORF=True;valid_ORFs=1;extra_copy_number=0;copy_num_ID=gene-PCC6912_RS12720_0
tig00000007_pilon	Liftoff	CDS	309342	316688	.	-	.	ID=cds-WP_016873128.1;Parent=gene-PCC6912_RS12720;Dbxref=Genbank:WP_016873128.1;Name=WP_016873128.1;gbkey=CDS;inference=COORDINATES: similar to AA sequence:RefSeq:WP_016873128.1;locus_tag=PCC6912_RS12720;product=type I polyketide synthase;protein_id=WP_016873128.1;transl_table=11;extra_copy_number=0
tig00000007_pilon	Liftoff	gene	317216	317482	.	-	.	ID=gene-PCC6912_RS12715;Name=PCC6912_RS12715;gbkey=Gene;gene_biotype=protein_coding;locus_tag=PCC6912_RS12715;old_locus_tag=PCC6912_24370;coverage=1.0;sequence_ID=1.0;matches_ref_protein=True;valid_ORF=True;valid_ORFs=1;extra_copy_number=0;copy_num_ID=gene-PCC6912_RS12715_0
tig00000007_pilon	Liftoff	CDS	317216	317482	.	-	.	ID=cds-WP_016873129.1;Parent=gene-PCC6912_RS12715;Dbxref=Genbank:WP_016873129.1;Name=WP_016873129.1;gbkey=CDS;inference=COORDINATES: similar to AA sequence:RefSeq:WP_016873129.1;locus_tag=PCC6912_RS12715;product=hypothetical protein;protein_id=WP_016873129.1;transl_table=11;extra_copy_number=0
tig00000007_pilon	Liftoff	gene	318472	318786	.	+	.	ID=gene-PCC6912_RS12710;Name=PCC6912_RS12710;gbkey=Gene;gene_biotype=protein_coding;locus_tag=PCC6912_RS12710;old_locus_tag=PCC6912_24360;coverage=1.0;sequence_ID=1.0;matches_ref_protein=True;valid_ORF=True;valid_ORFs=1;extra_copy_number=0;copy_num_ID=gene-PCC6912_RS12710_0
tig00000007_pilon	Liftoff	CDS	318472	318786	.	+	.	ID=cds-WP_071588417.1;Parent=gene-PCC6912_RS12710;Dbxref=Genbank:WP_071588417.1;Name=WP_071588417.1;gbkey=CDS;inference=COORDINATES: similar to AA sequence:RefSeq:WP_010995310.1;locus_tag=PCC6912_RS12710;product=hypothetical protein;protein_id=WP_071588417.1;transl_table=11;extra_copy_number=0
tig00000007_pilon	Liftoff	gene	319036	320280	.	+	.	ID=gene-PCC6912_RS12705;Name=PCC6912_RS12705;gbkey=Gene;gene_biotype=protein_coding;locus_tag=PCC6912_RS12705;old_locus_tag=PCC6912_24350;coverage=1.0;sequence_ID=0.999;matches_ref_protein=False;valid_ORF=False;inframe_stop_codon=True;valid_ORFs=0;extra_copy_number=0;copy_num_ID=gene-PCC6912_RS12705_0
tig00000007_pilon	Liftoff	CDS	319036	320280	.	+	.	ID=cds-WP_016873130.1;Parent=gene-PCC6912_RS12705;Dbxref=Genbank:WP_016873130.1;Name=WP_016873130.1;gbkey=CDS;inference=COORDINATES: similar to AA sequence:RefSeq:WP_016873130.1;locus_tag=PCC6912_RS12705;product=ABC exporter membrane fusion protein;protein_id=WP_016873130.1;transl_table=11;extra_copy_number=0
tig00000007_pilon	Liftoff	gene	320659	321831	.	+	.	ID=gene-PCC6912_RS12700;Name=PCC6912_RS12700;gbkey=Gene;gene_biotype=protein_coding;locus_tag=PCC6912_RS12700;old_locus_tag=PCC6912_24340;coverage=1.0;sequence_ID=0.999;matches_ref_protein=False;valid_ORF=True;valid_ORFs=1;extra_copy_number=0;copy_num_ID=gene-PCC6912_RS12700_0
tig00000007_pilon	Liftoff	CDS	320659	321831	.	+	.	ID=cds-WP_016873131.1;Parent=gene-PCC6912_RS12700;Dbxref=Genbank:WP_016873131.1;Name=WP_016873131.1;gbkey=CDS;inference=COORDINATES: similar to AA sequence:RefSeq:WP_016870024.1;locus_tag=PCC6912_RS12700;product=ABC transporter permease DevC;protein_id=WP_016873131.1;transl_table=11;extra_copy_number=0
tig00000007_pilon	Liftoff	gene	321857	322555	.	+	.	ID=gene-PCC6912_RS12695;Name=PCC6912_RS12695;gbkey=Gene;gene_biotype=protein_coding;locus_tag=PCC6912_RS12695;old_locus_tag=PCC6912_24330;coverage=1.0;sequence_ID=1.0;matches_ref_protein=True;valid_ORF=True;valid_ORFs=1;extra_copy_number=0;copy_num_ID=gene-PCC6912_RS12695_0
tig00000007_pilon	Liftoff	CDS	321857	322555	.	+	.	ID=cds-WP_016873132.1;Parent=gene-PCC6912_RS12695;Dbxref=Genbank:WP_016873132.1;Name=WP_016873132.1;gbkey=CDS;inference=COORDINATES: similar to AA sequence:RefSeq:WP_016873132.1;locus_tag=PCC6912_RS12695;product=DevA family ABC transporter ATP-binding protein;protein_id=WP_016873132.1;transl_table=11;extra_copy_number=0
tig00000007_pilon	Liftoff	gene	322548	323582	.	-	.	ID=gene-PCC6912_RS12690;Name=PCC6912_RS12690;gbkey=Gene;gene_biotype=protein_coding;locus_tag=PCC6912_RS12690;old_locus_tag=PCC6912_24320;coverage=1.0;sequence_ID=0.999;matches_ref_protein=True;valid_ORF=True;valid_ORFs=1;extra_copy_number=0;copy_num_ID=gene-PCC6912_RS12690_0
tig00000007_pilon	Liftoff	CDS	322548	323582	.	-	.	ID=cds-WP_016873133.1;Parent=gene-PCC6912_RS12690;Dbxref=Genbank:WP_016873133.1;Name=WP_016873133.1;gbkey=CDS;inference=COORDINATES: similar to AA sequence:RefSeq:WP_015199040.1;locus_tag=PCC6912_RS12690;product=AEC family transporter;protein_id=WP_016873133.1;transl_table=11;extra_copy_number=0
tig00000007_pilon	Liftoff	gene	323674	324021	.	-	.	ID=gene-PCC6912_RS12685;Name=PCC6912_RS12685;gbkey=Gene;gene_biotype=protein_coding;locus_tag=PCC6912_RS12685;coverage=1.0;sequence_ID=1.0;matches_ref_protein=True;valid_ORF=False;missing_start_codon=True;valid_ORFs=0;extra_copy_number=0;copy_num_ID=gene-PCC6912_RS12685_0
tig00000007_pilon	Liftoff	CDS	323674	324021	.	-	.	ID=cds-WP_016879233.1;Parent=gene-PCC6912_RS12685;Dbxref=Genbank:WP_016879233.1;Name=WP_016879233.1;gbkey=CDS;inference=COORDINATES: ab initio prediction:GeneMarkS-2+;locus_tag=PCC6912_RS12685;product=hypothetical protein;protein_id=WP_016879233.1;transl_table=11;extra_copy_number=0
tig00000007_pilon	Liftoff	gene	324010	325047	.	+	.	ID=gene-PCC6912_RS12680;Name=PCC6912_RS12680;gbkey=Gene;gene_biotype=protein_coding;locus_tag=PCC6912_RS12680;old_locus_tag=PCC6912_24310;coverage=1.0;sequence_ID=1.0;matches_ref_protein=True;valid_ORF=True;valid_ORFs=1;extra_copy_number=0;copy_num_ID=gene-PCC6912_RS12680_0
tig00000007_pilon	Liftoff	CDS	324010	325047	.	+	.	ID=cds-WP_016873135.1;Parent=gene-PCC6912_RS12680;Dbxref=Genbank:WP_016873135.1;Name=WP_016873135.1;gbkey=CDS;inference=COORDINATES: similar to AA sequence:RefSeq:WP_017310362.1;locus_tag=PCC6912_RS12680;product=nitrilase/cyanide hydratase and apolipoprotein N-acyltransferase;protein_id=WP_016873135.1;transl_table=11;extra_copy_number=0
tig00000007_pilon	Liftoff	gene	325150	326568	.	+	.	ID=gene-PCC6912_RS12675;Name=PCC6912_RS12675;gbkey=Gene;gene_biotype=protein_coding;locus_tag=PCC6912_RS12675;old_locus_tag=PCC6912_24300;coverage=1.0;sequence_ID=0.999;matches_ref_protein=True;valid_ORF=True;valid_ORFs=1;extra_copy_number=0;copy_num_ID=gene-PCC6912_RS12675_0
tig00000007_pilon	Liftoff	CDS	325150	326568	.	+	.	ID=cds-WP_016873136.1;Parent=gene-PCC6912_RS12675;Dbxref=Genbank:WP_016873136.1;Name=WP_016873136.1;gbkey=CDS;inference=COORDINATES: similar to AA sequence:RefSeq:WP_016873136.1;locus_tag=PCC6912_RS12675;product=aldehyde dehydrogenase family protein;protein_id=WP_016873136.1;transl_table=11;extra_copy_number=0
tig00000007_pilon	Liftoff	gene	326558	327178	.	+	.	ID=gene-PCC6912_RS12670;Name=PCC6912_RS12670;gbkey=Gene;gene_biotype=protein_coding;locus_tag=PCC6912_RS12670;old_locus_tag=PCC6912_24290;coverage=1.0;sequence_ID=1.0;matches_ref_protein=True;valid_ORF=True;valid_ORFs=1;extra_copy_number=0;copy_num_ID=gene-PCC6912_RS12670_0
tig00000007_pilon	Liftoff	CDS	326558	327178	.	+	.	ID=cds-WP_016873137.1;Parent=gene-PCC6912_RS12670;Dbxref=Genbank:WP_016873137.1;Name=WP_016873137.1;gbkey=CDS;inference=COORDINATES: similar to AA sequence:RefSeq:WP_016873137.1;locus_tag=PCC6912_RS12670;product=hypothetical protein;protein_id=WP_016873137.1;transl_table=11;extra_copy_number=0
tig00000007_pilon	Liftoff	gene	327192	327638	.	+	.	ID=gene-PCC6912_RS12665;Name=PCC6912_RS12665;gbkey=Gene;gene_biotype=protein_coding;locus_tag=PCC6912_RS12665;old_locus_tag=PCC6912_24280;coverage=1.0;sequence_ID=1.0;matches_ref_protein=True;valid_ORF=True;valid_ORFs=1;extra_copy_number=0;copy_num_ID=gene-PCC6912_RS12665_0
tig00000007_pilon	Liftoff	CDS	327192	327638	.	+	.	ID=cds-WP_016873138.1;Parent=gene-PCC6912_RS12665;Dbxref=Genbank:WP_016873138.1;Name=WP_016873138.1;gbkey=CDS;inference=COORDINATES: similar to AA sequence:RefSeq:WP_016863892.1;locus_tag=PCC6912_RS12665;product=hypothetical protein;protein_id=WP_016873138.1;transl_table=11;extra_copy_number=0
tig00000007_pilon	Liftoff	gene	327817	329205	.	+	.	ID=gene-PCC6912_RS12660;Name=PCC6912_RS12660;gbkey=Gene;gene_biotype=protein_coding;locus_tag=PCC6912_RS12660;old_locus_tag=PCC6912_24270;coverage=1.0;sequence_ID=1.0;matches_ref_protein=True;valid_ORF=True;valid_ORFs=1;extra_copy_number=0;copy_num_ID=gene-PCC6912_RS12660_0
tig00000007_pilon	Liftoff	CDS	327817	329205	.	+	.	ID=cds-WP_016873139.1;Parent=gene-PCC6912_RS12660;Dbxref=Genbank:WP_016873139.1;Name=WP_016873139.1;gbkey=CDS;inference=COORDINATES: similar to AA sequence:RefSeq:WP_016873139.1;locus_tag=PCC6912_RS12660;product=histidine--tRNA ligase;protein_id=WP_016873139.1;transl_table=11;extra_copy_number=0
tig00000007_pilon	Liftoff	gene	329329	329466	.	-	.	ID=gene-PCC6912_RS34600;Name=PCC6912_RS34600;gbkey=Gene;gene_biotype=protein_coding;locus_tag=PCC6912_RS34600;coverage=1.0;sequence_ID=1.0;matches_ref_protein=True;valid_ORF=True;valid_ORFs=1;extra_copy_number=0;copy_num_ID=gene-PCC6912_RS34600_0
tig00000007_pilon	Liftoff	CDS	329329	329466	.	-	.	ID=cds-WP_157171200.1;Parent=gene-PCC6912_RS34600;Dbxref=Genbank:WP_157171200.1;Name=WP_157171200.1;gbkey=CDS;inference=COORDINATES: ab initio prediction:GeneMarkS-2+;locus_tag=PCC6912_RS34600;product=hypothetical protein;protein_id=WP_157171200.1;transl_table=11;extra_copy_number=0
tig00000007_pilon	Liftoff	gene	329485	329901	.	-	.	ID=gene-PCC6912_RS12655;Name=PCC6912_RS12655;gbkey=Gene;gene_biotype=protein_coding;locus_tag=PCC6912_RS12655;old_locus_tag=PCC6912_24260;coverage=1.0;sequence_ID=1.0;matches_ref_protein=True;valid_ORF=True;valid_ORFs=1;extra_copy_number=0;copy_num_ID=gene-PCC6912_RS12655_0
tig00000007_pilon	Liftoff	CDS	329485	329901	.	-	.	ID=cds-WP_016873140.1;Parent=gene-PCC6912_RS12655;Dbxref=Genbank:WP_016873140.1;Name=WP_016873140.1;gbkey=CDS;inference=COORDINATES: similar to AA sequence:RefSeq:WP_016873140.1;locus_tag=PCC6912_RS12655;product=hypothetical protein;protein_id=WP_016873140.1;transl_table=11;extra_copy_number=0
tig00000007_pilon	Liftoff	gene	329894	330109	.	-	.	ID=gene-PCC6912_RS12650;Name=PCC6912_RS12650;gbkey=Gene;gene_biotype=protein_coding;locus_tag=PCC6912_RS12650;old_locus_tag=PCC6912_24250;coverage=1.0;sequence_ID=1.0;matches_ref_protein=True;valid_ORF=True;valid_ORFs=1;extra_copy_number=0;copy_num_ID=gene-PCC6912_RS12650_0
tig00000007_pilon	Liftoff	CDS	329894	330109	.	-	.	ID=cds-WP_016873141.1;Parent=gene-PCC6912_RS12650;Dbxref=Genbank:WP_016873141.1;Name=WP_016873141.1;gbkey=CDS;inference=COORDINATES: similar to AA sequence:RefSeq:WP_012412269.1;locus_tag=PCC6912_RS12650;product=hypothetical protein;protein_id=WP_016873141.1;transl_table=11;extra_copy_number=0
tig00000007_pilon	Liftoff	gene	330512	330964	.	+	.	ID=gene-PCC6912_RS12645;Name=PCC6912_RS12645;gbkey=Gene;gene_biotype=protein_coding;locus_tag=PCC6912_RS12645;old_locus_tag=PCC6912_24240;coverage=1.0;sequence_ID=1.0;matches_ref_protein=True;valid_ORF=False;missing_start_codon=True;valid_ORFs=0;extra_copy_number=0;copy_num_ID=gene-PCC6912_RS12645_0
tig00000007_pilon	Liftoff	CDS	330512	330964	.	+	.	ID=cds-WP_016879236.1;Parent=gene-PCC6912_RS12645;Dbxref=Genbank:WP_016879236.1;Name=WP_016879236.1;gbkey=CDS;inference=COORDINATES: protein motif:HMM:NF013228.1;locus_tag=PCC6912_RS12645;product=RidA family protein;protein_id=WP_016879236.1;transl_table=11;extra_copy_number=0
tig00000007_pilon	Liftoff	gene	330973	331794	.	-	.	ID=gene-PCC6912_RS12640;Name=PCC6912_RS12640;gbkey=Gene;gene_biotype=protein_coding;locus_tag=PCC6912_RS12640;old_locus_tag=PCC6912_24230;coverage=1.0;sequence_ID=1.0;matches_ref_protein=True;valid_ORF=True;valid_ORFs=1;extra_copy_number=0;copy_num_ID=gene-PCC6912_RS12640_0
tig00000007_pilon	Liftoff	CDS	330973	331794	.	-	.	ID=cds-WP_016873144.1;Parent=gene-PCC6912_RS12640;Dbxref=Genbank:WP_016873144.1;Name=WP_016873144.1;gbkey=CDS;inference=COORDINATES: similar to AA sequence:RefSeq:WP_016873144.1;locus_tag=PCC6912_RS12640;product=alpha/beta hydrolase;protein_id=WP_016873144.1;transl_table=11;extra_copy_number=0
tig00000007_pilon	Liftoff	gene	331898	332821	.	-	.	ID=gene-PCC6912_RS12635;Name=PCC6912_RS12635;gbkey=Gene;gene_biotype=protein_coding;locus_tag=PCC6912_RS12635;old_locus_tag=PCC6912_24220;coverage=1.0;sequence_ID=1.0;matches_ref_protein=True;valid_ORF=True;valid_ORFs=1;extra_copy_number=0;copy_num_ID=gene-PCC6912_RS12635_0
tig00000007_pilon	Liftoff	CDS	331898	332821	.	-	.	ID=cds-WP_016873145.1;Parent=gene-PCC6912_RS12635;Dbxref=Genbank:WP_016873145.1;Name=WP_016873145.1;gbkey=CDS;inference=COORDINATES: similar to AA sequence:RefSeq:WP_016873145.1;locus_tag=PCC6912_RS12635;product=3-keto-5-aminohexanoate cleavage protein;protein_id=WP_016873145.1;transl_table=11;extra_copy_number=0
tig00000007_pilon	Liftoff	gene	333317	334132	.	-	.	ID=gene-PCC6912_RS12630;Name=PCC6912_RS12630;gbkey=Gene;gene_biotype=protein_coding;locus_tag=PCC6912_RS12630;old_locus_tag=PCC6912_24210;coverage=1.0;sequence_ID=1.0;matches_ref_protein=True;valid_ORF=True;valid_ORFs=1;extra_copy_number=0;copy_num_ID=gene-PCC6912_RS12630_0
tig00000007_pilon	Liftoff	CDS	333317	334132	.	-	.	ID=cds-WP_016873146.1;Parent=gene-PCC6912_RS12630;Dbxref=Genbank:WP_016873146.1;Name=WP_016873146.1;gbkey=CDS;inference=COORDINATES: similar to AA sequence:RefSeq:WP_016873146.1;locus_tag=PCC6912_RS12630;product=alpha/beta hydrolase;protein_id=WP_016873146.1;transl_table=11;extra_copy_number=0
tig00000007_pilon	Liftoff	gene	334522	335316	.	+	.	ID=gene-PCC6912_RS12625;Name=PCC6912_RS12625;gbkey=Gene;gene_biotype=protein_coding;locus_tag=PCC6912_RS12625;old_locus_tag=PCC6912_24200;coverage=1.0;sequence_ID=0.998;matches_ref_protein=False;valid_ORF=True;valid_ORFs=1;extra_copy_number=0;copy_num_ID=gene-PCC6912_RS12625_0
tig00000007_pilon	Liftoff	CDS	334522	335316	.	+	.	ID=cds-WP_016873147.1;Parent=gene-PCC6912_RS12625;Dbxref=Genbank:WP_016873147.1;Name=WP_016873147.1;gbkey=CDS;inference=COORDINATES: similar to AA sequence:RefSeq:WP_016862764.1;locus_tag=PCC6912_RS12625;product=aspartyl/asparaginyl beta-hydroxylase domain-containing protein;protein_id=WP_016873147.1;transl_table=11;extra_copy_number=0
tig00000007_pilon	Liftoff	gene	335332	335790	.	+	.	ID=gene-PCC6912_RS12620;Name=PCC6912_RS12620;gbkey=Gene;gene_biotype=protein_coding;locus_tag=PCC6912_RS12620;old_locus_tag=PCC6912_24190;coverage=1.0;sequence_ID=1.0;matches_ref_protein=True;valid_ORF=True;valid_ORFs=1;extra_copy_number=0;copy_num_ID=gene-PCC6912_RS12620_0
tig00000007_pilon	Liftoff	CDS	335332	335790	.	+	.	ID=cds-WP_016873148.1;Parent=gene-PCC6912_RS12620;Dbxref=Genbank:WP_016873148.1;Name=WP_016873148.1;gbkey=CDS;inference=COORDINATES: similar to AA sequence:RefSeq:WP_016873148.1;locus_tag=PCC6912_RS12620;product=antibiotic biosynthesis monooxygenase;protein_id=WP_016873148.1;transl_table=11;extra_copy_number=0
tig00000007_pilon	Liftoff	gene	335917	336930	.	+	.	ID=gene-PCC6912_RS12615;Name=PCC6912_RS12615;gbkey=Gene;gene_biotype=protein_coding;locus_tag=PCC6912_RS12615;old_locus_tag=PCC6912_24180;coverage=1.0;sequence_ID=1.0;matches_ref_protein=True;valid_ORF=True;valid_ORFs=1;extra_copy_number=0;copy_num_ID=gene-PCC6912_RS12615_0
tig00000007_pilon	Liftoff	CDS	335917	336930	.	+	.	ID=cds-WP_026087339.1;Parent=gene-PCC6912_RS12615;Dbxref=Genbank:WP_026087339.1;Name=WP_026087339.1;gbkey=CDS;inference=COORDINATES: similar to AA sequence:RefSeq:WP_006198396.1;locus_tag=PCC6912_RS12615;product=zinc-binding dehydrogenase;protein_id=WP_026087339.1;transl_table=11;extra_copy_number=0
tig00000007_pilon	Liftoff	gene	337024	337722	.	-	.	ID=gene-PCC6912_RS12610;Name=fabG;gbkey=Gene;gene=fabG;gene_biotype=protein_coding;locus_tag=PCC6912_RS12610;old_locus_tag=PCC6912_24170;coverage=1.0;sequence_ID=1.0;matches_ref_protein=True;valid_ORF=True;valid_ORFs=1;extra_copy_number=0;copy_num_ID=gene-PCC6912_RS12610_0
tig00000007_pilon	Liftoff	CDS	337024	337722	.	-	.	ID=cds-WP_016873150.1;Parent=gene-PCC6912_RS12610;Dbxref=Genbank:WP_016873150.1;Name=WP_016873150.1;gbkey=CDS;gene=fabG;inference=COORDINATES: similar to AA sequence:RefSeq:WP_017310015.1;locus_tag=PCC6912_RS12610;product=3-oxoacyl-ACP reductase FabG;protein_id=WP_016873150.1;transl_table=11;extra_copy_number=0
tig00000007_pilon	Liftoff	gene	338068	341757	.	+	.	ID=gene-PCC6912_RS12605;Name=PCC6912_RS12605;gbkey=Gene;gene_biotype=protein_coding;locus_tag=PCC6912_RS12605;old_locus_tag=PCC6912_24160;coverage=1.0;sequence_ID=0.999;matches_ref_protein=True;valid_ORF=True;valid_ORFs=1;extra_copy_number=0;copy_num_ID=gene-PCC6912_RS12605_0
tig00000007_pilon	Liftoff	CDS	338068	341757	.	+	.	ID=cds-WP_016873151.1;Parent=gene-PCC6912_RS12605;Dbxref=Genbank:WP_016873151.1;Name=WP_016873151.1;gbkey=CDS;inference=COORDINATES: similar to AA sequence:RefSeq:WP_016873151.1;locus_tag=PCC6912_RS12605;product=tetratricopeptide repeat protein;protein_id=WP_016873151.1;transl_table=11;extra_copy_number=0
tig00000007_pilon	Liftoff	gene	342327	342752	.	-	.	ID=gene-PCC6912_RS12600;Name=PCC6912_RS12600;gbkey=Gene;gene_biotype=protein_coding;locus_tag=PCC6912_RS12600;old_locus_tag=PCC6912_24150;coverage=1.0;sequence_ID=1.0;matches_ref_protein=True;valid_ORF=True;valid_ORFs=1;extra_copy_number=0;copy_num_ID=gene-PCC6912_RS12600_0
tig00000007_pilon	Liftoff	CDS	342327	342752	.	-	.	ID=cds-WP_016873152.1;Parent=gene-PCC6912_RS12600;Dbxref=Genbank:WP_016873152.1;Name=WP_016873152.1;gbkey=CDS;inference=COORDINATES: similar to AA sequence:RefSeq:WP_016873152.1;locus_tag=PCC6912_RS12600;product=type II toxin-antitoxin system VapC family toxin;protein_id=WP_016873152.1;transl_table=11;extra_copy_number=0
tig00000007_pilon	Liftoff	gene	342752	342997	.	-	.	ID=gene-PCC6912_RS12595;Name=PCC6912_RS12595;gbkey=Gene;gene_biotype=protein_coding;locus_tag=PCC6912_RS12595;old_locus_tag=PCC6912_24140;coverage=1.0;sequence_ID=1.0;matches_ref_protein=True;valid_ORF=True;valid_ORFs=1;extra_copy_number=0;copy_num_ID=gene-PCC6912_RS12595_0
tig00000007_pilon	Liftoff	CDS	342752	342997	.	-	.	ID=cds-WP_016873153.1;Parent=gene-PCC6912_RS12595;Dbxref=Genbank:WP_016873153.1;Name=WP_016873153.1;gbkey=CDS;inference=COORDINATES: similar to AA sequence:RefSeq:WP_016873153.1;locus_tag=PCC6912_RS12595;product=hypothetical protein;protein_id=WP_016873153.1;transl_table=11;extra_copy_number=0
tig00000007_pilon	Liftoff	gene	343178	343633	.	-	.	ID=gene-PCC6912_RS12590;Name=PCC6912_RS12590;gbkey=Gene;gene_biotype=protein_coding;locus_tag=PCC6912_RS12590;old_locus_tag=PCC6912_24130;coverage=1.0;sequence_ID=1.0;matches_ref_protein=True;valid_ORF=True;valid_ORFs=1;extra_copy_number=0;copy_num_ID=gene-PCC6912_RS12590_0
tig00000007_pilon	Liftoff	CDS	343178	343633	.	-	.	ID=cds-WP_016873154.1;Parent=gene-PCC6912_RS12590;Dbxref=Genbank:WP_016873154.1;Name=WP_016873154.1;gbkey=CDS;inference=COORDINATES: similar to AA sequence:RefSeq:WP_016873154.1;locus_tag=PCC6912_RS12590;product=hypothetical protein;protein_id=WP_016873154.1;transl_table=11;extra_copy_number=0
[truncated: 12,464 more rows]
